# Supplementary material for: Single-cell isoform analysis in human immune cells
Source: Genome Biol. 2022 Feb 7;23:47. doi: 10.1186/s13059-022-02615-z (PMC8819920; doi:10.1186/s13059-022-02615-z)
Supplement: Supplementary file 3 — Additional file 3. Cell type specific isoforms in psl format. [file 13059_2022_2615_MOESM3_ESM.zip]

Archive with 4 entries (3 files):
- Additional file 3/
- Additional file 3/tcells.multiexon.psl
- Additional file 3/bcells.multiexon.psl
- Additional file 3/monocytes.multiexon.psl
