# Supplementary material for: Single-cell isoform analysis in human immune cells
Source: Genome Biol. 2022 Feb 7;23:47. doi: 10.1186/s13059-022-02615-z (PMC8819920; doi:10.1186/s13059-022-02615-z)
Supplement: Supplementary file 3 — Additional file 3. Cell type specific isoforms in psl format. [file 13059_2022_2615_MOESM3_ESM.zip › Additional file 3/tcells.multiexon.psl]

2114	0	0	7060	0	0	0	0	+	Isoform_100617_7	2114	0	2114	chr1	248956422	37474583	37483757	6	46,481,140,235,191,1021,	0,46,527,667,902,1093,	37474583,37475458,37480289,37481600,37482349,37482736,
702	0	0	5419	0	0	1	1	-	Isoform_100735_15	702	0	702	chr1	248956422	27666068	27672190	4	407,150,78,68,	0,407,557,635,	27666068,27668225,27668457,27672122,
3054	0	0	26269	1	357	0	0	-	Isoform_101134_12	3431	20	3431	chr1	248956422	93849853	93879176	2	19,3035,	20,39,	93849853,93876141,
1182	0	0	50615	1	1	0	0	-	Isoform_101838_7	1185	2	1185	chr1	248956422	9772166	9823963	3	738,123,321,	2,740,863,	9772166,9773271,9823642,
1458	0	0	992	0	0	0	0	-	Isoform_103796_14	1461	3	1461	chr1	248956422	247208398	247210848	2	1300,158,	3,1303,	247208398,247210690,
961	0	0	1426	0	0	0	0	-	Isoform_103910_5	963	2	963	chr1	248956422	155259971	155262358	2	688,273,	2,690,	155259971,155262085,
2379	0	0	18030	0	0	0	0	+	Isoform_103976_69	2379	0	2379	chr1	248956422	15409930	15430339	4	349,148,135,1747,	0,349,497,632,	15409930,15425870,15427149,15428592,
527	0	0	43581	0	0	0	0	+	Isoform_105298_33	528	0	527	chr1	248956422	184051731	184095839	4	159,82,136,150,	0,159,241,377,	184051731,184054353,184054727,184095689,
519	0	0	296	0	0	0	0	-	Isoform_105494_12	520	1	520	chr1	248956422	85258838	85259653	2	223,296,	1,224,	85258838,85259357,
2196	0	0	40861	1	1	0	0	-	Isoform_105582_13	2197	0	2197	chr1	248956422	244408850	244451907	13	788,150,98,125,155,127,82,108,67,51,69,103,273,	0,788,938,1036,1161,1316,1443,1525,1633,1700,1751,1820,1923,	244408850,244411286,244415980,244417627,244418759,244420169,244422834,244423952,244424320,244432544,244436824,244437665,244451634,
1090	0	0	4880	0	0	0	0	-	Isoform_107424_24	1090	0	1090	chr1	248956422	112701131	112707101	6	582,131,121,163,69,24,	0,582,713,834,997,1066,	112701131,112702562,112702998,112703643,112705099,112707077,
942	0	0	9889	0	0	1	1	-	Isoform_107568_117	942	0	942	chr1	248956422	45511050	45521882	6	364,131,123,154,117,54,	0,364,495,618,772,889,	45511050,45514506,45514872,45515653,45518937,45521828,
2356	0	0	28304	1	2	1	1	-	Isoform_108569_7	2363	3	2361	chr1	248956422	77948406	77979067	20	368,146,75,129,80,152,161,142,101,103,102,99,163,58,72,53,40,39,91,183,	3,371,517,592,721,801,953,1114,1256,1357,1460,1562,1661,1824,1882,1954,2007,2047,2086,2177,	77948406,77949154,77955254,77956571,77960183,77960343,77962769,77963573,77964061,77964253,77964645,77964869,77965068,77966693,77966883,77967048,77967626,77968164,77969924,77978884,
1070	0	0	7573	1	1	0	0	+	Isoform_108618_157	1071	0	1071	chr1	248956422	228140299	228148942	9	64,165,114,42,97,139,85,86,278,	0,64,229,343,385,482,621,706,792,	228140299,228141123,228145510,228146025,228146841,228147405,228147614,228148370,228148664,
1481	0	0	4804	1	1	1	1	-	Isoform_108856_9	1487	0	1482	chr1	248956422	113956091	113962377	3	1195,226,61,	0,1195,1421,	113956091,113958065,113962316,
2115	0	0	9758	0	0	0	0	+	Isoform_108910_5	2118	0	2115	chr1	248956422	27342055	27353928	15	312,229,149,73,46,73,101,114,161,97,159,79,100,206,216,	0,312,541,690,763,809,882,983,1097,1258,1355,1514,1593,1693,1899,	27342055,27345296,27347420,27347807,27347966,27349079,27349397,27349651,27349971,27350388,27350793,27351257,27351455,27353282,27353712,
360	0	0	762	0	0	0	0	-	Isoform_109085_7	362	2	362	chr1	248956422	16888545	16889667	2	240,120,	2,242,	16888545,16889547,
473	0	0	7447	0	0	0	0	-	Isoform_109461_20	473	0	473	chr1	248956422	32386506	32394426	3	389,61,23,	0,389,450,	32386506,32394079,32394403,
879	0	0	13598	0	0	0	0	+	Isoform_109525_76	879	0	879	chr1	248956422	150293871	150308348	2	578,301,	0,578,	150293871,150308047,
1080	0	0	2138	0	0	0	0	+	Isoform_109841_24	1082	2	1082	chr1	248956422	154272656	154275874	7	120,263,188,52,107,91,259,	2,122,385,573,625,732,823,	154272656,154273335,154273773,154274949,154275153,154275392,154275615,
1649	0	0	39479	0	0	2	4	+	Isoform_109933_7	1651	0	1649	chr1	248956422	149606478	149647610	3	1076,347,230,	0,1076,1423,	149606478,149646598,149647380,
1738	0	0	16137	0	0	0	0	+	Isoform_110273_6	1738	0	1738	chr1	248956422	223992733	224010608	3	314,135,1289,	0,314,449,	223992733,224003519,224009319,
2638	0	0	13637	2	3	0	0	-	Isoform_110800_77	2648	1	2642	chr1	248956422	3780219	3796494	7	1117,90,103,116,117,462,633,	1,1118,1208,1311,1427,1544,2006,	3780219,3781511,3782660,3783995,3785086,3786848,3795861,
2159	0	0	5007	0	0	0	0	-	Isoform_110851_44	2164	0	2159	chr1	248956422	160091348	160098514	7	260,131,414,408,462,378,106,	0,260,391,805,1213,1675,2053,	160091348,160091807,160092281,160092923,160093709,160094868,160098408,
1606	0	0	13397	0	0	1	1	-	Isoform_111660_13	1608	2	1608	chr1	248956422	31629869	31644873	5	973,144,156,301,33,	2,975,1119,1275,1576,	31629869,31632494,31633158,31635221,31644840,
441	0	0	890	0	0	0	0	-	Isoform_112468_26	441	0	441	chr1	248956422	161037632	161038963	3	194,163,84,	0,194,357,	161037632,161037912,161038879,
1191	0	0	490	0	0	1	3	+	Isoform_113110_7	1192	0	1191	chr1	248956422	151166146	151167830	3	395,89,710,	0,395,484,	151166146,151166933,151167120,
642	0	0	280	0	0	0	0	-	Isoform_113175_24	642	0	642	chr1	248956422	2556096	2557018	2	600,42,	0,600,	2556096,2556976,
1226	0	0	34878	0	0	1	1	-	Isoform_113246_6	1226	0	1226	chr1	248956422	223809842	223845947	4	671,114,148,294,	0,671,785,933,	223809842,223814239,223821219,223845653,
2652	0	0	26658	2	2	2	2	-	Isoform_113701_6	2655	1	2655	chr1	248956422	155659457	155688769	11	1456,117,91,145,172,87,199,104,41,131,111,	1,1457,1574,1665,1810,1982,2069,2268,2372,2413,2544,	155659457,155661306,155668626,155670319,155672559,155675009,155676547,155679408,155680415,155688070,155688658,
506	0	0	16968	1	1	1	1	-	Isoform_113889_5	509	2	509	chr1	248956422	161100562	161118037	3	297,124,86,	2,299,423,	161100562,161102047,161117951,
3492	0	0	1203	1	1	2	2	-	Isoform_114096_5	3493	0	3493	chr1	248956422	34855046	34859743	2	936,2558,	0,936,	34855046,34857185,
1276	0	0	11427	0	0	0	0	+	Isoform_11413_241	1279	0	1276	chr1	248956422	151254754	151267457	10	54,141,115,87,69,216,109,132,68,285,	0,54,195,310,397,466,682,791,923,991,	151254754,151262160,151263913,151264831,151265165,151265393,151266003,151266307,151266519,151267172,
1571	0	0	295	0	0	0	0	+	Isoform_114190_10	1571	0	1571	chr1	248956422	225862049	225863915	3	302,124,1145,	0,302,426,	225862049,225862454,225862770,
2067	0	0	168	0	0	0	0	+	Isoform_114308_17	2067	0	2067	chr1	248956422	153953332	153955567	2	37,2030,	0,37,	153953332,153953537,
1388	0	0	23472	0	0	0	0	-	Isoform_114366_68	1392	2	1390	chr1	248956422	93155554	93180414	3	929,98,361,	2,931,1029,	93155554,93160128,93180053,
1126	0	0	2311	0	0	0	0	+	Isoform_1143_21	1129	0	1126	chr1	248956422	11273224	11276661	2	836,290,	0,836,	11273224,11276371,
1440	0	0	59999	2	2	0	0	-	Isoform_114864_9	1444	2	1444	chr1	248956422	197714007	197775446	3	1067,65,308,	2,1069,1134,	197714007,197772867,197775138,
2922	0	0	29021	1	1	0	0	+	Isoform_115032_7	2928	5	2928	chr1	248956422	206557325	206589268	3	368,111,2443,	5,373,484,	206557325,206583268,206586825,
512	0	0	2099	0	0	0	0	+	Isoform_115262_900	512	0	512	chr1	248956422	26317912	26320523	2	159,353,	0,159,	26317912,26320170,
1083	0	0	5434	0	0	0	0	-	Isoform_115411_47	1085	0	1083	chr1	248956422	53214100	53220617	8	636,66,78,32,82,57,84,48,	0,636,702,780,812,894,951,1035,	53214100,53215990,53216781,53218171,53218413,53218866,53220260,53220569,
1153	0	0	37760	0	0	0	0	-	Isoform_115468_16	1154	1	1154	chr1	248956422	51839831	51878744	2	683,470,	1,684,	51839831,51878274,
462	0	0	5931	0	0	0	0	-	Isoform_115711_5	462	0	462	chr1	248956422	77676976	77683369	2	354,108,	0,354,	77676976,77683261,
1803	0	0	21710	0	0	0	0	+	Isoform_116285_12	1803	0	1803	chr1	248956422	209756141	209779654	14	168,101,403,148,58,25,30,96,72,141,138,136,63,224,	0,168,269,672,820,878,903,933,1029,1101,1242,1380,1516,1579,	209756141,209759033,209759981,209762514,209762812,209763067,209763362,209763491,209772947,209775348,209775598,209777351,209778110,209779430,
1458	0	0	16734	0	0	0	0	+	Isoform_117345_69	1458	0	1458	chr1	248956422	54200186	54218378	7	403,184,116,186,158,204,207,	0,403,587,703,889,1047,1251,	54200186,54205017,54205294,54209945,54212500,54216140,54218171,
923	0	0	89172	0	0	1	1	-	Isoform_117399_7	924	0	923	chr1	248956422	94982809	95072905	4	497,132,152,143,	0,497,629,781,	94982809,95027128,95064865,95072762,
1472	0	0	30989	0	0	0	0	-	Isoform_117473_44	1479	0	1472	chr1	248956422	28200557	28233018	9	813,76,92,72,95,67,57,102,98,	0,813,889,981,1053,1148,1215,1272,1374,	28200557,28203746,28205257,28208341,28209971,28210570,28214939,28228921,28232920,
1961	0	0	18857	0	0	0	0	-	Isoform_11784_13	1965	4	1965	chr1	248956422	206591645	206612463	15	200,175,121,96,90,150,104,46,118,254,108,47,84,191,177,	4,204,379,500,596,686,836,940,986,1104,1358,1466,1513,1597,1788,	206591645,206593618,206595717,206597099,206599002,206599462,206599732,206600262,206602335,206602950,206605399,206608279,206609375,206611183,206612286,
1450	0	0	20620	0	0	3	4	+	Isoform_119020_5	1458	6	1456	chr1	248956422	162790741	162812815	9	94,204,93,89,195,105,57,99,518,	6,100,304,397,486,681,786,843,942,	162790741,162792658,162796584,162797827,162799742,162803430,162804266,162805393,162812297,
3013	0	0	6777	0	0	0	0	+	Isoform_119035_8	3015	0	3013	chr1	248956422	37474582	37484372	6	47,481,140,602,107,1636,	0,47,528,668,1270,1377,	37474582,37475458,37480289,37481233,37482433,37482736,
2128	0	0	73856	0	0	0	0	+	Isoform_119542_10	2139	11	2139	chr1	248956422	167630255	167706239	5	174,102,72,204,1576,	11,185,287,359,563,	167630255,167683899,167690048,167694098,167704663,
1017	0	0	58702	0	0	0	0	+	Isoform_119869_8	1017	0	1017	chr1	248956422	109114107	109173826	7	229,121,193,148,81,106,139,	0,229,350,543,691,772,878,	109114107,109161893,109164498,109171865,109172487,109173473,109173687,
1553	0	0	213055	0	0	0	0	-	Isoform_120496_24	1553	0	1553	chr1	248956422	180288229	180502837	8	288,31,90,106,83,97,65,793,	0,288,319,409,515,598,695,760,	180288229,180314691,180397515,180413365,180430179,180492268,180495460,180502044,
1714	0	0	54225	0	0	1	3	+	Isoform_120613_15	1715	0	1714	chr1	248956422	214281187	214337129	12	240,64,111,61,125,68,103,111,121,175,109,426,	0,240,304,415,476,601,669,772,883,1004,1179,1288,	214281187,214305186,214314761,214318078,214318858,214324640,214327621,214330167,214330949,214332017,214334199,214336703,
2081	0	0	30250	0	0	0	0	-	Isoform_120684_8	2083	2	2083	chr1	248956422	45654199	45686530	6	630,130,115,1042,45,119,	2,632,762,877,1919,1964,	45654199,45655189,45659027,45660183,45685575,45686411,
1417	0	0	819	1	1	3	23	-	Isoform_121637_5	1420	2	1420	chr1	248956422	1572323	1574582	2	254,1186,	2,256,	1572323,1573396,
610	0	0	6690	0	0	0	0	+	Isoform_121663_6	610	0	610	chr1	248956422	161202353	161209653	4	127,191,121,171,	0,127,318,439,	161202353,161206406,161209192,161209482,
1913	0	0	9350	1	1	0	0	-	Isoform_122061_14	1918	4	1918	chr1	248956422	161121334	161132597	6	1189,147,108,389,33,47,	4,1193,1340,1448,1837,1870,	161121334,161123074,161123838,161124137,161130814,161132550,
2740	0	0	26500	0	0	0	0	-	Isoform_123116_20	2743	1	2741	chr1	248956422	32365188	32394428	11	1466,104,480,79,69,116,55,168,117,61,25,	1,1467,1571,2051,2130,2199,2315,2370,2538,2655,2716,	32365188,32368446,32376261,32377969,32378214,32378723,32381213,32383829,32386778,32394079,32394403,
345	0	0	230190	3	805	0	0	+	Isoform_123144_8	1478	0	1478	chr1	248956422	182335857	182566392	2	314,31,	0,314,	182335857,182566361,
952	0	0	43797	0	0	0	0	+	Isoform_123562_172	952	0	952	chr1	248956422	12572766	12617515	5	87,239,120,144,362,	0,87,326,446,590,	12572766,12578717,12579292,12580522,12617153,
818	0	0	274	2	2	0	0	-	Isoform_12442_15	821	0	820	chr1	248956422	37988909	37990001	2	686,132,	0,686,	37988909,37989869,
1135	0	0	6967	1	1	0	0	-	Isoform_12562_9	1139	3	1139	chr1	248956422	31288683	31296785	4	736,94,130,175,	3,739,833,963,	31288683,31291912,31293218,31296610,
1451	0	0	3718	0	0	0	0	-	Isoform_125735_5	1453	2	1453	chr1	248956422	23795599	23800768	11	408,115,86,67,114,177,114,116,126,71,57,	2,410,525,611,678,792,969,1083,1199,1325,1396,	23795599,23796150,23796696,23796875,23797033,23797694,23798116,23798614,23798886,23799365,23800711,
3216	0	0	19747	1	1	0	0	+	Isoform_126062_9	3217	0	3217	chr1	248956422	28259526	28282489	7	411,66,510,119,191,145,1774,	0,411,477,987,1106,1297,1442,	28259526,28269182,28272283,28274039,28274824,28279096,28280715,
2672	0	0	25301	1	1	0	0	-	Isoform_126397_7	2684	0	2673	chr1	248956422	33008890	33036863	7	1943,196,73,95,111,126,128,	0,1943,2139,2212,2307,2418,2544,	33008890,33013206,33014521,33021366,33021592,33024441,33036735,
2677	0	0	31342	1	1	1	1	+	Isoform_127028_23	2680	0	2678	chr1	248956422	24502989	24537009	5	161,254,174,172,1917,	0,161,415,589,761,	24502989,24514313,24531217,24533082,24535092,
2372	0	0	26433	1	1	0	0	+	Isoform_127244_9	2377	4	2377	chr1	248956422	160796175	160824980	8	136,330,276,342,102,54,332,800,	4,140,470,746,1088,1190,1244,1576,	160796175,160799752,160813635,160814419,160818217,160819320,160823464,160824180,
2087	0	0	33758	2	3	0	0	+	Isoform_127309_42	2090	0	2090	chr1	248956422	40161385	40197230	4	251,155,82,1599,	0,251,406,488,	40161385,40189054,40190771,40195631,
2032	0	0	21171	0	0	0	0	-	Isoform_127599_15	2035	1	2033	chr1	248956422	23845084	23868287	8	771,100,191,201,106,138,135,390,	1,772,872,1063,1264,1370,1508,1643,	23845084,23846073,23848648,23854359,23859797,23863133,23865490,23867897,
2974	0	0	4337	2	2	1	9	-	Isoform_127818_6	2978	2	2978	chr1	248956422	1702736	1710056	9	533,520,803,91,176,66,159,96,539,	2,535,1055,1858,1949,2125,2191,2350,2446,	1702736,1703475,1704222,1705641,1707408,1708179,1708793,1709037,1709517,
2339	0	0	21866	0	0	0	0	-	Isoform_127876_9	2341	1	2340	chr1	248956422	30732468	30756673	8	1449,93,96,123,129,77,94,278,	1,1450,1543,1639,1762,1891,1968,2062,	30732468,30735172,30737603,30738939,30739808,30741639,30742455,30756395,
2111	0	0	8353	0	0	0	0	-	Isoform_128117_10	2111	0	2111	chr1	248956422	175012958	175023422	3	1893,159,59,	0,1893,2052,	175012958,175018417,175023363,
869	0	0	10568	0	0	0	0	+	Isoform_128172_17	869	0	869	chr1	248956422	2391860	2403297	7	98,88,105,100,79,136,263,	0,98,186,291,391,470,606,	2391860,2395783,2397115,2399414,2400856,2402206,2403034,
2091	0	0	36710	1	1	0	0	+	Isoform_12891_5	2095	0	2092	chr1	248956422	75724691	75763492	12	126,88,98,70,101,81,131,109,141,96,249,801,	0,126,214,312,382,483,564,695,804,945,1041,1290,	75724691,75728400,75732643,75732852,75733527,75734790,75739979,75745805,75749418,75750450,75761121,75762691,
2390	0	0	79667	0	0	0	0	-	Isoform_128988_13	2392	0	2390	chr1	248956422	155480750	155562807	4	1699,519,143,29,	0,1699,2218,2361,	155480750,155521099,155562152,155562778,
2072	0	0	2657	0	0	0	0	+	Isoform_129098_33	2072	0	2072	chr1	248956422	44800377	44805106	11	296,108,117,130,88,96,199,92,94,84,768,	0,296,404,521,651,739,835,1034,1126,1220,1304,	44800377,44800839,44801035,44801621,44801844,44802759,44802954,44803599,44803930,44804162,44804338,
960	0	0	7130	1	1	0	0	+	Isoform_129105_19	963	0	961	chr1	248956422	11012660	11020750	5	83,250,164,141,322,	0,83,333,497,638,	11012660,11013715,11016843,11018732,11020428,
1791	0	0	20809	1	1	1	1	+	Isoform_129446_5	1792	0	1792	chr1	248956422	110873150	110895751	4	98,80,189,1425,	0,98,178,367,	110873150,110891391,110892344,110894326,
895	0	0	20718	0	0	0	0	+	Isoform_129464_7	899	4	899	chr1	248956422	184051732	184073345	4	158,82,136,519,	4,162,244,380,	184051732,184054353,184054727,184072826,
2324	0	0	653	3	3	0	0	+	Isoform_129520_13	2329	0	2327	chr1	248956422	1631677	1634654	5	697,131,932,111,453,	0,697,828,1760,1871,	1631677,1632782,1632980,1633988,1634201,
1569	0	0	7996	0	0	0	0	+	Isoform_131076_10	1572	0	1569	chr1	248956422	175000076	175009641	5	119,220,97,100,1033,	0,119,339,436,536,	175000076,175004613,175006744,175007097,175008608,
2756	0	0	3112	0	0	0	0	-	Isoform_131235_8	2759	3	2759	chr1	248956422	152031103	152036971	2	2697,59,	3,2700,	152031103,152036912,
2598	0	0	4580	2	2	0	0	-	Isoform_131322_7	2610	0	2600	chr1	248956422	160091346	160098524	5	592,1050,462,378,116,	0,592,1642,2104,2482,	160091346,160092281,160093709,160094868,160098408,
853	0	0	7714	0	0	0	0	-	Isoform_131605_15	853	0	853	chr1	248956422	36455773	36464340	8	152,192,59,85,49,76,45,195,	0,152,344,403,488,537,613,658,	36455773,36456186,36457922,36460691,36461263,36462087,36463805,36464145,
2729	0	0	31375	2	3	0	0	+	Isoform_131813_5	2752	20	2752	chr1	248956422	24502911	24537015	5	206,254,174,172,1923,	20,226,480,654,826,	24502911,24514313,24531217,24533082,24535092,
1689	0	0	12419	3	3	0	0	+	Isoform_132004_39	1693	0	1692	chr1	248956422	19644344	19658452	2	102,1587,	0,102,	19644344,19656865,
2446	0	0	983	1	1	2	3	-	Isoform_132303_5	2447	0	2447	chr1	248956422	32661905	32665337	2	37,2411,	0,37,	32661905,32662926,
1153	0	0	24848	0	0	0	0	+	Isoform_132686_16	1153	0	1153	chr1	248956422	246566324	246592325	2	339,814,	0,339,	246566324,246591511,
1624	0	0	38988	1	9	0	0	+	Isoform_1332_27	1636	2	1635	chr1	248956422	120912842	120953454	2	608,1016,	2,610,	120912842,120952438,
2247	0	0	34612	2	5	1	1	-	Isoform_133594_10	2253	0	2252	chr1	248956422	202771599	202808459	4	1689,123,78,358,	0,1689,1812,1890,	202771599,202774612,202777016,202808101,
1425	0	0	36876	1	1	0	0	-	Isoform_133636_11	1426	0	1426	chr1	248956422	52514794	52553095	2	1260,165,	0,1260,	52514794,52552930,
2366	0	0	3274	0	0	0	0	+	Isoform_134704_15	2366	0	2366	chr1	248956422	44800347	44805987	15	326,108,117,130,88,96,199,124,92,94,84,163,130,114,501,	0,326,434,551,681,769,865,1064,1188,1280,1374,1458,1621,1751,1865,	44800347,44800839,44801035,44801621,44801844,44802759,44802954,44803267,44803599,44803930,44804162,44804338,44804649,44805265,44805486,
560	0	0	9467	0	0	0	0	-	Isoform_134790_8	596	12	572	chr1	248956422	20776596	20786623	4	154,100,196,110,	12,166,266,462,	20776596,20779811,20780344,20786513,
987	0	0	2349	0	0	0	0	+	Isoform_135224_107	992	5	992	chr1	248956422	43974959	43978295	8	148,49,84,78,70,52,191,315,	5,153,202,286,364,434,486,677,	43974959,43975799,43976089,43976301,43976589,43976772,43977025,43977980,
1670	0	0	1883	1	2	0	0	-	Isoform_13525_163	1673	1	1673	chr1	248956422	150265407	150268960	7	787,124,128,123,74,171,263,	1,788,912,1040,1163,1237,1408,	150265407,150266532,150267074,150267355,150267715,150267956,150268697,
1734	0	0	19118	0	0	4	5	-	Isoform_135447_6	1734	0	1734	chr1	248956422	156479892	156500749	4	1079,204,192,264,	0,1079,1283,1475,	156479892,156482436,156483238,156500485,
675	0	0	7924	1	1	0	0	-	Isoform_13547_5	682	4	680	chr1	248956422	36455773	36464372	5	152,192,59,45,227,	4,156,348,407,452,	36455773,36456186,36457922,36463805,36464145,
2201	0	0	3404	0	0	2	3	+	Isoform_135618_35	2203	0	2201	chr1	248956422	44800378	44805986	14	295,106,117,130,88,96,199,124,92,94,84,163,114,500,	0,295,401,518,648,736,832,1031,1155,1247,1341,1425,1588,1702,	44800378,44800841,44801035,44801621,44801844,44802759,44802954,44803267,44803599,44803930,44804162,44804338,44805265,44805486,
2211	0	0	3398	0	0	0	0	+	Isoform_136541_39	2211	0	2211	chr1	248956422	44800378	44805987	14	295,108,117,130,88,96,199,92,94,84,163,130,114,501,	0,295,403,520,650,738,834,1033,1125,1219,1303,1466,1596,1710,	44800378,44800839,44801035,44801621,44801844,44802759,44802954,44803599,44803930,44804162,44804338,44804649,44805265,44805486,
1347	0	0	14628	0	0	1	2	+	Isoform_136808_7	1348	0	1347	chr1	248956422	207321681	207337658	8	184,186,192,100,42,189,126,330,	0,184,370,562,662,704,893,1019,	207321681,207322381,207324558,207325621,207326795,207331107,207336692,207337328,
769	0	0	4040	1	1	0	0	-	Isoform_136909_6	772	2	772	chr1	248956422	156809298	156814107	2	509,260,	2,511,	156809298,156813847,
1282	0	0	1698	0	0	3	3	+	Isoform_137018_5	1283	0	1282	chr1	248956422	155135867	155138850	6	130,78,124,162,120,671,	0,130,208,332,494,614,	155135867,155136298,155136827,155137560,155137978,155138179,
1606	0	0	145090	0	0	2	4	-	Isoform_137178_20	1606	0	1606	chr1	248956422	19338778	19485478	9	839,77,66,117,142,114,122,90,43,	0,839,916,982,1099,1241,1355,1477,1567,	19338778,19344357,19345186,19356634,19357421,19378539,19385504,19419660,19485435,
1134	0	0	1937	0	0	0	0	-	Isoform_137282_21	1137	3	1137	chr1	248956422	1203511	1206582	4	725,88,123,198,	3,728,816,939,	1203511,1204398,1205369,1206384,
821	0	0	37560	0	0	0	0	-	Isoform_137343_48	822	0	821	chr1	248956422	35603142	35641523	6	232,50,163,71,123,182,	0,232,282,445,516,639,	35603142,35605232,35609245,35631273,35636309,35641341,
1119	0	0	4562	0	0	0	0	-	Isoform_137493_35	1119	0	1119	chr1	248956422	1718651	1724332	4	804,116,124,75,	0,804,920,1044,	1718651,1721595,1722707,1724257,
1314	0	0	23337	0	0	0	0	+	Isoform_138188_309	1315	0	1314	chr1	248956422	26921744	26946395	9	185,78,204,66,117,195,84,119,266,	0,185,263,467,533,650,845,929,1048,	26921744,26924088,26941456,26941752,26942659,26942870,26945389,26945567,26946129,
2452	0	0	15000	10	12	2	3	-	Isoform_138676_5	2464	0	2464	chr1	248956422	202940833	202958288	8	1385,188,187,172,117,235,67,104,	0,1385,1573,1760,1932,2049,2284,2351,	202940833,202943757,202944982,202946438,202948303,202950929,202954240,202958184,
1423	0	0	1555	0	0	0	0	-	Isoform_138976_8	1423	0	1423	chr1	248956422	156292692	156295670	6	517,257,219,201,84,145,	0,517,774,993,1194,1278,	156292692,156293319,156294017,156294364,156294675,156295525,
2843	0	0	6951	0	0	0	0	+	Isoform_140568_30	2843	0	2843	chr1	248956422	37474582	37484376	5	47,478,140,235,1943,	0,47,525,665,900,	37474582,37475461,37480289,37481600,37482433,
752	0	0	3792	0	0	0	0	+	Isoform_141099_9	752	0	752	chr1	248956422	154974705	154979249	3	99,128,525,	0,99,227,	154974705,154977986,154978724,
3220	0	0	8815	5	6	4	4	-	Isoform_141741_13	3228	2	3228	chr1	248956422	154944086	154956125	11	1031,1232,132,71,24,234,166,65,125,87,57,	2,1033,2265,2397,2468,2492,2726,2892,2957,3082,3169,	154944086,154945571,154947416,154947641,154947981,154948132,154951231,154951470,154951794,154953670,154956068,
1580	0	0	20357	0	0	0	0	+	Isoform_142762_6	1581	1	1581	chr1	248956422	78620448	78642385	8	123,49,196,153,172,101,175,611,	1,124,173,369,522,694,795,970,	78620448,78628950,78629719,78635336,78637031,78641020,78641434,78641774,
743	0	0	686	0	0	0	0	+	Isoform_142833_3072	747	2	745	chr1	248956422	26280087	26281516	3	116,168,459,	2,118,286,	26280087,26280764,26281057,
603	0	0	48685	0	0	0	0	+	Isoform_142859_5	617	0	603	chr1	248956422	13700200	13749488	5	100,118,104,153,128,	0,100,218,322,475,	13700200,13730999,13732778,13742004,13749360,
835	0	0	3689	0	0	0	0	+	Isoform_143379_63	835	0	835	chr1	248956422	111473986	111478510	6	44,48,70,95,50,528,	0,44,92,162,257,307,	111473986,111476017,111476797,111477333,111477725,111477982,
794	0	0	12614	0	0	0	0	+	Isoform_143777_22	794	0	794	chr1	248956422	168178946	168192354	5	235,180,100,132,147,	0,235,415,515,647,	168178946,168183901,168184778,168191368,168192207,
651	0	0	7619	0	0	1	1	+	Isoform_144258_8	652	0	651	chr1	248956422	23627375	23635646	4	162,91,77,322,	0,162,253,330,	23627375,23628506,23629480,23635324,
1690	0	0	33714	0	0	0	0	-	Isoform_144483_26	1693	0	1690	chr1	248956422	6666403	6701807	4	1407,74,130,79,	0,1407,1481,1611,	6666403,6678393,6680907,6701728,
1293	0	0	43563	0	0	0	0	+	Isoform_145679_5	1293	0	1293	chr1	248956422	179293806	179338662	5	130,126,59,152,826,	0,130,256,315,467,	179293806,179302676,179323436,179335505,179337836,
1611	0	0	2760	1	1	0	0	+	Isoform_145704_134	1612	0	1612	chr1	248956422	23791167	23795538	10	83,104,32,66,48,71,74,102,174,857,	0,83,187,219,285,333,404,478,580,754,	23791167,23792656,23793007,23793150,23793704,23793859,23794062,23794223,23794426,23794681,
607	0	0	12440	1	1	0	0	+	Isoform_145931_9	613	3	611	chr1	248956422	95234170	95247217	2	145,462,	3,148,	95234170,95246755,
678	0	0	890	0	0	0	0	+	Isoform_14639_68	679	0	678	chr1	248956422	159780971	159782539	3	22,269,387,	0,22,291,	159780971,159781098,159782152,
1104	0	0	5047	0	0	0	0	-	Isoform_146639_9	1110	3	1107	chr1	248956422	32216202	32222353	5	745,93,67,152,47,	3,748,841,908,1060,	32216202,32217258,32221130,32221866,32222306,
2641	0	0	9509	1	1	0	0	-	Isoform_146828_18	2645	3	2645	chr1	248956422	27611617	27623767	12	150,1259,132,154,77,180,156,150,104,99,103,77,	3,153,1412,1544,1698,1775,1955,2111,2261,2365,2464,2567,	27611617,27611863,27613218,27614429,27614849,27615433,27615688,27616856,27617192,27621558,27623041,27623690,
2450	0	0	21986	2	2	0	0	+	Isoform_14694_9	2452	0	2452	chr1	248956422	1471766	1496202	16	323,77,102,60,70,166,70,156,57,126,125,52,71,168,109,718,	0,323,400,502,562,632,798,868,1024,1081,1207,1332,1384,1455,1623,1732,	1471766,1477273,1478643,1479048,1480866,1482137,1482544,1485015,1485781,1486109,1486543,1487862,1489203,1490256,1490562,1495484,
1186	0	0	6158	1	1	1	2	+	Isoform_146979_9	1197	7	1194	chr1	248956422	224183252	224190598	2	166,1022,	7,173,	224183252,224189576,
2045	0	0	6363	0	0	0	0	-	Isoform_14698_5	2048	3	2048	chr1	248956422	228393682	228402090	4	1570,219,231,25,	3,1573,1792,2023,	228393682,228396946,228400963,228402065,
875	0	0	2287	0	0	0	0	-	Isoform_147704_39	876	1	876	chr1	248956422	153974512	153977674	6	323,80,83,38,220,131,	1,324,404,487,525,745,	153974512,153975825,153976692,153976975,153977169,153977543,
2720	0	0	1355	2	2	1	1	+	Isoform_148250_88	2725	0	2722	chr1	248956422	203305521	203309597	2	227,2494,	0,227,	203305521,203307103,
435	0	0	0	0	0	1	22	+	Isoform_149027_12	435	0	435	chr1	248956422	114439012	114439469	2	267,168,	0,267,	114439012,114439301,
3421	0	0	7437	0	0	1	1	-	Isoform_149575_11	3453	32	3453	chr1	248956422	244853657	244864516	14	846,72,185,255,169,129,120,264,113,100,140,74,112,843,	32,878,950,1135,1390,1559,1688,1808,2072,2185,2285,2425,2499,2611,	244853657,244854972,244855423,244855903,244856456,244856727,244857597,244858010,244858728,244859274,244860334,244862460,244862618,244863673,
946	0	0	6582	0	0	0	0	+	Isoform_149917_57	950	4	950	chr1	248956422	70221471	70228999	2	368,578,	4,372,	70221471,70228421,
340	0	0	1042	0	0	0	0	+	Isoform_150095_9644	342	0	340	chr1	248956422	153990763	153992145	4	39,109,111,81,	0,39,148,259,	153990763,153991114,153991565,153992064,
2472	0	0	64498	0	0	0	0	+	Isoform_150113_15	2475	1	2473	chr1	248956422	63593273	63660243	11	461,163,147,126,191,155,116,136,184,135,658,	1,462,625,772,898,1089,1244,1360,1496,1680,1815,	63593273,63629424,63629941,63631656,63634828,63636233,63638684,63648516,63651668,63654331,63659585,
658	0	0	3104	0	0	0	0	+	Isoform_151101_15	659	1	659	chr1	248956422	156054744	156058506	4	213,163,90,192,	1,214,377,467,	156054744,156055262,156057977,156058314,
2081	0	0	3528	0	0	0	0	+	Isoform_151114_20	2081	0	2081	chr1	248956422	44800378	44805987	13	295,108,117,130,88,96,199,92,94,84,163,114,501,	0,295,403,520,650,738,834,1033,1125,1219,1303,1466,1580,	44800378,44800839,44801035,44801621,44801844,44802759,44802954,44803599,44803930,44804162,44804338,44805265,44805486,
2229	0	0	1142	0	0	0	0	-	Isoform_151178_158	2239	10	2239	chr1	248956422	25244081	25247452	2	1220,1009,	10,1230,	25244081,25246443,
1660	0	0	30351	0	0	0	0	-	Isoform_151909_6	1663	3	1663	chr1	248956422	30932861	30964872	8	481,193,122,138,129,130,268,199,	3,484,677,799,937,1066,1196,1464,	30932861,30936642,30941150,30945345,30950132,30952233,30953713,30964673,
2640	0	0	7144	0	0	0	0	+	Isoform_15214_399	2640	0	2640	chr1	248956422	37474583	37484367	6	46,481,140,235,107,1631,	0,46,527,667,902,1009,	37474583,37475458,37480289,37481600,37482433,37482736,
1623	0	0	8225	0	0	0	0	+	Isoform_152264_92	1623	0	1623	chr1	248956422	23778383	23788231	6	330,44,78,105,109,957,	0,330,374,452,557,666,	23778383,23779437,23779863,23785674,23786314,23787274,
1186	0	0	37509	0	0	0	0	-	Isoform_152433_9	1189	3	1189	chr1	248956422	97882305	97921000	2	1069,117,	3,1072,	97882305,97920883,
1517	0	0	12642	0	0	0	0	+	Isoform_152604_89	1518	1	1518	chr1	248956422	27322241	27336400	6	150,85,32,97,131,1022,	1,151,236,268,365,496,	27322241,27330719,27332069,27333957,27334150,27335378,
1074	0	0	2002	0	0	0	0	-	Isoform_152986_122	1075	1	1075	chr1	248956422	1203509	1206585	5	459,203,88,123,201,	1,460,663,751,874,	1203509,1204033,1204398,1205369,1206384,
1862	0	0	38077	0	0	0	0	-	Isoform_153081_116	1862	0	1862	chr1	248956422	221702148	221742087	4	529,372,854,107,	0,529,901,1755,	221702148,221706094,221738933,221741980,
3789	0	0	31783	1	1	2	2	-	Isoform_155300_5	3792	2	3792	chr1	248956422	151291804	151327378	12	1229,121,133,266,124,105,110,228,228,937,202,108,	2,1231,1352,1485,1751,1875,1980,2090,2318,2546,3483,3685,	151291804,151294017,151294408,151298807,151301843,151302193,151303540,151306135,151307573,151315572,151326171,151327270,
655	0	0	3235	0	0	1	1	-	Isoform_155482_5	658	3	658	chr1	248956422	155169410	155173301	6	150,67,139,64,155,81,	3,153,220,359,423,578,	155169410,155169790,155172350,155172564,155172737,155173220,
2253	0	0	5005	4	14	1	1	-	Isoform_155492_5	2274	7	2274	chr1	248956422	26883022	26890281	4	1268,161,229,596,	7,1275,1436,1665,	26883022,26885972,26888896,26889685,
1386	0	0	11158	0	0	0	0	+	Isoform_156074_15	1386	0	1386	chr1	248956422	225777915	225790459	3	97,69,1220,	0,97,166,	225777915,225783299,225789239,
1781	0	0	101931	1	1	2	2	+	Isoform_156158_14	1782	0	1782	chr1	248956422	100352507	100456221	8	496,91,76,93,80,67,63,817,	0,496,587,663,756,836,903,966,	100352507,100353761,100377545,100390731,100424221,100439931,100442933,100455404,
739	0	0	73421	0	0	0	0	-	Isoform_156322_242	739	0	739	chr1	248956422	27416004	27490164	5	98,154,135,173,179,	0,98,252,387,560,	27416004,27418268,27418953,27428760,27489985,
2576	0	0	42690	0	0	1	1	+	Isoform_15671_10	2577	1	2577	chr1	248956422	100038105	100083372	10	211,96,63,128,115,219,113,98,164,1370,	1,212,308,371,499,614,833,946,1044,1208,	100038105,100049908,100058665,100059877,100061834,100067976,100077164,100078450,100080495,100082002,
1128	0	0	16214	0	0	0	0	-	Isoform_156853_42	1130	2	1130	chr1	248956422	235111592	235128934	5	516,143,82,47,340,	2,518,661,743,790,	235111592,235113767,235119817,235122325,235128594,
1506	0	0	3479	0	0	1	7	-	Isoform_15693_8	1506	0	1506	chr1	248956422	6461173	6466165	9	589,181,35,108,79,168,135,121,97,	0,589,770,805,913,992,1160,1295,1416,	6461173,6461993,6462628,6462862,6464374,6464551,6465087,6465439,6466068,
748	0	0	1319	0	0	0	0	+	Isoform_157782_6	748	0	748	chr1	248956422	19121385	19123452	3	49,79,620,	0,49,128,	19121385,19121933,19122832,
1597	0	0	20362	0	0	0	0	-	Isoform_157846_18	1597	0	1597	chr1	248956422	241497785	241519744	10	185,154,128,204,166,183,177,111,135,154,	0,185,339,467,671,837,1020,1197,1308,1443,	241497785,241500436,241502442,241504041,241506002,241508602,241511966,241513602,241517181,241519590,
1808	0	0	21774	0	0	0	0	-	Isoform_158578_88	1810	2	1810	chr1	248956422	201483532	201507114	6	1257,94,130,169,113,45,	2,1259,1353,1483,1652,1765,	201483532,201485282,201488854,201490175,201496191,201507069,
601	0	0	328	0	0	0	0	+	Isoform_158733_29	604	3	604	chr1	248956422	26169937	26170866	3	246,63,292,	3,249,312,	26169937,26170417,26170574,
1265	0	0	19567	0	0	0	0	+	Isoform_15876_5	1270	4	1269	chr1	248956422	224114122	224134954	3	274,110,881,	4,278,388,	224114122,224130471,224134073,
596	0	0	16879	0	0	0	0	-	Isoform_158862_268	596	0	596	chr1	248956422	161100563	161118038	4	296,124,89,87,	0,296,420,509,	161100563,161102047,161102286,161117951,
1214	0	0	26948	0	0	1	1	+	Isoform_159751_13	1214	0	1214	chr1	248956422	232950636	232978799	5	108,163,97,210,637,	0,108,271,368,578,	232950636,232955556,232956346,232969908,232978162,
1142	0	0	6064	0	0	0	0	+	Isoform_159853_19	1142	0	1142	chr1	248956422	109668080	109675286	8	71,76,65,82,101,96,111,540,	0,71,147,212,294,395,491,602,	109668080,109668424,109668924,109669289,109669470,109671286,109671472,109674746,
2499	0	0	1912	0	0	0	0	-	Isoform_160054_63	2499	0	2499	chr1	248956422	37591522	37595933	2	2324,175,	0,2324,	37591522,37595758,
1690	0	0	13878	1	1	0	0	+	Isoform_160094_29	1691	0	1691	chr1	248956422	9539489	9555057	2	258,1432,	0,258,	9539489,9553625,
1428	0	0	8024	0	0	0	0	-	Isoform_160932_7	1439	2	1430	chr1	248956422	85267160	85276612	3	822,289,317,	2,824,1113,	85267160,85270617,85276295,
2203	0	0	7327	0	0	0	0	-	Isoform_160947_33	2211	4	2207	chr1	248956422	150965180	150974710	11	1108,154,107,129,93,51,58,119,118,174,92,	4,1112,1266,1373,1502,1595,1646,1704,1823,1941,2115,	150965180,150966475,150966755,150967073,150967391,150967663,150967819,150968082,150968394,150968917,150974618,
749	0	0	2578	0	0	0	0	-	Isoform_160969_37	749	0	749	chr1	248956422	28578543	28581870	6	137,55,70,87,119,281,	0,137,192,262,349,468,	28578543,28579532,28579911,28580559,28581110,28581589,
2166	0	0	2558	0	0	1	1	+	Isoform_161013_10	2168	0	2166	chr1	248956422	44800378	44805103	10	295,108,117,130,88,394,92,94,84,765,	0,295,403,520,650,738,1132,1224,1318,1402,	44800378,44800839,44801035,44801621,44801844,44802759,44803599,44803930,44804162,44804338,
697	0	0	37399	0	0	0	0	-	Isoform_161243_5	700	3	700	chr1	248956422	24926483	24964579	4	208,157,266,66,	3,211,368,634,	24926483,24927573,24929586,24964513,
936	0	0	8953	0	0	0	0	-	Isoform_161872_6	936	0	936	chr1	248956422	86386392	86396281	2	687,249,	0,687,	86386392,86396032,
1585	0	0	39044	0	0	0	0	+	Isoform_161938_14	1588	3	1588	chr1	248956422	149606989	149647618	2	565,1020,	3,568,	149606989,149646598,
1541	0	0	18599	0	0	2	2	-	Isoform_162070_7	1548	6	1547	chr1	248956422	169691478	169711620	9	324,19,129,186,186,105,387,82,125,	6,330,349,478,664,850,955,1342,1424,	169691478,169696534,169701559,169703254,169704567,169707341,169708416,169710435,169711495,
1862	0	0	749	0	0	0	0	-	Isoform_162496_31	1863	1	1863	chr1	248956422	228106686	228109297	2	232,1630,	1,233,	228106686,228107667,
2973	0	0	33180	4	4	2	2	-	Isoform_163425_5	2978	1	2978	chr1	248956422	202891098	202927253	11	645,825,159,196,107,115,150,218,154,240,165,	1,646,1471,1630,1826,1933,2048,2198,2416,2570,2810,	202891098,202891834,202894590,202895521,202896853,202909009,202911053,202918170,202919754,202924967,202927088,
3409	0	0	68147	1	1	0	0	-	Isoform_163992_6	3410	0	3410	chr1	248956422	21218909	21290465	19	1222,96,191,68,111,104,78,99,111,115,143,192,66,147,122,213,142,87,102,	0,1222,1318,1509,1577,1688,1792,1870,1969,2080,2195,2338,2530,2596,2743,2865,3078,3220,3307,	21218909,21221746,21225249,21227158,21227930,21233557,21235849,21236745,21238133,21244988,21247220,21255946,21257524,21258692,21260270,21272698,21279190,21290069,21290363,
861	0	0	719	0	0	0	0	-	Isoform_163999_131	861	0	861	chr1	248956422	1373735	1375315	4	167,446,86,162,	0,167,613,699,	1373735,1373999,1374704,1375153,
573	0	0	810	0	0	0	0	+	Isoform_164001_1690	573	0	573	chr1	248956422	153990763	153992146	4	271,109,111,82,	0,271,380,491,	153990763,153991114,153991565,153992064,
2648	0	0	750	1	1	1	2	+	Isoform_164134_7	2652	0	2649	chr1	248956422	183550788	183554188	3	133,146,2371,	0,133,279,	183550788,183551044,183551817,
1419	0	0	25354	1	2	0	0	+	Isoform_164692_8	1457	0	1421	chr1	248956422	110873149	110899922	7	99,80,189,75,96,81,799,	0,99,179,368,443,539,620,	110873149,110891391,110892344,110894326,110894959,110896652,110899123,
909	0	0	9791	0	0	0	0	+	Isoform_16471_122	911	2	911	chr1	248956422	173477312	173488012	5	180,157,147,147,278,	2,182,339,486,633,	173477312,173481325,173485360,173486254,173487734,
1017	0	0	4430	0	0	0	0	-	Isoform_164964_10	1017	0	1017	chr1	248956422	160337822	160343269	4	690,74,114,139,	0,690,764,878,	160337822,160339908,160340180,160343130,
2073	0	0	9340	1	1	0	0	-	Isoform_165547_9	2075	1	2075	chr1	248956422	160635590	160647003	2	1939,134,	1,1940,	160635590,160646869,
917	0	0	51891	1	1	1	1	+	Isoform_165606_7	918	0	918	chr1	248956422	244653131	244705940	5	224,73,94,142,385,	0,224,297,391,533,	244653131,244686596,244689248,244691878,244705555,
3012	0	0	162	0	0	1	2	-	Isoform_165612_6	3014	2	3014	chr1	248956422	1203508	1206684	2	728,2286,	2,730,	1203508,1204398,
842	0	0	7822	0	0	0	0	-	Isoform_166369_8	845	3	845	chr1	248956422	112610458	112619122	3	545,83,214,	3,548,631,	112610458,112616812,112618908,
1469	0	0	34876	1	8	0	0	+	Isoform_166549_8	1480	0	1477	chr1	248956422	36224474	36260819	2	31,1438,	0,31,	36224474,36259381,
2836	0	0	41504	1	1	1	2	-	Isoform_166817_17	2837	0	2837	chr1	248956422	222668158	222712500	10	1831,118,123,123,107,64,55,54,70,293,	0,1831,1949,2072,2195,2302,2366,2421,2475,2545,	222668158,222670132,222673312,222676095,222686929,222687594,222693788,222694209,222703147,222712207,
2952	0	0	2922	1	1	0	0	+	Isoform_167257_8	2956	0	2953	chr1	248956422	181033989	181039863	2	85,2867,	0,85,	181033989,181036996,
1454	0	0	13553	0	0	0	0	-	Isoform_167330_9	1461	1	1455	chr1	248956422	31629869	31644876	4	973,144,301,36,	1,974,1118,1419,	31629869,31632494,31635221,31644840,
999	0	0	107	3	3	0	0	+	Isoform_167491_11	1002	0	1002	chr1	248956422	229482591	229483697	2	787,212,	0,787,	229482591,229483485,
461	0	0	12515	0	0	0	0	-	Isoform_167726_4617	461	0	461	chr1	248956422	6186617	6199593	4	199,125,105,32,	0,199,324,429,	6186617,6192929,6197651,6199561,
722	0	0	1673	0	0	1	1	-	Isoform_167903_13	723	1	723	chr1	248956422	153543620	153546016	3	303,156,264,	1,304,460,	153543620,153544653,153545752,
1868	0	0	67012	0	0	0	0	+	Isoform_167952_9	1868	0	1868	chr1	248956422	198639056	198707936	8	81,116,27,198,141,75,27,1203,	0,81,197,224,422,563,638,665,	198639056,198639225,198692346,198696711,198699563,198703297,198704471,198706733,
1095	0	0	356	1	1	1	1	-	Isoform_168287_8	1111	3	1099	chr1	248956422	1373738	1375190	3	164,446,486,	3,167,613,	1373738,1373999,1374704,
4502	0	0	41507	0	0	0	0	+	Isoform_168571_5	4521	18	4520	chr1	248956422	153728070	153774079	30	714,84,84,114,85,67,145,130,98,192,88,80,92,107,120,130,55,104,45,120,154,69,76,114,49,168,101,73,157,887,	18,732,816,900,1014,1099,1166,1311,1441,1539,1731,1819,1899,1991,2098,2218,2348,2403,2507,2552,2672,2826,2895,2971,3085,3134,3302,3403,3476,3633,	153728070,153740650,153741284,153746956,153747278,153748688,153751094,153752278,153754641,153757571,153759525,153760310,153760826,153761569,153762727,153763232,153763831,153764117,153764689,153764943,153767673,153768892,153769768,153770197,153770684,153771795,153772339,153772638,153772924,153773192,
2583	0	0	1589	0	0	0	0	+	Isoform_168762_6	2583	0	2583	chr1	248956422	45339766	45343938	6	538,143,267,159,619,857,	0,538,681,948,1107,1726,	45339766,45341072,45341302,45341948,45342383,45343081,
1754	0	0	8105	1	1	1	1	+	Isoform_168839_5	1757	0	1755	chr1	248956422	224183245	224193105	4	173,743,65,774,	0,173,916,981,	224183245,224189576,224191091,224192331,
909	0	0	7757	0	0	1	1	+	Isoform_169153_40	909	0	909	chr1	248956422	228140284	228148951	8	79,114,42,78,139,85,86,287,	0,79,193,235,313,452,537,623,	228140284,228145510,228146025,228146860,228147405,228147614,228148370,228148664,
1444	0	0	92403	0	0	0	0	-	Isoform_169343_16	1444	0	1444	chr1	248956422	64872700	64966547	5	823,124,199,83,215,	0,823,947,1146,1229,	64872700,64879024,64883276,64886258,64966332,
1545	0	0	47897	1	1	0	0	+	Isoform_169746_5	1546	0	1546	chr1	248956422	155689085	155738527	12	158,52,123,109,93,131,81,159,60,90,118,371,	0,158,210,333,442,535,666,747,906,966,1056,1174,	155689085,155709772,155717005,155725381,155725926,155727607,155729041,155729207,155731355,155731943,155736945,155738156,
2145	0	0	53147	0	0	0	0	+	Isoform_169789_7	2150	5	2150	chr1	248956422	89633033	89688325	2	289,1856,	5,294,	89633033,89686469,
1433	0	0	18035	0	0	0	0	-	Isoform_170224_5	1435	2	1435	chr1	248956422	27135654	27155122	2	293,1140,	2,295,	27135654,27153982,
1335	0	0	36699	0	0	0	0	+	Isoform_170273_13	1335	0	1335	chr1	248956422	207321679	207359713	10	186,186,192,100,86,189,126,81,21,168,	0,186,372,564,664,750,939,1065,1146,1167,	207321679,207322381,207324558,207325621,207326751,207331107,207336692,207337328,207339396,207359545,
1604	0	0	8962	1	1	0	0	-	Isoform_171597_20	1605	0	1605	chr1	248956422	156806246	156816812	9	327,171,288,147,169,90,185,89,138,	0,327,498,786,933,1102,1192,1377,1466,	156806246,156807174,156809202,156809660,156813847,156814204,156815036,156816005,156816674,
587	0	0	868	1	1	1	1	+	Isoform_171622_14	599	11	599	chr1	248956422	159009927	159011383	2	234,354,	11,245,	159009927,159011029,
2041	0	0	16688	0	0	2	3	+	Isoform_172121_315	2047	0	2041	chr1	248956422	117606050	117624782	2	103,1941,	0,103,	117606050,117622841,
2301	0	0	14460	0	0	0	0	-	Isoform_1722_12	2303	2	2303	chr1	248956422	35176380	35193141	12	94,81,48,122,49,118,85,197,96,302,189,920,	2,96,177,225,347,396,514,599,796,892,1194,1383,	35176380,35177318,35177988,35187000,35187202,35187972,35189002,35189185,35190497,35190693,35191340,35192221,
1355	0	0	2725	0	0	0	0	-	Isoform_172327_10	1355	0	1355	chr1	248956422	53234390	53238470	2	1245,110,	0,1245,	53234390,53238360,
769	0	0	30089	0	0	0	0	+	Isoform_172362_5	772	0	769	chr1	248956422	74733185	74764043	6	233,81,99,72,134,150,	0,233,314,413,485,619,	74733185,74736541,74738689,74748750,74752291,74763893,
1848	0	0	1128	0	0	0	0	-	Isoform_173020_7	1848	0	1848	chr1	248956422	44801226	44804202	4	525,88,632,603,	0,525,613,1245,	44801226,44801844,44802759,44803599,
682	0	0	12324	0	0	0	0	+	Isoform_173779_80	683	0	682	chr1	248956422	95234210	95247216	3	105,116,461,	0,105,221,	95234210,95246541,95246755,
2006	0	0	21594	0	0	0	0	+	Isoform_174222_10	2006	0	2006	chr1	248956422	209756054	209779654	14	255,101,403,148,58,25,30,96,72,141,138,136,63,340,	0,255,356,759,907,965,990,1020,1116,1188,1329,1467,1603,1666,	209756054,209759033,209759981,209762514,209762812,209763067,209763362,209763491,209772947,209775348,209775598,209777351,209778110,209779314,
957	0	0	54765	1	1	1	1	+	Isoform_174470_8	958	0	958	chr1	248956422	246566313	246622036	2	350,608,	0,350,	246566313,246621428,
2212	0	0	29889	1	1	0	0	+	Isoform_174499_19	2214	0	2213	chr1	248956422	52056302	52088403	6	77,67,114,202,60,1692,	0,77,144,258,460,520,	52056302,52059834,52064824,52083339,52086111,52086711,
1038	0	0	8234	0	0	0	0	+	Isoform_17470_469	1038	0	1038	chr1	248956422	226062723	226071995	4	88,151,154,645,	0,88,239,393,	226062723,226064328,226065655,226071350,
1521	0	0	5142	0	0	0	0	-	Isoform_174838_6	1521	0	1521	chr1	248956422	156276143	156282806	4	1098,124,99,200,	0,1098,1222,1321,	156276143,156277924,156278935,156282606,
3276	0	0	16214	2	2	0	0	-	Isoform_174954_22	3278	0	3278	chr1	248956422	235109345	235128835	5	2763,143,82,47,241,	0,2763,2906,2988,3035,	235109345,235113767,235119817,235122325,235128594,
2330	0	0	1027	1	1	1	2	+	Isoform_175137_10	2332	0	2331	chr1	248956422	43970012	43973371	6	310,222,255,411,177,957,	0,310,532,787,1198,1375,	43970012,43970595,43970965,43971659,43972157,43972414,
2058	0	0	31217	0	0	1	1	+	Isoform_175178_6	2060	0	2058	chr1	248956422	156767536	156800812	7	703,44,567,96,144,66,439,	0,703,747,1314,1410,1554,1620,	156767536,156782285,156786607,156791696,156794664,156797275,156800373,
3173	0	0	22193	1	1	1	2	+	Isoform_175406_94	3174	0	3174	chr1	248956422	156114713	156140081	12	561,157,126,171,126,221,223,108,120,90,270,1002,	0,561,718,844,1015,1141,1362,1585,1693,1813,1903,2173,	156114713,156130616,156134402,156134804,156135186,156135900,156136213,156136920,156137112,156137653,156138487,156139079,
521	0	0	1474	0	0	0	0	+	Isoform_176518_57	521	0	521	chr1	248956422	28236104	28238099	3	166,92,263,	0,166,258,	28236104,28236360,28237836,
848	0	0	3065	0	0	0	0	+	Isoform_176619_15	852	4	852	chr1	248956422	161153989	161157902	3	131,68,649,	4,135,203,	161153989,161156949,161157253,
1913	0	0	21025	0	0	0	0	-	Isoform_176808_5	1918	5	1918	chr1	248956422	161046949	161069887	11	280,95,402,78,104,172,128,108,83,103,360,	5,285,380,782,860,964,1136,1264,1372,1455,1558,	161046949,161049594,161051313,161052285,161052439,161052625,161053257,161054365,161054622,161059613,161069527,
3687	0	0	1351	1	4	0	0	-	Isoform_177709_75	3691	0	3691	chr1	248956422	150574559	150579597	2	2932,755,	0,2932,	150574559,150578842,
484	0	0	8952	0	0	0	0	+	Isoform_178240_22	484	0	484	chr1	248956422	212608762	212618198	3	168,244,72,	0,168,412,	212608762,212615017,212618126,
1092	0	0	22247	0	0	0	0	+	Isoform_178453_34	1103	8	1100	chr1	248956422	70221476	70244815	8	363,134,110,93,50,128,82,132,	8,371,505,615,708,758,886,968,	70221476,70228421,70232267,70234695,70235500,70237424,70239438,70244683,
2134	0	0	3135	3	3	2	5	-	Isoform_179145_5	2138	1	2138	chr1	248956422	42812092	42817366	3	1812,150,177,	1,1813,1963,	42812092,42816430,42817189,
1092	0	0	626	0	0	0	0	-	Isoform_179776_20	1092	0	1092	chr1	248956422	23557937	23559655	3	478,85,529,	0,478,563,	23557937,23558934,23559126,
898	0	0	7738	0	0	2	2	+	Isoform_180360_22	899	1	899	chr1	248956422	228140306	228148944	8	57,114,42,97,139,85,86,280,	1,58,172,214,311,450,535,621,	228140306,228145510,228146025,228146841,228147405,228147614,228148370,228148664,
2910	0	0	46691	0	0	0	0	+	Isoform_180765_50	2918	8	2918	chr1	248956422	40373720	40423321	10	503,134,86,79,87,82,110,166,317,1346,	8,511,645,731,810,897,979,1089,1255,1572,	40373720,40406735,40408652,40409756,40413015,40414158,40415271,40416175,40416779,40421975,
2758	0	0	12282	0	0	2	2	-	Isoform_180770_5	2758	0	2758	chr1	248956422	944211	959253	19	589,105,136,114,144,102,114,112,140,189,114,111,79,91,121,132,175,153,39,	0,589,694,830,944,1088,1190,1304,1416,1556,1745,1859,1970,2049,2140,2261,2393,2568,2721,	944211,945041,945517,946172,946401,948130,948489,951126,951999,952411,953174,953781,954003,955922,956094,956893,957098,958928,959214,
1730	0	0	867	0	0	0	0	-	Isoform_180893_50	1734	0	1730	chr1	248956422	228106692	228109289	3	226,651,853,	0,226,877,	228106692,228107667,228108436,
1086	0	0	24368	0	0	0	0	-	Isoform_180993_6	1091	5	1091	chr1	248956422	52896235	52921689	9	362,48,51,188,57,87,88,68,137,	5,367,415,466,654,711,798,886,954,	52896235,52897436,52899173,52904645,52905033,52907867,52911565,52911722,52921552,
1846	0	0	16426	0	0	0	0	+	Isoform_181550_20	1846	0	1846	chr1	248956422	145824221	145842493	15	148,167,256,186,89,105,93,81,52,61,151,102,50,150,155,	0,148,315,571,757,846,951,1044,1125,1177,1238,1389,1491,1541,1691,	145824221,145825756,145826453,145826819,145828748,145833259,145833489,145836493,145836814,145837535,145838055,145839889,145840115,145840921,145842338,
1653	0	0	7089	1	1	0	0	-	Isoform_181626_80	1654	0	1654	chr1	248956422	37996770	38005512	6	789,187,170,175,176,156,	0,789,976,1146,1321,1497,	37996770,37997683,37997962,37998973,37999256,38005356,
2590	0	0	30345	1	1	0	0	+	Isoform_182359_11	2593	0	2591	chr1	248956422	28506046	28538981	14	38,33,76,143,82,51,188,180,97,123,156,120,153,1150,	0,38,71,147,290,372,423,611,791,888,1011,1167,1287,1440,	28506046,28508127,28508829,28516724,28529857,28530522,28531802,28532170,28535049,28535257,28535870,28536261,28536746,28537831,
1902	0	0	12230	4	6	1	1	+	Isoform_183530_8	1913	3	1911	chr1	248956422	19644319	19658452	3	127,189,1587,	3,130,319,	19644319,19655011,19656865,
865	0	0	7770	1	9	0	0	-	Isoform_183618_6	874	0	874	chr1	248956422	213006852	213015487	3	346,257,262,	0,346,603,	213006852,213008209,213015225,
1322	0	0	5632	0	0	0	0	-	Isoform_184126_28	1322	0	1322	chr1	248956422	151052659	151059613	5	668,91,111,317,135,	0,668,759,870,1187,	151052659,151054230,151055015,151055676,151059478,
1990	0	0	41606	3	4	0	0	-	Isoform_184705_7	1995	1	1995	chr1	248956422	77639917	77683513	2	1738,252,	1,1739,	77639917,77683261,
1424	0	0	10799	0	0	1	2	+	Isoform_18492_5	1424	0	1424	chr1	248956422	65420717	65432942	4	23,76,187,1140,	0,23,99,286,	65420717,65425302,65429861,65431802,
2585	0	0	168	2	2	0	0	+	Isoform_185340_5	2587	0	2587	chr1	248956422	153952814	153955567	2	555,2030,	0,555,	153952814,153953537,
1245	0	0	8177	1	1	0	0	+	Isoform_185429_6	1249	0	1246	chr1	248956422	150150184	150159606	5	103,147,105,102,788,	0,103,250,355,457,	150150184,150150911,150156910,150157384,150158818,
3977	0	0	40636	2	2	6	9	-	Isoform_185701_7	3979	0	3979	chr1	248956422	20742684	20787306	13	2407,114,112,160,91,155,81,144,160,154,100,196,112,	0,2407,2521,2633,2793,2884,3039,3120,3264,3424,3578,3678,3874,	20742684,20745542,20747543,20749722,20757165,20765376,20767583,20770929,20773450,20776596,20779811,20780344,20787194,
3991	0	0	37065	0	0	1	2	-	Isoform_185707_22	3994	3	3994	chr1	248956422	114716923	114757981	19	1293,133,164,179,120,113,176,108,165,141,213,126,129,82,98,110,199,387,57,	3,1296,1429,1593,1772,1892,2005,2181,2289,2454,2595,2808,2934,3063,3145,3243,3353,3552,3939,	114716923,114718612,114719578,114720538,114723882,114725220,114726210,114726982,114730257,114730507,114732603,114733731,114733988,114734441,114736757,114737962,114739691,114749820,114757924,
2181	0	0	15895	0	0	0	0	-	Isoform_185715_8	2184	3	2184	chr1	248956422	89108007	89126083	11	284,194,103,213,281,243,197,110,128,207,221,	3,287,481,584,797,1078,1321,1518,1628,1756,1963,	89108007,89109676,89110163,89112471,89114015,89116991,89117576,89120178,89121142,89121776,89125862,
1567	0	0	3420	0	0	1	8	-	Isoform_186773_9	1567	0	1567	chr1	248956422	6461173	6466168	10	589,181,38,108,56,79,168,135,121,100,	0,589,770,808,916,972,1051,1219,1354,1475,	6461173,6461993,6462628,6462862,6463071,6464374,6464551,6465087,6465439,6466068,
2027	0	0	7147	0	0	0	0	+	Isoform_18791_7	2027	0	2027	chr1	248956422	37474583	37483757	6	46,478,140,235,107,1021,	0,46,524,664,899,1006,	37474583,37475461,37480289,37481600,37482433,37482736,
2753	0	0	3402	1	1	0	0	+	Isoform_188158_24	2761	5	2759	chr1	248956422	109090776	109096931	3	106,132,2515,	5,111,243,	109090776,109092889,109094416,
1568	0	0	1628	0	0	1	1	-	Isoform_188866_7	1571	3	1571	chr1	248956422	227732091	227735288	6	585,147,268,126,166,277,	3,588,735,1003,1129,1295,	227732091,227732880,227733413,227733906,227734650,227735011,
1743	0	0	36482	0	0	0	0	-	Isoform_188960_5	1745	2	1745	chr1	248956422	36347672	36385897	5	1143,53,228,144,175,	2,1145,1198,1426,1570,	36347672,36354363,36355205,36358238,36385722,
2371	0	0	1834	1	1	1	1	+	Isoform_189011_6	2372	0	2372	chr1	248956422	203765186	203769392	2	1253,1119,	0,1253,	203765186,203768273,
790	0	0	10568	0	0	0	0	+	Isoform_189831_44	790	0	790	chr1	248956422	2391859	2403217	7	99,88,105,100,79,136,183,	0,99,187,292,392,471,607,	2391859,2395783,2397115,2399414,2400856,2402206,2403034,
1011	0	0	9669	0	0	0	0	-	Isoform_190753_8	1014	3	1014	chr1	248956422	45511055	45521735	6	359,131,123,154,117,127,	3,362,493,616,770,887,	45511055,45514506,45514872,45515653,45518937,45521608,
1324	0	0	5861	0	0	0	0	+	Isoform_191086_12	1324	0	1324	chr1	248956422	2556558	2563743	8	175,109,126,156,91,39,32,596,	0,175,284,410,566,657,696,728,	2556558,2557725,2558342,2559822,2560623,2561776,2562864,2563147,
1978	0	0	45296	2	2	0	0	+	Isoform_191134_26	1980	0	1980	chr1	248956422	171485531	171532805	12	204,169,178,110,126,224,83,134,88,145,54,463,	0,204,373,551,661,787,1011,1094,1228,1316,1461,1515,	171485531,171512031,171512994,171514535,171515733,171517590,171522176,171523220,171523434,171524820,171527790,171532342,
2057	0	0	3518	0	0	1	1	+	Isoform_1917_12	2057	0	2057	chr1	248956422	44800411	44805987	13	262,108,117,130,88,96,199,124,92,94,84,163,501,	0,262,370,487,617,705,801,1000,1124,1216,1310,1394,1557,	44800411,44800839,44801035,44801621,44801844,44802759,44802954,44803267,44803599,44803930,44804162,44804338,44805486,
1329	0	0	6820	0	0	0	0	-	Isoform_192246_147	1331	2	1331	chr1	248956422	19303969	19312118	7	417,130,100,97,105,188,292,	2,419,549,649,746,851,1039,	19303969,19306017,19307001,19307313,19308157,19308454,19311826,
2098	0	0	23472	1	1	2	2	-	Isoform_192578_8	2099	0	2099	chr1	248956422	93155551	93181123	3	932,98,1070,	0,932,1030,	93155551,93160128,93180053,
2596	0	0	29297	2	2	1	1	+	Isoform_193697_6	2601	0	2598	chr1	248956422	40040752	40072646	13	49,122,101,78,144,86,106,178,185,124,83,144,1197,	0,49,171,272,350,494,580,686,864,1049,1173,1256,1400,	40040752,40059336,40060069,40061734,40064226,40064473,40066214,40067539,40069689,40070158,40070429,40070835,40071449,
2073	0	0	9955	0	0	0	0	+	Isoform_19451_14	2075	0	2073	chr1	248956422	32274135	32286163	13	91,110,82,91,99,104,150,153,180,77,154,132,650,	0,91,201,283,374,473,577,727,880,1060,1137,1291,1423,	32274135,32274324,32274736,32274992,32275320,32275568,32275913,32276336,32276606,32279670,32279840,32280078,32285513,
1323	0	0	13512	0	0	0	0	+	Isoform_194556_43	1324	0	1323	chr1	248956422	201955513	201970348	6	39,100,64,129,111,880,	0,39,139,203,332,443,	201955513,201957280,201957510,201963615,201965432,201969468,
1240	0	0	10682	0	0	0	0	+	Isoform_194733_28	1249	7	1247	chr1	248956422	111449487	111461409	7	94,37,146,164,126,180,493,	7,101,138,284,448,574,754,	111449487,111449836,111454210,111456085,111456629,111459456,111460916,
961	0	0	97759	1	9	0	0	-	Isoform_194796_14	971	0	970	chr1	248956422	179130957	179229677	2	524,437,	0,524,	179130957,179229240,
1504	0	0	47114	0	0	0	0	+	Isoform_195632_10	1504	0	1504	chr1	248956422	6026337	6074955	4	108,129,44,1223,	0,108,237,281,	6026337,6040516,6072754,6073732,
526	0	0	1657	0	0	1	1	-	Isoform_19596_77	528	2	528	chr1	248956422	153543620	153545804	3	319,156,52,	2,321,477,	153543620,153544653,153545752,
1204	0	0	13428	0	0	0	0	+	Isoform_196097_5	1206	1	1205	chr1	248956422	11736135	11750767	6	100,35,97,106,175,691,	1,101,136,233,339,514,	11736135,11745802,11746126,11747439,11748414,11750076,
2664	0	0	39231	0	0	2	2	-	Isoform_196752_11	2664	0	2664	chr1	248956422	171700168	171742065	9	1916,148,52,80,101,51,47,115,156,	0,1916,2064,2116,2196,2297,2348,2395,2510,	171700168,171704386,171706366,171709664,171710713,171719170,171728523,171738348,171741909,
1658	0	0	1991	0	0	0	0	+	Isoform_19687_22	1659	0	1658	chr1	248956422	207321683	207325332	2	884,774,	0,884,	207321683,207324558,
1003	0	0	64313	1	3	0	0	+	Isoform_19749_7	1006	0	1006	chr1	248956422	149390622	149455938	3	300,82,621,	0,300,382,	149390622,149430933,149455317,
1455	0	0	3881	0	0	0	0	+	Isoform_198054_14	1456	1	1456	chr1	248956422	46340815	46346151	2	104,1351,	1,105,	46340815,46344800,
1180	0	0	6261	0	0	0	0	-	Isoform_198492_41	1180	0	1180	chr1	248956422	150622128	150629569	4	731,167,126,156,	0,731,898,1024,	150622128,150625641,150627466,150629413,
2150	0	0	1031	2	2	1	1	-	Isoform_200008_7	2154	2	2154	chr1	248956422	182600182	182603364	3	1950,65,136,	2,1952,2017,	182600182,182602419,182603228,
2045	0	0	100087	0	0	0	0	+	Isoform_200042_6	2048	3	2048	chr1	248956422	28914575	29016707	6	193,475,213,105,43,1016,	3,196,671,884,989,1032,	28914575,28987430,28993329,28997214,29011864,29015691,
1249	0	0	1821	0	0	0	0	-	Isoform_200281_26	1252	3	1252	chr1	248956422	37856520	37859590	2	1189,60,	3,1192,	37856520,37859530,
3752	0	0	31783	0	0	0	0	-	Isoform_200631_8	3753	1	3753	chr1	248956422	151292132	151327667	12	901,121,133,266,124,105,110,228,228,937,202,397,	1,902,1023,1156,1422,1546,1651,1761,1989,2217,3154,3356,	151292132,151294017,151294408,151298807,151301843,151302193,151303540,151306135,151307573,151315572,151326171,151327270,
979	0	0	53460	0	0	0	0	+	Isoform_200892_6	979	0	979	chr1	248956422	93079282	93133721	9	249,199,82,96,101,96,69,68,19,	0,249,448,530,626,727,823,892,960,	93079282,93110229,93110544,93114687,93114987,93118344,93119332,93127231,93133702,
1142	0	0	89123	0	0	0	0	-	Isoform_2009_16	1142	0	1142	chr1	248956422	184884240	184974505	5	560,115,132,131,204,	0,560,675,807,938,	184884240,184890107,184894074,184899178,184974301,
3746	0	0	2442	0	0	0	0	+	Isoform_201434_7	3749	0	3746	chr1	248956422	37478181	37484369	5	1480,291,235,107,1633,	0,1480,1771,2006,2113,	37478181,37480138,37481600,37482433,37482736,
2599	0	0	3731	2	8	1	1	+	Isoform_201438_5	2609	0	2607	chr1	248956422	9722578	9728909	6	28,168,124,146,133,2001,	0,28,196,320,466,599,	9722578,9723124,9723968,9724275,9724803,9726908,
1645	0	0	17647	1	2	0	0	-	Isoform_20144_36	1647	0	1647	chr1	248956422	114738689	114757981	3	1201,387,57,	0,1201,1588,	114738689,114749820,114757924,
1874	0	0	22351	0	0	0	0	+	Isoform_201606_33	1874	0	1874	chr1	248956422	109213932	109238157	11	196,71,81,159,144,156,222,130,158,130,427,	0,196,267,348,507,651,807,1029,1159,1317,1447,	109213932,109223977,109228351,109229413,109230877,109231630,109235209,109235976,109236390,109237243,109237730,
2143	0	0	4294	2	3	0	0	+	Isoform_201792_6	2148	0	2146	chr1	248956422	154343135	154349572	11	166,116,165,112,106,145,84,246,139,131,733,	0,166,282,447,559,665,810,894,1140,1279,1410,	154343135,154343452,154343892,154344142,154344394,154344640,154345799,154346230,154346619,154348407,154348839,
1765	0	0	31655	0	0	0	0	-	Isoform_201818_179	1766	1	1766	chr1	248956422	150732381	150765801	8	764,103,166,228,150,123,127,104,	1,765,868,1034,1262,1412,1535,1662,	150732381,150747776,150750005,150751780,150755000,150757857,150764637,150765697,
3172	0	0	58344	0	0	0	0	+	Isoform_202401_7	3175	0	3172	chr1	248956422	154405333	154466849	10	381,249,124,182,167,142,47,70,94,1716,	0,381,630,754,936,1103,1245,1292,1362,1456,	154405333,154429195,154430482,154434518,154434989,154435968,154448124,154449910,154454487,154465133,
3211	0	0	1986	0	0	0	0	-	Isoform_202461_21	3211	0	3211	chr1	248956422	25242254	25247451	3	451,1752,1008,	0,451,2203,	25242254,25243549,25246443,
1452	0	0	21310	0	0	1	1	-	Isoform_202640_7	1457	0	1452	chr1	248956422	31915556	31938319	3	431,689,333,	0,431,1120,	31915556,31918969,31937986,
1820	0	0	27480	1	354	0	0	-	Isoform_203139_23	2194	20	2194	chr1	248956422	93849853	93879153	3	19,1724,77,	20,39,1763,	93849853,93876138,93879076,
2024	0	0	8170	0	0	0	0	+	Isoform_203888_24	2026	0	2024	chr1	248956422	224183240	224193434	3	178,743,1103,	0,178,921,	224183240,224189576,224192331,
3073	0	0	226	1	1	1	1	-	Isoform_203940_12	3074	0	3074	chr1	248956422	200406728	200410028	2	2991,83,	0,2991,	200406728,200409945,
2558	0	0	9479	1	1	4	5	-	Isoform_204291_5	2562	3	2562	chr1	248956422	1734234	1746276	7	601,258,128,136,469,418,553,	3,604,862,990,1126,1595,2013,	1734234,1737551,1738320,1738921,1739235,1744250,1745723,
2533	0	0	1103	1	4	0	0	-	Isoform_204417_532	2537	0	2537	chr1	248956422	150575961	150579597	3	1530,248,755,	0,1530,1778,	150575961,150578243,150578842,
1682	0	0	12561	0	0	0	0	+	Isoform_205138_9	1683	0	1682	chr1	248956422	78649832	78664075	9	73,467,37,196,150,172,101,175,311,	0,73,540,577,773,923,1095,1196,1371,	78649832,78650185,78654242,78655013,78655361,78659311,78660553,78662703,78663764,
859	0	0	12515	0	0	0	0	-	Isoform_205161_1613	860	1	860	chr1	248956422	6186219	6199593	4	597,125,105,32,	1,598,723,828,	6186219,6192929,6197651,6199561,
1956	0	0	15755	2	2	0	0	-	Isoform_205272_7	1963	0	1958	chr1	248956422	109408706	109426417	8	1308,103,59,108,68,127,67,116,	0,1308,1411,1470,1578,1646,1773,1840,	109408706,109411010,109411876,109412076,109413067,109415236,109421859,109426301,
3169	0	0	2777	1	1	2	2	-	Isoform_205364_6	3173	3	3173	chr1	248956422	46190118	46196066	13	2105,129,73,59,42,84,76,71,128,99,118,132,55,	3,2108,2237,2310,2369,2411,2495,2571,2642,2770,2869,2987,3119,	46190118,46192307,46192517,46192899,46193173,46193304,46193563,46193854,46194273,46194552,46194843,46195810,46196011,
3471	0	0	30714	0	0	1	1	-	Isoform_205928_6	3471	0	3471	chr1	248956422	15941869	15976055	5	1650,1604,109,36,73,	0,1650,3254,3363,3399,	15941869,15943598,15945714,15948461,15975982,
970	0	0	31925	0	0	0	0	+	Isoform_206494_15	972	1	971	chr1	248956422	229271110	229304005	7	260,81,115,63,155,96,200,	1,261,342,457,520,675,771,	229271110,229286485,229288728,229295847,229297481,229298976,229303805,
1154	0	0	1350	0	0	0	0	+	Isoform_206823_18	1154	0	1154	chr1	248956422	166839495	166841999	2	109,1045,	0,109,	166839495,166840954,
1223	0	0	10084	1	1	0	0	+	Isoform_20711_7	1224	0	1224	chr1	248956422	145607990	145619297	3	185,60,978,	0,185,245,	145607990,145616233,145618319,
2006	0	0	18813	1	3	0	0	-	Isoform_207179_205	2009	0	2009	chr1	248956422	206591643	206612462	15	202,175,121,96,90,150,104,46,118,254,108,91,84,191,176,	0,202,377,498,594,684,834,938,984,1102,1356,1464,1555,1639,1830,	206591643,206593618,206595717,206597099,206599002,206599462,206599732,206600262,206602335,206602950,206605399,206608235,206609375,206611183,206612286,
533	0	0	12542	0	0	0	0	+	Isoform_207337_511	533	0	533	chr1	248956422	46303699	46316774	4	121,27,162,223,	0,121,148,310,	46303699,46309100,46310154,46316551,
1267	0	0	3314	1	2	0	0	-	Isoform_207339_6	1289	3	1272	chr1	248956422	11055434	11060015	5	660,154,93,121,239,	3,663,817,910,1031,	11055434,11056603,11058799,11059224,11059776,
1566	0	0	2162	2	4	0	0	-	Isoform_207668_11	1570	0	1570	chr1	248956422	201465495	201469223	2	683,883,	0,683,	201465495,201468340,
2056	0	0	32804	0	0	6	10	-	Isoform_208157_5	2084	28	2084	chr1	248956422	202892387	202927257	12	272,187,99,159,196,107,115,150,218,154,240,169,	28,300,487,586,745,941,1048,1163,1313,1531,1685,1925,	202892387,202893238,202894183,202894590,202895521,202896853,202909009,202911053,202918170,202919754,202924967,202927088,
1305	0	0	13698	0	0	0	0	-	Isoform_208894_10	1306	1	1306	chr1	248956422	31629867	31644870	4	975,144,156,30,	1,976,1120,1276,	31629867,31632494,31633158,31644840,
994	0	0	9889	0	0	0	0	-	Isoform_20910_22	994	0	994	chr1	248956422	45511050	45521933	6	364,131,123,154,117,105,	0,364,495,618,772,889,	45511050,45514506,45514872,45515653,45518937,45521828,
1748	0	0	2693	0	0	0	0	-	Isoform_209894_9	1749	1	1749	chr1	248956422	225919877	225924318	7	743,164,93,222,180,71,275,	1,744,908,1001,1223,1403,1474,	225919877,225921207,225921551,225921857,225922203,225923700,225924043,
1558	0	0	12691	1	3	0	0	-	Isoform_21023_6	1563	2	1563	chr1	248956422	37581685	37595934	8	651,159,67,185,140,95,85,176,	2,653,812,879,1064,1204,1299,1384,	37581685,37582777,37583866,37587310,37590705,37592711,37593761,37595758,
2215	0	0	73766	2	3	2	13	+	Isoform_210258_46	2220	2	2220	chr1	248956422	167630247	167706241	6	182,102,90,72,204,1578,	2,184,286,376,448,652,	167630247,167683899,167685420,167690048,167694098,167704663,
1301	0	0	6820	0	0	0	0	-	Isoform_210423_234	1301	0	1301	chr1	248956422	19303968	19312089	7	418,130,100,97,105,188,263,	0,418,548,648,745,850,1038,	19303968,19306017,19307001,19307313,19308157,19308454,19311826,
1072	0	0	22799	0	0	0	0	+	Isoform_210679_8	1089	16	1088	chr1	248956422	52633192	52657063	4	483,140,175,274,	16,499,639,814,	52633192,52642862,52648450,52656789,
921	0	0	8470	0	0	0	0	-	Isoform_21075_172	921	0	921	chr1	248956422	25223109	25232500	7	322,99,91,118,126,108,57,	0,322,421,512,630,756,864,	25223109,25225001,25227441,25228117,25228997,25232103,25232443,
1068	0	0	32796	2	2	1	1	-	Isoform_211044_9	1070	0	1070	chr1	248956422	88857699	88891564	6	389,209,147,134,107,82,	0,389,598,745,879,986,	88857699,88859802,88860139,88863980,88887260,88891482,
1391	0	0	14584	0	0	0	0	+	Isoform_211420_7	1392	0	1391	chr1	248956422	207321682	207337657	8	183,186,192,100,86,189,126,329,	0,183,369,561,661,747,936,1062,	207321682,207322381,207324558,207325621,207326751,207331107,207336692,207337328,
392	0	0	245	0	0	0	0	-	Isoform_211531_62	393	1	393	chr1	248956422	155139893	155140530	2	352,40,	1,353,	155139893,155140490,
609	0	0	3478	0	0	0	0	-	Isoform_212605_123	609	0	609	chr1	248956422	173863900	173867987	11	175,48,30,54,77,38,30,40,36,53,28,	0,175,223,253,307,384,422,452,492,528,581,	173863900,173864256,173864674,173865228,173865470,173865856,173866176,173866527,173866760,173866990,173867959,
3281	0	0	22583	0	0	0	0	+	Isoform_212907_7	3281	0	3281	chr1	248956422	112674872	112700736	20	177,204,236,259,135,169,155,177,148,159,104,98,217,118,192,75,126,89,122,321,	0,177,381,617,876,1011,1180,1335,1512,1660,1819,1923,2021,2238,2356,2548,2623,2749,2838,2960,	112674872,112688934,112689414,112689839,112691664,112692760,112694017,112694452,112694748,112695415,112696147,112696436,112696629,112697993,112698286,112698714,112699684,112699893,112700218,112700415,
629	0	0	10020	0	0	1	1	-	Isoform_212957_5	631	2	631	chr1	248956422	45511232	45521882	5	182,123,154,117,54,	2,184,307,461,578,	45511232,45514872,45515653,45518937,45521828,
751	0	0	36664	0	0	0	0	+	Isoform_213016_52	752	1	752	chr1	248956422	22052710	22090125	6	32,155,73,110,198,183,	1,33,188,261,371,569,	22052710,22078428,22081721,22086438,22086668,22089942,
971	0	0	86902	0	0	0	0	-	Isoform_213687_10	971	0	971	chr1	248956422	64878673	64966546	4	475,199,83,214,	0,475,674,757,	64878673,64883276,64886258,64966332,
675	0	0	17247	0	0	0	0	-	Isoform_213731_17	675	0	675	chr1	248956422	167918071	167935993	4	288,85,41,261,	0,288,373,414,	167918071,167920546,167924496,167935732,
2062	0	0	42687	0	0	0	0	+	Isoform_214104_54	2062	0	2062	chr1	248956422	12572766	12617515	4	87,239,1374,362,	0,87,326,1700,	12572766,12578717,12579292,12617153,
2584	0	0	3485	0	0	1	1	-	Isoform_214483_10	2588	4	2588	chr1	248956422	151053501	151059571	2	2492,93,	4,2496,	151053501,151059478,
966	0	0	11687	0	0	0	0	-	Isoform_214516_5	966	0	966	chr1	248956422	236269304	236281957	2	690,276,	0,690,	236269304,236281681,
1704	0	0	15323	1	1	1	1	-	Isoform_215353_5	1706	1	1706	chr1	248956422	202941261	202958289	9	440,194,188,187,172,117,235,67,105,	1,441,635,823,1010,1182,1299,1534,1601,	202941261,202942024,202943757,202944982,202946438,202948303,202950929,202954240,202958184,
2013	0	0	17337	0	0	0	0	+	Isoform_215457_109	2014	1	2014	chr1	248956422	16440728	16460078	8	125,101,105,82,109,178,76,1237,	1,126,227,332,414,523,701,777,	16440728,16443631,16447869,16448059,16449092,16451837,16455817,16458841,
1561	0	0	13463	0	0	0	0	+	Isoform_215628_27	1561	0	1561	chr1	248956422	93345910	93360934	3	955,164,442,	0,955,1119,	93345910,93353907,93360492,
474	0	0	7739	1	2	0	0	+	Isoform_216236_5	476	0	476	chr1	248956422	27522507	27530720	2	39,435,	0,39,	27522507,27530285,
1587	0	0	30867	0	0	2	2	-	Isoform_216297_6	1587	0	1587	chr1	248956422	28200557	28233013	10	813,76,92,72,95,67,57,102,122,93,	0,813,889,981,1053,1148,1215,1272,1374,1496,	28200557,28203746,28205257,28208341,28209971,28210570,28214939,28228921,28230130,28232920,
2151	0	0	2846	0	0	0	0	-	Isoform_216583_8	2154	3	2154	chr1	248956422	45006325	45011322	9	690,53,183,82,339,116,93,161,434,	3,693,746,929,1011,1350,1466,1559,1720,	45006325,45007218,45007412,45008239,45009143,45009567,45010200,45010545,45010888,
941	0	0	35079	0	0	0	0	+	Isoform_21690_6	972	0	941	chr1	248956422	93079282	93115302	5	249,199,82,96,315,	0,249,448,530,626,	93079282,93110229,93110544,93114687,93114987,
2720	0	0	34101	0	0	4	6	+	Isoform_216930_41	2720	0	2720	chr1	248956422	51236276	51273103	3	603,170,1953,	0,603,773,	51236276,51269955,51271150,
1520	0	0	4877	0	0	0	0	+	Isoform_216989_10	1520	0	1520	chr1	248956422	92299036	92305433	5	110,46,115,99,1150,	0,110,156,271,370,	92299036,92300193,92301475,92303976,92304283,
1285	0	0	98400	0	0	0	0	-	Isoform_217180_71	1295	10	1295	chr1	248956422	64866863	64966548	7	345,164,154,124,199,83,216,	10,355,519,673,797,996,1079,	64866863,64869310,64873369,64879024,64883276,64886258,64966332,
991	0	0	0	0	0	2	24	+	Isoform_218078_13	991	0	991	chr1	248956422	2295202	2296217	2	502,490,	0,502,	2295202,2295727,
1644	0	0	7027	0	0	0	0	+	Isoform_218200_16	1647	0	1644	chr1	248956422	158931552	158940223	5	224,285,146,168,821,	0,224,509,655,823,	158931552,158936890,158938396,158939079,158939402,
405	0	0	634	0	0	0	0	-	Isoform_218579_13	405	0	405	chr1	248956422	153390031	153391070	3	212,163,30,	0,212,375,	153390031,153390394,153391040,
1296	0	0	37238	0	0	0	0	+	Isoform_21865_13	1296	0	1296	chr1	248956422	86704786	86743320	9	185,142,129,134,93,90,101,229,193,	0,185,327,456,590,683,773,874,1103,	86704786,86715723,86719506,86722539,86724312,86734601,86735078,86742207,86743127,
1744	0	0	2862	1	4	1	1	+	Isoform_219226_5	1749	0	1748	chr1	248956422	207321676	207326283	3	891,192,662,	0,891,1083,	207321676,207324558,207325621,
2411	0	0	39677	0	0	0	0	-	Isoform_219290_12	2413	2	2413	chr1	248956422	32775237	32817325	13	854,142,194,98,136,86,136,93,81,130,176,147,138,	2,856,998,1192,1290,1426,1512,1648,1741,1822,1952,2128,2275,	32775237,32779381,32780084,32781047,32782403,32786361,32786939,32791161,32797762,32806481,32810590,32810910,32817187,
397	0	0	6060	0	0	0	0	-	Isoform_22012_15	430	6	403	chr1	248956422	1652505	1658962	5	61,116,47,124,49,	6,67,183,230,354,	1652505,1655368,1657255,1657374,1658913,
1569	0	0	1498	0	0	0	0	-	Isoform_220170_20	1571	0	1569	chr1	248956422	145915649	145918716	3	1369,116,84,	0,1369,1485,	145915649,145917700,145918632,
1648	0	0	47795	0	0	0	0	+	Isoform_220316_98	1648	0	1648	chr1	248956422	155689084	155738527	13	159,52,123,102,109,93,131,81,159,60,90,118,371,	0,159,211,334,436,545,638,769,850,1009,1069,1159,1277,	155689084,155709772,155717005,155721516,155725381,155725926,155727607,155729041,155729207,155731355,155731943,155736945,155738156,
4428	0	0	2193	1	1	1	1	-	Isoform_220373_9	4431	2	4431	chr1	248956422	221735463	221742085	2	4324,105,	2,4326,	221735463,221741980,
2205	0	0	525	1	1	0	0	-	Isoform_220422_14	2211	3	2209	chr1	248956422	1396599	1399329	3	1819,75,311,	3,1822,1897,	1396599,1398596,1399018,
2400	0	0	30539	2	2	0	0	+	Isoform_220431_7	2402	0	2402	chr1	248956422	28506045	28538984	12	39,33,76,82,188,180,97,123,156,120,153,1153,	0,39,72,148,230,418,598,695,818,974,1094,1247,	28506045,28508127,28508829,28529857,28531802,28532170,28535049,28535257,28535870,28536261,28536746,28537831,
2306	0	0	7433	0	0	1	1	-	Isoform_220484_6	2306	0	2306	chr1	248956422	113895062	113904802	10	430,282,208,104,84,497,148,131,225,198,	0,430,712,920,1024,1108,1605,1753,1884,2109,	113895062,113895756,113896257,113897839,113898717,113899903,113901235,113901754,113902637,113904604,
565	0	0	878	0	0	0	0	-	Isoform_220611_6	567	2	567	chr1	248956422	153543621	153545064	3	302,156,107,	2,304,460,	153543621,153544653,153544957,
1984	0	0	3188	0	0	0	0	+	Isoform_220766_27	1985	0	1984	chr1	248956422	108692317	108697489	4	550,69,152,1213,	0,550,619,771,	108692317,108695701,108696042,108696276,
1579	0	0	38988	1	9	0	0	+	Isoform_22102_54	1589	0	1588	chr1	248956422	120912888	120953455	2	562,1017,	0,562,	120912888,120952438,
1011	0	0	6456	0	0	0	0	-	Isoform_221357_13	1011	0	1011	chr1	248956422	85252193	85259660	3	509,199,303,	0,509,708,	85252193,85258523,85259357,
1149	0	0	1413	1	5	2	3	+	Isoform_221365_19	1155	1	1155	chr1	248956422	156591733	156594298	6	253,109,111,114,148,417,	1,254,363,474,588,736,	156591733,156592100,156592364,156592556,156593407,156593881,
1324	0	0	100293	0	0	0	0	-	Isoform_221611_33	1332	0	1324	chr1	248956422	64864932	64966549	8	40,343,164,154,124,199,83,217,	0,40,383,547,701,825,1024,1107,	64864932,64866865,64869310,64873369,64879024,64883276,64886258,64966332,
1963	0	0	9383	1	1	0	0	-	Isoform_221823_6	1964	0	1964	chr1	248956422	161121330	161132676	5	1193,147,108,389,126,	0,1193,1340,1448,1837,	161121330,161123074,161123838,161124137,161132550,
1937	0	0	7652	1	4	0	0	-	Isoform_222545_58	1941	0	1941	chr1	248956422	20651778	20661367	11	750,107,121,148,149,94,95,104,87,111,171,	0,750,857,978,1126,1275,1369,1464,1568,1655,1766,	20651778,20652620,20652850,20653626,20654222,20654613,20655439,20655675,20656100,20660880,20661196,
3073	0	0	6470	1	1	0	0	-	Isoform_223039_24	3074	0	3074	chr1	248956422	35183600	35193143	10	993,122,49,118,85,197,96,302,189,922,	0,993,1115,1164,1282,1367,1564,1660,1962,2151,	35183600,35187000,35187202,35187972,35189002,35189185,35190497,35190693,35191340,35192221,
1281	0	0	1305	0	0	0	0	-	Isoform_224187_7	1291	2	1283	chr1	248956422	228100739	228103325	8	515,135,86,73,83,46,151,192,	2,517,652,738,811,894,940,1091,	228100739,228101338,228102079,228102309,228102477,228102642,228102898,228103133,
1317	0	0	48459	1	1	1	1	-	Isoform_224237_5	1318	0	1318	chr1	248956422	12567909	12617686	4	515,126,144,533,	0,515,641,785,	12567909,12572727,12580522,12617153,
2623	0	0	115012	3	3	4	4	-	Isoform_224304_5	2628	2	2628	chr1	248956422	19682237	19799876	13	1207,118,119,85,137,165,120,144,98,133,187,92,22,	2,1209,1327,1446,1531,1668,1833,1953,2097,2195,2328,2515,2607,	19682237,19694433,19700766,19737371,19739823,19740776,19745531,19746455,19747162,19755633,19780579,19787025,19799854,
2887	0	0	795767	1	1	0	0	+	Isoform_224364_6	2889	0	2888	chr1	248956422	174159529	174958183	21	128,171,193,211,175,158,111,67,103,167,142,94,151,114,75,126,144,42,129,93,293,	0,128,299,492,703,878,1036,1147,1214,1317,1484,1626,1720,1871,1985,2060,2186,2330,2372,2501,2594,	174159529,174219124,174220971,174231144,174241482,174250474,174252479,174272413,174275832,174278612,174304985,174370978,174393994,174637374,174683521,174699524,174702112,174752312,174811831,174957456,174957890,
1243	0	0	425	0	0	0	0	+	Isoform_22459_5	1245	0	1243	chr1	248956422	109630381	109632049	3	25,111,1107,	0,25,136,	109630381,109630682,109630942,
2059	0	0	9822	0	0	0	0	+	Isoform_224789_27	2059	0	2059	chr1	248956422	27342050	27353931	14	100,229,149,73,46,73,368,161,97,159,79,100,206,219,	0,100,329,478,551,597,670,1038,1199,1296,1455,1534,1634,1840,	27342050,27345296,27347420,27347807,27347966,27349079,27349397,27349971,27350388,27350793,27351257,27351455,27353282,27353712,
1273	0	0	6738	8	1506	2	10	-	Isoform_224805_14	4513	11	4513	chr1	248956422	31487099	31495120	3	77,1190,16,	11,88,1278,	31487099,31487390,31495104,
1515	0	0	5512	0	0	0	0	+	Isoform_225142_5	1516	0	1515	chr1	248956422	109668083	109675110	9	68,76,65,82,593,60,96,111,364,	0,68,144,209,291,884,944,1040,1151,	109668083,109668424,109668924,109669289,109669470,109670174,109671286,109671472,109674746,
998	0	0	19567	1	1	0	0	+	Isoform_22560_19	1002	0	999	chr1	248956422	224114108	224134673	3	288,110,600,	0,288,398,	224114108,224130471,224134073,
2361	0	0	176593	0	0	0	0	-	Isoform_226762_7	2361	0	2361	chr1	248956422	184795535	184974489	14	562,112,108,111,162,188,163,105,116,168,115,132,131,188,	0,562,674,782,893,1055,1243,1406,1511,1627,1795,1910,2042,2173,	184795535,184798078,184803584,184805945,184808073,184818637,184823166,184823637,184831846,184884632,184890107,184894074,184899178,184974301,
992	0	0	574	1	1	0	0	-	Isoform_226848_8	994	1	994	chr1	248956422	1373731	1375297	4	171,591,86,144,	1,172,763,849,	1373731,1373999,1374704,1375153,
1340	0	0	10568	0	0	0	0	+	Isoform_22701_10	1340	0	1340	chr1	248956422	2391842	2403750	7	116,88,105,100,79,136,716,	0,116,204,309,409,488,624,	2391842,2395783,2397115,2399414,2400856,2402206,2403034,
1097	0	0	143	0	0	0	0	+	Isoform_227761_14	1097	0	1097	chr1	248956422	161040022	161041262	2	648,449,	0,648,	161040022,161040813,
1599	0	0	7354	0	0	0	0	-	Isoform_228312_193	1599	0	1599	chr1	248956422	153662037	153670990	14	519,91,115,62,88,79,117,66,103,78,105,43,60,73,	0,519,610,725,787,875,954,1071,1137,1240,1318,1423,1466,1526,	153662037,153662704,153663018,153663214,153664042,153664395,153665219,153665662,153667554,153667999,153668452,153669835,153670170,153670917,
800	0	0	32156	0	0	0	0	+	Isoform_229147_7	804	0	800	chr1	248956422	66930186	66963142	7	214,25,146,162,133,65,55,	0,214,239,385,547,680,745,	66930186,66940027,66946149,66958058,66958850,66959678,66963087,
2465	0	0	44212	0	0	1	1	+	Isoform_229471_9	2468	0	2465	chr1	248956422	28668763	28715441	10	76,158,83,125,104,158,132,138,123,1369,	0,76,234,317,442,546,704,836,974,1097,	28668763,28683582,28690103,28691584,28692941,28696926,28702437,28704191,28710519,28714072,
1098	0	0	3064	0	0	0	0	+	Isoform_229761_14	1098	0	1098	chr1	248956422	192575776	192579938	4	153,81,62,802,	0,153,234,296,	192575776,192576284,192576773,192579136,
1620	0	0	7032	0	0	0	0	+	Isoform_229894_22	1620	0	1620	chr1	248956422	228140292	228148944	9	71,706,114,42,97,139,85,86,280,	0,71,777,891,933,1030,1169,1254,1340,	228140292,228141123,228145510,228146025,228146841,228147405,228147614,228148370,228148664,
2998	0	0	5632	1	1	2	5	-	Isoform_229925_17	3000	1	3000	chr1	248956422	151050989	151059624	5	2338,91,111,317,146,	1,2339,2430,2541,2858,	151050989,151054230,151055015,151055676,151059478,
2810	0	0	5635	1	1	1	1	-	Isoform_230156_6	2811	0	2811	chr1	248956422	182382893	182391339	7	1830,200,128,147,162,179,165,	0,1830,2030,2158,2305,2467,2646,	182382893,182385356,182385759,182386255,182387130,182388571,182391174,
1456	0	0	3476	0	0	0	0	-	Isoform_230458_5	1456	0	1456	chr1	248956422	6461173	6466105	9	589,181,38,108,79,168,135,121,37,	0,589,770,808,916,995,1163,1298,1419,	6461173,6461993,6462628,6462862,6464374,6464551,6465087,6465439,6466068,
1653	0	0	3263	0	0	1	1	-	Isoform_230584_5	1659	1	1654	chr1	248956422	206767603	206772520	5	1125,66,153,60,250,	1,1126,1192,1345,1405,	206767603,206769828,206770906,206771355,206772270,
746	0	0	2240	0	0	1	1	+	Isoform_230996_10	746	0	746	chr1	248956422	151166145	151169132	7	58,71,89,98,89,195,147,	0,58,129,218,316,405,600,	151166145,151166470,151166933,151167120,151167325,151168143,151168985,
2060	0	0	1453	0	0	4	4	+	Isoform_231498_6	2063	0	2060	chr1	248956422	155051350	155054867	4	115,1318,77,554,	0,115,1433,1510,	155051350,155052670,155054149,155054313,
1847	0	0	7354	0	0	0	0	-	Isoform_231711_6	1847	0	1847	chr1	248956422	153661790	153670991	14	766,91,115,62,88,79,117,66,103,78,105,43,60,74,	0,766,857,972,1034,1122,1201,1318,1384,1487,1565,1670,1713,1773,	153661790,153662704,153663018,153663214,153664042,153664395,153665219,153665662,153667554,153667999,153668452,153669835,153670170,153670917,
1630	0	0	57590	0	0	0	0	-	Isoform_23187_5	1630	0	1630	chr1	248956422	173417950	173477170	4	672,288,131,539,	0,672,960,1091,	173417950,173440462,173462323,173476631,
1656	0	0	693	0	0	0	0	+	Isoform_232738_6	1656	0	1656	chr1	248956422	151399582	151401931	4	145,207,1189,115,	0,145,352,1541,	151399582,151399980,151400441,151401816,
2023	0	0	1829	3	3	3	7	+	Isoform_23381_5	2028	0	2026	chr1	248956422	179293804	179297663	2	1977,51,	0,1977,	179293804,179297612,
1069	0	0	23951	0	0	0	0	+	Isoform_233854_16	1071	2	1071	chr1	248956422	39738889	39763909	10	42,99,44,27,82,101,124,186,143,221,	2,44,143,187,214,296,397,521,707,850,	39738889,39740164,39741365,39741894,39743215,39743823,39745374,39748902,39752909,39763688,
1465	0	0	23472	0	0	0	0	-	Isoform_235189_10	1481	3	1468	chr1	248956422	93155554	93180491	3	929,98,438,	3,932,1030,	93155554,93160128,93180053,
1111	0	0	72476	2	4	0	0	+	Isoform_23521_22	1115	0	1115	chr1	248956422	149390612	149464199	5	310,82,260,336,123,	0,310,392,652,988,	149390612,149430933,149455317,149463490,149464076,
1273	0	0	11430	2	2	0	0	+	Isoform_23549_36	1276	0	1275	chr1	248956422	151254757	151267460	10	48,141,115,87,69,216,109,132,68,288,	0,48,189,304,391,460,676,785,917,985,	151254757,151262160,151263913,151264831,151265165,151265393,151266003,151266307,151266519,151267172,
2449	0	0	3160	0	0	0	0	+	Isoform_235797_11	2449	0	2449	chr1	248956422	44800378	44805987	14	295,108,117,130,88,96,437,92,94,84,163,130,114,501,	0,295,403,520,650,738,834,1271,1363,1457,1541,1704,1834,1948,	44800378,44800839,44801035,44801621,44801844,44802759,44802954,44803599,44803930,44804162,44804338,44804649,44805265,44805486,
1279	0	0	5632	0	0	0	0	-	Isoform_235836_50	1282	1	1280	chr1	248956422	151052662	151059573	5	665,91,111,317,95,	1,666,757,868,1185,	151052662,151054230,151055015,151055676,151059478,
1541	0	0	31764	1	1	0	0	-	Isoform_236066_8	1542	0	1542	chr1	248956422	46635045	46668350	7	925,48,51,63,51,109,294,	0,925,973,1024,1087,1138,1247,	46635045,46652580,46653816,46658126,46658686,46665255,46668056,
1138	0	0	507	0	0	0	0	-	Isoform_236679_38	1138	0	1138	chr1	248956422	151399569	151401214	3	158,207,773,	0,158,365,	151399569,151399980,151400441,
1650	0	0	86293	0	0	0	0	-	Isoform_236796_72	1650	0	1650	chr1	248956422	167430646	167518589	8	1100,36,57,33,81,57,104,182,	0,1100,1136,1193,1226,1307,1364,1468,	167430646,167433023,167434019,167435398,167438569,167439343,167440663,167518407,
635	0	0	2183	0	0	0	0	+	Isoform_237127_14	635	0	635	chr1	248956422	45514964	45517782	2	607,28,	0,607,	45514964,45517754,
478	0	0	1752	0	0	0	0	-	Isoform_237202_81	479	1	479	chr1	248956422	23978135	23980365	3	138,165,175,	1,139,304,	23978135,23978652,23980190,
870	0	0	103	0	0	1	1	+	Isoform_237665_61	870	0	870	chr1	248956422	209675414	209676388	2	135,736,	0,135,	209675414,209675652,
2434	0	0	2294	0	0	0	0	+	Isoform_238593_19	2434	0	2434	chr1	248956422	44800378	44805106	11	295,108,117,130,88,96,199,124,425,84,768,	0,295,403,520,650,738,834,1033,1157,1582,1666,	44800378,44800839,44801035,44801621,44801844,44802759,44802954,44803267,44803599,44804162,44804338,
1118	0	0	2728	0	0	0	0	-	Isoform_238720_28	1118	0	1118	chr1	248956422	151759647	151763493	6	534,84,51,125,157,167,	0,534,618,669,794,951,	151759647,151760815,151762104,151762375,151762989,151763326,
1913	0	0	30416	2	2	0	0	+	Isoform_239020_7	1916	0	1915	chr1	248956422	119711883	119744212	12	277,152,66,55,99,133,149,153,133,131,238,327,	0,277,429,495,550,649,782,931,1084,1217,1348,1586,	119711883,119721169,119723375,119726850,119727003,119734633,119735294,119737113,119740385,119741766,119742806,119743885,
3526	0	0	113	3	3	2	2	+	Isoform_239611_6	3561	0	3529	chr1	248956422	206730640	206734281	2	1085,2443,	0,1085,	206730640,206731838,
754	0	0	30091	0	0	0	0	+	Isoform_239729_23	759	5	759	chr1	248956422	52056310	52087155	5	69,67,114,60,444,	5,74,141,255,315,	52056310,52059834,52064824,52086111,52086711,
2457	0	0	3150	1	1	3	3	+	Isoform_241158_16	2460	0	2458	chr1	248956422	44800376	44805986	12	776,130,88,96,199,124,92,94,84,163,114,500,	0,776,906,994,1090,1289,1413,1505,1599,1683,1846,1960,	44800376,44801621,44801844,44802759,44802954,44803267,44803599,44803930,44804162,44804338,44805265,44805486,
2819	0	0	30274	3	4	0	0	-	Isoform_241353_6	2825	2	2825	chr1	248956422	37956983	37990076	17	1280,56,91,111,165,70,108,68,69,139,83,92,73,106,53,48,207,	2,1282,1338,1429,1540,1705,1775,1883,1951,2020,2159,2242,2334,2407,2513,2566,2614,	37956983,37960119,37968043,37969353,37969570,37976883,37978719,37978987,37979464,37980585,37981728,37984168,37984706,37987572,37987783,37989547,37989869,
2493	0	0	12096	1	3	0	0	+	Isoform_241393_64	2500	4	2500	chr1	248956422	38991294	39005883	5	306,141,135,72,1839,	4,310,451,586,658,	38991294,38998170,39000971,39003346,39004044,
1476	0	0	7469	0	0	0	0	-	Isoform_241431_34	1477	1	1477	chr1	248956422	153662039	153670984	13	517,91,62,88,79,117,66,103,78,105,43,60,67,	1,518,609,671,759,838,955,1021,1124,1202,1307,1350,1410,	153662039,153662704,153663214,153664042,153664395,153665219,153665662,153667554,153667999,153668452,153669835,153670170,153670917,
1400	0	0	40162	0	0	0	0	-	Isoform_241553_15	1400	0	1400	chr1	248956422	165727304	165768866	7	817,145,68,47,60,78,185,	0,817,962,1030,1077,1137,1215,	165727304,165743166,165752101,165754227,165759524,165768191,165768681,
1806	0	0	127921	2	8	0	0	-	Isoform_24168_9	1815	1	1815	chr1	248956422	92831733	92961460	5	1301,177,108,135,85,	1,1302,1479,1587,1722,	92831733,92847182,92850847,92876295,92961375,
800	0	0	31032	0	0	0	0	+	Isoform_24192_10	804	0	800	chr1	248956422	70205720	70237552	7	60,225,134,110,93,50,128,	0,60,285,419,529,622,672,	70205720,70221614,70228421,70232267,70234695,70235500,70237424,
1267	0	0	33700	0	0	0	0	+	Isoform_242685_26	1267	0	1267	chr1	248956422	117367450	117402417	2	1035,232,	0,1035,	117367450,117402185,
2524	0	0	4055	2	4	0	0	+	Isoform_24312_5	2528	0	2528	chr1	248956422	9722333	9728912	6	23,50,168,146,133,2004,	0,23,73,241,387,520,	9722333,9722556,9723124,9724275,9724803,9726908,
2148	0	0	1941	1	1	0	0	+	Isoform_243233_29	2152	0	2149	chr1	248956422	1324803	1328892	3	299,197,1652,	0,299,496,	1324803,1326835,1327240,
1639	0	0	86290	0	0	0	0	-	Isoform_243346_47	1649	2	1641	chr1	248956422	167430649	167518578	8	1097,36,57,36,81,57,104,171,	2,1099,1135,1192,1228,1309,1366,1470,	167430649,167433023,167434019,167435398,167438569,167439343,167440663,167518407,
2964	0	0	32736	0	0	0	0	-	Isoform_243647_5	2967	2	2966	chr1	248956422	225846632	225882332	25	300,180,63,116,168,106,163,63,87,107,154,138,134,124,81,71,109,52,143,38,67,80,200,191,29,	2,302,482,545,661,829,935,1098,1161,1248,1355,1509,1647,1781,1905,1986,2057,2166,2218,2361,2399,2466,2546,2746,2937,	225846632,225847033,225848491,225848896,225849911,225852663,225853628,225855877,225856651,225856910,225859195,225860859,225862217,225862454,225862770,225865896,225866573,225867111,225867887,225871075,225871986,225874287,225877394,225879219,225882303,
2411	0	0	15342	2	3	0	0	+	Isoform_243885_493	2418	0	2414	chr1	248956422	156114712	156132465	2	562,1849,	0,562,	156114712,156130616,
3324	0	0	11478	2	2	1	1	+	Isoform_244333_10	3326	0	3326	chr1	248956422	39955148	39969951	7	237,135,124,79,158,2145,447,	0,237,372,496,575,733,2878,	39955148,39957086,39965210,39965470,39965856,39966600,39969504,
1941	0	0	23590	0	0	0	0	+	Isoform_244434_29	1941	0	1941	chr1	248956422	13749437	13774968	2	50,1891,	0,50,	13749437,13773077,
1373	0	0	3587	0	0	0	0	-	Isoform_244569_17	1373	0	1373	chr1	248956422	6461173	6466133	8	589,181,35,79,168,135,121,65,	0,589,770,805,884,1052,1187,1308,	6461173,6461993,6462628,6464374,6464551,6465087,6465439,6466068,
854	0	0	17647	0	0	0	0	-	Isoform_244656_39	854	0	854	chr1	248956422	114739480	114757981	3	410,387,57,	0,410,797,	114739480,114749820,114757924,
1373	0	0	3794	0	0	0	0	-	Isoform_244744_5	1373	0	1373	chr1	248956422	157133178	157138345	4	1049,238,56,30,	0,1049,1287,1343,	157133178,157135470,157136306,157138315,
1031	0	0	8239	3	9	0	0	+	Isoform_244889_40	1040	0	1040	chr1	248956422	226062725	226071995	4	86,146,154,645,	0,86,232,386,	226062725,226064333,226065655,226071350,
1572	0	0	211	0	0	0	0	-	Isoform_244973_12	1577	5	1577	chr1	248956422	1373738	1375521	3	164,591,817,	5,169,760,	1373738,1373999,1374704,
2240	0	0	176704	0	0	0	0	-	Isoform_245063_6	2240	0	2240	chr1	248956422	184795535	184974479	13	562,112,108,162,188,163,105,116,168,115,132,131,178,	0,562,674,782,944,1132,1295,1400,1516,1684,1799,1931,2062,	184795535,184798078,184803584,184808073,184818637,184823166,184823637,184831846,184884632,184890107,184894074,184899178,184974301,
2153	0	0	5006	0	0	0	0	+	Isoform_245637_6	2154	0	2153	chr1	248956422	113905308	113912467	4	467,166,183,1337,	0,467,633,816,	113905308,113906995,113908008,113911130,
1263	0	0	116962	1	1	0	0	-	Isoform_245953_30	1269	0	1264	chr1	248956422	44221099	44339324	7	541,100,73,92,60,117,280,	0,541,641,714,806,866,983,	44221099,44247938,44284834,44308309,44313168,44319627,44339044,
444	0	0	7428	0	0	0	0	+	Isoform_246484_9	449	0	444	chr1	248956422	103525967	103533839	3	295,48,101,	0,295,343,	103525967,103527694,103533738,
2336	0	0	957	2	2	2	23	+	Isoform_246745_5	2340	0	2338	chr1	248956422	45012257	45015573	5	28,113,92,105,1999,	0,28,141,233,338,	45012257,45012906,45013135,45013249,45013574,
2047	0	0	2681	1	2	0	0	+	Isoform_246947_87	2049	0	2049	chr1	248956422	44800378	44805106	13	295,108,117,130,88,96,199,124,92,94,84,163,457,	0,295,403,520,650,738,834,1033,1157,1249,1343,1427,1590,	44800378,44800839,44801035,44801621,44801844,44802759,44802954,44803267,44803599,44803930,44804162,44804338,44804649,
1535	0	0	7717	0	0	5	5	-	Isoform_247139_5	1535	0	1535	chr1	248956422	114748722	114757979	2	1485,55,	0,1485,	114748722,114757924,
1550	0	0	7397	0	0	0	0	-	Isoform_24715_24	1550	0	1550	chr1	248956422	153662037	153670984	13	519,91,115,62,88,79,117,66,103,78,105,60,67,	0,519,610,725,787,875,954,1071,1137,1240,1318,1423,1483,	153662037,153662704,153663018,153663214,153664042,153664395,153665219,153665662,153667554,153667999,153668452,153670170,153670917,
917	0	0	1691	0	0	0	0	-	Isoform_247180_26	919	2	919	chr1	248956422	228106689	228109297	3	229,651,37,	2,231,882,	228106689,228107667,228109260,
3699	0	0	27861	1	1	0	0	+	Isoform_247536_12	3703	3	3703	chr1	248956422	116373213	116404773	23	310,111,60,204,114,135,118,269,199,110,135,193,176,137,151,169,155,124,146,131,102,92,358,	3,313,424,484,688,802,937,1055,1324,1523,1633,1768,1961,2137,2274,2425,2594,2749,2873,3019,3150,3252,3344,	116373213,116384013,116384782,116387287,116388130,116388637,116388901,116389438,116390212,116390781,116392853,116393530,116395109,116396597,116397887,116398620,116398929,116399419,116400860,116401129,116401553,116403883,116404415,
1457	0	0	20067	0	0	0	0	-	Isoform_247635_50	1457	0	1457	chr1	248956422	54031676	54053200	8	629,109,82,82,153,95,106,201,	0,629,738,820,902,1055,1150,1256,	54031676,54036609,54040755,54041723,54043372,54045691,54047266,54052999,
2928	0	0	22019	0	0	0	0	-	Isoform_247777_8	2928	0	2928	chr1	248956422	46278399	46303346	10	685,76,123,99,165,261,1138,71,87,223,	0,685,761,884,983,1148,1409,2547,2618,2705,	46278399,46279181,46279491,46280191,46280395,46281124,46285361,46297562,46298283,46303123,
2080	0	0	2390	0	0	0	0	-	Isoform_248083_30	2080	0	2080	chr1	248956422	153959111	153963581	4	1643,131,219,87,	0,1643,1774,1993,	153959111,153962219,153962528,153963494,
2278	0	0	31858	2	2	2	2	-	Isoform_249097_6	2280	0	2280	chr1	248956422	29147745	29181883	6	1481,90,215,113,143,238,	0,1481,1571,1786,1899,2042,	29147745,29150102,29154695,29159373,29160374,29181645,
934	0	0	2712	1	3	1	2	+	Isoform_250371_23	938	0	937	chr1	248956422	28505984	28509632	3	100,33,801,	0,100,133,	28505984,28508127,28508831,
725	0	0	5025	0	0	0	0	-	Isoform_250968_14	725	0	725	chr1	248956422	156595718	156601468	8	131,51,92,87,93,74,137,60,	0,131,182,274,361,454,528,665,	156595718,156596080,156596386,156598034,156598226,156598420,156598967,156601408,
4541	0	0	29043	1	1	0	0	-	Isoform_251658_35	4548	0	4542	chr1	248956422	156249224	156282808	22	1446,139,75,91,160,60,159,176,76,176,600,138,209,69,126,79,90,90,157,124,99,202,	0,1446,1585,1660,1751,1911,1971,2130,2306,2382,2558,3158,3296,3505,3574,3700,3779,3869,3959,4116,4240,4339,	156249224,156250857,156251402,156252413,156252918,156253448,156259004,156260450,156261332,156263394,156265780,156266540,156267469,156268114,156268289,156272319,156273360,156274596,156277084,156277924,156278935,156282606,
2083	0	0	126916	1	1	0	0	+	Isoform_252148_7	2085	0	2084	chr1	248956422	193122134	193251133	17	197,106,70,63,53,89,217,99,79,65,58,36,88,162,101,142,458,	0,197,303,373,436,489,578,795,894,973,1038,1096,1132,1220,1382,1483,1625,	193122134,193125111,193130173,193135390,193135536,193138084,193141849,193147866,193150303,193152379,193203794,193212064,193212389,193232992,193236255,193249729,193250675,
2698	0	0	34101	1	1	1	3	+	Isoform_252447_78	2699	0	2699	chr1	248956422	51236301	51273103	3	578,170,1953,	0,578,748,	51236301,51269955,51271150,
959	0	0	2885	0	0	0	0	-	Isoform_252922_9	959	0	959	chr1	248956422	151759647	151763491	5	534,84,51,125,165,	0,534,618,669,794,	151759647,151760815,151762104,151762375,151763326,
943	0	0	2216	0	0	0	0	-	Isoform_253511_52	944	1	944	chr1	248956422	153974512	153977671	4	323,80,38,502,	1,324,404,442,	153974512,153975825,153976975,153977169,
1380	0	0	69369	0	0	0	0	+	Isoform_253941_11	1380	0	1380	chr1	248956422	9627282	9698031	6	258,223,87,105,295,412,	0,258,481,568,673,968,	9627282,9628479,9630137,9691466,9693056,9697619,
2670	0	0	13751	0	0	0	0	+	Isoform_254412_22	2672	0	2670	chr1	248956422	23743479	23759900	11	99,57,107,1186,112,156,98,181,112,173,389,	0,99,156,263,1449,1561,1717,1815,1996,2108,2281,	23743479,23749020,23749841,23750844,23752406,23754099,23754362,23755842,23756273,23756952,23759511,
3282	0	0	11747	0	0	0	0	-	Isoform_254866_7	3304	3	3285	chr1	248956422	1292872	1307901	24	836,111,110,227,99,108,203,95,70,209,112,101,52,113,12,75,96,45,184,59,54,120,58,133,	3,839,950,1060,1287,1386,1494,1697,1792,1862,2071,2183,2284,2336,2449,2461,2536,2632,2677,2861,2920,2974,3094,3152,	1292872,1293822,1294089,1294401,1294717,1295446,1295735,1296014,1296210,1296424,1297821,1298012,1298369,1298566,1299344,1299830,1299972,1300157,1300508,1301987,1302921,1303161,1304085,1307768,
1984	0	0	3178	1	1	1	1	+	Isoform_255098_69	1988	1	1986	chr1	248956422	108692326	108697489	4	541,79,152,1213,	1,542,621,773,	108692326,108695701,108696042,108696276,
2640	0	0	32029	0	0	1	1	+	Isoform_25556_18	2640	0	2640	chr1	248956422	24502345	24537015	5	118,254,174,172,1923,	0,118,372,546,718,	24502345,24514313,24531217,24533082,24535092,
1280	0	0	11633	0	0	0	0	-	Isoform_256051_66	1281	1	1281	chr1	248956422	36136574	36149487	5	748,183,100,98,151,	1,749,932,1032,1130,	36136574,36137795,36139719,36140068,36149336,
1546	0	0	8686	1	1	0	0	-	Isoform_256999_9	1549	2	1549	chr1	248956422	156272590	156282822	6	860,90,157,124,99,216,	2,862,952,1109,1233,1332,	156272590,156274596,156277084,156277924,156278935,156282606,
915	0	0	39346	0	0	0	0	-	Isoform_257158_16	915	0	915	chr1	248956422	120029367	120069628	2	620,295,	0,620,	120029367,120069333,
3347	0	0	33545	3	3	2	5	-	Isoform_257184_6	3353	3	3353	chr1	248956422	113775362	113812259	4	1990,138,674,550,	3,1993,2131,2805,	113775362,113777670,113797362,113811709,
961	0	0	2147	1	1	0	0	+	Isoform_257441_32	969	7	969	chr1	248956422	153658716	153661824	4	170,47,119,625,	7,177,224,343,	153658716,153659137,153659447,153661199,
1844	0	0	45758	1	1	1	7	+	Isoform_257816_5	1845	0	1845	chr1	248956422	25543609	25591218	10	177,99,113,115,73,84,131,35,723,301,	0,177,276,389,504,577,661,792,827,1550,	25543609,25553921,25554859,25557152,25562643,25563069,25563660,25565172,25590168,25590917,
4162	0	0	27528	5	6	4	5	-	Isoform_258268_7	4180	10	4178	chr1	248956422	155946861	155978556	22	1154,184,444,51,36,68,120,201,68,170,77,249,118,126,251,141,110,130,64,68,145,192,	10,1164,1348,1792,1843,1879,1947,2067,2268,2336,2506,2583,2832,2950,3076,3327,3468,3578,3708,3772,3840,3985,	155946861,155950298,155950828,155951482,155951740,155951918,155952115,155952627,155954901,155957712,155958319,155961660,155962104,155962592,155962932,155964987,155965302,155965630,155966415,155966819,155969155,155978364,
801	0	0	5317	0	0	1	1	-	Isoform_258404_155	801	0	801	chr1	248956422	27666070	27672189	5	405,150,78,102,67,	0,405,555,633,735,	27666070,27668225,27668457,27669244,27672122,
3322	0	0	60114	1	1	1	1	+	Isoform_258551_10	3327	4	3327	chr1	248956422	223712401	223775838	21	476,70,119,134,169,84,86,75,161,170,12,212,37,66,58,65,69,79,117,59,1005,	4,480,550,669,803,972,1056,1142,1217,1378,1548,1560,1772,1809,1875,1933,1998,2067,2146,2263,2322,	223712401,223717761,223744099,223745305,223746996,223749038,223750889,223751996,223752795,223755479,223757368,223759269,223761580,223762185,223764149,223766366,223769840,223770446,223771808,223772180,223774833,
1646	0	0	8036	0	0	4	4	+	Isoform_258617_6	1654	0	1646	chr1	248956422	150149917	150159603	6	370,147,141,105,102,785,	0,370,517,658,763,865,	150149917,150150911,150156065,150156910,150157384,150158818,
593	0	0	4013	0	0	0	0	+	Isoform_258752_25679	595	0	593	chr1	248956422	23691807	23696413	6	22,151,107,132,111,70,	0,22,173,280,412,523,	23691807,23692608,23693806,23694659,23695797,23696343,
1548	0	0	8962	0	0	0	0	-	Isoform_259273_67	1549	1	1549	chr1	248956422	156806245	156816755	9	328,171,288,147,169,90,185,89,81,	1,329,500,788,935,1104,1194,1379,1468,	156806245,156807174,156809202,156809660,156813847,156814204,156815036,156816005,156816674,
2747	0	0	2403	1	1	2	3	+	Isoform_259294_8	2755	6	2754	chr1	248956422	108692336	108697489	4	1306,79,152,1213,	6,1312,1391,1543,	108692336,108695701,108696042,108696276,
2116	0	0	15895	1	1	0	0	-	Isoform_260327_136	2117	0	2117	chr1	248956422	89108072	89126083	11	219,194,103,213,281,243,197,110,128,207,221,	0,219,413,516,729,1010,1253,1450,1560,1688,1895,	89108072,89109676,89110163,89112471,89114015,89116991,89117576,89120178,89121142,89121776,89125862,
431	0	0	93	2	321	0	0	-	Isoform_260794_10	955	7	955	chr1	248956422	154600182	154600706	2	204,227,	7,211,	154600182,154600479,
1131	0	0	3072	0	0	0	0	-	Isoform_261085_11	1134	3	1134	chr1	248956422	182600184	182604387	4	329,519,111,172,	3,332,851,962,	182600184,182601965,182603228,182604215,
647	0	0	18867	0	0	0	0	+	Isoform_262059_31	647	0	647	chr1	248956422	231241216	231260730	3	240,183,224,	0,240,423,	231241216,231250960,231260506,
1529	0	0	10494	1	1	0	0	+	Isoform_262159_21	1531	0	1530	chr1	248956422	161202368	161214391	13	112,107,191,121,113,75,86,120,130,96,84,58,236,	0,112,219,410,531,644,719,805,925,1055,1151,1235,1293,	161202368,161203436,161206406,161209192,161209482,161209856,161210303,161210590,161212350,161213379,161213648,161213863,161214155,
1544	0	0	13237	0	0	0	0	+	Isoform_262255_30	1546	0	1544	chr1	248956422	116754446	116769227	5	107,321,231,121,764,	0,107,428,659,780,	116754446,116754630,116760401,116764485,116768463,
840	0	0	889	0	0	0	0	-	Isoform_262698_6	840	0	840	chr1	248956422	145925722	145927451	5	205,137,137,269,92,	0,205,342,479,748,	145925722,145926040,145926481,145926808,145927359,
1220	0	0	13596	1	1	0	0	+	Isoform_262810_5	1224	0	1221	chr1	248956422	39738880	39753696	10	43,99,44,27,82,101,85,186,143,410,	0,43,142,186,213,295,396,481,667,810,	39738880,39740164,39741365,39741894,39743215,39743823,39745413,39748902,39752909,39753286,
1118	0	0	2887	0	0	0	0	-	Isoform_263290_22	1118	0	1118	chr1	248956422	155258352	155262357	4	602,121,123,272,	0,602,723,846,	155258352,155260329,155260536,155262085,
2369	0	0	7027	0	0	0	0	-	Isoform_26339_17	2370	0	2369	chr1	248956422	93869786	93879182	7	158,110,165,96,139,1595,106,	0,158,268,433,529,668,2263,	93869786,93870682,93872071,93873118,93875644,93876267,93879076,
844	0	0	11670	1	1	0	0	+	Isoform_263400_6	845	0	845	chr1	248956422	28259527	28272041	3	410,66,368,	0,410,476,	28259527,28269182,28271673,
2292	0	0	12419	7	813	1	1	+	Isoform_263445_5	3105	0	3105	chr1	248956422	19644316	19659028	2	130,2163,	0,130,	19644316,19656865,
1605	0	0	2252	0	0	0	0	-	Isoform_263598_184	1605	0	1605	chr1	248956422	35189286	35193143	5	96,96,302,189,922,	0,96,192,494,683,	35189286,35190497,35190693,35191340,35192221,
2637	0	0	31375	0	0	1	1	+	Isoform_26373_12	2639	2	2639	chr1	248956422	24503002	24537015	5	115,254,174,172,1923,	2,117,371,545,717,	24503002,24514313,24531217,24533082,24535092,
2276	0	0	4531	5	5	1	1	+	Isoform_264174_6	2281	0	2281	chr1	248956422	27301434	27308242	3	27,193,2057,	0,27,220,	27301434,27305000,27306185,
308	0	0	28960	0	0	0	0	-	Isoform_265655_12	315	0	308	chr1	248956422	173993098	174022366	2	37,271,	0,37,	173993098,174022095,
2796	0	0	31375	2	2	1	1	+	Isoform_266144_5	2800	0	2798	chr1	248956422	24502841	24537013	5	276,254,174,172,1921,	0,276,530,704,876,	24502841,24514313,24531217,24533082,24535092,
1909	0	0	9975	1	1	0	0	+	Isoform_266583_227	1912	0	1910	chr1	248956422	27342044	27353928	15	106,229,149,73,46,73,101,114,161,97,159,79,100,206,216,	0,106,335,484,557,603,676,777,891,1052,1149,1308,1387,1487,1693,	27342044,27345296,27347420,27347807,27347966,27349079,27349397,27349651,27349971,27350388,27350793,27351257,27351455,27353282,27353712,
1040	0	0	133	1	2	0	0	-	Isoform_26659_15	1042	0	1042	chr1	248956422	958082	959255	2	999,41,	0,999,	958082,959214,
1988	0	0	9059	3	3	3	3	-	Isoform_266613_16	1991	0	1991	chr1	248956422	17042978	17054028	2	1910,81,	0,1910,	17042978,17053947,
1103	0	0	3916	0	0	0	0	-	Isoform_266713_13	1103	0	1103	chr1	248956422	43384781	43389800	7	325,249,82,141,145,119,42,	0,325,574,656,797,942,1061,	43384781,43385977,43386588,43386857,43387502,43388309,43389758,
1485	0	0	41844	2	2	1	1	+	Isoform_267066_11	1494	7	1494	chr1	248956422	9539437	9582767	7	310,180,78,101,67,281,469,	7,317,497,575,676,743,1024,	9539437,9553625,9567283,9570257,9573345,9579953,9582298,
2160	0	0	16688	0	0	1	2	+	Isoform_267368_70	2170	0	2160	chr1	248956422	117606050	117624900	2	103,2059,	0,103,	117606050,117622841,
2551	0	0	26686	2	2	0	0	-	Isoform_268673_5	2553	0	2553	chr1	248956422	32365186	32394423	11	1468,104,294,79,69,116,55,168,117,61,20,	0,1468,1572,1866,1945,2014,2130,2185,2353,2470,2531,	32365186,32368446,32376447,32377969,32378214,32378723,32381213,32383829,32386778,32394079,32394403,
1234	0	0	13165	0	0	0	0	-	Isoform_268849_11	1234	0	1234	chr1	248956422	186360853	186375252	10	52,88,81,93,165,104,97,74,105,375,	0,52,140,221,314,479,583,680,754,859,	186360853,186361621,186361788,186362287,186362836,186363341,186367885,186370969,186373358,186374877,
1750	0	0	4110	2	2	0	0	-	Isoform_269011_10	1752	0	1752	chr1	248956422	2245813	2251673	2	231,1519,	0,231,	2245813,2250154,
728	0	0	12394	0	0	0	0	+	Isoform_269048_9	728	0	728	chr1	248956422	46303652	46316774	5	168,27,148,162,223,	0,168,195,343,505,	46303652,46309100,46309896,46310154,46316551,
580	0	0	972	0	0	0	0	+	Isoform_269101_12	580	0	580	chr1	248956422	11012660	11014212	2	83,497,	0,83,	11012660,11013715,
3258	0	0	28723	1	1	0	0	+	Isoform_269383_63	3259	0	3259	chr1	248956422	206557287	206589268	4	406,111,298,2443,	0,406,517,815,	206557287,206583268,206584386,206586825,
1071	0	0	7577	0	0	0	0	+	Isoform_269714_5	1071	0	1071	chr1	248956422	228140303	228148951	9	60,165,114,42,97,135,85,86,287,	0,60,225,339,381,478,613,698,784,	228140303,228141123,228145510,228146025,228146841,228147409,228147614,228148370,228148664,
1019	0	0	4861	0	0	0	0	-	Isoform_269938_7	1023	2	1021	chr1	248956422	25900569	25906449	5	518,192,173,75,61,	2,520,712,885,960,	25900569,25901490,25903640,25904663,25906388,
547	0	0	767	0	0	0	0	-	Isoform_27001_206	547	0	547	chr1	248956422	161037632	161038946	4	194,163,123,67,	0,194,357,480,	161037632,161037912,161038550,161038879,
1992	0	0	29315	1	1	0	0	+	Isoform_270103_6	1993	0	1993	chr1	248956422	40040754	40072061	13	29,122,101,78,144,86,106,178,185,124,83,144,612,	0,29,151,252,330,474,560,666,844,1029,1153,1236,1380,	40040754,40059336,40060069,40061734,40064226,40064473,40066214,40067539,40069689,40070158,40070429,40070835,40071449,
485	0	0	26682	0	0	0	0	-	Isoform_270293_48	485	0	485	chr1	248956422	112929026	112956193	2	326,159,	0,326,	112929026,112956034,
1579	0	0	2792	0	0	1	1	+	Isoform_270434_14	1580	0	1579	chr1	248956422	23791168	23795540	9	82,104,66,48,71,74,102,174,859,	0,82,186,252,300,371,445,547,721,	23791168,23792656,23793150,23793704,23793859,23794062,23794223,23794426,23794681,
1979	0	0	205	0	0	0	0	-	Isoform_270641_14	1983	1	1980	chr1	248956422	20659181	20661365	2	1810,169,	1,1811,	20659181,20661196,
1612	0	0	35606	2	2	0	0	-	Isoform_270929_5	1616	2	1616	chr1	248956422	31259569	31296787	10	552,104,62,83,121,123,166,94,130,177,	2,554,658,720,803,924,1047,1213,1307,1437,	31259569,31261528,31267870,31269157,31271378,31281373,31289253,31291912,31293218,31296610,
1967	0	0	3936	1	1	0	0	-	Isoform_271655_9	1972	4	1972	chr1	248956422	152031103	152037006	3	1720,153,94,	4,1724,1877,	152031103,152033647,152036912,
2577	0	0	5365	1	2	0	0	-	Isoform_271747_40	2580	1	2580	chr1	248956422	154600176	154608118	2	2450,127,	1,2451,	154600176,154607991,
1503	0	0	18194	0	0	0	0	-	Isoform_271858_16	1505	0	1503	chr1	248956422	201134771	201154468	6	1044,132,109,92,102,24,	0,1044,1176,1285,1377,1479,	201134771,201143819,201146739,201151760,201153857,201154444,
1227	0	0	3472	0	0	1	1	-	Isoform_271886_5	1227	0	1227	chr1	248956422	34855044	34859744	2	938,290,	0,938,	34855044,34859454,
413	0	0	8146	0	0	0	0	-	Isoform_273013_39	421	8	421	chr1	248956422	71072471	71081030	5	77,83,109,53,91,	8,85,168,277,330,	71072471,71076794,71078456,71078655,71080939,
559	0	0	1624	0	0	1	1	-	Isoform_273019_12	560	1	560	chr1	248956422	153543620	153545804	4	303,156,49,52,	1,304,460,509,	153543620,153544653,153545469,153545752,
1148	0	0	57811	1	2	1	1	+	Isoform_273462_9	1162	12	1162	chr1	248956422	88684269	88743229	3	359,301,489,	12,371,672,	88684269,88740987,88742740,
993	0	0	20145	0	0	0	0	+	Isoform_273486_15	996	3	996	chr1	248956422	23019485	23040623	3	462,166,365,	3,465,631,	23019485,23030468,23040258,
1658	0	0	38931	0	0	2	3	-	Isoform_273511_71	1658	0	1658	chr1	248956422	221701495	221742087	3	1182,372,107,	0,1182,1554,	221701495,221706094,221741980,
802	0	0	33947	0	0	0	0	-	Isoform_274881_13	808	0	802	chr1	248956422	155822457	155857206	4	19,192,531,60,	0,19,211,742,	155822457,155826836,155853275,155857146,
1527	0	0	4533	2	2	0	0	-	Isoform_274920_5	1529	0	1529	chr1	248956422	154950032	154956092	2	1503,24,	0,1503,	154950032,154956068,
961	0	0	29889	0	0	0	0	+	Isoform_275803_25	961	0	961	chr1	248956422	52056305	52087155	6	74,67,114,202,60,444,	0,74,141,255,457,517,	52056305,52059834,52064824,52083339,52086111,52086711,
701	0	0	2462	0	0	0	0	+	Isoform_276664_10752	701	0	701	chr1	248956422	44775575	44778738	6	25,107,100,176,130,163,	0,25,132,232,408,538,	44775575,44776033,44776674,44777613,44777999,44778575,
2511	0	0	9337	0	0	0	0	+	Isoform_276833_5	2513	0	2511	chr1	248956422	27342081	27353929	11	69,229,149,73,46,73,368,981,100,206,217,	0,69,298,447,520,566,639,1007,1988,2088,2294,	27342081,27345296,27347420,27347807,27347966,27349079,27349397,27349971,27351455,27353282,27353712,
1139	0	0	1471	0	0	0	0	-	Isoform_277558_18	1140	1	1140	chr1	248956422	228106687	228109297	5	231,202,84,585,37,	1,232,434,518,1103,	228106687,228107667,228108234,228108436,228109260,
2091	0	0	3895	2	4	3	3	+	Isoform_277873_5	2100	0	2095	chr1	248956422	27129532	27135521	2	1855,239,	0,1855,	27129532,27135282,
1177	0	0	4765	0	0	0	0	+	Isoform_277945_26	1177	0	1177	chr1	248956422	109687803	109693745	8	106,76,65,82,101,96,111,540,	0,106,182,247,329,430,526,637,	109687803,109688169,109688672,109689047,109689224,109690270,109690453,109693205,
1720	0	0	500	0	0	2	2	-	Isoform_278124_9	1721	1	1721	chr1	248956422	9729019	9731241	2	1686,36,	1,1687,	9729019,9731205,
863	0	0	38397	0	0	0	0	-	Isoform_278316_5	876	0	863	chr1	248956422	170035410	170074670	6	143,142,56,155,132,235,	0,143,285,341,496,628,	170035410,170038289,170039232,170046711,170055304,170074435,
2311	0	0	2419	0	0	0	0	+	Isoform_278371_17	2311	0	2311	chr1	248956422	44800376	44805106	11	297,108,117,130,88,96,437,92,94,84,768,	0,297,405,522,652,740,836,1273,1365,1459,1543,	44800376,44800839,44801035,44801621,44801844,44802759,44802954,44803599,44803930,44804162,44804338,
1127	0	0	1396	1	1	0	0	+	Isoform_279452_5	1128	0	1128	chr1	248956422	19762320	19764843	2	967,160,	0,967,	19762320,19764683,
1504	0	0	37238	0	0	0	0	+	Isoform_28054_22	1507	0	1504	chr1	248956422	86704842	86743584	9	129,142,129,134,93,90,101,229,457,	0,129,271,400,534,627,717,818,1047,	86704842,86715723,86719506,86722539,86724312,86734601,86735078,86742207,86743127,
828	0	0	10220	0	0	0	0	+	Isoform_280617_5	828	0	828	chr1	248956422	209768606	209779654	7	54,72,141,138,136,63,224,	0,54,126,267,405,541,604,	209768606,209772947,209775348,209775598,209777351,209778110,209779430,
485	0	0	7994	0	0	0	0	+	Isoform_280760_257	485	0	485	chr1	248956422	203861600	203870079	5	113,27,63,79,203,	0,113,140,203,282,	203861600,203862195,203863662,203865040,203869876,
3434	0	0	27474	0	0	1	1	+	Isoform_280952_8	3434	0	3434	chr1	248956422	16367236	16398145	3	72,255,3108,	0,72,327,	16367236,16393227,16395037,
2282	0	0	36656	2	2	0	0	-	Isoform_281738_17	2285	1	2285	chr1	248956422	198898494	198937432	2	2075,207,	1,2076,	198898494,198937225,
2751	0	0	2264	0	0	2	11	-	Isoform_281867_6	2751	0	2751	chr1	248956422	45006322	45011348	8	1273,462,83,114,116,93,161,460,	0,1273,1735,1818,1932,2048,2141,2302,	45006322,45008239,45009143,45009368,45009567,45010200,45010545,45010888,
1676	0	0	17642	0	0	0	0	-	Isoform_282430_10	1676	0	1676	chr1	248956422	3630772	3650090	12	345,192,126,106,78,135,87,104,73,117,153,160,	0,345,537,663,769,847,982,1069,1173,1246,1363,1516,	3630772,3631465,3632212,3633397,3634996,3635159,3635943,3636994,3638749,3646665,3647407,3649930,
713	0	0	469	0	0	0	0	+	Isoform_282994_63	716	0	713	chr1	248956422	37808270	37809452	3	36,202,475,	0,36,238,	37808270,37808530,37808977,
3706	0	0	66961	1	1	2	2	-	Isoform_283211_12	3716	0	3707	chr1	248956422	235257499	235328168	3	3253,55,400,	0,3253,3308,	235257499,235326913,235327768,
1412	0	0	12283	1	1	1	1	+	Isoform_283216_7	1418	5	1418	chr1	248956422	209768612	209782308	9	48,72,141,526,136,63,60,114,253,	5,53,125,266,792,928,991,1051,1165,	209768612,209772947,209775348,209775598,209777351,209778110,209779314,209781344,209782055,
2411	0	0	79487	1	1	0	0	+	Isoform_283284_14	2412	0	2412	chr1	248956422	246566327	246648225	9	336,430,206,31,87,115,22,97,1087,	0,336,766,972,1003,1090,1205,1227,1324,	246566327,246591511,246621428,246631893,246633923,246634472,246641748,246641940,246647138,
672	0	0	37517	0	0	0	0	-	Isoform_283556_6	679	7	679	chr1	248956422	235828711	235866900	4	325,199,90,58,	7,332,531,621,	235828711,235830225,235833577,235866842,
681	0	0	12394	1	1	0	0	+	Isoform_283705_68	682	0	682	chr1	248956422	46303699	46316774	5	121,27,148,162,223,	0,121,148,296,458,	46303699,46309100,46309896,46310154,46316551,
1776	0	0	5124	0	0	0	0	-	Isoform_284555_13	1777	1	1777	chr1	248956422	26893554	26900454	4	856,32,425,463,	1,857,889,1314,	26893554,26897089,26897300,26899991,
1628	0	0	15458	0	0	0	0	-	Isoform_284646_21	1628	0	1628	chr1	248956422	33164971	33182057	2	595,1033,	0,595,	33164971,33181024,
875	0	0	2712	1	3	1	2	+	Isoform_284710_301	878	0	878	chr1	248956422	28506045	28509634	3	39,33,803,	0,39,72,	28506045,28508127,28508831,
1825	0	0	6847	2	2	3	14	-	Isoform_28486_7	1827	0	1827	chr1	248956422	154549983	154558669	13	486,67,96,49,59,91,61,85,141,51,105,105,443,	0,486,553,649,698,757,848,909,994,1135,1186,1291,1396,	154549983,154550937,154551396,154551770,154551920,154552092,154552403,154552735,154553031,154554734,154555427,154555859,154558226,
976	0	0	6359	1	1	0	0	+	Isoform_285018_10	994	16	993	chr1	248956422	75787495	75794830	7	109,106,53,111,126,150,321,	16,125,231,284,395,521,671,	75787495,75789951,75791284,75791460,75792180,75794083,75794509,
1202	0	0	0	2	2	4	32	-	Isoform_285157_7	1204	0	1204	chr1	248956422	167505146	167506380	2	1073,134,	0,1073,	167505146,167506246,
2899	0	0	28952	0	0	1	1	+	Isoform_285172_8	2899	0	2899	chr1	248956422	40040790	40072642	13	353,122,104,78,144,86,106,178,185,124,83,144,1193,	0,353,475,579,657,801,887,993,1171,1356,1480,1563,1707,	40040790,40059336,40060066,40061734,40064226,40064473,40066214,40067539,40069689,40070158,40070429,40070835,40071449,
1573	0	0	23231	0	0	0	0	+	Isoform_285182_14	1578	3	1576	chr1	248956422	100038109	100062913	5	207,96,63,128,1079,	3,210,306,369,497,	100038109,100049908,100058665,100059877,100061834,
916	0	0	27275	0	0	0	0	+	Isoform_285500_10	922	6	922	chr1	248956422	193122168	193150359	9	163,106,70,63,53,89,217,99,56,	6,169,275,345,408,461,550,767,866,	193122168,193125111,193130173,193135390,193135536,193138084,193141849,193147866,193150303,
775	0	0	37172	0	0	0	0	+	Isoform_285571_5	787	12	787	chr1	248956422	219173873	219211820	5	108,100,122,116,329,	12,120,220,342,458,	219173873,219179146,219193129,219210531,219211491,
1943	0	0	13138	0	0	0	0	-	Isoform_285778_595	1946	0	1943	chr1	248956422	1216913	1231994	7	775,176,159,114,137,479,103,	0,775,951,1110,1224,1361,1840,	1216913,1218457,1218768,1223243,1223831,1228467,1231891,
1200	0	0	2263	0	0	1	1	+	Isoform_286040_883	1200	0	1200	chr1	248956422	26472507	26475971	6	120,45,30,51,96,859,	0,120,165,195,246,342,	26472507,26473482,26473702,26474084,26474571,26475112,
425	0	0	219	0	0	0	0	-	Isoform_286832_24	428	0	425	chr1	248956422	155139891	155140535	2	380,45,	0,380,	155139891,155140490,
2824	0	0	1722	1	1	0	0	+	Isoform_286921_7	2828	0	2825	chr1	248956422	101236827	101241373	2	272,2552,	0,272,	101236827,101238821,
1248	0	0	23129	0	0	0	0	-	Isoform_287157_361	1248	0	1248	chr1	248956422	30733437	30757814	8	480,93,96,123,129,77,94,156,	0,480,573,669,792,921,998,1092,	30733437,30735172,30737603,30738939,30739808,30741639,30742455,30757658,
647	0	0	5425	0	0	0	0	+	Isoform_287663_35	647	0	647	chr1	248956422	159009914	159015986	3	247,285,115,	0,247,532,	159009914,159014660,159015871,
1522	0	0	21661	0	0	0	0	-	Isoform_28776_7	1524	2	1524	chr1	248956422	27891540	27914723	9	707,95,108,117,75,114,102,107,97,	2,709,804,912,1029,1104,1218,1320,1427,	27891540,27894011,27894289,27897004,27897632,27906927,27907180,27914062,27914626,
637	0	0	9884	0	0	0	0	+	Isoform_287946_11	637	0	637	chr1	248956422	234373518	234384039	3	160,160,317,	0,160,320,	234373518,234374229,234383722,
617	0	0	11853	0	0	1	1	+	Isoform_28795_5	620	0	617	chr1	248956422	70232344	70244815	7	33,100,93,50,128,82,132,	0,33,133,226,276,404,486,	70232344,70232623,70234695,70235500,70237424,70239438,70244683,
1654	0	0	19373	0	0	1	1	-	Isoform_287993_5	1654	0	1654	chr1	248956422	247189850	247210878	5	1164,96,127,80,188,	0,1164,1260,1387,1467,	247189850,247199359,247200066,247202015,247210690,
1054	0	0	17895	0	0	0	0	-	Isoform_288154_6	1057	3	1057	chr1	248956422	1254902	1273851	5	585,139,103,41,186,	3,588,727,830,871,	1254902,1256991,1257207,1263345,1273665,
1826	0	0	10054	0	0	0	0	+	Isoform_288200_5	1826	0	1826	chr1	248956422	27342051	27353931	14	99,229,149,73,46,73,101,114,161,97,159,100,206,219,	0,99,328,477,550,596,669,770,884,1045,1142,1301,1401,1607,	27342051,27345296,27347420,27347807,27347966,27349079,27349397,27349651,27349971,27350388,27350793,27351455,27353282,27353712,
543	0	0	8946	0	0	0	0	-	Isoform_2882_5	543	0	543	chr1	248956422	86386831	86396320	2	255,288,	0,255,	86386831,86396032,
1661	0	0	8470	0	0	0	0	-	Isoform_288659_8	1666	5	1666	chr1	248956422	25222368	25232499	7	1063,99,91,118,126,108,56,	5,1068,1167,1258,1376,1502,1610,	25222368,25225001,25227441,25228117,25228997,25232103,25232443,
797	0	0	2072	0	0	0	0	-	Isoform_289941_9	797	0	797	chr1	248956422	2191900	2194769	5	176,131,272,136,82,	0,176,307,579,715,	2191900,2192844,2193638,2193997,2194687,
1233	0	0	10581	0	0	0	0	+	Isoform_290334_61	1234	0	1233	chr1	248956422	155308849	155320663	10	116,142,141,81,123,89,73,78,135,255,	0,116,258,399,480,603,692,765,843,978,	155308849,155310063,155312254,155317940,155318168,155318664,155318855,155319610,155319793,155320408,
871	0	0	1728	0	0	0	0	-	Isoform_290642_5	874	3	874	chr1	248956422	228106697	228109296	5	221,202,345,67,36,	3,224,426,771,838,	228106697,228107667,228107976,228108954,228109260,
2584	0	0	1620	0	0	0	0	-	Isoform_29077_7	2587	3	2587	chr1	248956422	182600184	182604388	3	2300,111,173,	3,2303,2414,	182600184,182603228,182604215,
1615	0	0	3761	0	0	0	0	-	Isoform_291071_46	1619	2	1617	chr1	248956422	202961877	202967253	9	822,100,86,84,130,107,73,150,63,	2,824,924,1010,1094,1224,1331,1404,1554,	202961877,202963065,202963641,202964611,202965370,202965886,202966527,202966748,202967190,
1929	0	0	21594	0	0	0	0	+	Isoform_2920_14	1937	8	1937	chr1	248956422	209756131	209779654	14	178,101,403,148,58,25,30,96,72,141,138,136,63,340,	8,186,287,690,838,896,921,951,1047,1119,1260,1398,1534,1597,	209756131,209759033,209759981,209762514,209762812,209763067,209763362,209763491,209772947,209775348,209775598,209777351,209778110,209779314,
1766	0	0	6965	1	1	1	1	-	Isoform_29211_8	1767	0	1767	chr1	248956422	37996773	38005505	5	1097,170,175,176,149,	0,1097,1267,1442,1618,	37996773,37997962,37998973,37999256,38005356,
1886	0	0	90	0	0	0	0	+	Isoform_292892_11	1889	3	1889	chr1	248956422	28236123	28238099	2	147,1739,	3,150,	28236123,28236360,
2440	0	0	15397	0	0	0	0	+	Isoform_293212_21	2440	0	2440	chr1	248956422	20633480	20651317	8	455,288,101,183,164,128,237,884,	0,455,743,844,1027,1191,1319,1556,	20633480,20637841,20639891,20644489,20645559,20648504,20648994,20650433,
1347	0	0	2900	0	0	0	0	+	Isoform_293604_317	1347	0	1347	chr1	248956422	192575776	192580023	5	153,81,62,164,887,	0,153,234,296,460,	192575776,192576284,192576773,192578221,192579136,
1504	0	0	35606	1	1	1	1	-	Isoform_293701_37	1505	0	1505	chr1	248956422	31259675	31296786	10	446,104,62,83,121,123,166,94,130,176,	0,446,550,612,695,816,939,1105,1199,1329,	31259675,31261528,31267870,31269157,31271378,31281373,31289253,31291912,31293218,31296610,
1586	0	0	4756	0	0	1	2	-	Isoform_294162_7	1592	0	1586	chr1	248956422	11648391	11654735	6	437,139,96,130,369,417,	0,437,576,672,802,1171,	11648391,11649086,11649778,11649944,11650465,11654318,
1084	0	0	10796	0	0	0	0	-	Isoform_294654_2687	1084	0	1084	chr1	248956422	156009051	156020931	6	599,78,109,99,155,44,	0,599,677,786,885,1040,	156009051,156011809,156014960,156018269,156020012,156020887,
1841	0	0	106011	0	0	1	1	-	Isoform_29558_6	1866	25	1866	chr1	248956422	235220322	235328175	15	223,98,95,73,155,77,80,139,92,80,91,66,111,55,407,	25,248,346,441,514,669,746,826,965,1057,1137,1228,1294,1405,1460,	235220322,235221564,235223165,235224702,235229230,235231112,235234412,235240312,235246419,235252729,235255659,235257159,235260641,235326913,235327768,
726	0	0	4146	0	0	0	0	+	Isoform_29622_17	726	0	726	chr1	248956422	161153984	161158856	4	136,68,77,445,	0,136,204,281,	161153984,161156949,161157616,161158411,
2283	0	0	2445	0	0	0	0	+	Isoform_296377_14	2286	0	2283	chr1	248956422	44800377	44805105	11	296,313,130,88,96,199,124,92,94,84,767,	0,296,609,739,827,923,1122,1246,1338,1432,1516,	44800377,44800839,44801621,44801844,44802759,44802954,44803267,44803599,44803930,44804162,44804338,
1508	0	0	47072	0	0	0	0	+	Isoform_29741_25	1508	0	1508	chr1	248956422	6026375	6074955	5	70,129,42,44,1223,	0,70,199,241,285,	6026375,6040516,6041830,6072754,6073732,
1374	0	0	1451	0	0	0	0	+	Isoform_29802_5	1375	0	1374	chr1	248956422	15731941	15734766	4	107,180,117,970,	0,107,287,404,	15731941,15732349,15732611,15733796,
843	0	0	26948	0	0	0	0	+	Isoform_298368_11	847	4	847	chr1	248956422	232950600	232978391	5	144,163,97,210,229,	4,148,311,408,618,	232950600,232955556,232956346,232969908,232978162,
930	0	0	874	1	1	2	2	+	Isoform_298512_16	931	0	931	chr1	248956422	1615515	1617321	2	118,814,	0,118,	1615515,1616507,
1896	0	0	19180	0	0	0	0	+	Isoform_298619_44	1899	0	1896	chr1	248956422	10399065	10420141	13	60,76,180,66,119,70,135,190,131,134,100,123,512,	0,60,136,316,382,501,571,706,896,1027,1161,1261,1384,	10399065,10399628,10400392,10403070,10404160,10408070,10411417,10413061,10416986,10417375,10418825,10419416,10419629,
1538	0	0	1795	1	4	0	0	-	Isoform_299004_9	1544	2	1544	chr1	248956422	28578537	28581870	3	143,1114,281,	2,145,1259,	28578537,28579532,28581589,
1196	0	0	469	0	0	0	0	+	Isoform_299422_23	1198	1	1197	chr1	248956422	37807789	37809454	3	517,202,477,	1,518,720,	37807789,37808530,37808977,
1340	0	0	1639	2	2	0	0	-	Isoform_29945_6	1344	0	1342	chr1	248956422	156292692	156295671	5	517,257,219,201,146,	0,517,774,993,1194,	156292692,156293319,156294017,156294364,156295525,
1192	0	0	5844	0	0	0	0	-	Isoform_299488_10	1192	0	1192	chr1	248956422	1392292	1399328	6	511,65,121,110,75,310,	0,511,576,697,807,882,	1392292,1393395,1395393,1398232,1398596,1399018,
1535	0	0	8766	2	2	1	1	-	Isoform_299603_5	1540	3	1540	chr1	248956422	2184469	2194771	4	1044,272,136,84,	3,1047,1319,1455,	2184469,2193638,2193997,2194687,
669	0	0	92403	0	0	0	0	-	Isoform_299694_136	670	0	669	chr1	248956422	64873449	64966521	5	74,124,199,83,189,	0,74,198,397,480,	64873449,64879024,64883276,64886258,64966332,
1127	0	0	47677	0	0	0	0	+	Isoform_299719_9	1133	0	1127	chr1	248956422	161314381	161363185	4	44,62,164,857,	0,44,106,270,	161314381,161340593,161356676,161362328,
631	0	0	407	0	0	0	0	+	Isoform_299748_284	631	0	631	chr1	248956422	1013494	1014532	2	82,549,	0,82,	1013494,1013983,
2395	0	0	347	4	6	0	0	-	Isoform_300060_11	2404	2	2403	chr1	248956422	1396597	1399339	2	2074,321,	2,2076,	1396597,1399018,
1030	0	0	16214	0	0	0	0	-	Isoform_300469_327	1032	2	1032	chr1	248956422	235111591	235128835	5	517,143,82,47,241,	2,519,662,744,791,	235111591,235113767,235119817,235122325,235128594,
2413	0	0	6276	0	0	0	0	-	Isoform_300514_48	2415	0	2413	chr1	248956422	20499448	20508137	4	1971,121,88,233,	0,1971,2092,2180,	20499448,20502068,20503221,20507904,
685	0	0	8263	0	0	0	0	-	Isoform_300653_10	689	4	689	chr1	248956422	193096471	193105419	4	288,177,64,156,	4,292,469,533,	193096471,193097583,193101140,193105263,
686	0	0	1602	1	1	0	0	+	Isoform_300836_5	687	0	687	chr1	248956422	24669121	24671409	3	466,196,24,	0,466,662,	24669121,24670119,24671385,
2030	0	0	17294	0	0	0	0	-	Isoform_301148_34	2033	3	2033	chr1	248956422	3630774	3650098	11	883,126,106,78,135,87,104,73,117,153,168,	3,886,1012,1118,1196,1331,1418,1522,1595,1712,1865,	3630774,3632212,3633397,3634996,3635159,3635943,3636994,3638749,3646665,3647407,3649930,
1117	0	0	20064	0	0	1	2	-	Isoform_30131_61	1118	1	1118	chr1	248956422	54032018	54053201	8	287,109,83,82,153,95,106,202,	1,288,397,480,562,715,810,916,	54032018,54036609,54040757,54041723,54043372,54045691,54047266,54052999,
1222	0	0	6329	0	0	0	0	-	Isoform_301432_7	1224	2	1224	chr1	248956422	85252089	85259640	4	613,199,127,283,	2,615,814,941,	85252089,85258523,85258934,85259357,
984	0	0	5583	1	2	0	0	-	Isoform_301764_30	986	0	986	chr1	248956422	114575050	114581617	4	701,71,93,119,	0,701,772,865,	114575050,114576687,114581298,114581498,
3402	0	0	31158	1	1	1	1	-	Isoform_303052_10	3407	4	3407	chr1	248956422	156466223	156500784	11	1433,307,241,130,191,57,211,138,204,192,299,	4,1437,1744,1985,2115,2306,2363,2574,2712,2916,3108,	156466223,156467992,156468779,156475107,156477011,156479289,156479585,156480833,156482436,156483238,156500485,
3886	0	0	37561	0	0	0	0	+	Isoform_303162_28	3886	0	3886	chr1	248956422	100352508	100393955	4	495,91,76,3224,	0,495,586,662,	100352508,100353761,100377545,100390731,
794	0	0	13287	2	2	1	2	+	Isoform_303314_9	796	0	796	chr1	248956422	236524004	236538087	3	57,148,591,	0,57,205,	236524004,236525967,236537496,
2138	0	0	34660	0	0	0	0	-	Isoform_303320_71	2138	0	2138	chr1	248956422	221705289	221742087	3	1177,854,107,	0,1177,2031,	221705289,221738933,221741980,
1249	0	0	6110	0	0	0	0	+	Isoform_303464_26	1249	0	1249	chr1	248956422	161749803	161757162	6	342,127,119,97,187,377,	0,342,469,588,685,872,	161749803,161751654,161751865,161752367,161753074,161756785,
1547	0	0	7652	0	0	0	0	-	Isoform_303525_90	1547	0	1547	chr1	248956422	20652186	20661385	11	342,107,121,148,149,94,95,104,87,111,189,	0,342,449,570,718,867,961,1056,1160,1247,1358,	20652186,20652620,20652850,20653626,20654222,20654613,20655439,20655675,20656100,20660880,20661196,
625	0	0	18478	0	0	0	0	+	Isoform_304169_25	625	0	625	chr1	248956422	224356889	224375992	5	104,69,113,141,198,	0,104,173,286,427,	224356889,224360494,224365878,224371282,224375794,
1571	0	0	756368	0	0	0	0	-	Isoform_304276_36	1573	0	1571	chr1	248956422	245749346	246507285	12	318,109,175,88,111,103,68,137,58,108,64,232,	0,318,427,602,690,801,904,972,1109,1167,1275,1339,	245749346,245764040,245858495,245863798,245915529,245927930,245929869,246327200,246330479,246335366,246355030,246507053,
2067	0	0	5391	0	0	1	1	-	Isoform_3052_14	2067	0	2067	chr1	248956422	153663512	153670971	9	618,941,66,103,78,105,43,60,54,	0,618,1559,1625,1728,1806,1911,1954,2014,	153663512,153664395,153665662,153667554,153667999,153668452,153669835,153670170,153670917,
2966	0	0	22257	2	4	0	0	+	Isoform_305418_7	2970	0	2970	chr1	248956422	25543656	25568879	10	130,143,113,115,73,84,131,110,35,2032,	0,130,273,386,501,574,658,789,899,934,	25543656,25553921,25554859,25557152,25562643,25563069,25563660,25564651,25565172,25566847,
1500	0	0	12349	0	0	0	0	-	Isoform_305778_35	1500	0	1500	chr1	248956422	154206726	154220575	5	922,59,167,118,234,	0,922,981,1148,1266,	154206726,154212319,154212457,154214456,154220341,
2398	0	0	316	2	5	1	1	-	Isoform_306057_6	2406	3	2406	chr1	248956422	1396599	1399314	2	2072,327,	3,2075,	1396599,1398987,
1440	0	0	18210	0	0	0	0	+	Isoform_306296_13	1440	0	1440	chr1	248956422	145719504	145739154	6	55,106,145,327,138,669,	0,55,161,306,633,771,	145719504,145724800,145728255,145730743,145735996,145738485,
1714	0	0	9669	0	0	0	0	+	Isoform_30643_5	1714	0	1714	chr1	248956422	11012655	11024038	7	88,250,164,141,171,54,846,	0,88,338,502,643,814,868,	11012655,11013715,11016843,11018732,11020428,11022123,11023192,
1716	0	0	14444	0	0	0	0	+	Isoform_30650_71	1719	2	1718	chr1	248956422	203007378	203023538	8	196,90,168,160,181,81,156,684,	2,198,288,456,616,797,878,1034,	203007378,203007773,203008642,203014888,203015959,203018480,203020792,203022854,
2108	0	0	7855	0	0	0	0	-	Isoform_307238_14	2109	1	2109	chr1	248956422	26890491	26900454	7	735,128,122,60,175,425,463,	1,736,864,986,1046,1221,1646,	26890491,26892410,26892669,26893388,26894235,26897300,26899991,
960	0	0	18517	0	0	0	0	-	Isoform_307331_6	963	3	963	chr1	248956422	77740372	77759849	4	567,54,132,207,	3,570,624,756,	77740372,77741375,77741616,77759642,
1800	0	0	15906	0	0	0	0	-	Isoform_307522_223	1800	0	1800	chr1	248956422	8861004	8878710	12	425,59,109,202,198,223,134,70,59,96,94,131,	0,425,484,593,795,993,1216,1350,1420,1479,1575,1669,	8861004,8862886,8863234,8863890,8865284,8866278,8867116,8867987,8870451,8871890,8874823,8878579,
2075	0	0	38149	2	5	1	1	+	Isoform_308049_151	2080	0	2080	chr1	248956422	22052718	22092943	6	24,155,73,110,198,1516,	0,24,179,252,362,560,	22052718,22078428,22081721,22086438,22086668,22091427,
1672	0	0	1579	1	1	0	0	+	Isoform_308121_9	1680	7	1680	chr1	248956422	154272623	154275874	6	975,188,52,107,91,259,	7,982,1170,1222,1329,1420,	154272623,154273773,154274949,154275153,154275392,154275615,
521	0	0	806	0	0	0	0	-	Isoform_30951_23	521	0	521	chr1	248956422	161037636	161038963	4	190,163,84,84,	0,190,353,437,	161037636,161037912,161038550,161038879,
2950	0	0	56209	0	0	0	0	-	Isoform_309526_7	2950	0	2950	chr1	248956422	219987298	220046457	20	106,234,360,118,113,208,137,111,60,85,234,172,193,127,95,140,157,100,85,115,	0,106,340,700,818,931,1139,1276,1387,1447,1532,1766,1938,2131,2258,2353,2493,2650,2750,2835,	219987298,219988589,219996982,220001137,220005247,220006105,220007201,220010945,220018448,220018994,220019987,220022346,220024263,220025131,220030385,220032386,220033501,220034913,220040184,220046342,
1795	0	0	594	0	0	1	1	-	Isoform_310646_7	1797	2	1797	chr1	248956422	234606925	234609315	2	927,869,	2,929,	234606925,234608446,
3235	0	0	8813	1	1	0	0	-	Isoform_31074_91	3236	0	3236	chr1	248956422	154944086	154956134	11	1031,1232,132,71,24,234,166,65,127,87,66,	0,1031,2263,2395,2466,2490,2724,2890,2955,3082,3169,	154944086,154945571,154947416,154947641,154947981,154948132,154951231,154951470,154951794,154953670,154956068,
1237	0	0	26948	0	0	0	0	+	Isoform_311051_5	1237	0	1237	chr1	248956422	232950614	232978799	5	130,163,97,210,637,	0,130,293,390,600,	232950614,232955556,232956346,232969908,232978162,
1920	0	0	25731	0	0	0	0	-	Isoform_311280_17	1931	0	1920	chr1	248956422	17026381	17054032	5	1484,137,86,128,85,	0,1484,1621,1707,1835,	17026381,17028599,17033059,17044760,17053947,
1187	0	0	649	0	0	0	0	+	Isoform_311715_15	1192	3	1190	chr1	248956422	44723753	44725589	6	153,123,349,78,185,299,	3,156,279,628,706,891,	44723753,44724121,44724319,44724761,44725032,44725290,
1442	0	0	2425	0	0	0	0	+	Isoform_311794_17	1442	0	1442	chr1	248956422	42456543	42460410	3	530,104,808,	0,530,634,	42456543,42457246,42459602,
1003	0	0	34296	0	0	0	0	-	Isoform_312001_92	1005	0	1003	chr1	248956422	17018736	17054035	8	222,123,102,117,137,86,128,88,	0,222,345,447,564,701,787,915,	17018736,17022607,17023972,17027748,17028599,17033059,17044760,17053947,
2565	0	0	25228	3	3	0	0	-	Isoform_312163_23	2570	1	2569	chr1	248956422	154600176	154627969	2	2450,115,	1,2451,	154600176,154627854,
2318	0	0	132600	0	0	0	0	+	Isoform_312263_17	2318	0	2318	chr1	248956422	2050476	2185394	18	225,122,90,51,86,132,82,53,189,98,87,136,88,120,80,90,116,473,	0,225,347,437,488,574,706,788,841,1030,1128,1215,1351,1439,1559,1639,1729,1845,	2050476,2055440,2056483,2059540,2135261,2144209,2146026,2148871,2150789,2155994,2169517,2172054,2172300,2173896,2174753,2175223,2184582,2184921,
1167	0	0	25606	1	2	0	0	+	Isoform_312450_37	1169	0	1169	chr1	248956422	110873148	110899921	4	100,80,189,798,	0,100,180,369,	110873148,110891391,110892344,110899123,
2173	0	0	2206	1	1	0	0	-	Isoform_314263_14	2177	0	2174	chr1	248956422	197770928	197775307	2	2004,169,	0,2004,	197770928,197775138,
2084	0	0	11969	0	0	0	0	-	Isoform_314400_5	2090	0	2084	chr1	248956422	110949856	110963909	3	267,1528,289,	0,267,1795,	110949856,110951287,110963620,
1020	0	0	4949	0	0	0	0	-	Isoform_315035_5	1020	0	1020	chr1	248956422	112701131	112707100	5	582,131,121,163,23,	0,582,713,834,997,	112701131,112702562,112702998,112703643,112707077,
2782	0	0	43038	1	1	0	0	-	Isoform_315091_9	2787	4	2787	chr1	248956422	160216662	160262482	13	1046,117,120,131,108,58,73,111,95,141,674,74,34,	4,1050,1167,1287,1418,1526,1584,1657,1768,1863,2004,2678,2752,	160216662,160218323,160218848,160222650,160224441,160225061,160225590,160231296,160237134,160238606,160239696,160261284,160262448,
916	0	0	39327	0	0	0	0	-	Isoform_315254_6	924	0	916	chr1	248956422	146188761	146229004	2	620,296,	0,620,	146188761,146228708,
1446	0	0	4791	1	1	1	1	+	Isoform_315413_11	1448	0	1447	chr1	248956422	45688197	45694435	3	78,137,1232,	0,78,215,	45688197,45690973,45693203,
1781	0	0	23948	1	5	2	2	-	Isoform_315445_5	1796	10	1796	chr1	248956422	42309500	42335231	2	1610,173,	10,1620,	42309500,42335058,
2057	0	0	20958	0	0	0	0	-	Isoform_315997_22	2059	0	2057	chr1	248956422	46696128	46719143	4	521,146,149,1241,	0,521,667,816,	46696128,46707905,46716294,46717902,
1470	0	0	11583	0	0	0	0	+	Isoform_317155_25	1471	1	1471	chr1	248956422	11273225	11286278	2	835,635,	1,836,	11273225,11285643,
1644	0	0	1092	2	2	1	1	-	Isoform_317226_5	1649	3	1649	chr1	248956422	1211328	1214065	5	504,197,67,794,83,	3,507,704,771,1565,	1211328,1211941,1212637,1212991,1213982,
3448	0	0	7380	0	0	1	1	-	Isoform_317231_8	3450	2	3450	chr1	248956422	244853660	244864489	14	843,72,185,255,169,129,120,264,113,100,140,74,112,873,	2,845,917,1102,1357,1526,1655,1775,2039,2152,2252,2392,2466,2578,	244853660,244854972,244855423,244855903,244856456,244856727,244857597,244858010,244858728,244859274,244860334,244862460,244862618,244863616,
3164	0	0	5089	0	0	0	0	-	Isoform_317384_18	3172	8	3172	chr1	248956422	155247218	155255471	12	737,254,69,546,70,100,173,108,120,111,57,819,	8,745,999,1068,1614,1684,1784,1957,2065,2185,2296,2353,	155247218,155248049,155248404,155250275,155251094,155251501,155251732,155253624,155253858,155254083,155254399,155254652,
639	0	0	534	0	0	0	0	-	Isoform_317794_12	639	0	639	chr1	248956422	44729994	44731167	2	244,395,	0,244,	44729994,44730772,
3831	0	0	71015	2	3	0	0	+	Isoform_319222_35	3834	0	3834	chr1	248956422	6026334	6101180	15	111,129,44,38,80,45,45,44,87,86,121,95,121,89,2696,	0,111,240,284,322,402,447,492,536,623,709,830,925,1046,1135,	6026334,6040516,6072754,6073732,6082194,6085203,6087466,6089007,6090388,6094399,6095322,6095529,6096635,6097268,6098484,
2707	0	0	11419	1	1	1	1	+	Isoform_319242_8	2709	0	2708	chr1	248956422	27872545	27886672	6	120,141,411,1073,157,806,	0,120,261,672,1745,1902,	27872545,27876587,27879643,27881970,27885294,27885866,
2253	0	0	221370	0	0	0	0	+	Isoform_319518_17	2256	2	2255	chr1	248956422	43707533	43931156	12	160,148,48,43,93,95,64,96,187,147,147,1025,	2,162,310,358,401,494,589,653,749,936,1083,1230,	43707533,43736232,43792101,43814890,43838218,43894382,43898234,43899167,43899540,43920403,43920781,43930131,
1448	0	0	23649	0	0	1	1	+	Isoform_319535_5	1451	0	1448	chr1	248956422	26921747	26946845	7	182,78,204,66,84,119,716,	0,182,260,464,530,614,733,	26921747,26924088,26941456,26941752,26945389,26945567,26946129,
2912	0	0	1577	1	1	0	0	-	Isoform_319930_7	2914	1	2914	chr1	248956422	154957258	154961747	3	2588,50,274,	1,2589,2639,	154957258,154960976,154961473,
1333	0	0	39664	0	0	0	0	+	Isoform_320059_13	1333	0	1333	chr1	248956422	9651733	9692730	2	69,1264,	0,69,	9651733,9691466,
485	0	0	7775	1	1	1	2	+	Isoform_320067_12	487	1	487	chr1	248956422	39026353	39034615	3	45,218,224,	1,46,264,	39026353,39028722,39034391,
1509	0	0	25270	1	2	0	0	+	Isoform_320430_176	1511	0	1511	chr1	248956422	110873142	110899921	8	106,80,189,75,96,81,84,798,	0,106,186,375,450,546,627,711,	110873142,110891391,110892344,110894326,110894959,110896652,110897808,110899123,
2606	0	0	8702	1	1	0	0	-	Isoform_321091_20	2607	0	2607	chr1	248956422	204400507	204411815	2	282,2324,	0,282,	204400507,204409491,
1051	0	0	6454	1	6	0	0	+	Isoform_321386_5	2464	0	2464	chr1	248956422	44405219	44412724	2	307,744,	0,307,	44405219,44411980,
1188	0	0	47620	0	0	0	0	+	Isoform_321563_11	1189	0	1188	chr1	248956422	161314382	161363190	5	43,57,62,164,862,	0,43,100,162,326,	161314382,161323613,161340593,161356676,161362328,
318	0	0	11716	0	0	1	1	+	Isoform_32169_6	322	3	321	chr1	248956422	70205703	70217738	3	77,51,191,	3,80,131,	70205703,70216293,70217547,
1087	0	0	597	0	0	0	0	+	Isoform_321806_13	1090	0	1087	chr1	248956422	151166145	151167829	4	396,89,98,504,	0,396,485,583,	151166145,151166933,151167120,151167325,
891	0	0	22668	0	0	0	0	+	Isoform_322097_404	892	1	892	chr1	248956422	7961718	7985277	7	75,113,102,60,70,87,384,	1,76,189,291,351,421,508,	7961718,7962762,7965323,7969344,7970893,7977651,7984893,
1099	0	0	38883	1	1	0	0	-	Isoform_322539_44	1103	1	1101	chr1	248956422	28603099	28643081	6	475,89,115,78,252,90,	1,476,565,680,758,1010,	28603099,28605371,28613246,28617952,28621913,28642991,
2249	0	0	3043	2	2	1	1	-	Isoform_323388_8	2253	2	2253	chr1	248956422	151341962	151347255	11	1216,101,202,82,120,120,83,34,129,118,45,	2,1218,1319,1521,1603,1723,1843,1926,1960,2089,2207,	151341962,151343341,151343680,151344196,151344416,151344727,151345105,151345927,151346204,151346488,151347210,
1814	0	0	44470	0	0	0	0	+	Isoform_324461_5	1814	0	1814	chr1	248956422	205813349	205859633	3	236,87,1491,	0,236,323,	205813349,205853787,205858142,
3199	0	0	21525	1	1	0	0	+	Isoform_324815_11	3200	0	3200	chr1	248956422	36156124	36180848	17	339,345,69,164,115,123,164,146,329,178,139,105,54,43,91,194,601,	0,339,684,753,917,1032,1155,1319,1465,1794,1972,2111,2216,2270,2313,2404,2598,	36156124,36170970,36171512,36172463,36173363,36176198,36176417,36176696,36177872,36178418,36178684,36178920,36179261,36179514,36179665,36179873,36180247,
1076	0	0	14034	1	1	0	0	+	Isoform_324972_24	1078	0	1077	chr1	248956422	150293869	150308979	3	29,115,932,	0,29,144,	150293869,150294334,150308047,
1240	0	0	2002	0	0	0	0	-	Isoform_326363_7	1240	0	1240	chr1	248956422	1203507	1206749	5	461,203,88,123,365,	0,461,664,752,875,	1203507,1204033,1204398,1205369,1206384,
1209	0	0	19631	0	0	0	0	-	Isoform_326472_6	1213	4	1213	chr1	248956422	145937174	145958014	4	525,141,164,379,	4,529,670,834,	145937174,145942712,145947618,145957635,
1799	0	0	15912	0	0	2	2	-	Isoform_326611_14	1799	0	1799	chr1	248956422	67412676	67430389	8	587,174,178,78,90,141,151,402,	0,587,761,939,1017,1107,1248,1399,	67412676,67415165,67420008,67424199,67424887,67425082,67426134,67429987,
3479	0	0	27424	4	4	4	4	+	Isoform_326821_7	3485	0	3483	chr1	248956422	16367237	16398144	4	71,50,255,3107,	0,71,121,376,	16367237,16391374,16393227,16395037,
2042	0	0	2681	2	2	3	4	+	Isoform_326966_12	2044	0	2044	chr1	248956422	44800379	44805106	13	294,106,117,130,88,96,199,124,92,94,84,163,457,	0,294,400,517,647,735,831,1030,1154,1246,1340,1424,1587,	44800379,44800841,44801035,44801621,44801844,44802759,44802954,44803267,44803599,44803930,44804162,44804338,44804649,
1384	0	0	1777	0	0	0	0	-	Isoform_327632_28	1385	1	1385	chr1	248956422	153974511	153977672	3	324,80,980,	1,325,405,	153974511,153975825,153976692,
1969	0	0	35884	2	3	2	2	-	Isoform_32784_7	1972	0	1972	chr1	248956422	221701495	221739350	3	1182,372,417,	0,1182,1554,	221701495,221706094,221738933,
2442	0	0	1608	2	2	0	0	-	Isoform_327861_7	2446	2	2446	chr1	248956422	151404498	151408548	6	1966,25,113,57,141,140,	2,1968,1993,2106,2163,2304,	151404498,151406606,151406910,151407234,151408099,151408408,
2839	0	0	10204	4	4	1	1	-	Isoform_327955_6	2843	0	2843	chr1	248956422	1311604	1324648	8	320,130,276,1773,139,35,99,68,	0,320,450,726,2499,2638,2673,2772,	1311604,1312017,1312225,1312592,1314823,1315403,1315519,1324580,
1845	0	0	22351	0	0	0	0	+	Isoform_328227_33	1851	0	1845	chr1	248956422	109213920	109238116	11	208,71,81,159,144,156,222,130,158,130,386,	0,208,279,360,519,663,819,1041,1171,1329,1459,	109213920,109223977,109228351,109229413,109230877,109231630,109235209,109235976,109236390,109237243,109237730,
1117	0	0	34296	1	1	0	0	-	Isoform_328449_20	1118	0	1118	chr1	248956422	17018730	17054143	8	228,123,102,117,137,86,128,196,	0,228,351,453,570,707,793,921,	17018730,17022607,17023972,17027748,17028599,17033059,17044760,17053947,
1548	0	0	14478	0	0	0	0	+	Isoform_328742_5	1573	25	1573	chr1	248956422	117060376	117076402	5	181,87,67,990,223,	25,206,293,360,1350,	117060376,117062386,117073660,117074869,117076179,
2137	0	0	2072	0	0	0	0	-	Isoform_329582_5	2139	2	2139	chr1	248956422	153959110	153963319	4	1644,131,219,143,	2,1646,1777,1996,	153959110,153962219,153962528,153963176,
714	0	0	331855	7	8	4	7	+	Isoform_329669_11	1368	0	1368	chr1	248956422	167490868	167823444	5	482,93,44,44,58,	0,482,575,619,663,	167490868,167547702,167731308,167779038,167823386,
1250	0	0	2263	0	0	1	1	+	Isoform_329692_638	1252	0	1250	chr1	248956422	26472452	26475966	6	175,45,30,51,96,854,	0,175,220,250,301,397,	26472452,26473482,26473702,26474084,26474571,26475112,
1545	0	0	31468	3	3	0	0	-	Isoform_329861_5	1548	0	1548	chr1	248956422	236248942	236281955	5	1025,42,84,120,274,	0,1025,1067,1151,1271,	236248942,236252049,236253421,236269874,236281681,
2154	0	0	20812	0	0	0	0	-	Isoform_329901_9	2159	5	2159	chr1	248956422	161046947	161069913	11	282,266,402,78,104,172,128,108,83,145,386,	5,287,553,955,1033,1137,1309,1437,1545,1628,1773,	161046947,161049423,161051313,161052285,161052439,161052625,161053257,161054365,161054622,161056387,161069527,
1835	0	0	27464	3	339	2	2	-	Isoform_330114_7	2208	20	2194	chr1	248956422	93849853	93879154	4	19,8,1732,78,	20,39,47,1779,	93849853,93857653,93876130,93879076,
1477	0	0	47966	1	1	0	0	+	Isoform_330427_12	1478	0	1478	chr1	248956422	155689084	155738527	12	90,52,123,109,93,131,81,159,60,90,118,371,	0,90,142,265,374,467,598,679,838,898,988,1106,	155689084,155709772,155717005,155725381,155725926,155727607,155729041,155729207,155731355,155731943,155736945,155738156,
2246	0	0	24024	0	0	0	0	+	Isoform_330852_6	2249	0	2246	chr1	248956422	209756049	209782319	17	260,101,403,148,58,25,30,96,72,141,138,136,63,60,137,114,264,	0,260,361,764,912,970,995,1025,1121,1193,1334,1472,1608,1671,1731,1868,1982,	209756049,209759033,209759981,209762514,209762812,209763067,209763362,209763491,209772947,209775348,209775598,209777351,209778110,209779314,209780469,209781344,209782055,
944	0	0	10104	0	0	0	0	+	Isoform_331131_31	944	0	944	chr1	248956422	209768606	209779654	7	54,72,141,138,136,63,340,	0,54,126,267,405,541,604,	209768606,209772947,209775348,209775598,209777351,209778110,209779314,
2087	0	0	24734	0	0	0	0	-	Isoform_331266_569	2087	0	2087	chr1	248956422	154156364	154183185	8	1357,70,63,76,71,118,134,198,	0,1357,1427,1490,1566,1637,1755,1889,	154156364,154170399,154170648,154172028,154172907,154173083,154176114,154182987,
1019	0	0	8857	0	0	1	3	+	Isoform_331915_1025	1019	0	1019	chr1	248956422	92832041	92841920	8	76,70,116,135,203,175,89,155,	0,76,146,262,397,600,775,864,	92832041,92833388,92833544,92834778,92836189,92837455,92840550,92841765,
1469	0	0	12455	0	0	0	0	+	Isoform_332108_17	1487	13	1482	chr1	248956422	179082065	179095989	3	322,125,1022,	13,335,460,	179082065,179094092,179094967,
628	0	0	4115	1	3	0	0	-	Isoform_332133_27	631	0	631	chr1	248956422	88886821	88891564	2	546,82,	0,546,	88886821,88891482,
747	0	0	20137	1	1	0	0	-	Isoform_332189_9	751	3	751	chr1	248956422	23323395	23344279	5	337,114,108,119,69,	3,340,454,562,681,	23323395,23333517,23337753,23338489,23344210,
1923	0	0	29485	0	0	0	0	-	Isoform_332386_8	1923	0	1923	chr1	248956422	32785910	32817318	7	1165,93,81,130,176,147,131,	0,1165,1258,1339,1469,1645,1792,	32785910,32791161,32797762,32806481,32810590,32810910,32817187,
1410	0	0	91885	0	0	0	0	+	Isoform_33246_116	1410	0	1410	chr1	248956422	111619819	111713114	8	115,84,69,57,141,144,116,684,	0,115,199,268,325,466,610,726,	111619819,111691333,111695340,111697440,111703335,111704342,111709148,111712430,
2246	0	0	18030	0	0	0	0	+	Isoform_333577_122	2249	0	2246	chr1	248956422	15409930	15430206	4	349,148,135,1614,	0,349,497,632,	15409930,15425870,15427149,15428592,
3812	0	0	32828	4	4	0	0	-	Isoform_333707_6	3816	0	3816	chr1	248956422	33145401	33182041	5	2326,116,257,96,1017,	0,2326,2442,2699,2795,	33145401,33158252,33159687,33165470,33181024,
1013	0	0	12855	0	0	0	0	-	Isoform_333860_15	1013	0	1013	chr1	248956422	114567741	114581609	6	515,81,51,162,93,111,	0,515,596,647,809,902,	114567741,114569991,114570699,114575589,114581298,114581498,
1050	0	0	2738	0	0	0	0	-	Isoform_334432_30	1050	0	1050	chr1	248956422	24926483	24930271	3	208,157,685,	0,208,365,	24926483,24927573,24929586,
1572	0	0	21468	0	0	0	0	-	Isoform_335171_35	1572	0	1572	chr1	248956422	27891534	27914574	9	713,95,108,117,75,114,102,107,141,	0,713,808,916,1033,1108,1222,1324,1431,	27891534,27894011,27894289,27897004,27897632,27906927,27907180,27914062,27914433,
1802	0	0	2416	0	0	0	0	+	Isoform_33523_10	1802	0	1802	chr1	248956422	43358983	43363201	10	23,230,149,97,129,197,95,513,118,251,	0,23,253,402,499,628,825,920,1433,1551,	43358983,43359166,43359489,43359724,43359968,43360192,43360498,43360732,43362194,43362950,
1785	0	0	154016	0	0	0	0	+	Isoform_335727_14	1785	0	1785	chr1	248956422	10474952	10630753	8	50,48,85,86,103,98,92,1223,	0,50,98,183,269,372,470,562,	10474952,10495273,10536212,10618331,10623018,10624339,10627271,10629530,
2228	0	0	36065	0	0	0	0	-	Isoform_335789_32	2229	0	2228	chr1	248956422	52514794	52553087	3	1260,811,157,	0,1260,2071,	52514794,52525562,52552930,
627	0	0	3808	1	1	0	0	-	Isoform_335811_6	631	3	631	chr1	248956422	241635928	241640363	2	145,482,	3,148,	241635928,241639881,
4242	0	0	1236	2	2	1	1	-	Isoform_335864_6	4244	0	4244	chr1	248956422	17408751	17414230	3	3443,106,694,	0,3443,3549,	17408751,17413072,17413536,
1189	0	0	31665	0	0	0	0	+	Isoform_335999_13	1189	0	1189	chr1	248956422	204516407	204549261	11	102,113,75,134,56,68,100,161,150,81,149,	0,102,215,290,424,480,548,648,809,959,1040,	204516407,204525483,204526359,204530683,204532190,204537429,204538208,204542783,204544534,204546796,204549112,
1281	0	0	4170	0	0	0	0	-	Isoform_335_89	1281	0	1281	chr1	248956422	11054590	11060041	8	295,123,146,84,154,93,121,265,	0,295,418,564,648,802,895,1016,	11054590,11054961,11055780,11056010,11056603,11058799,11059224,11059776,
2016	0	0	73970	1	1	1	1	+	Isoform_336615_10	2030	13	2030	chr1	248956422	167630252	167706239	5	177,102,90,72,1576,	13,190,292,382,454,	167630252,167683899,167685420,167690048,167704663,
3678	0	0	109139	1	1	1	1	-	Isoform_33661_5	3679	0	3679	chr1	248956422	21232688	21345506	11	973,78,1499,115,143,192,66,147,122,213,131,	0,973,1051,2550,2665,2808,3000,3066,3213,3335,3548,	21232688,21235849,21236745,21244988,21247220,21255946,21257524,21258692,21260270,21272698,21345375,
1526	0	0	2943	0	0	0	0	-	Isoform_336719_100	1534	2	1528	chr1	248956422	149923318	149927787	6	411,174,207,543,129,62,	2,413,587,794,1337,1466,	149923318,149923840,149925835,149926375,149927165,149927725,
1770	0	0	37600	2	2	1	1	+	Isoform_337033_5	1775	0	1772	chr1	248956422	33081157	33120528	10	137,118,169,135,166,163,113,70,215,485,	0,137,255,424,559,725,888,1001,1071,1286,	33081157,33081390,33092053,33093281,33094547,33096706,33098066,33101832,33117901,33120043,
695	0	0	645	0	0	0	0	+	Isoform_337571_11	696	0	695	chr1	248956422	222712563	222713903	2	379,316,	0,379,	222712563,222713587,
2591	0	0	29294	1	2	0	0	+	Isoform_338041_48	2595	2	2595	chr1	248956422	40040757	40072642	13	44,122,104,78,144,86,106,178,185,124,83,144,1193,	2,46,168,272,350,494,580,686,864,1049,1173,1256,1400,	40040757,40059336,40060066,40061734,40064226,40064473,40066214,40067539,40069689,40070158,40070429,40070835,40071449,
1740	0	0	348	2	2	0	0	-	Isoform_338048_39	1746	0	1742	chr1	248956422	15422109	15424197	2	189,1551,	0,189,	15422109,15422646,
956	0	0	895	0	0	0	0	-	Isoform_338478_23	956	0	956	chr1	248956422	92297134	92298985	2	895,61,	0,895,	92297134,92298924,
960	0	0	2398	0	0	0	0	+	Isoform_338619_50	967	5	965	chr1	248956422	43974934	43978292	7	173,84,78,70,52,191,312,	5,178,262,340,410,462,653,	43974934,43976089,43976301,43976589,43976772,43977025,43977980,
593	0	0	3494	0	0	0	0	-	Isoform_338749_99	593	0	593	chr1	248956422	173863900	173867987	12	175,48,23,30,54,38,38,30,40,36,53,28,	0,175,223,246,276,330,368,406,436,476,512,565,	173863900,173864256,173864483,173864674,173865228,173865509,173865856,173866176,173866527,173866760,173866990,173867959,
2887	0	0	83692	2	4	0	0	+	Isoform_338798_5	2892	0	2891	chr1	248956422	174159484	174246063	7	173,171,193,211,175,198,1766,	0,173,344,537,748,923,1121,	174159484,174219124,174220971,174231144,174241482,174242981,174244297,
1576	0	0	28386	0	0	0	0	+	Isoform_338801_7	1579	0	1576	chr1	248956422	32072900	32102862	7	151,127,220,337,188,121,432,	0,151,278,498,835,1023,1144,	32072900,32074950,32075602,32091674,32094783,32100441,32102430,
535	0	0	7317	0	0	0	0	-	Isoform_338932_127	535	0	535	chr1	248956422	84498330	84506182	3	218,145,172,	0,218,363,	84498330,84501825,84506010,
1248	0	0	25531	1	2	0	0	+	Isoform_339270_15	1250	0	1250	chr1	248956422	110873142	110899921	5	106,80,189,75,798,	0,106,186,375,450,	110873142,110891391,110892344,110894326,110899123,
1216	0	0	43967	0	0	0	0	+	Isoform_339635_11	1221	5	1221	chr1	248956422	27773202	27818385	7	223,70,100,138,44,106,535,	5,228,298,398,536,580,686,	27773202,27789561,27793532,27801677,27810245,27812162,27817850,
1486	0	0	879	0	0	0	0	+	Isoform_340176_6	1488	0	1486	chr1	248956422	151399573	151401938	5	154,207,914,89,122,	0,154,361,1275,1364,	151399573,151399980,151400441,151401541,151401816,
1219	0	0	1625	0	0	0	0	+	Isoform_341648_9	1222	0	1219	chr1	248956422	23368933	23371777	2	580,639,	0,580,	23368933,23371138,
2227	0	0	16856	1	1	1	1	-	Isoform_341709_8	2231	2	2230	chr1	248956422	155915301	155934385	13	663,113,174,254,58,61,212,164,53,80,129,217,50,	2,665,778,952,1206,1264,1325,1537,1701,1754,1834,1963,2180,	155915301,155916624,155917498,155921374,155921860,155923626,155925631,155926675,155927103,155929295,155929711,155933632,155934335,
2226	0	0	5007	1	1	0	0	-	Isoform_34180_8	2229	2	2229	chr1	248956422	160091345	160098578	7	263,131,414,408,462,378,170,	2,265,396,810,1218,1680,2058,	160091345,160091807,160092281,160092923,160093709,160094868,160098408,
1529	0	0	64838	0	0	0	0	+	Isoform_341982_6	1531	0	1529	chr1	248956422	236142535	236208902	4	501,50,125,853,	0,501,551,676,	236142535,236168705,236205125,236208049,
1738	0	0	5648	0	0	1	1	+	Isoform_342767_5	1750	10	1748	chr1	248956422	11654898	11662285	5	54,295,98,136,1156,	10,64,359,457,593,	11654898,11655805,11658266,11658735,11661129,
1611	0	0	79386	0	0	0	0	-	Isoform_343463_5	1611	0	1611	chr1	248956422	211749805	211830802	9	245,107,127,274,96,119,265,148,230,	0,245,352,479,753,849,968,1233,1381,	211749805,211750960,211778917,211783228,211787631,211793071,211829058,211830182,211830572,
1041	0	0	519	1	1	0	0	-	Isoform_343665_8	1042	0	1042	chr1	248956422	23557937	23559497	2	478,563,	0,478,	23557937,23558934,
521	0	0	7771	0	0	0	0	+	Isoform_343918_362	521	0	521	chr1	248956422	39026323	39034615	3	79,218,224,	0,79,297,	39026323,39028722,39034391,
545	0	0	28164	0	0	0	0	-	Isoform_34440_8	553	3	548	chr1	248956422	32621836	32650545	7	112,37,53,83,122,25,113,	3,115,152,205,288,410,435,	32621836,32627507,32631826,32633644,32633950,32634767,32650432,
1016	0	0	12470	1	1	0	0	+	Isoform_344952_8	1025	8	1025	chr1	248956422	231338024	231351510	4	580,100,129,207,	8,588,688,817,	231338024,231339768,231347796,231351303,
937	0	0	1413	0	0	0	0	+	Isoform_345051_66	943	0	937	chr1	248956422	156591778	156594128	6	208,109,111,114,148,247,	0,208,317,428,542,690,	156591778,156592100,156592364,156592556,156593407,156593881,
4287	0	0	752	3	6	0	0	-	Isoform_345869_93	4293	0	4293	chr1	248956422	150574559	150579598	2	2932,1355,	0,2932,	150574559,150578243,
2608	0	0	1652	3	5	0	0	-	Isoform_347635_12	2616	3	2616	chr1	248956422	31629869	31634129	2	973,1635,	3,976,	31629869,31632494,
2195	0	0	2533	0	0	0	0	+	Isoform_348082_127	2195	0	2195	chr1	248956422	44800378	44805106	12	295,108,117,130,88,96,199,124,92,94,84,768,	0,295,403,520,650,738,834,1033,1157,1249,1343,1427,	44800378,44800839,44801035,44801621,44801844,44802759,44802954,44803267,44803599,44803930,44804162,44804338,
2014	0	0	30091	0	0	1	1	+	Isoform_348620_8	2014	0	2014	chr1	248956422	52056313	52088419	5	66,67,114,60,1708,	0,66,133,247,307,	52056313,52059834,52064824,52086111,52086711,
786	0	0	32283	0	0	0	0	-	Isoform_348837_160	786	0	786	chr1	248956422	160678751	160711820	3	380,267,139,	0,380,647,	160678751,160681201,160711681,
1101	0	0	71624	1	1	0	0	-	Isoform_348982_48	1102	0	1102	chr1	248956422	148607036	148679761	5	123,336,260,82,300,	0,123,459,719,801,	148607036,148607409,148615690,148640015,148679461,
1828	0	0	975	1	1	1	1	+	Isoform_349524_13	1829	0	1829	chr1	248956422	55105038	55107842	2	1225,604,	0,1225,	55105038,55107238,
2709	0	0	27297	1	1	0	0	+	Isoform_34985_143	2710	0	2710	chr1	248956422	32013869	32043875	9	508,125,117,147,134,202,68,59,1349,	0,508,633,750,897,1031,1233,1301,1360,	32013869,32030297,32031523,32033187,32036909,32037834,32038551,32039514,32042526,
1184	0	0	22247	0	0	2	2	+	Isoform_349965_7	1189	0	1184	chr1	248956422	70221382	70244815	8	457,134,110,93,50,128,82,132,	0,457,591,701,794,844,972,1054,	70221382,70228421,70232267,70234695,70235500,70237424,70239438,70244683,
2063	0	0	31213	2	2	0	0	+	Isoform_350159_59	2065	0	2065	chr1	248956422	156767537	156800813	7	702,48,567,96,144,66,440,	0,702,750,1317,1413,1557,1623,	156767537,156782281,156786607,156791696,156794664,156797275,156800373,
1843	0	0	7220	2	2	0	0	+	Isoform_350239_5	1846	1	1846	chr1	248956422	244835702	244844765	3	54,64,1725,	1,55,119,	244835702,244842194,244843040,
1233	0	0	18321	0	0	0	0	-	Isoform_350711_5	1236	3	1236	chr1	248956422	16594023	16613577	4	638,83,272,240,	3,641,724,996,	16594023,16594930,16608507,16613337,
2252	0	0	2475	0	0	0	0	+	Isoform_350750_11	2252	0	2252	chr1	248956422	44800379	44805106	11	294,108,117,130,88,96,437,92,94,339,457,	0,294,402,519,649,737,833,1270,1362,1456,1795,	44800379,44800839,44801035,44801621,44801844,44802759,44802954,44803599,44803930,44804162,44804649,
2455	0	0	79184	8	756	12	18	-	Isoform_352034_5	3213	2	3213	chr1	248956422	155480744	155562401	3	1705,519,249,	2,1707,2226,	155480744,155521099,155562152,
2041	0	0	18660	1	1	1	1	+	Isoform_352057_7	2048	3	2045	chr1	248956422	111140249	111160951	3	58,412,1572,	3,61,473,	111140249,111147641,111159379,
1100	0	0	0	2	2	3	27	-	Isoform_352122_5	1102	0	1102	chr1	248956422	12614729	12615856	2	405,697,	0,405,	12614729,12615159,
3454	0	0	19512	3	3	0	0	+	Isoform_35233_26	3459	0	3457	chr1	248956422	28259524	28282490	10	413,66,198,183,213,151,119,191,145,1775,	0,413,479,677,860,1073,1224,1343,1534,1679,	28259524,28269182,28271673,28272283,28272580,28273357,28274039,28274824,28279096,28280715,
1674	0	0	38933	1	1	2	16	+	Isoform_35236_5	1675	0	1675	chr1	248956422	120912834	120953457	3	616,55,1019,	0,616,671,	120912834,120914357,120952438,
1538	0	0	2043	1	1	0	0	+	Isoform_352641_22	1549	0	1539	chr1	248956422	28506045	28509626	2	39,1499,	0,39,	28506045,28508127,
2419	0	0	15291	0	0	1	1	-	Isoform_35288_13	2419	0	2419	chr1	248956422	37536546	37554257	4	1466,599,103,252,	0,1466,2065,2168,	37536546,37540156,37552644,37554005,
1762	0	0	3214	0	0	0	0	-	Isoform_354040_9	1762	0	1762	chr1	248956422	6461173	6466149	6	589,181,35,79,168,710,	0,589,770,805,884,1052,	6461173,6461993,6462628,6464374,6464551,6465439,
2902	0	0	73022	1	1	2	2	+	Isoform_354420_7	2908	2	2905	chr1	248956422	167630310	167706236	7	119,102,90,72,204,744,1573,	2,121,223,313,385,589,1333,	167630310,167683899,167685420,167690048,167694098,167697098,167704663,
2075	0	0	6710	0	0	0	0	-	Isoform_354783_6	2075	0	2075	chr1	248956422	161541821	161550606	6	1378,258,258,21,84,76,	0,1378,1636,1894,1915,1999,	161541821,161544700,161548420,161549010,161549696,161550530,
1523	0	0	2147	0	0	0	0	-	Isoform_355220_17	1526	3	1526	chr1	248956422	151052662	151056332	4	665,91,111,656,	3,668,759,870,	151052662,151054230,151055015,151055676,
2054	0	0	3343	1	1	1	1	+	Isoform_355223_6	2055	0	2055	chr1	248956422	66368878	66374276	2	91,1964,	0,91,	66368878,66372312,
4255	0	0	44143	2	2	0	0	+	Isoform_356159_6	4257	0	4257	chr1	248956422	182839350	182887748	28	106,133,141,112,113,149,47,137,90,162,78,192,142,83,157,101,214,95,74,153,161,112,162,128,230,116,201,666,	0,106,239,380,492,605,754,801,938,1028,1190,1268,1460,1602,1685,1842,1943,2157,2252,2326,2479,2640,2752,2914,3042,3272,3388,3589,	182839350,182842544,182843293,182852232,182853305,182854029,182856531,182858103,182858550,182858732,182859039,182859992,182866443,182866960,182872336,182874853,182876049,182876446,182876829,182878020,182879249,182880496,182881263,182881519,182883138,182883519,182884612,182887082,
2156	0	0	15484	0	0	1	2	+	Isoform_356199_5	2159	0	2156	chr1	248956422	150321563	150339205	8	29,193,131,147,84,221,307,1046,	0,29,222,353,500,584,805,1112,	150321563,150324894,150325750,150328319,150332683,150332978,150334934,150338159,
2014	0	0	15996	0	0	0	0	-	Isoform_357164_7	2014	0	2014	chr1	248956422	217613050	217631060	3	1152,717,145,	0,1152,1869,	217613050,217619782,217630915,
2338	0	0	27121	2	2	1	3	+	Isoform_357256_18	2340	0	2340	chr1	248956422	32651188	32680650	12	134,148,146,174,116,161,127,78,77,58,111,1011,	0,134,282,428,602,718,879,1006,1084,1161,1219,1330,	32651188,32651913,32657426,32668224,32668738,32668971,32669230,32669485,32672449,32672641,32672790,32679639,
2236	0	0	7027	0	0	0	0	+	Isoform_357293_15	2245	6	2242	chr1	248956422	6580006	6589269	11	43,759,242,112,93,87,155,137,165,89,354,	6,49,808,1050,1162,1255,1342,1497,1634,1799,1888,	6580006,6580540,6582057,6585918,6586694,6587204,6587477,6588059,6588277,6588755,6588915,
2498	0	0	303	2	3	5	8	-	Isoform_357312_8	2503	2	2503	chr1	248956422	20784496	20787305	2	2038,468,	2,2040,	20784496,20786837,
1895	0	0	4966	2	4	2	2	-	Isoform_357470_11	1902	0	1899	chr1	248956422	31289889	31296752	3	45,1710,142,	0,45,1755,	31289889,31291638,31296610,
1891	0	0	21303	0	0	0	0	-	Isoform_35756_5	1891	0	1891	chr1	248956422	160997979	161021173	10	927,49,13,108,103,203,147,108,69,164,	0,927,976,989,1097,1200,1403,1550,1658,1727,	160997979,160999042,160999395,160999639,160999875,161000145,161000630,161001019,161001284,161021009,
1246	0	0	3751	0	0	0	0	-	Isoform_357765_11	1249	3	1249	chr1	248956422	1624762	1629759	3	615,329,302,	3,618,947,	1624762,1625649,1629457,
1098	0	0	34851	0	0	0	0	+	Isoform_358546_9	1099	0	1098	chr1	248956422	172533158	172569107	7	339,115,111,155,138,151,89,	0,339,454,565,720,858,1009,	172533158,172551511,172553259,172555868,172557279,172557643,172569018,
691	0	0	2017	1	1	0	0	+	Isoform_358736_5	693	0	692	chr1	248956422	25338339	25341047	2	117,574,	0,117,	25338339,25340473,
1117	0	0	20067	0	0	1	2	-	Isoform_358927_97	1117	0	1117	chr1	248956422	54032015	54053201	8	290,109,80,82,153,95,106,202,	0,290,399,479,561,714,809,915,	54032015,54036609,54040757,54041723,54043372,54045691,54047266,54052999,
520	0	0	5988	0	0	0	0	-	Isoform_359909_23	520	0	520	chr1	248956422	1652495	1659003	4	71,116,243,90,	0,71,187,430,	1652495,1655368,1657255,1658913,
1511	0	0	19797	0	0	2	2	-	Isoform_360558_5	1513	2	1513	chr1	248956422	77738499	77759809	6	918,63,54,132,179,167,	2,920,983,1037,1169,1348,	77738499,77740876,77741375,77741616,77745420,77759642,
738	0	0	3784	0	0	0	0	+	Isoform_36058_10	741	0	738	chr1	248956422	111473986	111478508	5	44,48,70,50,526,	0,44,92,162,212,	111473986,111476017,111476797,111477725,111477982,
494	0	0	11074	0	0	1	1	-	Isoform_360595_10	494	0	494	chr1	248956422	53226909	53238478	4	235,83,59,118,	0,235,318,377,	53226909,53228871,53235576,53238360,
795	0	0	12211	0	0	0	0	+	Isoform_360736_8	795	0	795	chr1	248956422	95234212	95247218	4	103,113,116,463,	0,103,216,332,	95234212,95237347,95246541,95246755,
1216	0	0	12950	0	0	1	1	+	Isoform_36097_13	1225	9	1225	chr1	248956422	25338329	25352496	4	127,106,113,871,	9,136,242,355,	25338329,25340473,25342960,25351625,
505	0	0	2303	0	0	0	0	-	Isoform_360981_5	506	1	506	chr1	248956422	11920068	11922876	2	264,241,	1,265,	11920068,11922635,
1918	0	0	177792	4	4	1	3	-	Isoform_361035_11	1930	2	1924	chr1	248956422	54226682	54406395	17	478,102,29,79,71,55,36,49,65,77,67,60,90,85,62,73,443,	2,480,582,611,690,761,816,852,901,966,1043,1110,1170,1260,1345,1407,1480,	54226682,54228254,54228448,54228747,54239128,54240904,54241473,54242163,54243234,54251615,54251793,54257126,54281437,54401860,54404575,54404857,54405952,
2697	0	0	10450	0	0	0	0	-	Isoform_361072_44	2702	0	2697	chr1	248956422	228393678	228406825	6	1574,101,23,231,96,672,	0,1574,1675,1698,1929,2025,	228393678,228396946,228397142,228400963,228402065,228406153,
905	0	0	23660	0	0	1	1	-	Isoform_361201_5	905	0	905	chr1	248956422	109401854	109426420	8	236,87,103,59,108,127,67,119,	0,236,323,426,485,593,720,787,	109401854,109409927,109411010,109411876,109412076,109415236,109421859,109426301,
1074	0	0	5452	0	0	0	0	+	Isoform_361326_14	1079	1	1075	chr1	248956422	52602384	52608910	3	163,262,649,	1,164,426,	52602384,52606683,52608261,
2372	0	0	1235	0	0	1	4	+	Isoform_361605_119	2374	0	2372	chr1	248956422	23959829	23963440	3	169,206,2001,	0,169,375,	23959829,23960928,23961439,
1290	0	0	42012	0	0	1	1	+	Isoform_361991_14	1290	0	1290	chr1	248956422	9539470	9582773	5	277,180,78,281,475,	0,277,457,535,816,	9539470,9553625,9567283,9579953,9582298,
1514	0	0	20072	1	2	0	0	-	Isoform_362423_48	1516	0	1516	chr1	248956422	37493184	37514770	7	923,34,193,46,88,116,114,	0,923,957,1150,1196,1284,1400,	37493184,37495884,37501803,37509277,37509454,37513422,37514656,
1966	0	0	45302	0	0	0	0	+	Isoform_362981_12	1970	0	1966	chr1	248956422	171485532	171532800	12	203,169,172,110,126,224,83,134,88,145,54,458,	0,203,372,544,654,780,1004,1087,1221,1309,1454,1508,	171485532,171512031,171513000,171514535,171515733,171517590,171522176,171523220,171523434,171524820,171527790,171532342,
1374	0	0	18138	0	0	1	1	-	Isoform_36412_7	1374	0	1374	chr1	248956422	37454879	37474392	3	1033,93,249,	0,1033,1126,	37454879,37456366,37474143,
2836	0	0	6948	0	0	0	0	+	Isoform_364233_23	2836	0	2836	chr1	248956422	37474583	37484367	5	46,481,140,235,1934,	0,46,527,667,902,	37474583,37475458,37480289,37481600,37482433,
717	0	0	32156	0	0	0	0	+	Isoform_364871_46	723	2	719	chr1	248956422	66930269	66963142	7	131,25,146,162,133,65,55,	2,133,158,304,466,599,664,	66930269,66940027,66946149,66958058,66958850,66959678,66963087,
1815	0	0	3791	0	0	0	0	-	Isoform_36563_16	1830	0	1815	chr1	248956422	157132762	157138368	4	1465,238,59,53,	0,1465,1703,1762,	157132762,157135470,157136306,157138315,
1174	0	0	3416	0	0	0	0	-	Isoform_365852_8	1176	2	1176	chr1	248956422	37803588	37808178	5	409,143,120,115,387,	2,411,554,674,789,	37803588,37804301,37806856,37807100,37807791,
551	0	0	1634	0	0	1	1	-	Isoform_366002_10	551	0	551	chr1	248956422	153543618	153545804	4	305,156,39,52,	0,305,461,500,	153543618,153544653,153545479,153545752,
2308	0	0	28082	0	0	1	1	+	Isoform_366217_7	2308	0	2308	chr1	248956422	27773207	27803598	4	218,70,100,1921,	0,218,288,388,	27773207,27789561,27793532,27801677,
987	0	0	24382	0	0	1	1	-	Isoform_367453_6	987	0	987	chr1	248956422	36360551	36385921	2	789,199,	0,789,	36360551,36385722,
2025	0	0	64336	0	0	0	0	+	Isoform_367914_23	2027	0	2025	chr1	248956422	236142545	236208906	7	491,50,223,150,129,125,857,	0,491,541,764,914,1043,1168,	236142545,236168705,236178413,236179878,236183777,236205125,236208049,
1344	0	0	8470	0	0	0	0	-	Isoform_368630_61	1344	0	1344	chr1	248956422	25222686	25232500	7	745,99,91,118,126,108,57,	0,745,844,935,1053,1179,1287,	25222686,25225001,25227441,25228117,25228997,25232103,25232443,
1059	0	0	719	0	0	0	0	-	Isoform_368831_86	1059	0	1059	chr1	248956422	1373735	1375513	4	167,446,86,360,	0,167,613,699,	1373735,1373999,1374704,1375153,
2259	0	0	527	1	1	1	1	+	Isoform_370795_6	2265	0	2260	chr1	248956422	159923880	159926667	2	71,2189,	0,71,	159923880,159924478,
1555	0	0	12295	0	0	0	0	-	Isoform_371051_117	1556	0	1555	chr1	248956422	154206726	154220576	6	922,59,167,54,118,235,	0,922,981,1148,1202,1320,	154206726,154212319,154212457,154213892,154214456,154220341,
1972	0	0	4632	0	0	1	1	+	Isoform_371055_17	1972	0	1972	chr1	248956422	155324508	155331113	9	79,99,77,175,106,47,553,126,711,	0,79,178,255,430,536,583,1136,1262,	155324508,155324844,155325101,155325315,155325566,155325863,155326579,155328149,155330402,
2415	0	0	9667	1	1	0	0	+	Isoform_371073_7	2426	8	2424	chr1	248956422	16960876	16972958	11	254,170,121,164,216,225,150,201,132,183,599,	8,262,432,553,717,933,1158,1308,1509,1641,1824,	16960876,16965722,16965998,16966407,16968202,16969115,16969784,16970252,16970635,16971464,16972359,
2205	0	0	3404	0	0	0	0	+	Isoform_371137_142	2205	0	2205	chr1	248956422	44800378	44805987	14	295,108,117,130,88,96,199,124,92,94,84,163,114,501,	0,295,403,520,650,738,834,1033,1157,1249,1343,1427,1590,1704,	44800378,44800839,44801035,44801621,44801844,44802759,44802954,44803267,44803599,44803930,44804162,44804338,44805265,44805486,
1574	0	0	11034	0	0	1	1	+	Isoform_37118_11	1574	0	1574	chr1	248956422	225777850	225790459	4	162,69,124,1220,	0,162,231,355,	225777850,225783299,225786861,225789239,
948	0	0	2265	0	0	0	0	-	Isoform_373135_39	948	0	948	chr1	248956422	156335052	156338265	2	836,112,	0,836,	156335052,156338153,
1007	0	0	37618	0	0	0	0	-	Isoform_373733_10	1007	0	1007	chr1	248956422	88852939	88891564	6	407,130,147,134,107,82,	0,407,537,684,818,925,	88852939,88859881,88860139,88863980,88887260,88891482,
2553	0	0	11801	5	5	6	8	-	Isoform_37394_5	2561	3	2561	chr1	248956422	32803002	32817364	5	1931,130,176,147,177,	3,1934,2064,2240,2387,	32803002,32806481,32810590,32810910,32817187,
2136	0	0	4241	2	2	6	8	+	Isoform_374254_5	2138	0	2138	chr1	248956422	88875926	88882311	2	1880,262,	0,1880,	88875926,88882049,
1094	0	0	31797	0	0	0	0	+	Isoform_374256_135	1094	0	1094	chr1	248956422	229271112	229304003	8	258,81,115,63,155,96,128,198,	0,258,339,454,517,672,768,896,	229271112,229286485,229288728,229295847,229297481,229298976,229302861,229303805,
1955	0	0	18037	4	6	2	2	-	Isoform_374466_9	1964	3	1964	chr1	248956422	246911951	246931945	3	1461,128,368,	3,1464,1592,	246911951,246918249,246931577,
2608	0	0	23636	1	1	0	0	+	Isoform_374480_5	2618	0	2609	chr1	248956422	209756065	209782309	17	244,101,403,148,58,25,30,96,72,141,526,136,63,60,137,114,254,	0,244,345,748,896,954,979,1009,1105,1177,1318,1844,1980,2043,2103,2240,2354,	209756065,209759033,209759981,209762514,209762812,209763067,209763362,209763491,209772947,209775348,209775598,209777351,209778110,209779314,209780469,209781344,209782055,
1731	0	0	11148	0	0	0	0	+	Isoform_374535_183	1732	0	1731	chr1	248956422	116373245	116386124	3	278,111,1342,	0,278,389,	116373245,116384013,116384782,
421	0	0	371	0	0	0	0	-	Isoform_374608_243	421	0	421	chr1	248956422	153534604	153535396	2	226,195,	0,226,	153534604,153535201,
2526	0	0	8207	0	0	1	15	+	Isoform_374886_16	2526	0	2526	chr1	248956422	15719694	15730442	8	226,60,229,1135,91,65,89,646,	0,226,286,515,1650,1741,1806,1895,	15719694,15721328,15725316,15727013,15728266,15728668,15729101,15729796,
1699	0	0	6964	1	1	0	0	+	Isoform_375808_21	1701	1	1701	chr1	248956422	228140281	228148944	7	82,114,913,139,85,86,280,	1,83,197,1110,1249,1334,1420,	228140281,228145510,228146025,228147405,228147614,228148370,228148664,
464	0	0	2099	0	0	0	0	+	Isoform_376223_3443	464	0	464	chr1	248956422	26317960	26320523	2	111,353,	0,111,	26317960,26320170,
924	0	0	12210	0	0	0	0	-	Isoform_376312_10	925	1	925	chr1	248956422	9930246	9943380	8	211,82,96,99,136,109,159,32,	1,212,294,390,489,625,734,893,	9930246,9931890,9932802,9934761,9935491,9936518,9942623,9943348,
1958	0	0	233	0	0	0	0	+	Isoform_37639_5	1960	0	1958	chr1	248956422	6206120	6208311	2	182,1776,	0,182,	6206120,6206535,
2330	0	0	11408	3	14	1	1	+	Isoform_376626_5	2344	0	2344	chr1	248956422	6532181	6545920	4	1260,98,97,876,	0,1260,1358,1455,	6532181,6541829,6544825,6545044,
2775	0	0	22019	0	0	0	0	-	Isoform_376904_29	2787	3	2778	chr1	248956422	46278402	46303196	10	682,76,123,99,165,261,1138,71,87,73,	3,685,761,884,983,1148,1409,2547,2618,2705,	46278402,46279181,46279491,46280191,46280395,46281124,46285361,46297562,46298283,46303123,
2527	0	0	2202	0	0	0	0	+	Isoform_37754_15	2527	0	2527	chr1	248956422	44800377	44805106	10	296,108,117,130,88,96,199,124,425,944,	0,296,404,521,651,739,835,1034,1158,1583,	44800377,44800839,44801035,44801621,44801844,44802759,44802954,44803267,44803599,44804162,
3935	0	0	1103	2	5	0	0	-	Isoform_37757_459	3940	0	3940	chr1	248956422	150574559	150579597	3	2932,248,755,	0,2932,3180,	150574559,150578243,150578842,
1623	0	0	32572	0	0	0	0	+	Isoform_378036_8	1623	0	1623	chr1	248956422	45584046	45618241	15	159,48,73,111,81,110,80,86,74,189,167,57,78,129,181,	0,159,207,280,391,472,582,662,748,822,1011,1178,1235,1313,1442,	45584046,45591222,45600384,45602254,45604935,45606481,45613168,45614095,45614292,45615012,45615304,45616336,45616625,45617462,45618060,
1288	0	0	895	0	0	0	0	-	Isoform_37857_6	1288	0	1288	chr1	248956422	1211346	1213529	4	486,197,67,538,	0,486,683,750,	1211346,1211941,1212637,1212991,
842	0	0	15067	0	0	0	0	+	Isoform_378679_8	842	0	842	chr1	248956422	150293869	150309778	4	29,115,497,201,	0,29,144,641,	150293869,150294334,150308047,150309577,
1420	0	0	11002	0	0	0	0	+	Isoform_378974_74	1420	0	1420	chr1	248956422	52404599	52417021	10	280,160,122,86,111,113,27,98,49,374,	0,280,440,562,648,759,872,899,997,1046,	52404599,52405679,52408568,52411114,52412513,52413878,52414620,52414761,52415337,52416647,
1336	0	0	20067	0	0	1	2	-	Isoform_379069_8	1342	1	1337	chr1	248956422	54032018	54053423	8	287,109,80,82,153,95,106,424,	1,288,397,477,559,712,807,913,	54032018,54036609,54040757,54041723,54043372,54045691,54047266,54052999,
504	0	0	32491	2	536	0	0	+	Isoform_379401_6	1507	0	1507	chr1	248956422	18909980	18942975	2	412,92,	0,412,	18909980,18942883,
914	0	0	1688	0	0	0	0	-	Isoform_379517_7	919	5	919	chr1	248956422	228106695	228109297	3	223,654,37,	5,228,882,	228106695,228107667,228109260,
1135	0	0	1090	1	2	0	0	-	Isoform_37981_50	1137	0	1137	chr1	248956422	202158375	202160600	2	1079,56,	0,1079,	202158375,202160544,
1473	0	0	5461	0	0	0	0	+	Isoform_379837_6	1476	0	1473	chr1	248956422	44213736	44220670	10	122,92,196,159,168,186,72,73,293,112,	0,122,214,410,569,737,923,995,1068,1361,	44213736,44214349,44214702,44218310,44218587,44219055,44219405,44219805,44220016,44220558,
1871	0	0	1681	1	4	0	0	-	Isoform_379995_25	1878	3	1878	chr1	248956422	150265407	150268959	6	1249,128,123,74,35,262,	3,1252,1380,1503,1577,1612,	150265407,150267074,150267355,150267715,150267956,150268697,
1849	0	0	10011	0	0	0	0	+	Isoform_380491_11	1852	0	1849	chr1	248956422	27342068	27353928	15	82,229,149,73,46,37,101,114,161,97,159,79,100,206,216,	0,82,311,460,533,579,616,717,831,992,1089,1248,1327,1427,1633,	27342068,27345296,27347420,27347807,27347966,27349115,27349397,27349651,27349971,27350388,27350793,27351257,27351455,27353282,27353712,
499	0	0	3453	0	0	0	0	+	Isoform_380543_5	499	0	499	chr1	248956422	161215293	161219245	4	77,36,21,365,	0,77,113,134,	161215293,161218240,161218702,161218880,
2934	0	0	42113	0	0	0	0	+	Isoform_380728_83	2934	0	2934	chr1	248956422	47333792	47378839	6	324,147,153,77,97,2136,	0,324,471,624,701,798,	47333792,47368468,47372954,47374908,47375196,47376703,
2081	0	0	23223	0	0	0	0	-	Isoform_381536_58	2082	1	2082	chr1	248956422	30732468	30757772	7	1449,93,96,123,129,77,114,	1,1450,1543,1639,1762,1891,1968,	30732468,30735172,30737603,30738939,30739808,30741639,30757658,
759	0	0	785	0	0	0	0	+	Isoform_381640_25	759	0	759	chr1	248956422	159780997	159782541	2	370,389,	0,370,	159780997,159782152,
1236	0	0	8858	0	0	0	0	-	Isoform_381656_26	1239	0	1236	chr1	248956422	169701519	169711613	7	169,186,186,108,387,82,118,	0,169,355,541,649,1036,1118,	169701519,169703254,169704567,169707341,169708416,169710435,169711495,
1603	0	0	2239	1	1	0	0	-	Isoform_381834_11	1604	0	1604	chr1	248956422	151759647	151763489	5	534,84,51,771,163,	0,534,618,669,1440,	151759647,151760815,151762104,151762375,151763326,
2354	0	0	49427	1	4	1	1	+	Isoform_381955_8	2367	9	2367	chr1	248956422	112619831	112671613	10	52,64,52,64,207,80,79,72,63,1622,	9,61,125,177,241,448,528,607,679,742,	112619831,112647209,112649417,112653597,112654464,112659021,112659700,112667073,112669542,112669991,
1583	0	0	16136	0	0	0	0	+	Isoform_382051_16	1586	0	1583	chr1	248956422	27773220	27790939	2	205,1378,	0,205,	27773220,27789561,
1855	0	0	28244	0	0	2	2	-	Isoform_382644_5	1857	2	1857	chr1	248956422	31908252	31938353	4	708,93,689,367,	2,710,803,1492,	31908252,31915894,31918969,31937986,
495	0	0	86062	0	0	0	0	+	Isoform_383284_29	495	0	495	chr1	248956422	6785456	6872013	3	119,119,257,	0,119,238,	6785456,6825091,6871756,
2957	0	0	5632	0	0	1	4	-	Isoform_383455_28	2957	0	2957	chr1	248956422	151050987	151059580	5	2340,91,111,317,102,	0,2340,2431,2542,2859,	151050987,151054230,151055015,151055676,151059478,
2122	0	0	23206	0	0	0	0	-	Isoform_38387_25	2135	3	2125	chr1	248956422	30732470	30757798	7	1447,93,96,123,129,94,140,	3,1450,1543,1639,1762,1891,1985,	30732470,30735172,30737603,30738939,30739808,30742455,30757658,
1543	0	0	8269	0	0	0	0	+	Isoform_384490_49	1543	0	1543	chr1	248956422	23778419	23788231	5	294,78,105,109,957,	0,294,372,477,586,	23778419,23779863,23785674,23786314,23787274,
1422	0	0	5757	0	0	0	0	+	Isoform_384494_333	1422	0	1422	chr1	248956422	2556564	2563743	8	169,109,126,156,91,143,32,596,	0,169,278,404,560,651,794,826,	2556564,2557725,2558342,2559822,2560623,2561672,2562864,2563147,
2005	0	0	80619	2	2	2	2	-	Isoform_384538_5	2007	0	2007	chr1	248956422	90939661	91022287	3	1648,61,298,	0,1648,1709,	90939661,90982309,91021989,
1077	0	0	2924	0	0	0	0	-	Isoform_384670_23	1079	2	1079	chr1	248956422	112701132	112705133	5	581,131,121,163,81,	2,583,714,835,998,	112701132,112702562,112702998,112703643,112705052,
1948	0	0	8626	0	0	0	0	+	Isoform_384805_27	1951	0	1948	chr1	248956422	228165805	228176379	3	352,338,1258,	0,352,690,	228165805,228174691,228175121,
2818	0	0	55772	2	2	2	2	+	Isoform_384981_6	2823	0	2820	chr1	248956422	51729858	51788450	21	266,96,48,30,51,39,91,105,160,113,119,86,172,85,111,64,141,79,92,136,736,	0,266,362,410,440,491,530,621,726,886,999,1118,1204,1376,1461,1572,1636,1777,1856,1948,2084,	51729858,51745535,51746709,51748368,51750144,51756319,51760689,51761866,51765821,51772069,51772604,51776832,51781163,51782558,51783914,51784263,51784441,51785807,51786525,51787352,51787714,
2312	0	0	12168	2	2	1	1	-	Isoform_386441_5	2319	0	2314	chr1	248956422	33022374	33036855	2	2193,120,	0,2193,	33022374,33036735,
2331	0	0	3274	0	0	1	1	+	Isoform_386483_58	2333	0	2331	chr1	248956422	44800378	44805984	15	294,108,117,130,88,96,199,124,92,94,84,163,130,114,498,	0,294,402,519,649,737,833,1032,1156,1248,1342,1426,1589,1719,1833,	44800378,44800839,44801035,44801621,44801844,44802759,44802954,44803267,44803599,44803930,44804162,44804338,44804649,44805265,44805486,
1976	0	0	12243	3	3	0	0	-	Isoform_386737_5	1979	0	1979	chr1	248956422	46704887	46719106	4	477,146,149,1204,	0,477,623,772,	46704887,46707905,46716294,46717902,
1135	0	0	13504	0	0	0	0	+	Isoform_387220_29	1136	0	1135	chr1	248956422	11736128	11750767	5	107,35,106,196,691,	0,107,142,248,444,	11736128,11745802,11747439,11748414,11750076,
2884	0	0	22411	5	6	2	3	+	Isoform_387511_5	2892	2	2892	chr1	248956422	25543587	25568885	9	199,99,113,115,73,84,131,35,2038,	2,201,300,413,528,601,685,816,851,	25543587,25553921,25554859,25557152,25562643,25563069,25563660,25565172,25566847,
2636	0	0	106423	0	0	0	0	+	Isoform_387554_6	2636	0	2636	chr1	248956422	198639091	198748150	25	46,116,27,141,75,27,219,129,138,120,159,209,61,109,35,110,91,77,37,98,126,158,136,150,42,	0,46,162,189,330,405,432,651,780,918,1038,1197,1406,1467,1576,1611,1721,1812,1889,1926,2024,2150,2308,2444,2594,	198639091,198639225,198692346,198699563,198703297,198704471,198706733,198708132,198709686,198712952,198716681,198718093,198722415,198728339,198729136,198731616,198732299,198732479,198734195,198734327,198735126,198741868,198742231,198744053,198748108,
2046	0	0	23300	0	0	0	0	-	Isoform_387853_38	2048	2	2048	chr1	248956422	30732468	30757814	6	1449,93,96,123,129,156,	2,1451,1544,1640,1763,1892,	30732468,30735172,30737603,30738939,30739808,30757658,
1290	0	0	3169	0	0	0	0	+	Isoform_388056_6	1291	0	1290	chr1	248956422	145281967	145286426	2	1079,211,	0,1079,	145281967,145286215,
1921	0	0	4265	0	0	0	0	-	Isoform_388217_82	1921	0	1921	chr1	248956422	161171309	161177495	8	780,105,123,191,236,267,146,73,	0,780,885,1008,1199,1435,1702,1848,	161171309,161172226,161173604,161173858,161174992,161175807,161176433,161177422,
829	0	0	7828	0	0	0	0	+	Isoform_388314_6	829	0	829	chr1	248956422	228140287	228148944	7	76,114,42,97,135,85,280,	0,76,190,232,329,464,549,	228140287,228145510,228146025,228146841,228147409,228147614,228148664,
1517	0	0	4756	0	0	1	3	-	Isoform_388413_7	1518	1	1518	chr1	248956422	11648393	11654669	6	435,139,96,130,369,351,	1,436,575,671,801,1170,	11648393,11649086,11649778,11649944,11650465,11654318,
2248	0	0	23129	0	0	0	0	-	Isoform_389096_61	2250	2	2250	chr1	248956422	30732470	30757847	8	1447,93,96,123,129,77,94,189,	2,1449,1542,1638,1761,1890,1967,2061,	30732470,30735172,30737603,30738939,30739808,30741639,30742455,30757658,
1197	0	0	7444	0	0	0	0	-	Isoform_389454_27	1211	0	1197	chr1	248956422	213006850	213015491	4	348,257,326,266,	0,348,605,931,	213006850,213008209,213013092,213015225,
569	0	0	7710	0	0	0	0	+	Isoform_390338_20	571	0	569	chr1	248956422	23627368	23635647	3	169,77,323,	0,169,246,	23627368,23629480,23635324,
2488	0	0	10440	3	3	2	8	+	Isoform_390342_9	2491	0	2491	chr1	248956422	45584047	45596983	3	158,48,2290,	0,158,206,	45584047,45591222,45594693,
1636	0	0	9495	0	0	1	1	-	Isoform_3903_67	1636	0	1636	chr1	248956422	3889137	3900269	4	936,489,114,98,	0,936,1425,1539,	3889137,3890568,3892882,3900171,
3255	0	0	11900	0	0	1	1	+	Isoform_390934_8	3258	0	3255	chr1	248956422	1615444	1630600	20	189,107,269,172,107,195,143,108,105,163,134,149,157,161,127,234,179,182,66,309,	0,189,296,565,737,844,1039,1182,1290,1395,1558,1692,1841,1998,2159,2286,2520,2699,2881,2947,	1615444,1616507,1623430,1623773,1624794,1624990,1625285,1625545,1626649,1626836,1627073,1627295,1627672,1628018,1628272,1628488,1629132,1629384,1629638,1630291,
1790	0	0	924	0	0	2	2	-	Isoform_391221_14	1790	0	1790	chr1	248956422	1396596	1399312	2	271,1521,	0,271,	1396596,1397791,
675	0	0	12544	0	0	0	0	+	Isoform_391312_117	675	0	675	chr1	248956422	212432918	212446137	4	202,61,104,308,	0,202,263,367,	212432918,212442564,212444338,212445829,
1180	0	0	12481	0	0	0	0	+	Isoform_391628_14	1181	1	1181	chr1	248956422	87331723	87345384	5	91,239,97,156,597,	1,92,331,428,584,	87331723,87332012,87339535,87340046,87344787,
1048	0	0	14704	1	1	0	0	+	Isoform_392315_50	1049	0	1049	chr1	248956422	36156183	36171935	3	280,345,423,	0,280,625,	36156183,36170970,36171512,
632	0	0	3455	0	0	0	0	-	Isoform_392422_2815	632	0	632	chr1	248956422	173863900	173867987	12	175,48,23,30,54,77,38,30,40,36,53,28,	0,175,223,246,276,330,407,445,475,515,551,604,	173863900,173864256,173864483,173864674,173865228,173865470,173865856,173866176,173866527,173866760,173866990,173867959,
1542	0	0	849	0	0	2	2	-	Isoform_392499_1726	1542	0	1542	chr1	248956422	32333838	32336231	2	1259,285,	0,1259,	32333838,32335946,
1501	0	0	2968	0	0	1	4	-	Isoform_392991_7	1502	1	1502	chr1	248956422	6461176	6465649	8	586,181,38,108,79,168,135,210,	1,587,768,806,914,993,1161,1296,	6461176,6461993,6462628,6462862,6464374,6464551,6465087,6465439,
2965	0	0	3887	3	4	1	1	-	Isoform_393097_10	2972	3	2972	chr1	248956422	156721901	156728754	4	1561,201,864,340,	3,1564,1765,2629,	156721901,156724147,156726905,156728414,
1285	0	0	11418	0	0	0	0	+	Isoform_393953_11	1286	0	1285	chr1	248956422	151254757	151267460	10	51,141,115,87,69,216,118,132,68,288,	0,51,192,307,394,463,679,797,929,997,	151254757,151262160,151263913,151264831,151265165,151265393,151266003,151266307,151266519,151267172,
756	0	0	3046	0	0	0	0	-	Isoform_394313_11	759	0	756	chr1	248956422	155169407	155173209	4	153,67,64,472,	0,153,220,284,	155169407,155169790,155172564,155172737,
3164	0	0	73199	2	2	1	1	+	Isoform_394382_8	3169	2	3168	chr1	248956422	212285493	212361857	13	798,197,102,93,131,60,109,54,51,120,128,102,1220,	2,800,997,1099,1192,1323,1383,1492,1546,1597,1717,1845,1947,	212285493,212329134,212333496,212342187,212345802,212347346,212348388,212349188,212356625,212356949,212357156,212358685,212360637,
1588	0	0	98	2	2	0	0	+	Isoform_394511_16	1590	0	1590	chr1	248956422	151166146	151167832	2	876,712,	0,876,	151166146,151167120,
654	0	0	591	0	0	0	0	+	Isoform_394684_33	662	2	656	chr1	248956422	32651244	32652489	2	78,576,	2,80,	32651244,32651913,
614	0	0	63	0	0	1	2	-	Isoform_395032_15	616	2	616	chr1	248956422	52080860	52081539	2	365,249,	2,367,	52080860,52081290,
1251	0	0	7942	1	2	0	0	+	Isoform_395187_14	1253	0	1253	chr1	248956422	32222409	32231602	10	35,93,88,66,113,111,90,74,93,488,	0,35,128,216,282,395,506,596,670,763,	32222409,32222537,32224033,32224409,32226170,32228498,32228726,32229134,32230926,32231114,
1887	0	0	642	0	0	1	1	-	Isoform_395880_20	1890	2	1889	chr1	248956422	234606749	234609279	2	1103,785,	2,1105,	234606749,234608494,
1264	0	0	13549	0	0	0	0	+	Isoform_396341_28	1268	2	1266	chr1	248956422	39738889	39753702	10	42,99,44,27,82,101,124,186,143,416,	2,44,143,187,214,296,397,521,707,850,	39738889,39740164,39741365,39741894,39743215,39743823,39745374,39748902,39752909,39753286,
1147	0	0	13442	0	0	1	1	-	Isoform_396759_11	1151	3	1150	chr1	248956422	52907116	52921706	4	838,88,68,154,	3,841,929,997,	52907116,52911565,52911722,52921552,
1967	0	0	15663	1	1	0	0	-	Isoform_396885_34	1972	3	1971	chr1	248956422	206904316	206921946	8	831,59,144,131,223,114,336,129,	3,834,893,1037,1168,1391,1505,1841,	206904316,206909461,206909724,206910209,206911729,206912928,206913758,206921817,
1139	0	0	20674	0	0	0	0	-	Isoform_397133_24	1139	0	1139	chr1	248956422	17032217	17054030	3	928,128,83,	0,928,1056,	17032217,17044760,17053947,
2439	0	0	946	2	3	2	3	+	Isoform_397340_6	2445	0	2442	chr1	248956422	43969979	43973367	6	291,113,224,684,177,953,	0,291,404,628,1312,1489,	43969979,43970595,43970965,43971386,43972157,43972414,
1637	0	0	33762	2	2	0	0	-	Isoform_397413_5	1640	1	1640	chr1	248956422	151874057	151909456	7	871,125,111,160,187,86,97,	1,872,997,1108,1268,1455,1541,	151874057,151877000,151888272,151889213,151895007,151907320,151909359,
2639	0	0	0	2	4	3	29	+	Isoform_397621_14	2643	0	2643	chr1	248956422	245893722	245896390	2	550,2094,	0,550,	245893722,245894296,
1670	0	0	7652	0	0	0	0	-	Isoform_398295_37	1670	0	1670	chr1	248956422	20652186	20661508	11	342,107,121,148,149,94,95,104,87,111,312,	0,342,449,570,718,867,961,1056,1160,1247,1358,	20652186,20652620,20652850,20653626,20654222,20654613,20655439,20655675,20656100,20660880,20661196,
1890	0	0	27348	0	0	0	0	-	Isoform_398416_6	1893	3	1893	chr1	248956422	156308970	156338208	14	333,132,246,181,82,133,150,187,118,97,63,51,62,55,	3,336,468,714,895,977,1110,1260,1447,1565,1662,1725,1776,1838,	156308970,156310557,156310949,156312040,156317165,156317414,156318867,156320838,156324971,156333546,156334712,156334867,156335826,156338153,
2686	0	0	30092	1	1	0	0	+	Isoform_398432_17	2690	0	2687	chr1	248956422	28736994	28769772	5	153,25,80,1584,844,	0,153,178,258,1842,	28736994,28737657,28738258,28742402,28768928,
2739	0	0	28980	0	0	0	0	+	Isoform_398487_20	2739	0	2739	chr1	248956422	40161409	40193128	3	227,155,2357,	0,227,382,	40161409,40189054,40190771,
1768	0	0	3857	4	4	3	3	+	Isoform_398791_5	1774	0	1772	chr1	248956422	116763597	116769225	2	1009,762,	0,1009,	116763597,116768463,
4277	0	0	18604	2	4	0	0	-	Isoform_398797_19	4281	0	4281	chr1	248956422	161046947	161069828	12	2387,266,402,78,104,172,128,108,83,145,103,301,	0,2387,2653,3055,3133,3237,3409,3537,3645,3728,3873,3976,	161046947,161049423,161051313,161052285,161052439,161052625,161053257,161054365,161054622,161056387,161059613,161069527,
2399	0	0	9860	0	0	0	0	-	Isoform_399755_11	2404	1	2400	chr1	248956422	89260581	89272840	12	236,182,103,213,281,243,197,110,128,209,108,389,	1,237,419,522,735,1016,1259,1456,1566,1694,1903,2011,	89260581,89262219,89262682,89263735,89264685,89266345,89266956,89267416,89268728,89269365,89270754,89272451,
1506	0	0	18409	0	0	0	0	+	Isoform_400147_2345	1506	0	1506	chr1	248956422	42682428	42702343	8	303,64,34,90,303,83,266,363,	0,303,367,401,491,794,877,1143,	42682428,42683402,42693489,42696198,42696641,42697179,42700780,42701980,
1145	0	0	8055	2	4	0	0	+	Isoform_400212_9	1149	0	1149	chr1	248956422	32222402	32231602	9	42,93,88,66,111,90,74,93,488,	0,42,135,223,289,400,490,564,657,	32222402,32222537,32224033,32224409,32228498,32228726,32229134,32230926,32231114,
1878	0	0	1830	0	0	0	0	-	Isoform_400469_29	1878	0	1878	chr1	248956422	101236754	101240462	2	237,1641,	0,237,	101236754,101238821,
517	0	0	3374	0	0	0	0	-	Isoform_400777_158	518	1	518	chr1	248956422	155169410	155173301	5	150,67,64,155,81,	1,151,218,282,437,	155169410,155169790,155172564,155172737,155173220,
414	0	0	6087	0	0	0	0	+	Isoform_400861_41	423	0	414	chr1	248956422	212608762	212615263	2	168,246,	0,168,	212608762,212615017,
949	0	0	7535	0	0	0	0	-	Isoform_400962_6	1936	3	1936	chr1	248956422	1254903	1263387	5	584,81,139,103,42,	3,587,668,807,910,	1254903,1256044,1256991,1257207,1263345,
2371	0	0	682	0	0	0	0	-	Isoform_402122_10	2382	3	2374	chr1	248956422	145915652	145918705	2	1366,1005,	3,1369,	145915652,145917700,
2657	0	0	121664	0	0	0	0	+	Isoform_402400_6	2658	0	2657	chr1	248956422	52927289	53051610	16	176,58,72,132,65,127,64,87,151,148,108,154,103,130,80,1002,	0,176,234,306,438,503,630,694,781,932,1080,1188,1342,1445,1575,1655,	52927289,52941795,52948008,52950754,52954739,52961502,52974768,52976682,52978216,52980395,52988028,53014889,53027968,53038916,53047857,53050608,
1821	0	0	14665	0	0	0	0	+	Isoform_402454_740	1822	0	1821	chr1	248956422	228082723	228099209	5	42,185,111,125,1358,	0,42,227,338,463,	228082723,228097077,228097341,228097590,228097851,
890	0	0	3386	0	0	0	0	+	Isoform_402558_14	902	12	902	chr1	248956422	24415805	24420081	2	99,791,	12,111,	24415805,24419290,
1180	0	0	5425	2	2	1	1	+	Isoform_402783_16	1182	0	1182	chr1	248956422	159009925	159016531	3	236,285,660,	0,236,521,	159009925,159014660,159015871,
1627	0	0	702	0	0	0	0	-	Isoform_402843_5	1629	2	1629	chr1	248956422	1352692	1355021	6	937,81,73,40,156,340,	2,939,1020,1093,1133,1289,	1352692,1353847,1354029,1354192,1354353,1354681,
921	0	0	21378	0	0	0	0	+	Isoform_403144_6	923	0	921	chr1	248956422	173477339	173499638	5	153,157,147,147,317,	0,153,310,457,604,	173477339,173481325,173485360,173486254,173499321,
1176	0	0	39097	2	2	1	1	+	Isoform_403558_5	1178	0	1178	chr1	248956422	100352462	100392736	5	541,91,76,93,376,	0,541,632,708,801,	100352462,100353761,100377545,100390731,100392360,
1537	0	0	303626	1	2	0	0	-	Isoform_40359_5	1542	3	1542	chr1	248956422	50654989	50960152	8	539,106,92,92,206,47,69,386,	3,542,648,740,832,1038,1085,1154,	50654989,50705785,50738862,50744683,50787999,50801630,50857928,50959766,
1662	0	0	12247	0	0	0	0	-	Isoform_404054_6	1662	0	1662	chr1	248956422	154206726	154220635	6	922,59,167,118,102,294,	0,922,981,1148,1266,1368,	154206726,154212319,154212457,154214456,154219835,154220341,
2371	0	0	2895	3	10	3	5	+	Isoform_404293_5	2381	0	2381	chr1	248956422	26921758	26927029	3	171,596,1609,	0,171,767,	26921758,26924088,26925420,
2052	0	0	1545	1	1	0	0	-	Isoform_404700_106	2055	0	2053	chr1	248956422	150265404	150269001	6	1252,128,123,74,171,304,	0,1252,1380,1503,1577,1748,	150265404,150267074,150267355,150267715,150267956,150268697,
1126	0	0	1943	0	0	0	0	+	Isoform_405131_9	1126	0	1126	chr1	248956422	151156673	151159742	2	49,1077,	0,49,	151156673,151158665,
978	0	0	17713	1	1	0	0	+	Isoform_405571_14	981	2	981	chr1	248956422	52142078	52160769	2	325,653,	2,327,	52142078,52160116,
1091	0	0	3493	0	0	0	0	+	Isoform_406231_40	1093	0	1091	chr1	248956422	155209237	155213821	8	95,70,80,93,183,77,155,338,	0,95,165,245,338,521,598,753,	155209237,155210345,155210547,155212126,155212384,155212693,155213236,155213483,
1547	0	0	13235	0	0	0	0	+	Isoform_406312_308	1547	0	1547	chr1	248956422	116754445	116769227	5	108,321,231,123,764,	0,108,429,660,783,	116754445,116754630,116760401,116764483,116768463,
2966	0	0	2295	3	3	1	1	-	Isoform_407311_7	2969	0	2969	chr1	248956422	6461173	6466435	9	723,181,35,824,413,168,135,121,367,	0,723,904,939,1763,2176,2344,2479,2600,	6461173,6461993,6462628,6462862,6464040,6464551,6465087,6465439,6466068,
1283	0	0	31907	0	0	0	0	-	Isoform_40758_77	1283	0	1283	chr1	248956422	1541672	1574862	5	495,119,140,144,385,	0,495,614,754,898,	1541672,1543868,1544862,1564772,1574477,
1266	0	0	12784	0	0	0	0	-	Isoform_408478_194	1266	0	1266	chr1	248956422	114567562	114581612	7	694,81,51,162,71,93,114,	0,694,775,826,988,1059,1152,	114567562,114569991,114570699,114575589,114576687,114581298,114581498,
2496	0	0	32399	0	0	0	0	+	Isoform_408507_20	2499	0	2496	chr1	248956422	32251267	32286162	11	104,110,683,104,150,153,180,77,154,132,649,	0,104,214,897,1001,1151,1304,1484,1561,1715,1847,	32251267,32274324,32274736,32275568,32275913,32276336,32276606,32279670,32279840,32280078,32285513,
2139	0	0	94011	0	0	0	0	+	Isoform_408750_10	2140	0	2139	chr1	248956422	198639096	198735246	21	41,116,27,141,75,27,219,129,138,120,159,209,61,109,35,110,91,77,37,98,120,	0,41,157,184,325,400,427,646,775,913,1033,1192,1401,1462,1571,1606,1716,1807,1884,1921,2019,	198639096,198639225,198692346,198699563,198703297,198704471,198706733,198708132,198709686,198712952,198716681,198718093,198722415,198728339,198729136,198731616,198732299,198732479,198734195,198734327,198735126,
3677	0	0	832	0	0	0	0	+	Isoform_409274_20	3677	0	3677	chr1	248956422	37474582	37479091	2	47,3630,	0,47,	37474582,37475461,
1933	0	0	15663	0	0	0	0	-	Isoform_409494_10	1942	3	1936	chr1	248956422	206904402	206921998	8	745,59,144,131,223,114,336,181,	3,748,807,951,1082,1305,1419,1755,	206904402,206909461,206909724,206910209,206911729,206912928,206913758,206921817,
1626	0	0	67210	2	2	2	2	+	Isoform_40962_5	1629	0	1628	chr1	248956422	198639096	198707934	7	41,116,27,141,75,27,1201,	0,41,157,184,325,400,427,	198639096,198639225,198692346,198699563,198703297,198704471,198706733,
1830	0	0	30274	0	0	0	0	-	Isoform_409962_7	1831	1	1831	chr1	248956422	37957959	37990063	17	304,56,91,111,165,70,108,68,69,139,83,92,73,106,53,48,194,	1,305,361,452,563,728,798,906,974,1043,1182,1265,1357,1430,1536,1589,1637,	37957959,37960119,37968043,37969353,37969570,37976883,37978719,37978987,37979464,37980585,37981728,37984168,37984706,37987572,37987783,37989547,37989869,
703	0	0	1821	0	0	0	0	-	Isoform_410394_19	703	0	703	chr1	248956422	150627051	150629575	2	541,162,	0,541,	150627051,150629413,
569	0	0	2597	0	0	0	0	+	Isoform_410692_26	569	0	569	chr1	248956422	153357856	153361022	3	25,165,379,	0,25,190,	153357856,153358268,153360643,
3392	0	0	33265	0	0	0	0	-	Isoform_411443_8	3420	2	3394	chr1	248956422	33145402	33182059	6	2325,116,257,96,532,66,	2,2327,2443,2700,2796,3328,	33145402,33158252,33159687,33165470,33181024,33181993,
3297	0	0	12232	2	2	1	1	-	Isoform_411600_5	3299	0	3299	chr1	248956422	9729026	9744556	11	1679,185,136,146,171,227,149,158,163,122,162,	0,1679,1864,2000,2146,2317,2544,2693,2851,3014,3136,	9729026,9731205,9731760,9733400,9733971,9734947,9735466,9735884,9741093,9743883,9744394,
795	0	0	2191	0	0	0	0	+	Isoform_411610_16	802	0	795	chr1	248956422	151166145	151169131	7	107,71,89,98,89,195,146,	0,107,178,267,365,454,649,	151166145,151166470,151166933,151167120,151167325,151168143,151168985,
1335	0	0	12383	0	0	0	0	-	Isoform_413125_22	1337	1	1336	chr1	248956422	151176461	151190179	6	570,145,177,115,153,175,	1,571,716,893,1008,1161,	151176461,151178000,151184316,151185505,151185797,151190004,
2067	0	0	860	0	0	0	0	+	Isoform_413272_26	2067	0	2067	chr1	248956422	26852787	26855714	2	78,1989,	0,78,	26852787,26853725,
3550	0	0	15583	3	3	7	12	+	Isoform_414191_6	3553	0	3553	chr1	248956422	25430898	25450043	2	280,3282,	0,280,	25430898,25446761,
1926	0	0	23317	0	0	0	0	+	Isoform_414532_15	1930	2	1928	chr1	248956422	193059621	193084864	9	155,601,221,147,138,117,114,147,286,	2,157,758,979,1126,1264,1381,1495,1642,	193059621,193069033,193075819,193076500,193076912,193081363,193082185,193082561,193084578,
1396	0	0	2900	0	0	0	0	+	Isoform_414774_14	1396	0	1396	chr1	248956422	192575727	192580023	5	202,81,62,164,887,	0,202,283,345,509,	192575727,192576284,192576773,192578221,192579136,
2060	0	0	39426	1	1	0	0	+	Isoform_414946_69	2069	8	2069	chr1	248956422	32292138	32333624	14	80,113,118,75,139,142,93,109,141,109,131,153,49,608,	8,88,201,319,394,533,675,768,877,1018,1127,1258,1411,1460,	32292138,32302620,32316664,32324478,32326938,32327535,32329067,32330577,32330767,32331473,32331675,32332089,32332700,32333016,
2578	0	0	29312	1	1	0	0	+	Isoform_414966_13	2580	0	2579	chr1	248956422	40040758	40072648	13	25,122,104,78,144,86,106,178,185,124,83,144,1199,	0,25,147,251,329,473,559,665,843,1028,1152,1235,1379,	40040758,40059336,40060066,40061734,40064226,40064473,40066214,40067539,40069689,40070158,40070429,40070835,40071449,
1510	0	0	7432	0	0	0	0	-	Isoform_415304_9	1512	2	1512	chr1	248956422	153662038	153670980	13	518,91,115,62,88,79,117,66,103,105,43,60,63,	2,520,611,726,788,876,955,1072,1138,1241,1346,1389,1449,	153662038,153662704,153663018,153663214,153664042,153664395,153665219,153665662,153667554,153668452,153669835,153670170,153670917,
2172	0	0	10391	1	1	0	0	+	Isoform_415488_6	2174	1	2174	chr1	248956422	12019481	12032044	8	71,196,348,85,109,902,138,323,	1,72,268,616,701,810,1712,1850,	12019481,12021644,12022094,12022832,12029032,12029222,12031265,12031721,
3450	0	0	30780	1	1	0	0	-	Isoform_415621_9	3451	0	3451	chr1	248956422	15941869	15976099	2	3333,117,	0,3333,	15941869,15975982,
736	0	0	31243	0	0	0	0	-	Isoform_415886_14	745	0	736	chr1	248956422	175160814	175192793	4	332,176,74,154,	0,332,508,582,	175160814,175166561,175177610,175192639,
2457	0	0	34121	0	0	0	0	+	Isoform_416422_13	2459	0	2457	chr1	248956422	231241215	231277793	16	241,183,177,130,128,76,152,131,224,243,80,141,100,94,62,295,	0,241,424,601,731,859,935,1087,1218,1442,1685,1765,1906,2006,2100,2162,	231241215,231250960,231260506,231262722,231265292,231265711,231266013,231266276,231267679,231270757,231272311,231273921,231275220,231275404,231276134,231277498,
1176	0	0	2270	0	0	0	0	+	Isoform_41651_5	1177	0	1176	chr1	248956422	244653075	244656521	2	950,226,	0,950,	244653075,244656295,
936	0	0	626	0	0	0	0	-	Isoform_416690_612	936	0	936	chr1	248956422	23557937	23559499	3	478,85,373,	0,478,563,	23557937,23558934,23559126,
766	0	0	732	1	1	0	0	+	Isoform_416969_12	767	0	767	chr1	248956422	1629107	1630605	4	204,182,66,314,	0,204,386,452,	1629107,1629384,1629638,1630291,
981	0	0	1624	1	1	0	0	-	Isoform_418775_5	982	0	982	chr1	248956422	228106692	228109297	4	226,651,67,37,	0,226,877,944,	228106692,228107667,228108954,228109260,
2209	0	0	22329	2	5	0	0	-	Isoform_419348_8	2214	0	2214	chr1	248956422	40072711	40097249	8	1472,99,91,103,71,128,110,135,	0,1472,1571,1662,1765,1836,1964,2074,	40072711,40078559,40080396,40089409,40091328,40092044,40092397,40097114,
1271	0	0	6753	0	0	0	0	-	Isoform_419641_18	1271	0	1271	chr1	248956422	155926346	155934370	5	810,80,129,217,35,	0,810,890,1019,1236,	155926346,155929295,155929711,155933632,155934335,
1024	0	0	2133	1	1	0	0	-	Isoform_419843_1027	1026	1	1026	chr1	248956422	153974512	153977669	5	323,80,83,38,500,	1,324,404,487,525,	153974512,153975825,153976692,153976975,153977169,
2804	0	0	1903	1	1	0	0	+	Isoform_420451_5	2805	0	2805	chr1	248956422	228144244	228148951	5	1380,913,139,85,287,	0,1380,2293,2432,2517,	228144244,228146025,228147405,228147614,228148664,
2683	0	0	26632	1	1	0	0	+	Isoform_420740_12	2684	0	2684	chr1	248956422	12166986	12196301	8	183,100,129,145,94,236,78,1718,	0,183,283,412,557,651,887,965,	12166986,12188795,12190956,12191778,12192430,12192862,12193954,12194583,
1581	0	0	38572	0	0	0	0	+	Isoform_420863_12	1582	0	1581	chr1	248956422	10032960	10073113	3	734,187,660,	0,734,921,	10032960,10072027,10072453,
2102	0	0	39426	1	2	0	0	+	Isoform_422002_61	2104	0	2104	chr1	248956422	32292096	32333624	14	122,113,118,75,139,142,93,109,141,109,131,153,49,608,	0,122,235,353,428,567,709,802,911,1052,1161,1292,1445,1494,	32292096,32302620,32316664,32324478,32326938,32327535,32329067,32330577,32330767,32331473,32331675,32332089,32332700,32333016,
2469	0	0	7752	0	0	0	0	-	Isoform_422225_7	2471	2	2471	chr1	248956422	11252294	11262515	6	1679,201,233,109,176,71,	2,1681,1882,2115,2224,2400,	11252294,11255991,11256932,11258484,11259247,11262444,
877	0	0	10482	0	0	0	0	+	Isoform_422521_7	878	1	878	chr1	248956422	2391858	2403217	8	100,86,88,105,100,79,136,183,	1,101,187,275,380,480,559,695,	2391858,2393269,2395783,2397115,2399414,2400856,2402206,2403034,
1915	0	0	3079	0	0	0	0	-	Isoform_422696_16	1915	0	1915	chr1	248956422	6461173	6466167	7	589,181,35,79,168,135,728,	0,589,770,805,884,1052,1187,	6461173,6461993,6462628,6464374,6464551,6465087,6465439,
2339	0	0	7213	1	1	1	1	-	Isoform_422775_6	2346	6	2346	chr1	248956422	185307684	185317237	3	1827,228,285,	6,1833,2061,	185307684,185311094,185316952,
1001	0	0	26029	0	0	0	0	+	Isoform_422885_9	1002	0	1001	chr1	248956422	156213008	156240038	5	168,106,101,135,491,	0,168,274,375,510,	156213008,156232319,156233627,156236348,156239547,
1629	0	0	8207	0	0	0	0	-	Isoform_423337_5	1631	2	1631	chr1	248956422	11090015	11099851	5	653,584,124,137,131,	2,655,1239,1363,1500,	11090015,11091013,11095757,11098019,11099720,
1699	0	0	59659	1	2	1	1	+	Isoform_42343_6	1703	0	1701	chr1	248956422	52927289	52988648	11	176,58,72,132,65,127,64,87,151,148,620,	0,176,234,306,438,503,630,694,781,932,1080,	52927289,52941795,52948008,52950754,52954739,52961502,52974768,52976682,52978216,52980395,52988028,
863	0	0	561	0	0	1	1	+	Isoform_423522_166	865	0	863	chr1	248956422	26280091	26281516	2	112,752,	0,112,	26280091,26280764,
1820	0	0	606	3	3	0	0	+	Isoform_423952_6	1826	0	1823	chr1	248956422	120465310	120467736	2	61,1759,	0,61,	120465310,120465977,
2238	0	0	36011	0	0	0	0	+	Isoform_42446_40	2239	0	2238	chr1	248956422	162561582	162599831	10	195,337,205,176,173,194,141,189,67,561,	0,195,532,737,913,1086,1280,1421,1610,1677,	162561582,162566011,162576776,162579427,162581286,162587474,162588692,162590322,162597791,162599270,
1648	0	0	7453	0	0	1	24	-	Isoform_424510_16	1648	0	1648	chr1	248956422	26361633	26370758	7	389,129,264,407,205,128,126,	0,389,518,782,1189,1394,1522,	26361633,26363025,26364531,26364819,26367592,26368457,26370632,
2176	0	0	6063	0	0	0	0	-	Isoform_424739_5	2176	0	2176	chr1	248956422	225845537	225853776	7	1395,180,63,116,168,106,148,	0,1395,1575,1638,1754,1922,2028,	225845537,225847033,225848491,225848896,225849911,225852663,225853628,
1179	0	0	1821	0	0	1	1	-	Isoform_425109_10	1179	0	1179	chr1	248956422	150626573	150629574	2	1019,161,	0,1019,	150626573,150629413,
1942	0	0	1830	2	2	1	1	-	Isoform_425385_5	1944	0	1944	chr1	248956422	101236754	101240527	2	237,1706,	0,237,	101236754,101238821,
1334	0	0	41384	1	1	0	0	+	Isoform_426630_8	1340	2	1337	chr1	248956422	179293750	179336468	4	186,126,59,963,	2,188,314,373,	179293750,179302676,179323436,179335505,
1056	0	0	25968	0	0	0	0	+	Isoform_426903_101	1059	0	1056	chr1	248956422	156213008	156240032	5	168,106,101,196,485,	0,168,274,375,571,	156213008,156232319,156233627,156236287,156239547,
817	0	0	5305	1	6	0	0	-	Isoform_427474_22	823	0	823	chr1	248956422	27666068	27672190	5	407,150,78,114,68,	0,407,557,635,749,	27666068,27668225,27668457,27669232,27672122,
1775	0	0	30274	0	0	0	0	-	Isoform_428057_9	1778	3	1778	chr1	248956422	37957959	37990008	17	304,56,91,111,165,70,108,68,69,139,83,92,73,106,53,48,139,	3,307,363,454,565,730,800,908,976,1045,1184,1267,1359,1432,1538,1591,1639,	37957959,37960119,37968043,37969353,37969570,37976883,37978719,37978987,37979464,37980585,37981728,37984168,37984706,37987572,37987783,37989547,37989869,
1420	0	0	7777	2	4	0	0	+	Isoform_428182_174	1424	0	1424	chr1	248956422	32222405	32231602	11	39,93,88,66,150,128,111,90,74,93,488,	0,39,132,220,286,436,564,675,765,839,932,	32222405,32222537,32224033,32224409,32226170,32226402,32228498,32228726,32229134,32230926,32231114,
1776	0	0	15906	0	0	0	0	-	Isoform_428590_622	1776	0	1776	chr1	248956422	8861002	8878684	12	427,59,109,202,198,223,134,70,59,96,94,105,	0,427,486,595,797,995,1218,1352,1422,1481,1577,1671,	8861002,8862886,8863234,8863890,8865284,8866278,8867116,8867987,8870451,8871890,8874823,8878579,
1600	0	0	15930	0	0	1	1	-	Isoform_429599_57	1600	0	1600	chr1	248956422	67412869	67430400	8	394,174,178,78,72,141,151,413,	0,394,568,746,824,896,1037,1188,	67412869,67415165,67420008,67424199,67424887,67425082,67426134,67429987,
3221	0	0	16446	0	0	2	2	-	Isoform_42976_6	3224	3	3224	chr1	248956422	39526357	39546026	3	2807,122,294,	3,2810,2932,	39526357,39541719,39545732,
467	0	0	2140	0	0	0	0	-	Isoform_429957_15	467	0	467	chr1	248956422	228106692	228109299	3	226,202,39,	0,226,428,	228106692,228107667,228109260,
1461	0	0	5496	1	2	0	0	-	Isoform_431522_5	1464	1	1464	chr1	248956422	151052663	151059620	6	664,91,111,317,136,142,	1,665,756,867,1184,1320,	151052663,151054230,151055015,151055676,151056650,151059478,
1691	0	0	1512	3	3	0	0	+	Isoform_431749_5	1697	0	1694	chr1	248956422	2502325	2505528	2	84,1607,	0,84,	2502325,2503921,
1634	0	0	1465	1	1	0	0	-	Isoform_431757_5	1635	0	1635	chr1	248956422	44801226	44804325	5	525,88,96,199,726,	0,525,613,709,908,	44801226,44801844,44802759,44802954,44803599,
771	0	0	17106	0	0	0	0	+	Isoform_431920_5	771	0	771	chr1	248956422	223992729	224010606	3	318,135,318,	0,318,453,	223992729,224003519,224010288,
1988	0	0	36105	0	0	1	1	-	Isoform_432110_5	1991	3	1991	chr1	248956422	19447414	19485508	2	1916,73,	3,1919,	19447414,19485435,
791	0	0	7483	0	0	1	1	+	Isoform_432178_17	796	3	794	chr1	248956422	42767268	42775543	5	122,116,87,132,335,	3,125,241,328,460,	42767268,42767508,42773562,42774736,42775208,
2138	0	0	7258	0	0	0	0	-	Isoform_432347_7	2141	0	2138	chr1	248956422	156742108	156751504	6	1347,227,186,139,77,162,	0,1347,1574,1760,1899,1976,	156742108,156743651,156744162,156745007,156745296,156751342,
1607	0	0	5364	0	0	0	0	+	Isoform_4323_9	1612	4	1611	chr1	248956422	155127883	155134854	3	186,296,1125,	4,190,486,	155127883,155131338,155133729,
2184	0	0	2780	5	9	4	5	+	Isoform_432442_7	2193	0	2193	chr1	248956422	193122132	193127101	2	199,1990,	0,199,	193122132,193125111,
744	0	0	9539	1	2	0	0	-	Isoform_432910_45	747	1	747	chr1	248956422	42807051	42817334	3	449,150,145,	1,450,600,	42807051,42816430,42817189,
2280	0	0	22257	1	4	0	0	-	Isoform_433242_193	2284	0	2284	chr1	248956422	40072711	40097248	9	1472,72,99,91,103,71,128,110,134,	0,1472,1544,1643,1734,1837,1908,2036,2146,	40072711,40076841,40078559,40080396,40089409,40091328,40092044,40092397,40097114,
1939	0	0	8270	0	0	0	0	+	Isoform_43345_8	1939	0	1939	chr1	248956422	203765184	203775393	4	199,110,111,1519,	0,199,309,420,	203765184,203770827,203771366,203773874,
1288	0	0	13086	1	1	1	1	-	Isoform_433576_11	1290	0	1289	chr1	248956422	186360853	186375228	9	52,248,93,165,104,97,74,105,351,	0,52,300,393,558,662,759,833,938,	186360853,186361621,186362287,186362836,186363341,186367885,186370969,186373358,186374877,
2754	0	0	28980	1	1	0	0	+	Isoform_434348_20	2758	3	2758	chr1	248956422	40161391	40193125	3	245,155,2354,	3,248,403,	40161391,40189054,40190771,
2574	0	0	2426	1	1	0	0	-	Isoform_434490_20	2577	0	2575	chr1	248956422	6461173	6466173	9	589,181,38,824,413,168,135,121,105,	0,589,770,808,1632,2045,2213,2348,2469,	6461173,6461993,6462628,6462862,6464040,6464551,6465087,6465439,6466068,
1894	0	0	1532	0	0	0	0	+	Isoform_434554_16	1894	0	1894	chr1	248956422	229547100	229550526	2	601,1293,	0,601,	229547100,229549233,
1557	0	0	17689	0	0	0	0	+	Isoform_434853_8	1557	0	1557	chr1	248956422	45550803	45570049	10	352,128,90,120,152,196,200,73,87,159,	0,352,480,570,690,842,1038,1238,1311,1398,	45550803,45552435,45561788,45566568,45566868,45567981,45568484,45568926,45569142,45569890,
1267	0	0	33848	0	0	0	0	-	Isoform_435238_15	1294	19	1286	chr1	248956422	151874364	151909479	6	564,125,111,160,187,120,	19,583,708,819,979,1166,	151874364,151877000,151888272,151889213,151895007,151909359,
1645	0	0	9973	2	2	0	0	-	Isoform_435465_15	1647	0	1647	chr1	248956422	10460925	10472543	6	777,152,190,143,162,221,	0,777,929,1119,1262,1424,	10460925,10463057,10463430,10467189,10469176,10472322,
1125	0	0	53311	0	0	0	0	+	Isoform_435994_8	1125	0	1125	chr1	248956422	93079285	93133721	10	246,199,82,96,101,149,96,69,68,19,	0,246,445,527,623,724,873,969,1038,1106,	93079285,93110229,93110544,93114687,93114987,93115469,93118344,93119332,93127231,93133702,
847	0	0	3359	0	0	0	0	-	Isoform_436405_295	847	0	847	chr1	248956422	182600181	182604387	5	332,167,65,111,172,	0,332,499,564,675,	182600181,182601965,182602419,182603228,182604215,
880	0	0	3913	0	0	0	0	+	Isoform_437061_13	880	0	880	chr1	248956422	32200584	32205377	6	125,187,167,194,23,184,	0,125,312,479,673,696,	32200584,32201912,32203878,32204185,32204597,32205193,
1053	0	0	31907	1	1	0	0	-	Isoform_437228_119	1054	0	1054	chr1	248956422	1541672	1574632	5	495,119,140,144,155,	0,495,614,754,898,	1541672,1543868,1544862,1564772,1574477,
1045	0	0	10152	0	0	0	0	-	Isoform_437534_8	1045	0	1045	chr1	248956422	155900154	155911351	6	464,192,74,57,149,109,	0,464,656,730,787,936,	155900154,155904310,155904730,155910449,155910655,155911242,
1560	0	0	12146	0	0	0	0	+	Isoform_437576_7	1567	0	1560	chr1	248956422	209768606	209782312	10	54,72,141,526,136,63,60,137,114,257,	0,54,126,267,793,929,992,1052,1189,1303,	209768606,209772947,209775348,209775598,209777351,209778110,209779314,209780469,209781344,209782055,
3618	0	0	37065	1	1	1	1	-	Isoform_437672_63	3621	2	3621	chr1	248956422	114717296	114757980	19	920,133,164,179,120,113,176,108,165,141,213,126,129,82,98,110,199,387,56,	2,922,1055,1219,1398,1518,1631,1807,1915,2080,2221,2434,2560,2689,2771,2869,2979,3178,3565,	114717296,114718612,114719578,114720538,114723882,114725220,114726210,114726982,114730257,114730507,114732603,114733731,114733988,114734441,114736757,114737962,114739691,114749820,114757924,
2767	0	0	240	2	2	1	1	+	Isoform_437910_5	2769	0	2769	chr1	248956422	32205672	32208680	2	1089,1679,	0,1089,	32205672,32207001,
1425	0	0	36664	0	0	0	0	+	Isoform_438877_16	1427	0	1425	chr1	248956422	22052712	22090801	6	30,155,73,110,198,859,	0,30,185,258,368,566,	22052712,22078428,22081721,22086438,22086668,22089942,
1160	0	0	30414	0	0	1	1	+	Isoform_439760_11	1160	0	1160	chr1	248956422	66332193	66363768	5	427,94,179,99,362,	0,427,521,700,799,	66332193,66355526,66361614,66363167,66363406,
2586	0	0	1103	1	4	0	0	-	Isoform_439816_21	2590	0	2590	chr1	248956422	150575961	150579650	3	1530,248,808,	0,1530,1778,	150575961,150578243,150578842,
1581	0	0	8269	0	0	0	0	+	Isoform_439867_37	1581	0	1581	chr1	248956422	23778381	23788231	5	332,78,105,109,957,	0,332,410,515,624,	23778381,23779863,23785674,23786314,23787274,
1835	0	0	3737	0	0	3	3	-	Isoform_440004_6	1835	0	1835	chr1	248956422	25332614	25338189	2	688,1150,	0,688,	25332614,25337039,
472	0	0	305	1	1	1	1	-	Isoform_440651_6	473	0	473	chr1	248956422	54412699	54413477	3	178,173,122,	0,178,351,	54412699,54413080,54413355,
1289	0	0	37336	0	0	0	0	-	Isoform_440917_193	1289	0	1289	chr1	248956422	88852939	88891564	7	407,282,130,147,134,107,82,	0,407,689,819,966,1100,1207,	88852939,88857205,88859881,88860139,88863980,88887260,88891482,
1467	0	0	897	0	0	0	0	-	Isoform_441032_5	1470	3	1470	chr1	248956422	151325011	151327375	2	1362,105,	3,1365,	151325011,151327270,
1440	0	0	127690	0	0	0	0	-	Isoform_441083_7	1444	4	1444	chr1	248956422	6264275	6393405	9	420,185,117,87,115,92,157,118,149,	4,424,609,726,813,928,1020,1177,1295,	6264275,6281101,6294863,6318491,6327298,6333476,6339432,6349748,6393256,
1934	0	0	1856	0	0	0	0	-	Isoform_441225_30	1935	1	1935	chr1	248956422	24926481	24930271	2	1249,685,	1,1250,	24926481,24929586,
5341	0	0	1377	0	0	0	0	-	Isoform_441256_41	5341	0	5341	chr1	248956422	226732560	226739278	2	5103,238,	0,5103,	226732560,226739040,
1070	0	0	6711	0	0	0	0	+	Isoform_441454_9	1071	0	1070	chr1	248956422	62437051	62444832	6	349,239,121,105,161,95,	0,349,588,709,814,975,	62437051,62439798,62441487,62442194,62443158,62444737,
2072	0	0	20880	1	1	0	0	-	Isoform_441468_11	2081	3	2076	chr1	248956422	161046948	161069900	12	281,95,402,78,104,172,128,108,83,145,103,373,	3,284,379,781,859,963,1135,1263,1371,1454,1599,1702,	161046948,161049594,161051313,161052285,161052439,161052625,161053257,161054365,161054622,161056387,161059613,161069527,
591	0	0	486	1	1	0	0	-	Isoform_441971_29	592	0	592	chr1	248956422	155933307	155934384	2	542,49,	0,542,	155933307,155934335,
974	0	0	2870	0	0	0	0	+	Isoform_44207_33	975	1	975	chr1	248956422	42456561	42460405	3	67,104,803,	1,68,172,	42456561,42457246,42459602,
1738	0	0	6128	0	0	0	0	-	Isoform_442146_7	1739	1	1739	chr1	248956422	32214478	32222344	10	571,413,123,88,134,59,93,67,152,38,	1,572,985,1108,1196,1330,1389,1482,1549,1701,	32214478,32215135,32215672,32216193,32216383,32216888,32217258,32221130,32221866,32222306,
1842	0	0	41606	1	2	0	0	-	Isoform_442192_16	1853	3	1847	chr1	248956422	77639918	77683366	2	1737,105,	3,1740,	77639918,77683261,
1735	0	0	9353	0	0	7	13	-	Isoform_442454_5	1736	1	1736	chr1	248956422	3889139	3900240	4	934,489,256,69,	1,935,1424,1680,	3889139,3890568,3892740,3900171,
2266	0	0	7258	1	1	1	1	-	Isoform_442571_7	2267	0	2267	chr1	248956422	156742108	156751633	6	1347,227,186,139,77,291,	0,1347,1574,1760,1899,1976,	156742108,156743651,156744162,156745007,156745296,156751342,
1726	0	0	23247	0	0	0	0	-	Isoform_443010_6	1729	3	1729	chr1	248956422	120640454	120665427	3	1305,56,365,	3,1308,1364,	120640454,120646872,120665062,
1599	0	0	86293	0	0	0	0	-	Isoform_443132_356	1599	0	1599	chr1	248956422	167430646	167518538	8	1100,36,57,33,81,57,104,131,	0,1100,1136,1193,1226,1307,1364,1468,	167430646,167433023,167434019,167435398,167438569,167439343,167440663,167518407,
3211	0	0	40224	1	1	0	0	+	Isoform_443292_8	3216	0	3212	chr1	248956422	207752068	207795503	12	241,189,103,86,198,183,45,42,39,36,64,1985,	0,241,430,533,619,817,1000,1045,1087,1126,1162,1226,	207752068,207757013,207757539,207759638,207761248,207767012,207767778,207770320,207783291,207785070,207785618,207793518,
1029	0	0	11101	0	0	0	0	-	Isoform_443294_27	1029	0	1029	chr1	248956422	239706972	239719102	3	788,88,153,	0,788,876,	239706972,239714176,239718949,
2056	0	0	322	0	0	1	4	+	Isoform_443409_18	2056	0	2056	chr1	248956422	184967788	184970170	2	126,1934,	0,126,	184967788,184968236,
1229	0	0	1824	0	0	0	0	+	Isoform_443436_13	1229	0	1229	chr1	248956422	1308624	1311677	8	96,58,188,150,171,55,163,348,	0,96,154,342,492,663,718,881,	1308624,1308914,1309085,1309453,1309680,1310633,1310908,1311329,
2937	0	0	37065	0	0	0	0	-	Isoform_444120_63	2937	0	2937	chr1	248956422	114717978	114757980	19	238,133,164,179,120,113,176,108,165,141,213,126,129,82,98,110,199,387,56,	0,238,371,535,714,834,947,1123,1231,1396,1537,1750,1876,2005,2087,2185,2295,2494,2881,	114717978,114718612,114719578,114720538,114723882,114725220,114726210,114726982,114730257,114730507,114732603,114733731,114733988,114734441,114736757,114737962,114739691,114749820,114757924,
1732	0	0	0	1	1	1	23	+	Isoform_444322_11	1734	1	1734	chr1	248956422	2294462	2296217	2	1242,490,	1,1243,	2294462,2295727,
1921	0	0	43869	0	0	0	0	+	Isoform_445080_40	1921	0	1921	chr1	248956422	227735436	227781226	5	63,542,491,125,700,	0,63,605,1096,1221,	227735436,227747691,227758994,227766958,227780526,
831	0	0	43917	0	0	1	1	+	Isoform_445187_9	831	0	831	chr1	248956422	12572766	12617515	4	87,239,144,362,	0,87,326,470,	12572766,12578717,12580522,12617153,
1913	0	0	5689	0	0	0	0	+	Isoform_445542_67	1913	0	1913	chr1	248956422	228487367	228494969	4	511,93,222,1087,	0,511,604,826,	228487367,228488959,228493052,228493882,
1974	0	0	4674	0	0	0	0	-	Isoform_445997_9	1982	6	1980	chr1	248956422	160278485	160285133	8	1149,45,177,162,86,166,110,79,	6,1155,1200,1377,1539,1625,1791,1901,	160278485,160279800,160280069,160282038,160282416,160282943,160283529,160285054,
3654	0	0	20951	0	0	0	0	+	Isoform_446246_229	3691	0	3654	chr1	248956422	156114712	156139317	8	562,157,126,171,126,536,312,1664,	0,562,719,845,1016,1142,1678,1990,	156114712,156130616,156134402,156134804,156135186,156135900,156136920,156137653,
1320	0	0	20602	0	0	0	0	+	Isoform_447204_5	1326	3	1323	chr1	248956422	78620460	78642382	6	111,153,172,101,175,608,	3,114,267,439,540,715,	78620460,78635336,78637031,78641020,78641434,78641774,
1727	0	0	23620	0	0	0	0	+	Isoform_447617_15	1728	0	1727	chr1	248956422	148844429	148869776	3	365,56,1306,	0,365,421,	148844429,148863249,148868470,
1930	0	0	31934	1	1	1	1	-	Isoform_448207_16	1931	0	1931	chr1	248956422	88857699	88891564	6	1251,209,147,134,107,82,	0,1251,1460,1607,1741,1848,	88857699,88859802,88860139,88863980,88887260,88891482,
1551	0	0	12349	0	0	0	0	-	Isoform_448607_26	1552	0	1551	chr1	248956422	154206726	154220626	5	922,59,167,118,285,	0,922,981,1148,1266,	154206726,154212319,154212457,154214456,154220341,
1508	0	0	5472	0	0	0	0	+	Isoform_448721_12	1508	0	1508	chr1	248956422	155127877	155134857	5	192,296,66,51,903,	0,192,488,554,605,	155127877,155131338,155133502,155133729,155133954,
1371	0	0	3176	1	1	1	1	+	Isoform_449291_7	1373	0	1372	chr1	248956422	161159518	161164066	7	160,621,60,121,156,65,189,	0,160,781,841,962,1118,1183,	161159518,161160619,161162037,161162269,161162918,161163554,161163877,
2417	0	0	1701	1	1	0	0	-	Isoform_450424_16	2419	1	2419	chr1	248956422	211575042	211579160	2	1247,1170,	1,1248,	211575042,211577990,
971	0	0	30962	1	1	1	1	-	Isoform_451254_28	974	2	974	chr1	248956422	205718248	205750182	7	231,150,153,56,106,50,226,	2,233,383,536,592,698,748,	205718248,205719526,205720500,205723925,205727699,205729571,205749956,
980	0	0	2604	0	0	2	2	+	Isoform_45225_36	982	0	980	chr1	248956422	28506044	28509630	4	40,108,33,801,	0,40,148,181,	28506044,28506219,28508127,28508829,
898	0	0	27474	0	0	1	2	+	Isoform_45245_15	898	0	898	chr1	248956422	16367219	16395593	3	89,255,556,	0,89,344,	16367219,16393227,16395037,
1804	0	0	1906	1	3	0	0	+	Isoform_452526_6	1816	0	1807	chr1	248956422	236523987	236527697	2	74,1730,	0,74,	236523987,236525967,
1104	0	0	9212	0	0	0	0	+	Isoform_452605_48	1105	1	1105	chr1	248956422	174999944	175010260	6	251,220,97,100,98,338,	1,252,472,569,669,767,	174999944,175004613,175006744,175007097,175008608,175009922,
1257	0	0	20999	0	0	0	0	-	Isoform_452925_12	1275	2	1259	chr1	248956422	111117910	111140166	9	357,93,83,178,140,68,145,64,129,	2,359,452,535,713,853,921,1066,1130,	111117910,111118804,111119876,111120515,111124741,111126226,111131423,111137522,111140037,
1347	0	0	1782	0	0	0	0	+	Isoform_453317_119	1350	0	1347	chr1	248956422	67685202	67688331	4	336,102,238,671,	0,336,438,676,	67685202,67686024,67686349,67687660,
1898	0	0	25166	1	3	2	4	-	Isoform_453364_6	1901	0	1901	chr1	248956422	21756078	21783146	3	624,955,323,	0,624,1579,	21756078,21756828,21782823,
1288	0	0	27813	1	2	0	0	+	Isoform_455245_5	1290	0	1290	chr1	248956422	24502929	24532030	3	221,254,813,	0,221,475,	24502929,24514313,24531217,
1109	0	0	4316	0	0	0	0	-	Isoform_455304_5	1110	0	1109	chr1	248956422	11054590	11060015	7	295,123,84,154,93,121,239,	0,295,418,502,656,749,870,	11054590,11054961,11056010,11056603,11058799,11059224,11059776,
2797	0	0	5895	2	3	0	0	-	Isoform_455438_6	2804	2	2802	chr1	248956422	20499449	20508141	4	1970,121,88,618,	2,1972,2093,2181,	20499449,20502068,20503221,20507523,
566	0	0	746	0	0	1	1	-	Isoform_455853_11	572	5	571	chr1	248956422	161037637	161038950	4	189,163,144,71,	5,194,357,501,	161037637,161037912,161038550,161038879,
1254	0	0	98400	0	0	0	0	-	Isoform_456318_81	1262	8	1262	chr1	248956422	64866863	64966517	7	345,164,154,124,199,83,185,	8,353,517,671,795,994,1077,	64866863,64869310,64873369,64879024,64883276,64886258,64966332,
2141	0	0	115618	0	0	2	2	+	Isoform_45654_6	2143	0	2141	chr1	248956422	213051302	213169063	7	207,36,121,116,94,363,1206,	0,207,243,364,480,574,937,	213051302,213071005,213077695,213104453,213117316,213129526,213167857,
1497	0	0	31797	0	0	0	0	+	Isoform_456949_29	1498	0	1497	chr1	248956422	229271112	229304406	8	258,81,115,63,155,96,128,601,	0,258,339,454,517,672,768,896,	229271112,229286485,229288728,229295847,229297481,229298976,229302861,229303805,
817	0	0	12583	0	0	0	0	+	Isoform_456973_6	817	0	817	chr1	248956422	168178954	168192354	5	227,180,100,132,178,	0,227,407,507,639,	168178954,168183901,168184778,168191368,168192176,
1693	0	0	1657	0	0	0	0	+	Isoform_457870_6	1694	0	1693	chr1	248956422	43974946	43978296	7	902,84,78,70,52,191,316,	0,902,986,1064,1134,1186,1377,	43974946,43976089,43976301,43976589,43976772,43977025,43977980,
2188	0	0	2354	2	2	2	2	+	Isoform_458120_5	2190	0	2190	chr1	248956422	9724368	9728912	3	53,133,2004,	0,53,186,	9724368,9724803,9726908,
2223	0	0	5407	1	1	3	3	+	Isoform_458158_5	2226	0	2224	chr1	248956422	155323480	155331113	9	332,99,77,175,106,47,553,126,711,	0,332,431,508,683,789,836,1389,1515,	155323480,155324844,155325101,155325315,155325566,155325863,155326579,155328149,155330402,
2148	0	0	18345	0	0	2	3	-	Isoform_458416_8	2148	0	2148	chr1	248956422	229487860	229508356	9	985,148,71,156,171,108,104,119,289,	0,985,1133,1204,1360,1531,1639,1743,1862,	229487860,229489954,229495494,229495891,229498135,229500755,229501998,229506039,229508067,
1031	0	0	699	0	0	0	0	-	Isoform_458462_14	1062	31	1062	chr1	248956422	145925720	145927450	4	207,137,596,91,	31,238,375,971,	145925720,145926040,145926481,145927359,
2352	0	0	28307	1	2	1	1	-	Isoform_458505_16	2354	0	2354	chr1	248956422	77948410	77979070	20	364,146,75,129,80,152,161,142,101,103,102,99,163,58,72,50,40,39,91,186,	0,364,510,585,714,794,946,1107,1249,1350,1453,1555,1654,1817,1875,1947,1997,2037,2076,2167,	77948410,77949154,77955254,77956571,77960183,77960343,77962769,77963573,77964061,77964253,77964645,77964869,77965068,77966693,77966883,77967048,77967626,77968164,77969924,77978884,
461	0	0	959	0	0	0	0	-	Isoform_45888_2000	462	0	461	chr1	248956422	153534598	153536018	3	232,159,70,	0,232,391,	153534598,153535201,153535948,
1088	0	0	8920	0	0	0	0	-	Isoform_459158_6	1093	3	1091	chr1	248956422	186313831	186323839	9	195,96,119,157,96,107,95,69,154,	3,198,294,413,570,666,773,868,937,	186313831,186314628,186317481,186318446,186318732,186320311,186322317,186322517,186323685,
3430	0	0	27477	1	1	0	0	+	Isoform_459292_24	3434	0	3431	chr1	248956422	16367235	16398142	3	73,252,3105,	0,73,325,	16367235,16393230,16395037,
1502	0	0	3493	0	0	0	0	+	Isoform_459509_10	1502	0	1502	chr1	248956422	155208828	155213823	8	504,70,80,93,183,77,155,340,	0,504,574,654,747,930,1007,1162,	155208828,155210345,155210547,155212126,155212384,155212693,155213236,155213483,
1037	0	0	8930	1	3	0	0	-	Isoform_459753_6	1046	1	1041	chr1	248956422	42807051	42817018	2	449,588,	1,450,	42807051,42816430,
542	0	0	10716	0	0	0	0	-	Isoform_460688_7	545	3	545	chr1	248956422	100412812	100424070	3	236,100,206,	3,239,339,	100412812,100418490,100423864,
1385	0	0	20072	0	0	0	0	-	Isoform_461254_111	1385	0	1385	chr1	248956422	37493312	37514769	7	795,34,193,46,88,116,113,	0,795,829,1022,1068,1156,1272,	37493312,37495884,37501803,37509277,37509454,37513422,37514656,
2757	0	0	6139	0	0	1	1	-	Isoform_461600_22	2768	0	2757	chr1	248956422	182382893	182391790	7	1830,200,128,147,162,179,112,	0,1830,2030,2158,2305,2467,2646,	182382893,182385356,182385759,182386255,182387130,182388571,182391678,
2265	0	0	14402	0	0	1	1	-	Isoform_461610_50	2271	0	2265	chr1	248956422	225411386	225428054	8	1259,55,197,190,84,201,179,101,	0,1259,1314,1511,1701,1785,1986,2165,	225411386,225415277,225417983,225419262,225419714,225422076,225423910,225427953,
775	0	0	29983	0	0	0	0	-	Isoform_461776_9	783	0	775	chr1	248956422	6264271	6295029	3	424,185,166,	0,424,609,	6264271,6281101,6294863,
1551	0	0	23936	1	1	0	0	-	Isoform_462473_7	1552	0	1552	chr1	248956422	52896238	52921725	10	359,48,51,188,57,87,88,299,201,173,	0,359,407,458,646,703,790,878,1177,1378,	52896238,52897436,52899173,52904645,52905033,52907867,52911565,52911722,52913894,52921552,
1294	0	0	18982	0	0	0	0	+	Isoform_462847_12	1297	0	1294	chr1	248956422	40979709	40999985	10	120,179,171,101,117,84,81,152,133,156,	0,120,299,470,571,688,772,853,1005,1138,	40979709,40983277,40984820,40987371,40988593,40991164,40991764,40995916,40997393,40999829,
1164	0	0	32268	0	0	1	1	+	Isoform_463051_5	1164	0	1164	chr1	248956422	59815018	59848451	11	162,86,73,51,133,68,63,84,167,141,137,	0,162,248,321,372,505,573,636,720,887,1028,	59815018,59821857,59828779,59832162,59833404,59835344,59836872,59840307,59843431,59847044,59848314,
1933	0	0	2622	0	0	2	2	-	Isoform_463228_5	1933	0	1933	chr1	248956422	42926237	42930794	7	1004,204,102,105,188,163,169,	0,1004,1208,1310,1415,1603,1766,	42926237,42927604,42928931,42929209,42929592,42929872,42930625,
1792	0	0	5951	1	1	0	0	-	Isoform_463311_6	1793	0	1793	chr1	248956422	33323632	33331375	4	1387,235,142,28,	0,1387,1622,1764,	33323632,33328869,33330070,33331347,
1433	0	0	41844	0	0	0	0	+	Isoform_463392_44	1433	0	1433	chr1	248956422	9539490	9582767	7	257,180,78,101,67,281,469,	0,257,437,515,616,683,964,	9539490,9553625,9567283,9570257,9573345,9579953,9582298,
1465	0	0	17778	0	0	0	0	+	Isoform_463685_25	1465	0	1465	chr1	248956422	45550806	45570049	11	70,190,128,90,120,152,196,200,73,87,159,	0,70,260,388,478,598,750,946,1146,1219,1306,	45550806,45550965,45552435,45561788,45566568,45566868,45567981,45568484,45568926,45569142,45569890,
1611	0	0	72102	1	1	0	0	+	Isoform_463886_7	1613	0	1612	chr1	248956422	27234525	27308238	2	128,1483,	0,128,	27234525,27306755,
435	0	0	21950	0	0	0	0	-	Isoform_464554_7	435	0	435	chr1	248956422	25043575	25065960	2	261,174,	0,261,	25043575,25065786,
905	0	0	89195	0	0	1	5	+	Isoform_464767_7	909	0	905	chr1	248956422	5992689	6082794	5	99,129,44,38,600,	0,99,228,272,310,	5992689,6040516,6072754,6073732,6082194,
1710	0	0	13235	1	1	0	0	-	Isoform_464939_10	1714	0	1711	chr1	248956422	184921	199866	11	429,69,153,159,198,136,137,146,99,154,30,	0,429,498,651,810,1008,1144,1281,1427,1526,1680,	184921,185490,186316,187128,187379,187754,188129,188438,188790,195262,199836,
725	0	0	2007	0	0	0	0	+	Isoform_464948_39	725	0	725	chr1	248956422	109090760	109093492	2	122,603,	0,122,	109090760,109092889,
1130	0	0	509	0	0	0	0	-	Isoform_465144_5	1130	0	1130	chr1	248956422	151399569	151401208	3	158,205,767,	0,158,363,	151399569,151399980,151400441,
3183	0	0	4893	6	6	1	2	+	Isoform_465234_5	3193	0	3189	chr1	248956422	27960013	27968091	4	349,197,1050,1589,	0,349,546,1596,	27960013,27963496,27964878,27966502,
1147	0	0	48098	0	0	0	0	+	Isoform_46565_7	1148	0	1147	chr1	248956422	243256057	243305302	8	183,153,86,114,126,129,65,291,	0,183,336,422,536,662,791,856,	243256057,243270104,243270977,243274542,243286271,243293090,243304712,243305011,
1703	0	0	9791	0	0	0	0	+	Isoform_465859_29	1705	0	1703	chr1	248956422	173477310	173488804	5	182,157,147,147,1070,	0,182,339,486,633,	173477310,173481325,173485360,173486254,173487734,
1514	0	0	13598	1	1	0	0	+	Isoform_466117_9	1516	0	1515	chr1	248956422	150293867	150308979	2	582,932,	0,582,	150293867,150308047,
1335	0	0	17906	0	0	0	0	+	Isoform_466126_52	1339	0	1335	chr1	248956422	45550806	45570047	10	70,190,90,120,152,196,200,73,87,157,	0,70,260,350,470,622,818,1018,1091,1178,	45550806,45550965,45561788,45566568,45566868,45567981,45568484,45568926,45569142,45569890,
2026	0	0	53147	1	1	1	1	+	Isoform_466822_10	2028	0	2027	chr1	248956422	89633149	89688323	2	173,1854,	0,173,	89633149,89686469,
2224	0	0	9900	1	5	1	1	+	Isoform_468002_6	2230	0	2229	chr1	248956422	70411270	70423395	3	313,82,1830,	0,313,395,	70411270,70415955,70421565,
1481	0	0	3816	0	0	0	0	+	Isoform_468239_7	1481	0	1481	chr1	248956422	206470441	206475738	5	257,90,119,141,874,	0,257,347,466,607,	206470441,206471155,206473195,206474330,206474864,
740	0	0	5470	0	0	0	0	-	Isoform_470659_13	740	0	740	chr1	248956422	184884240	184890450	3	560,115,65,	0,560,675,	184884240,184890107,184890385,
1287	0	0	47518	0	0	0	0	+	Isoform_470781_54	1287	0	1287	chr1	248956422	161314382	161363187	6	43,57,102,62,164,859,	0,43,100,202,264,428,	161314382,161323613,161328395,161340593,161356676,161362328,
2814	0	0	7500	0	0	1	1	-	Isoform_470944_58	2816	2	2816	chr1	248956422	151983495	151993810	2	2756,59,	2,2758,	151983495,151993751,
1459	0	0	6062	0	0	0	0	-	Isoform_470977_12	1459	0	1459	chr1	248956422	88884044	88891565	3	1176,200,83,	0,1176,1376,	88884044,88887167,88891482,
1777	0	0	264	2	2	2	3	+	Isoform_471283_5	1779	0	1779	chr1	248956422	13754219	13756263	2	1595,185,	0,1595,	13754219,13756078,
1849	0	0	1944	0	0	0	0	+	Isoform_471387_7	1852	0	1849	chr1	248956422	53210128	53213921	2	1191,658,	0,1191,	53210128,53213263,
2438	0	0	25665	1	1	6	6	+	Isoform_471586_5	2439	0	2439	chr1	248956422	24643300	24671409	16	47,90,123,171,116,204,195,120,269,81,87,145,111,465,196,24,	0,47,137,260,431,547,751,946,1066,1335,1416,1503,1648,1759,2224,2420,	24643300,24645983,24646666,24648858,24649970,24651408,24652433,24652912,24654854,24660718,24661309,24662659,24666814,24669122,24670119,24671385,
2229	0	0	3899	2	2	0	0	-	Isoform_471808_8	2262	31	2262	chr1	248956422	1635591	1641719	9	265,545,117,108,803,91,176,66,58,	31,296,841,958,1066,1869,1960,2136,2202,	1635591,1635936,1636681,1636896,1637080,1638499,1640276,1641047,1641661,
1064	0	0	11388	0	0	0	0	-	Isoform_472075_7	1067	3	1067	chr1	248956422	36137037	36149489	5	285,183,100,98,398,	3,288,471,571,669,	36137037,36137795,36139719,36140068,36149091,
2904	0	0	20059	2	4	0	0	+	Isoform_472278_5	2911	0	2908	chr1	248956422	28259525	28282488	7	412,66,198,119,191,145,1773,	0,412,478,676,795,986,1131,	28259525,28269182,28271673,28274039,28274824,28279096,28280715,
3018	0	0	8249	0	0	0	0	+	Isoform_47273_36	3018	0	3018	chr1	248956422	248838248	248849515	4	303,154,97,2464,	0,303,457,554,	248838248,248844482,248845565,248847051,
1081	0	0	791	1	1	0	0	-	Isoform_472802_10	1082	0	1082	chr1	248956422	32036188	32038060	2	855,226,	0,855,	32036188,32037834,
1817	0	0	25669	0	0	0	0	+	Isoform_473096_88	1817	0	1817	chr1	248956422	236142554	236170040	2	482,1335,	0,482,	236142554,236168705,
1325	0	0	34394	0	0	0	0	-	Isoform_473177_56	1327	2	1327	chr1	248956422	100990063	101025782	8	568,104,40,121,109,125,158,100,	2,570,674,714,835,944,1069,1227,	100990063,100992636,100995109,101001466,101013709,101021640,101025308,101025682,
1555	0	0	48226	2	5	0	0	-	Isoform_473381_6	1560	0	1560	chr1	248956422	12567909	12617690	5	515,239,120,144,537,	0,515,754,874,1018,	12567909,12578717,12579292,12580522,12617153,
1416	0	0	3850	1	1	1	1	-	Isoform_474403_9	1420	3	1420	chr1	248956422	33323627	33328894	2	1392,25,	3,1395,	33323627,33328869,
2197	0	0	1167	0	0	0	0	+	Isoform_47486_7	2198	0	2197	chr1	248956422	43970003	43973367	6	319,113,224,411,177,953,	0,319,432,656,1067,1244,	43970003,43970595,43970965,43971659,43972157,43972414,
2319	0	0	2686	0	0	0	0	-	Isoform_475667_11	2325	3	2322	chr1	248956422	45006325	45011330	12	690,53,183,82,166,83,114,116,136,93,161,442,	3,693,746,929,1011,1177,1260,1374,1490,1626,1719,1880,	45006325,45007218,45007412,45008239,45008535,45009143,45009368,45009567,45009985,45010200,45010545,45010888,
2321	0	0	12789	1	1	0	0	-	Isoform_47575_8	2322	0	2322	chr1	248956422	32379316	32394426	5	1952,168,117,61,23,	0,1952,2120,2237,2298,	32379316,32383829,32386778,32394079,32394403,
973	0	0	12133	0	0	1	1	+	Isoform_475847_8	973	0	973	chr1	248956422	151429604	151442711	5	107,176,159,125,407,	0,107,283,442,567,	151429604,151430665,151440927,151442080,151442304,
1025	0	0	407	0	0	0	0	+	Isoform_476305_11	1026	0	1025	chr1	248956422	1615885	1617317	2	215,810,	0,215,	1615885,1616507,
692	0	0	591	0	0	0	0	+	Isoform_476581_23	692	0	692	chr1	248956422	32651211	32652494	2	111,581,	0,111,	32651211,32651913,
790	0	0	16214	0	0	0	0	-	Isoform_476948_334	790	0	790	chr1	248956422	235111831	235128835	5	277,143,82,47,241,	0,277,420,502,549,	235111831,235113767,235119817,235122325,235128594,
3435	0	0	6350	0	0	0	0	+	Isoform_47787_10	3439	0	3435	chr1	248956422	37474582	37484367	4	47,481,140,2767,	0,47,528,668,	37474582,37475458,37480289,37481600,
1960	0	0	11932	1	1	0	0	+	Isoform_477910_5	1963	0	1961	chr1	248956422	159802361	159816253	10	94,21,267,285,282,123,66,72,32,718,	0,94,115,382,667,949,1072,1138,1210,1242,	159802361,159806595,159808177,159808960,159809401,159810093,159813488,159814220,159815427,159815535,
2050	0	0	926	0	0	0	0	-	Isoform_478107_6	2050	0	2050	chr1	248956422	44801226	44804202	3	706,96,1248,	0,706,802,	44801226,44802759,44802954,
1006	0	0	10064	0	0	0	0	+	Isoform_47833_13	1010	4	1010	chr1	248956422	38012732	38023802	8	133,62,103,114,94,131,111,258,	4,137,199,302,416,510,641,752,	38012732,38016358,38017667,38018463,38019058,38019252,38022698,38023544,
3387	0	0	16292	1	1	0	0	-	Isoform_478511_32	3388	0	3388	chr1	248956422	205302063	205321742	7	2450,133,120,66,152,121,345,	0,2450,2583,2703,2769,2921,3042,	205302063,205305198,205306187,205308164,205308580,205311704,205321397,
854	0	0	162030	1	1	1	3	-	Isoform_478742_5	857	2	857	chr1	248956422	243687434	243850321	4	291,126,158,282,	2,293,419,577,	243687434,243695590,243843124,243850039,
2569	0	0	11002	1	1	1	7	+	Isoform_478771_14	2571	1	2571	chr1	248956422	52404601	52418179	10	278,160,122,86,111,113,27,98,49,1532,	1,279,439,561,647,758,871,898,996,1045,	52404601,52405679,52408568,52411114,52412513,52413878,52414620,52414761,52415337,52416647,
961	0	0	59361	0	0	1	2	+	Isoform_479252_12	969	8	969	chr1	248956422	94418398	94478722	9	190,37,99,89,70,98,124,57,199,	8,198,235,334,423,493,591,715,772,	94418398,94458606,94464774,94467918,94473765,94475142,94475613,94478258,94478523,
2843	0	0	7150	0	0	0	0	+	Isoform_479330_6	2843	0	2843	chr1	248956422	201866762	201876755	8	197,149,129,276,167,134,979,812,	0,197,346,475,751,918,1052,2031,	201866762,201868647,201869589,201870582,201871160,201872827,201874249,201875943,
570	0	0	3517	0	0	0	0	-	Isoform_479426_101	570	0	570	chr1	248956422	173863900	173867987	11	175,48,30,54,38,38,30,40,36,53,28,	0,175,223,253,307,345,383,413,453,489,542,	173863900,173864256,173864674,173865228,173865509,173865856,173866176,173866527,173866760,173866990,173867959,
1331	0	0	13726	0	0	0	0	+	Isoform_479697_7	1331	0	1331	chr1	248956422	19664872	19679929	3	161,159,1011,	0,161,320,	19664872,19678566,19678918,
1281	0	0	42023	0	0	1	1	+	Isoform_479767_10	1293	7	1288	chr1	248956422	9539465	9582770	5	282,180,67,281,472,	7,289,469,536,817,	9539465,9553625,9573345,9579953,9582298,
1496	0	0	24028	1	1	0	0	+	Isoform_480556_22	1498	0	1497	chr1	248956422	100266244	100291768	11	176,101,144,124,59,142,125,59,95,105,366,	0,176,277,421,545,604,746,871,930,1025,1130,	100266244,100266523,100268151,100270556,100273393,100274823,100275598,100277257,100285227,100287098,100291402,
1958	0	0	9975	0	0	0	0	+	Isoform_480682_37	1958	0	1958	chr1	248956422	27341998	27353931	15	152,229,149,73,46,73,101,114,161,97,159,79,100,206,219,	0,152,381,530,603,649,722,823,937,1098,1195,1354,1433,1533,1739,	27341998,27345296,27347420,27347807,27347966,27349079,27349397,27349651,27349971,27350388,27350793,27351257,27351455,27353282,27353712,
1406	0	0	3791	0	0	0	0	-	Isoform_480992_19	1408	2	1408	chr1	248956422	157133150	157138347	4	1077,238,59,32,	2,1079,1317,1376,	157133150,157135470,157136306,157138315,
1956	0	0	10140	1	2	0	0	+	Isoform_481460_5	1961	0	1958	chr1	248956422	25820843	25832939	7	78,110,105,110,212,322,1019,	0,78,188,293,403,615,937,	25820843,25823018,25823643,25826301,25826614,25829508,25831920,
1371	0	0	15044	0	0	0	0	+	Isoform_481541_6	1374	0	1371	chr1	248956422	23743487	23759902	9	91,57,112,156,98,181,112,173,391,	0,91,148,260,416,514,695,807,980,	23743487,23749020,23752406,23754099,23754362,23755842,23756273,23756952,23759511,
1645	0	0	7456	1	1	1	24	-	Isoform_481634_5	1647	0	1646	chr1	248956422	26361633	26370758	7	389,129,264,407,205,125,126,	0,389,518,782,1189,1394,1519,	26361633,26363025,26364531,26364819,26367592,26368457,26370632,
2551	0	0	40861	3	4	1	1	-	Isoform_482132_5	2558	3	2558	chr1	248956422	244408494	244451907	13	1144,150,98,125,155,127,82,108,67,51,69,103,273,	3,1147,1297,1395,1520,1675,1802,1884,1992,2059,2110,2179,2282,	244408494,244411286,244415980,244417627,244418759,244420169,244422834,244423952,244424320,244432544,244436824,244437665,244451634,
1697	0	0	76093	0	0	0	0	-	Isoform_482316_6	1698	0	1697	chr1	248956422	145746298	145824088	9	699,116,94,73,72,209,58,59,317,	0,699,815,909,982,1054,1263,1321,1380,	145746298,145747994,145750406,145751437,145752977,145771710,145784538,145788907,145823771,
2411	0	0	3085	4	4	1	1	+	Isoform_482421_5	2420	0	2415	chr1	248956422	206728780	206734277	9	69,65,80,127,76,125,86,81,1703,	0,69,134,214,341,417,542,628,709,	206728780,206729034,206729395,206729971,206730687,206731137,206731639,206731838,206732574,
600	0	0	24136	0	0	0	0	-	Isoform_482624_27	600	0	600	chr1	248956422	53921561	53946297	6	206,44,69,107,113,61,	0,206,250,319,426,539,	53921561,53923903,53928371,53930038,53939984,53946236,
1030	0	0	88232	0	0	0	0	-	Isoform_483028_18	1038	0	1030	chr1	248956422	91796908	91886170	3	563,174,293,	0,563,737,	91796908,91861470,91885877,
698	0	0	110654	1	3	2	4	-	Isoform_483724_28	705	1	702	chr1	248956422	19374174	19485530	5	281,114,122,90,95,	1,282,396,518,608,	19374174,19378539,19385504,19419660,19485435,
730	0	0	692	1	1	0	0	-	Isoform_48383_6	734	3	734	chr1	248956422	1613763	1615185	2	131,599,	3,134,	1613763,1614586,
1598	0	0	1855	1	1	1	4	+	Isoform_484175_5	1599	0	1599	chr1	248956422	224183256	224186713	2	1431,171,	0,1431,	224183256,224186542,
615	0	0	5822	0	0	0	0	-	Isoform_484681_88	615	0	615	chr1	248956422	110401255	110407692	4	328,118,62,107,	0,328,446,508,	110401255,110403918,110406317,110407585,
1986	0	0	1722	0	0	0	0	-	Isoform_484697_40	1986	0	1986	chr1	248956422	101236754	101240462	2	345,1641,	0,345,	101236754,101238821,
2175	0	0	32720	0	0	0	0	+	Isoform_484983_24	2176	0	2175	chr1	248956422	32251267	32286162	13	104,110,82,91,99,104,150,153,180,167,154,132,649,	0,104,214,296,387,486,590,740,893,1073,1240,1394,1526,	32251267,32274324,32274736,32274992,32275320,32275568,32275913,32276336,32276606,32279580,32279840,32280078,32285513,
2736	0	0	179203	2	2	0	0	+	Isoform_485355_7	2738	0	2738	chr1	248956422	121185001	121366940	5	123,609,193,163,1648,	0,123,732,925,1088,	121185001,121186904,121284802,121324477,121365292,
438	0	0	1752	0	0	0	0	-	Isoform_485443_131	439	1	439	chr1	248956422	23978135	23980325	3	138,165,135,	1,139,304,	23978135,23978652,23980190,
3077	0	0	222	1	1	0	0	-	Isoform_485491_27	3078	0	3078	chr1	248956422	200406728	200410027	2	2995,82,	0,2995,	200406728,200409945,
1266	0	0	774	2	3	2	4	-	Isoform_485999_5	1269	0	1269	chr1	248956422	153632287	153634331	2	66,1204,	0,66,	153632287,153633127,
337	0	0	1042	0	0	1	2	+	Isoform_486958_998	338	0	337	chr1	248956422	153990763	153992144	4	37,109,111,80,	0,37,146,257,	153990763,153991114,153991565,153992064,
786	0	0	4082	0	0	0	0	+	Isoform_487109_34	786	0	786	chr1	248956422	161153988	161158856	5	132,68,64,77,445,	0,132,200,264,341,	161153988,161156949,161157253,161157616,161158411,
1215	0	0	11496	0	0	0	0	+	Isoform_487818_29	1216	0	1215	chr1	248956422	151254753	151267464	9	55,141,115,87,216,109,132,68,292,	0,55,196,311,398,614,723,855,923,	151254753,151262160,151263913,151264831,151265393,151266003,151266307,151266519,151267172,
1168	0	0	6161	0	0	1	1	+	Isoform_487968_8	1185	15	1183	chr1	248956422	75787495	75794825	8	109,198,106,53,111,126,150,316,	15,124,322,428,481,592,718,868,	75787495,75789158,75789951,75791284,75791460,75792180,75794083,75794509,
4235	0	0	4408	2	2	3	4	+	Isoform_488126_8	4238	0	4237	chr1	248956422	207321681	207330328	5	184,186,192,100,3577,	0,184,370,562,662,	207321681,207322381,207324558,207325621,207326751,
289	0	0	37518	0	0	0	0	-	Isoform_488338_5	994	1	994	chr1	248956422	246273163	246310970	2	275,14,	1,276,	246273163,246310956,
1714	0	0	48821	0	0	0	0	+	Isoform_489053_13	1717	3	1717	chr1	248956422	24415801	24466336	12	103,350,69,172,60,146,97,136,89,64,95,333,	3,106,456,525,697,757,903,1000,1136,1225,1289,1384,	24415801,24419290,24440171,24442054,24445184,24449480,24453407,24456137,24458887,24460480,24464025,24466003,
805	0	0	7091	1	1	0	0	+	Isoform_489269_18	808	0	806	chr1	248956422	17356102	17363998	5	25,103,71,129,477,	0,25,128,199,328,	17356102,17356356,17358837,17359279,17363521,
1298	0	0	6753	1	1	2	3	+	Isoform_489550_6	1303	0	1299	chr1	248956422	179087935	179095989	3	154,125,1022,	0,154,279,	179087935,179094092,179094967,
1506	0	0	5757	0	0	0	0	+	Isoform_489570_294	1506	0	1506	chr1	248956422	2556564	2563827	8	169,109,126,156,91,143,32,680,	0,169,278,404,560,651,794,826,	2556564,2557725,2558342,2559822,2560623,2561672,2562864,2563147,
2294	0	0	14463	1	1	3	3	-	Isoform_489699_7	2295	0	2295	chr1	248956422	35176383	35193143	12	88,81,48,122,49,118,85,197,96,302,189,922,	0,88,169,217,339,388,506,591,788,884,1186,1375,	35176383,35177318,35177988,35187000,35187202,35187972,35189002,35189185,35190497,35190693,35191340,35192221,
503	0	0	26663	0	0	0	0	-	Isoform_49008_8	503	0	503	chr1	248956422	86886957	86914123	3	239,168,96,	0,239,407,	86886957,86903280,86914027,
3117	0	0	43668	7	588	9	9	-	Isoform_49032_5	3705	0	3705	chr1	248956422	226361293	226408087	22	248,115,62,128,153,99,129,123,84,129,196,133,69,141,148,177,117,100,215,116,166,278,	0,248,363,425,553,706,805,934,1057,1141,1270,1466,1599,1668,1809,1957,2134,2251,2351,2566,2682,2848,	226361293,226361968,226363098,226363942,226365001,226365953,226367479,226368198,226370433,226374225,226377107,226379141,226379572,226381067,226383035,226385503,226386325,226388655,226390409,226392198,226402213,226407809,
2231	0	0	10310	0	0	0	0	+	Isoform_490395_8	2233	0	2231	chr1	248956422	12019502	12032043	7	50,196,348,85,1092,138,322,	0,50,246,594,679,1771,1909,	12019502,12021644,12022094,12022832,12029032,12031265,12031721,
3032	0	0	9378	2	2	0	0	+	Isoform_490661_11	3050	16	3050	chr1	248956422	116754452	116766862	4	101,321,231,2379,	16,117,438,669,	116754452,116754630,116760401,116764483,
668	0	0	10274	0	0	0	0	-	Isoform_491043_1684	668	0	668	chr1	248956422	151982916	151993858	3	408,153,107,	0,408,561,	151982916,151986098,151993751,
381	0	0	7220	1	5	0	0	+	Isoform_491122_23	387	1	387	chr1	248956422	244835683	244843284	3	73,64,244,	1,74,138,	244835683,244842194,244843040,
1450	0	0	91885	0	0	0	0	+	Isoform_491387_18	1455	3	1453	chr1	248956422	111619776	111713111	8	158,84,69,57,141,144,116,681,	3,161,245,314,371,512,656,772,	111619776,111691333,111695340,111697440,111703335,111704342,111709148,111712430,
1669	0	0	47771	1	1	0	0	+	Isoform_491390_5	1670	0	1670	chr1	248956422	155689087	155738527	14	87,93,52,123,102,109,93,131,81,159,60,90,118,371,	0,87,180,232,355,457,566,659,790,871,1030,1090,1180,1298,	155689087,155709032,155709772,155717005,155721516,155725381,155725926,155727607,155729041,155729207,155731355,155731943,155736945,155738156,
1680	0	0	15930	1	1	1	1	-	Isoform_491439_12	1682	1	1682	chr1	248956422	67412789	67430400	8	474,174,178,78,72,141,151,413,	1,475,649,827,905,977,1118,1269,	67412789,67415165,67420008,67424199,67424887,67425082,67426134,67429987,
721	0	0	7994	1	1	0	0	+	Isoform_492358_31	722	0	722	chr1	248956422	203861600	203870315	5	113,27,63,79,439,	0,113,140,203,282,	203861600,203862195,203863662,203865040,203869876,
3443	0	0	28607	0	0	1	1	+	Isoform_492645_12	3444	1	3444	chr1	248956422	206557217	206589268	5	476,111,298,116,2443,	1,477,588,886,1002,	206557217,206583268,206584386,206585179,206586825,
2854	0	0	8500	0	0	0	0	+	Isoform_492778_11	2854	0	2854	chr1	248956422	111755905	111767259	11	320,95,169,115,143,139,59,83,106,102,1523,	0,320,415,584,699,842,981,1040,1123,1229,1331,	111755905,111756645,111759399,111760473,111760705,111760986,111761225,111762254,111762676,111762905,111765736,
1188	0	0	8766	0	0	0	0	-	Isoform_492785_14	1188	0	1188	chr1	248956422	155968218	155978172	2	1082,106,	0,1082,	155968218,155978066,
1057	0	0	38572	0	0	0	0	+	Isoform_49278_15	1059	0	1057	chr1	248956422	10032960	10072589	3	734,187,136,	0,734,921,	10032960,10072027,10072453,
1149	0	0	13237	4	4	1	1	+	Isoform_493708_5	1156	2	1155	chr1	248956422	116754445	116768832	5	108,321,229,123,369,	2,110,431,660,783,	116754445,116754630,116760403,116764483,116768463,
489	0	0	959	0	0	0	0	-	Isoform_494537_995	495	0	489	chr1	248956422	153534604	153536052	3	226,159,104,	0,226,385,	153534604,153535201,153535948,
1939	0	0	39078	0	0	1	1	+	Isoform_494783_6	1942	0	1939	chr1	248956422	93079281	93120299	8	250,199,82,96,101,149,96,967,	0,250,449,531,627,728,877,973,	93079281,93110229,93110544,93114687,93114987,93115469,93118344,93119332,
1821	0	0	15867	0	0	2	2	-	Isoform_494882_6	1822	1	1822	chr1	248956422	67412710	67430400	8	553,174,178,123,90,141,151,413,	1,554,728,906,1029,1119,1260,1411,	67412710,67415165,67420008,67424199,67424887,67425082,67426134,67429987,
1029	0	0	2971	0	0	0	0	-	Isoform_494929_313	1030	1	1030	chr1	248956422	112701133	112705133	5	580,131,121,163,34,	1,581,712,833,996,	112701133,112702562,112702998,112703643,112705099,
415	0	0	39767	0	0	0	0	+	Isoform_495213_7	434	19	434	chr1	248956422	9651762	9691944	3	40,105,270,	19,59,164,	9651762,9691466,9691674,
750	0	0	21070	0	0	0	0	-	Isoform_496048_6	752	2	752	chr1	248956422	93158593	93180413	3	292,98,360,	2,294,392,	93158593,93160128,93180053,
2168	0	0	7959	0	0	0	0	+	Isoform_49642_31	2169	1	2169	chr1	248956422	7771298	7781425	5	87,70,159,52,1800,	1,88,158,317,369,	7771298,7773441,7777159,7778117,7779625,
1326	0	0	12826	0	0	0	0	+	Isoform_496489_6	1328	0	1326	chr1	248956422	156786658	156800810	6	516,67,96,144,66,437,	0,516,583,679,823,889,	156786658,156791066,156791696,156794664,156797275,156800373,
1513	0	0	26722	0	0	0	0	+	Isoform_497983_5	1515	0	1513	chr1	248956422	70411270	70439505	10	313,82,110,58,78,153,122,53,139,405,	0,313,395,505,563,641,794,916,969,1108,	70411270,70415955,70421565,70429793,70430316,70432082,70433827,70435124,70438687,70439100,
2155	0	0	7118	1	1	1	1	+	Isoform_49806_10	2159	0	2156	chr1	248956422	6580003	6589277	10	67,759,242,93,87,155,137,165,89,362,	0,67,826,1068,1161,1248,1403,1540,1705,1794,	6580003,6580540,6582057,6586694,6587204,6587477,6588059,6588277,6588755,6588915,
2740	0	0	31342	1	1	0	0	+	Isoform_498138_7	2743	0	2741	chr1	248956422	24502930	24537012	5	220,254,174,172,1920,	0,220,474,648,820,	24502930,24514313,24531217,24533082,24535092,
1453	0	0	363	0	0	0	0	+	Isoform_498704_29	1454	0	1453	chr1	248956422	44723775	44725591	4	131,123,898,301,	0,131,254,1152,	44723775,44724121,44724319,44725290,
1216	0	0	7960	1	2	0	0	+	Isoform_49897_5	1225	0	1218	chr1	248956422	32222423	32231599	8	21,93,88,66,111,90,74,673,	0,21,114,202,268,379,469,543,	32222423,32222537,32224033,32224409,32228498,32228726,32229134,32230926,
800	0	0	24848	0	0	0	0	+	Isoform_499252_40	805	5	805	chr1	248956422	246566358	246592006	2	305,495,	5,310,	246566358,246591511,
1206	0	0	2119	1	3	1	1	-	Isoform_499338_7	1209	0	1209	chr1	248956422	28578543	28581869	4	137,55,735,280,	0,137,192,927,	28578543,28579532,28579911,28581589,
900	0	0	39364	0	0	0	0	-	Isoform_500153_23	900	0	900	chr1	248956422	148639477	148679741	2	620,280,	0,620,	148639477,148679461,
645	0	0	223	1	1	0	0	+	Isoform_500279_33	647	1	647	chr1	248956422	146387221	146388089	2	101,544,	1,102,	146387221,146387545,
1941	0	0	19647	0	0	1	1	+	Isoform_500401_30	1944	3	1944	chr1	248956422	172533149	172554738	3	348,115,1479,	3,351,466,	172533149,172551511,172553259,
1474	0	0	3034	0	0	0	0	-	Isoform_501152_9	1474	0	1474	chr1	248956422	160338736	160343244	3	1246,114,114,	0,1246,1360,	160338736,160340180,160343130,
3274	0	0	3487	6	758	3	3	-	Isoform_502252_6	4032	0	4032	chr1	248956422	1317875	1324639	2	3218,59,	0,3218,	1317875,1324580,
1966	0	0	4229	0	0	0	0	-	Isoform_502296_5	1966	0	1966	chr1	248956422	161171309	161177504	8	780,105,123,191,236,254,195,82,	0,780,885,1008,1199,1435,1689,1884,	161171309,161172226,161173604,161173858,161174992,161175807,161176911,161177422,
577	0	0	2702	0	0	0	0	+	Isoform_502657_8	577	0	577	chr1	248956422	3772677	3775956	4	111,119,185,162,	0,111,230,415,	3772677,3773062,3775298,3775794,
1330	0	0	18316	0	0	0	0	+	Isoform_50282_11	1332	0	1330	chr1	248956422	145719506	145739152	5	53,145,327,138,667,	0,53,198,525,663,	145719506,145728255,145730743,145735996,145738485,
3511	0	0	5082	1	1	3	6	-	Isoform_503086_8	3512	0	3512	chr1	248956422	151050987	151059586	4	2340,91,978,108,	0,2340,2431,3409,	151050987,151054230,151055015,151059478,
1426	0	0	232	0	0	0	0	-	Isoform_503514_13	1429	3	1429	chr1	248956422	25230841	25232499	2	1370,56,	3,1373,	25230841,25232443,
2063	0	0	9627	1	1	1	3	+	Isoform_503669_10	2072	8	2072	chr1	248956422	66930278	66941971	2	122,1944,	8,130,	66930278,66940027,
1805	0	0	4616	2	2	0	0	-	Isoform_503921_7	1818	2	1809	chr1	248956422	110401258	110407679	3	325,118,1362,	2,327,445,	110401258,110403918,110406317,
1523	0	0	29387	2	2	0	0	+	Isoform_504246_8	1525	0	1525	chr1	248956422	16367235	16398145	4	73,252,541,657,	0,73,325,866,	16367235,16393230,16395037,16397488,
530	0	0	1127	0	0	0	0	-	Isoform_504352_65	532	0	530	chr1	248956422	153534604	153536261	3	226,159,145,	0,226,385,	153534604,153535201,153536116,
1120	0	0	74279	0	0	0	0	-	Isoform_504940_13	1120	0	1120	chr1	248956422	23093452	23168851	3	928,106,86,	0,928,1034,	23093452,23109021,23168765,
1414	0	0	28221	0	0	2	3	-	Isoform_505158_5	1421	7	1421	chr1	248956422	235131645	235161283	11	352,119,40,64,84,44,60,232,137,175,110,	7,359,478,518,582,666,710,770,1002,1139,1314,	235131645,235135651,235136033,235137876,235138090,235148403,235152705,235154880,235160510,235160892,235161173,
3110	0	0	26066	2	3	0	0	+	Isoform_505202_93	3113	0	3113	chr1	248956422	26545848	26575024	21	187,117,82,81,80,107,38,143,71,89,65,103,131,126,90,159,162,77,118,138,946,	0,187,304,386,467,547,654,692,835,906,995,1060,1163,1294,1420,1510,1669,1831,1908,2026,2164,	26545848,26546866,26547188,26551396,26551643,26553390,26554213,26554595,26555150,26555536,26556653,26556997,26558806,26560725,26561044,26561504,26571448,26571848,26572175,26573223,26574078,
1318	0	0	226	0	0	1	1	-	Isoform_506327_7	1322	4	1322	chr1	248956422	200408507	200410052	2	1212,107,	4,1216,	200408507,200409945,
1249	0	0	39044	0	0	0	0	+	Isoform_506567_26	1257	8	1257	chr1	248956422	149607325	149647618	2	229,1020,	8,237,	149607325,149646598,
1574	0	0	33848	2	3	0	0	-	Isoform_506831_6	1583	1	1578	chr1	248956422	151874057	151909479	6	871,125,111,160,187,120,	1,872,997,1108,1268,1455,	151874057,151877000,151888272,151889213,151895007,151909359,
3374	0	0	28607	2	2	0	0	+	Isoform_506839_95	3379	3	3379	chr1	248956422	206557287	206589268	5	406,111,298,116,2443,	3,409,520,818,934,	206557287,206583268,206584386,206585179,206586825,
3134	0	0	12833	0	0	0	0	-	Isoform_50704_79	3136	2	3136	chr1	248956422	39560821	39576788	16	301,103,131,94,128,87,120,88,273,96,138,95,140,116,194,1030,	2,303,406,537,631,759,846,966,1054,1327,1423,1561,1656,1796,1912,2106,	39560821,39561684,39562072,39562322,39563613,39563835,39564422,39564685,39565105,39567750,39568801,39569594,39569862,39571233,39572392,39575758,
2260	0	0	19180	0	0	1	5	+	Isoform_507273_10	2261	0	2260	chr1	248956422	10399063	10420508	13	62,76,180,66,119,70,135,190,131,134,100,123,879,	0,62,138,318,384,503,573,708,898,1029,1163,1263,1386,	10399063,10399628,10400392,10403070,10404160,10408070,10411417,10413061,10416986,10417375,10418825,10419416,10419629,
2388	0	0	9517	0	0	0	0	+	Isoform_507328_11	2391	0	2388	chr1	248956422	27342023	27353928	13	127,229,149,73,46,73,368,161,97,543,100,206,216,	0,127,356,505,578,624,697,1065,1226,1323,1866,1966,2172,	27342023,27345296,27347420,27347807,27347966,27349079,27349397,27349971,27350388,27350793,27351455,27353282,27353712,
1306	0	0	14724	1	1	0	0	-	Isoform_507703_6	1307	0	1307	chr1	248956422	31280783	31296813	5	713,166,94,130,203,	0,713,879,973,1103,	31280783,31289253,31291912,31293218,31296610,
1402	0	0	12919	2	2	0	0	-	Isoform_507895_5	1406	2	1406	chr1	248956422	239704781	239719102	4	934,227,88,153,	2,936,1163,1251,	239704781,239707533,239714176,239718949,
609	0	0	11274	0	0	0	0	-	Isoform_508131_6	614	4	613	chr1	248956422	175011535	175023418	4	216,179,159,55,	4,220,399,558,	175011535,175014672,175018417,175023363,
1376	0	0	22961	0	0	0	0	+	Isoform_508185_6	1390	0	1376	chr1	248956422	12230032	12254369	7	88,173,78,191,81,117,648,	0,88,261,339,530,611,728,	12230032,12234190,12242512,12244245,12244536,12249222,12253721,
886	0	0	3991	0	0	0	0	+	Isoform_508687_375	886	0	886	chr1	248956422	161153979	161158856	6	141,68,64,77,91,445,	0,141,209,273,350,441,	161153979,161156949,161157253,161157616,161158120,161158411,
931	0	0	2712	1	1	0	0	+	Isoform_508833_79	932	0	932	chr1	248956422	28505991	28509634	3	93,33,805,	0,93,126,	28505991,28508127,28508829,
1589	0	0	8225	0	0	0	0	+	Isoform_509077_256	1590	1	1590	chr1	248956422	23778417	23788231	6	296,44,78,105,109,957,	1,297,341,419,524,633,	23778417,23779437,23779863,23785674,23786314,23787274,
1966	0	0	13461	2	2	0	0	-	Isoform_509595_7	1970	2	1970	chr1	248956422	202942883	202958310	7	1062,187,172,117,235,67,126,	2,1064,1251,1423,1540,1775,1842,	202942883,202944982,202946438,202948303,202950929,202954240,202958184,
2167	0	0	24655	0	0	0	0	-	Isoform_510306_21	2167	0	2167	chr1	248956422	154156364	154183186	9	1357,79,70,63,76,71,118,134,199,	0,1357,1436,1506,1569,1645,1716,1834,1968,	154156364,154169304,154170399,154170648,154172028,154172907,154173083,154176114,154182987,
1892	0	0	10640	0	0	1	1	+	Isoform_510560_11	1895	0	1892	chr1	248956422	12019503	12032036	9	49,348,85,109,672,97,80,138,315,	0,49,397,482,591,1263,1360,1440,1578,	12019503,12022094,12022832,12029032,12029222,12030027,12030394,12031265,12031721,
1672	0	0	9791	1	1	0	0	+	Isoform_51056_79	1673	0	1673	chr1	248956422	173477336	173488799	5	156,157,147,147,1065,	0,156,313,460,607,	173477336,173481325,173485360,173486254,173487734,
2479	0	0	20043	0	0	0	0	+	Isoform_5106_33	2479	0	2479	chr1	248956422	1512163	1534685	16	310,77,102,60,70,166,70,156,57,126,125,52,71,168,109,760,	0,310,387,489,549,619,785,855,1011,1068,1194,1319,1371,1442,1610,1719,	1512163,1516011,1517310,1517715,1518920,1520140,1520547,1522743,1523510,1523838,1524272,1525239,1526460,1527694,1529222,1533925,
1967	0	0	2228	1	1	0	0	+	Isoform_511515_16	1969	0	1968	chr1	248956422	153634079	153638274	2	264,1703,	0,264,	153634079,153636571,
1557	0	0	32645	0	0	0	0	+	Isoform_51204_23	1557	0	1557	chr1	248956422	45584043	45618245	14	162,48,111,81,110,80,86,74,189,167,57,78,129,185,	0,162,210,321,402,512,592,678,752,941,1108,1165,1243,1372,	45584043,45591222,45602254,45604935,45606481,45613168,45614095,45614292,45615012,45615304,45616336,45616625,45617462,45618060,
1345	0	0	25435	1	2	0	0	+	Isoform_512413_11	1347	0	1347	chr1	248956422	110873141	110899921	6	107,80,189,75,96,798,	0,107,187,376,451,547,	110873141,110891391,110892344,110894326,110894959,110899123,
2071	0	0	10007	1	1	0	0	-	Isoform_512525_6	2075	3	2075	chr1	248956422	89053198	89065276	11	270,194,103,213,281,243,203,110,128,209,117,	3,273,467,570,783,1064,1307,1510,1620,1748,1957,	89053198,89054681,89055112,89056015,89056853,89057991,89058840,89059316,89060196,89063044,89065159,
1022	0	0	8857	0	0	0	0	+	Isoform_512620_15048	1022	0	1022	chr1	248956422	92832041	92841920	8	76,70,116,135,203,178,89,155,	0,76,146,262,397,600,778,867,	92832041,92833388,92833544,92834778,92836189,92837455,92840550,92841765,
2709	0	0	28417	3	3	1	1	-	Isoform_512950_6	2715	3	2715	chr1	248956422	1661481	1692608	9	22,43,146,73,1532,128,136,469,160,	3,25,68,214,287,1819,1947,2083,2552,	1661481,1665976,1668326,1669663,1670097,1675462,1676063,1676377,1692448,
648	0	0	732	0	0	0	0	+	Isoform_513150_13	648	0	648	chr1	248956422	1629225	1630605	4	86,182,66,314,	0,86,268,334,	1629225,1629384,1629638,1630291,
1999	0	0	27356	1	1	0	0	+	Isoform_513398_7	2000	0	2000	chr1	248956422	9539491	9568846	3	256,180,1563,	0,256,436,	9539491,9553625,9567283,
1094	0	0	18936	0	0	1	2	+	Isoform_513670_7	1094	0	1094	chr1	248956422	86704843	86724875	5	128,142,129,134,563,	0,128,270,399,533,	86704843,86715723,86719506,86722539,86724312,
929	0	0	7749	0	0	0	0	-	Isoform_513978_9	929	0	929	chr1	248956422	202880456	202889134	2	767,162,	0,767,	202880456,202888972,
890	0	0	22974	0	0	0	0	+	Isoform_514012_55	891	0	890	chr1	248956422	52633199	52657063	3	476,140,274,	0,476,616,	52633199,52642862,52656789,
1135	0	0	5269	0	0	0	0	-	Isoform_514073_43	1135	0	1135	chr1	248956422	110401255	110407659	4	328,118,62,627,	0,328,446,508,	110401255,110403918,110406317,110407032,
1493	0	0	91791	2	2	2	2	+	Isoform_514592_6	1499	1	1496	chr1	248956422	111619827	111713113	9	107,94,84,69,57,141,144,116,683,	1,108,202,286,355,412,553,697,813,	111619827,111627469,111691333,111695340,111697440,111703335,111704342,111709148,111712430,
3285	0	0	5315	0	0	4	4	-	Isoform_514948_11	3285	0	3285	chr1	248956422	6590723	6599327	3	2935,73,281,	0,2935,3008,	6590723,6595484,6599046,
3202	0	0	8813	0	0	0	0	-	Isoform_515074_154	3202	0	3202	chr1	248956422	154944083	154956098	11	1034,1232,132,71,24,234,166,65,127,87,30,	0,1034,2266,2398,2469,2493,2727,2893,2958,3085,3172,	154944083,154945571,154947416,154947641,154947981,154948132,154951231,154951470,154951794,154953670,154956068,
1551	0	0	3423	0	0	0	0	-	Isoform_515379_7	1561	0	1551	chr1	248956422	6461173	6466147	10	589,181,35,108,56,79,168,135,121,79,	0,589,770,805,913,969,1048,1216,1351,1472,	6461173,6461993,6462628,6462862,6463071,6464374,6464551,6465087,6465439,6466068,
955	0	0	51615	0	0	0	0	+	Isoform_515727_8	956	0	955	chr1	248956422	227728652	227781222	3	134,125,696,	0,134,259,	227728652,227766958,227780526,
2064	0	0	28038	1	1	2	2	-	Isoform_515767_75	2065	0	2065	chr1	248956422	31908253	31938357	6	707,75,131,93,689,371,	0,707,782,913,1006,1695,	31908253,31910037,31911695,31915894,31918969,31937986,
3109	0	0	6508	1	1	0	0	+	Isoform_516028_10	3110	0	3110	chr1	248956422	247416174	247425791	4	19,1025,120,1945,	0,19,1044,1164,	247416174,247418052,247423229,247423846,
1475	0	0	7475	0	0	1	1	-	Isoform_516157_5	1476	1	1476	chr1	248956422	153662034	153670985	12	522,91,115,62,88,79,117,66,103,105,60,68,	1,523,614,729,791,879,958,1075,1141,1244,1349,1409,	153662034,153662704,153663018,153663214,153664042,153664395,153665219,153665662,153667554,153668452,153670170,153670917,
1083	0	0	74279	0	0	0	0	-	Isoform_516962_14	1085	2	1085	chr1	248956422	23093453	23168815	3	927,106,50,	2,929,1035,	23093453,23109021,23168765,
3325	0	0	876	3	3	4	4	-	Isoform_517089_5	3328	0	3328	chr1	248956422	182600181	182604386	2	3158,171,	0,3158,	182600181,182604215,
1251	0	0	9064	0	0	0	0	-	Isoform_517578_14	1251	0	1251	chr1	248956422	155968218	155978533	2	1082,169,	0,1082,	155968218,155978364,
947	0	0	8946	1	1	0	0	-	Isoform_517919_125	948	0	948	chr1	248956422	86386392	86396285	2	694,253,	0,694,	86386392,86396032,
593	0	0	44156	1	1	0	0	+	Isoform_518228_6	594	0	594	chr1	248956422	12572766	12617515	3	87,144,362,	0,87,231,	12572766,12580522,12617153,
2014	0	0	65417	0	0	0	0	-	Isoform_518259_9	2027	0	2014	chr1	248956422	97853603	97921034	3	1752,111,151,	0,1752,1863,	97853603,97883263,97920883,
2933	0	0	2265	0	0	0	0	-	Isoform_51836_64	2933	0	2933	chr1	248956422	25242254	25247452	4	451,1752,586,144,	0,451,2203,2789,	25242254,25243549,25246443,25247308,
1267	0	0	13289	0	0	0	0	-	Isoform_51858_10	1267	0	1267	chr1	248956422	150751244	150765800	5	764,150,123,127,103,	0,764,914,1037,1164,	150751244,150755000,150757857,150764637,150765697,
830	0	0	16075	0	0	0	0	+	Isoform_518763_5	830	0	830	chr1	248956422	224114112	224131017	2	284,546,	0,284,	224114112,224130471,
555	0	0	959	0	0	0	0	-	Isoform_518945_236	555	0	555	chr1	248956422	153534604	153536118	3	226,159,170,	0,226,385,	153534604,153535201,153535948,
2841	0	0	65038	1	1	0	0	+	Isoform_519247_5	2842	0	2842	chr1	248956422	27234693	27302572	12	258,147,84,47,112,188,183,116,76,109,174,1347,	0,258,405,489,536,648,836,1019,1135,1211,1320,1494,	27234693,27260955,27263151,27282238,27283337,27287673,27292214,27294513,27296325,27297047,27297937,27301225,
857	0	0	337	0	0	0	0	+	Isoform_519329_14	858	0	857	chr1	248956422	149899596	149900790	2	76,781,	0,76,	149899596,149900009,
699	0	0	959	0	0	0	0	-	Isoform_520218_218	699	0	699	chr1	248956422	153534598	153536256	3	232,159,308,	0,232,391,	153534598,153535201,153535948,
2392	0	0	3695	1	2	2	2	+	Isoform_521329_7	2394	0	2394	chr1	248956422	25562796	25568885	5	109,84,131,32,2038,	0,109,193,324,356,	25562796,25563069,25563660,25565175,25566847,
3392	0	0	7437	1	1	0	0	-	Isoform_521367_23	3395	2	3395	chr1	248956422	244853660	244864489	14	843,72,185,255,169,129,120,264,113,100,140,74,112,816,	2,845,917,1102,1357,1526,1655,1775,2039,2152,2252,2392,2466,2578,	244853660,244854972,244855423,244855903,244856456,244856727,244857597,244858010,244858728,244859274,244860334,244862460,244862618,244863673,
1892	0	0	1716	2	3	0	0	-	Isoform_521477_16	1895	0	1895	chr1	248956422	150265404	150269012	5	1252,128,123,74,315,	0,1252,1380,1503,1577,	150265404,150267074,150267355,150267715,150268697,
810	0	0	89648	1	1	1	3	-	Isoform_521838_11	814	0	811	chr1	248956422	107874757	107965218	2	260,553,	0,260,	107874757,107964665,
2641	0	0	42504	0	0	1	1	+	Isoform_522039_9	2642	0	2641	chr1	248956422	100038098	100083244	12	218,96,63,128,115,219,114,72,113,98,164,1242,	0,218,314,377,505,620,839,953,1025,1138,1236,1400,	100038098,100049908,100058665,100059877,100061834,100067976,100068472,100069613,100077164,100078450,100080495,100082002,
1332	0	0	6725	1	1	0	0	+	Isoform_522712_13	1344	0	1333	chr1	248956422	209768606	209776663	4	54,72,141,1065,	0,54,126,267,	209768606,209772947,209775348,209775598,
1145	0	0	13854	0	0	0	0	-	Isoform_522840_38	1147	2	1147	chr1	248956422	31629873	31644872	3	969,144,32,	2,971,1115,	31629873,31632494,31644840,
1992	0	0	23534	0	0	1	1	+	Isoform_523040_8	1995	0	1992	chr1	248956422	13749438	13774965	3	49,56,1888,	0,49,105,	13749438,13769117,13773077,
1086	0	0	12784	0	0	0	0	-	Isoform_52384_248	1086	0	1086	chr1	248956422	114567741	114581611	7	515,81,51,162,71,93,113,	0,515,596,647,809,880,973,	114567741,114569991,114570699,114575589,114576687,114581298,114581498,
1432	0	0	698	1	1	0	0	-	Isoform_524272_5	1435	2	1435	chr1	248956422	1352690	1354820	6	939,81,77,40,156,139,	2,941,1022,1099,1139,1295,	1352690,1353847,1354029,1354192,1354353,1354681,
1602	0	0	38933	0	0	2	16	+	Isoform_52474_7	1606	4	1606	chr1	248956422	120912906	120953457	3	544,55,1019,	4,548,603,	120912906,120914357,120952438,
2347	0	0	18596	0	0	0	0	-	Isoform_524893_63	2351	1	2348	chr1	248956422	169690669	169711612	9	1133,19,129,186,186,108,387,82,117,	1,1134,1153,1282,1468,1654,1762,2149,2231,	169690669,169696534,169701559,169703254,169704567,169707341,169708416,169710435,169711495,
274	0	0	70166	0	0	0	0	-	Isoform_525862_5	857	3	857	chr1	248956422	25260817	25331257	2	79,195,	3,82,	25260817,25331062,
1450	0	0	15051	0	0	1	1	+	Isoform_525871_13	1450	0	1450	chr1	248956422	87328882	87345384	5	362,239,97,156,597,	0,362,601,698,854,	87328882,87332012,87339535,87340046,87344787,
1252	0	0	13557	0	0	0	0	+	Isoform_525947_8	1252	0	1252	chr1	248956422	39738890	39753699	10	33,99,44,27,82,101,124,186,143,413,	0,33,132,176,203,285,386,510,696,839,	39738890,39740164,39741365,39741894,39743215,39743823,39745374,39748902,39752909,39753286,
1377	0	0	1854	1	1	0	0	+	Isoform_525988_5	1380	0	1378	chr1	248956422	154272642	154275873	5	134,263,188,534,258,	0,134,397,585,1119,	154272642,154273335,154273773,154274949,154275615,
1807	0	0	45465	2	864	3	3	+	Isoform_526132_9	2674	0	2671	chr1	248956422	171485533	171532808	11	202,178,110,126,224,83,134,88,145,54,466,	0,202,380,490,616,840,923,1057,1145,1290,1344,	171485533,171512994,171514535,171515733,171517590,171522176,171523220,171523434,171524820,171527790,171532342,
708	0	0	4159	0	0	0	0	+	Isoform_526240_7	712	4	712	chr1	248956422	161153989	161158856	4	131,68,64,445,	4,135,203,267,	161153989,161156949,161157253,161158411,
1845	0	0	2226	1	3	1	1	+	Isoform_526497_6	1852	0	1848	chr1	248956422	162497836	162501908	4	432,293,125,996,	0,432,725,850,	162497836,162499954,162500649,162500912,
1092	0	0	31980	0	0	0	0	-	Isoform_526629_858	1094	1	1093	chr1	248956422	160678749	160711821	4	382,267,303,140,	1,383,650,953,	160678749,160681201,160684886,160711681,
1036	0	0	3689	0	0	0	0	+	Isoform_527724_7	1039	0	1036	chr1	248956422	111473783	111478508	6	247,48,70,95,50,526,	0,247,295,365,460,510,	111473783,111476017,111476797,111477333,111477725,111477982,
1037	0	0	10978	0	0	0	0	-	Isoform_528442_35	1037	0	1037	chr1	248956422	154924741	154936756	5	524,130,153,64,166,	0,524,654,807,871,	154924741,154926353,154929023,154932351,154936590,
1084	0	0	19567	0	0	0	0	+	Isoform_528851_8	1086	2	1086	chr1	248956422	224114115	224134766	3	281,110,693,	2,283,393,	224114115,224130471,224134073,
1500	0	0	974	0	0	1	15	+	Isoform_529018_16	1503	0	1500	chr1	248956422	15727950	15730439	3	783,89,643,	0,783,872,	15727950,15729101,15729796,
898	0	0	7742	0	0	0	0	+	Isoform_529046_17	898	0	898	chr1	248956422	228140304	228148944	8	59,114,42,97,135,85,86,280,	0,59,173,215,312,447,532,618,	228140304,228145510,228146025,228146841,228147409,228147614,228148370,228148664,
1743	0	0	8023	1	1	0	0	+	Isoform_529507_14	1745	0	1744	chr1	248956422	154983345	154993111	8	52,225,745,148,99,190,74,210,	0,52,277,1022,1170,1269,1459,1533,	154983345,154983841,154988104,154989559,154990158,154990338,154992712,154992901,
1421	0	0	33645	0	0	0	0	-	Isoform_530254_69	1421	0	1421	chr1	248956422	52020138	52055204	7	874,84,70,74,53,61,205,	0,874,958,1028,1102,1155,1216,	52020138,52023490,52024509,52027274,52028577,52041536,52054999,
1933	0	0	11032	1	2	0	0	+	Isoform_530405_20	1935	0	1935	chr1	248956422	25819972	25832937	7	57,110,105,110,212,322,1017,	0,57,167,272,382,594,916,	25819972,25823018,25823643,25826301,25826614,25829508,25831920,
2147	0	0	34769	0	0	1	1	+	Isoform_530438_34	2147	0	2147	chr1	248956422	51617093	51654010	2	128,2020,	0,128,	51617093,51651990,
1372	0	0	314	1	1	0	0	+	Isoform_530886_5	1375	0	1373	chr1	248956422	32161417	32163103	2	629,743,	0,629,	32161417,32162360,
2893	0	0	1240	1	1	0	0	-	Isoform_531074_185	2895	1	2895	chr1	248956422	145992444	145996577	8	1442,152,157,257,103,148,73,561,	1,1443,1595,1752,2009,2112,2260,2333,	145992444,145994015,145994280,145994543,145994928,145995143,145995403,145996016,
1462	0	0	20064	0	0	1	2	-	Isoform_531213_8	1466	0	1462	chr1	248956422	54031676	54053204	8	629,109,83,82,153,95,106,205,	0,629,738,821,903,1056,1151,1257,	54031676,54036609,54040757,54041723,54043372,54045691,54047266,54052999,
2415	0	0	21097	0	0	1	1	+	Isoform_531407_92	2416	1	2416	chr1	248956422	201982622	202006135	11	491,141,149,117,236,114,113,109,225,143,578,	1,492,633,782,899,1135,1249,1362,1471,1696,1839,	201982622,201988903,201989382,201996146,201997318,201999901,202001375,202001658,202003236,202004353,202005557,
2968	0	0	7380	1	1	2	2	-	Isoform_531587_11	2969	0	2969	chr1	248956422	244854132	244864482	14	371,72,185,255,169,129,120,264,113,100,140,74,112,866,	0,371,443,628,883,1052,1181,1301,1565,1678,1778,1918,1992,2104,	244854132,244854972,244855423,244855903,244856456,244856727,244857597,244858010,244858728,244859274,244860334,244862460,244862618,244863616,
1220	0	0	9281	2	2	0	0	-	Isoform_531770_7	1228	3	1225	chr1	248956422	156806245	156816746	8	328,171,147,169,90,185,58,72,	3,331,502,649,818,908,1093,1151,	156806245,156807174,156809660,156813847,156814204,156815036,156816005,156816674,
1617	0	0	15912	0	0	0	0	-	Isoform_533022_63	1617	0	1617	chr1	248956422	67412869	67430398	8	394,174,178,78,90,141,151,411,	0,394,568,746,824,914,1055,1206,	67412869,67415165,67420008,67424199,67424887,67425082,67426134,67429987,
597	0	0	21318	1	1	0	0	-	Isoform_533308_12	598	0	598	chr1	248956422	226164803	226186718	3	126,142,329,	0,126,268,	226164803,226165858,226186389,
1399	0	0	8036	0	0	1	1	+	Isoform_534012_28	1407	8	1407	chr1	248956422	150150173	150159609	6	114,147,141,105,102,791,	8,122,269,410,515,617,	150150173,150150911,150156065,150156910,150157384,150158818,
838	0	0	7716	0	0	0	0	-	Isoform_534340_6	838	0	838	chr1	248956422	186313828	186322382	7	198,96,119,157,96,107,65,	0,198,294,413,570,666,773,	186313828,186314628,186317481,186318446,186318732,186320311,186322317,
2761	0	0	12297	0	0	0	0	-	Isoform_534430_64	2761	0	2761	chr1	248956422	944211	959269	19	589,90,136,114,144,102,114,112,140,189,114,111,79,91,121,132,175,153,55,	0,589,679,815,929,1073,1175,1289,1401,1541,1730,1844,1955,2034,2125,2246,2378,2553,2706,	944211,945056,945517,946172,946401,948130,948489,951126,951999,952411,953174,953781,954003,955922,956094,956893,957098,958928,959214,
1170	0	0	12534	0	0	0	0	+	Isoform_534442_26	1170	0	1170	chr1	248956422	209768606	209782310	10	54,72,141,138,136,63,60,137,114,255,	0,54,126,267,405,541,604,664,801,915,	209768606,209772947,209775348,209775598,209777351,209778110,209779314,209780469,209781344,209782055,
867	0	0	2944	1	1	0	0	-	Isoform_534737_26	869	1	869	chr1	248956422	156737302	156741113	6	232,131,104,96,243,61,	1,233,364,468,564,807,	156737302,156737645,156738030,156738342,156738521,156741052,
1216	0	0	47993	1	1	0	0	+	Isoform_534825_5	1217	0	1217	chr1	248956422	243256090	243305299	6	150,153,86,114,126,587,	0,150,303,389,503,629,	243256090,243270104,243270977,243274542,243286271,243304712,
2489	0	0	41576	0	0	1	1	+	Isoform_535349_5	2489	0	2489	chr1	248956422	202193918	202237984	4	283,72,72,2063,	0,283,355,427,	202193918,202225422,202227935,202235921,
1788	0	0	54225	0	0	1	3	+	Isoform_535591_12	1790	0	1788	chr1	248956422	214281113	214337129	12	314,64,111,61,125,68,103,111,121,175,109,426,	0,314,378,489,550,675,743,846,957,1078,1253,1362,	214281113,214305186,214314761,214318078,214318858,214324640,214327621,214330167,214330949,214332017,214334199,214336703,
842	0	0	51000	0	0	0	0	-	Isoform_53570_5	842	0	842	chr1	248956422	145164098	145215940	2	540,302,	0,540,	145164098,145215638,
1342	0	0	14570	4	4	0	0	+	Isoform_535891_5	1348	2	1348	chr1	248956422	119711922	119727834	5	238,152,66,55,831,	2,240,392,458,513,	119711922,119721169,119723375,119726850,119727003,
621	0	0	10963	0	0	0	0	-	Isoform_536140_50	621	0	621	chr1	248956422	53226933	53238517	5	211,83,111,59,157,	0,211,294,405,464,	53226933,53228871,53233541,53235576,53238360,
2542	0	0	30396	0	0	0	0	+	Isoform_536231_19	2544	0	2542	chr1	248956422	28506045	28538983	13	39,33,76,143,82,188,180,97,123,156,120,153,1152,	0,39,72,148,291,373,561,741,838,961,1117,1237,1390,	28506045,28508127,28508829,28516724,28529857,28531802,28532170,28535049,28535257,28535870,28536261,28536746,28537831,
2753	0	0	12297	1	2	2	3	-	Isoform_536752_8	2755	0	2755	chr1	248956422	944211	959264	19	589,90,134,114,144,102,114,112,140,189,114,111,79,91,121,132,175,153,50,	0,589,679,813,927,1071,1173,1287,1399,1539,1728,1842,1953,2032,2123,2244,2376,2551,2704,	944211,945056,945519,946172,946401,948130,948489,951126,951999,952411,953174,953781,954003,955922,956094,956893,957098,958928,959214,
1372	0	0	6022	0	0	0	0	-	Isoform_53733_2125	1372	0	1372	chr1	248956422	159918111	159925505	5	830,103,175,208,56,	0,830,933,1108,1316,	159918111,159919273,159919660,159920329,159925449,
724	0	0	12324	0	0	0	0	+	Isoform_537342_13	729	5	729	chr1	248956422	95234170	95247218	3	145,116,463,	5,150,266,	95234170,95246541,95246755,
2085	0	0	32810	0	0	0	0	+	Isoform_537740_632	2086	0	2085	chr1	248956422	32251266	32286161	13	105,110,82,91,99,104,150,153,180,77,154,132,648,	0,105,215,297,388,487,591,741,894,1074,1151,1305,1437,	32251266,32274324,32274736,32274992,32275320,32275568,32275913,32276336,32276606,32279670,32279840,32280078,32285513,
1197	0	0	642	1	1	0	0	-	Isoform_538103_24	1198	0	1198	chr1	248956422	234606747	234608586	2	1105,92,	0,1105,	234606747,234608494,
1671	0	0	7977	0	0	0	0	-	Isoform_538160_9	1671	0	1671	chr1	248956422	114707109	114716757	7	941,39,124,160,179,128,100,	0,941,980,1104,1264,1443,1571,	114707109,114708153,114708530,114709568,114713799,114716049,114716657,
1057	0	0	74314	0	0	1	1	+	Isoform_538493_14	1057	0	1057	chr1	248956422	149175691	149251063	2	559,499,	0,559,	149175691,149250564,
1091	0	0	967	0	0	0	0	+	Isoform_538527_12	1096	2	1093	chr1	248956422	222644353	222646411	2	233,858,	2,235,	222644353,222645553,
619	0	0	593	0	0	1	1	-	Isoform_540443_10	619	0	619	chr1	248956422	204551489	204552702	2	517,103,	0,517,	204551489,204552599,
3436	0	0	4467	1	1	0	0	-	Isoform_540769_8	3437	0	3437	chr1	248956422	3849284	3857187	2	3137,299,	0,3137,	3849284,3856888,
868	0	0	10992	0	0	0	0	+	Isoform_541633_25	872	2	870	chr1	248956422	111449467	111461327	5	114,37,126,180,411,	2,116,153,279,459,	111449467,111449836,111456629,111459456,111460916,
2001	0	0	12370	0	0	1	1	-	Isoform_542438_18	2015	3	2004	chr1	248956422	186360856	186375228	8	1013,93,165,104,97,74,105,351,	3,1016,1109,1274,1378,1475,1549,1654,	186360856,186362287,186362836,186363341,186367885,186370969,186373358,186374877,
633	0	0	681	0	0	0	0	-	Isoform_542713_18	633	0	633	chr1	248956422	161037632	161038946	3	443,123,67,	0,443,566,	161037632,161038550,161038879,
613	0	0	31950	0	0	0	0	+	Isoform_543028_5	614	0	613	chr1	248956422	231528676	231561239	5	150,105,115,131,112,	0,150,255,370,501,	231528676,231529254,231537212,231542480,231561127,
1403	0	0	48100	0	0	0	0	+	Isoform_543250_5	1405	0	1403	chr1	248956422	12568012	12617515	6	412,126,239,120,144,362,	0,412,538,777,897,1041,	12568012,12572727,12578717,12579292,12580522,12617153,
3490	0	0	31783	1	1	0	0	-	Isoform_543586_22	3502	1	3492	chr1	248956422	151292132	151327405	12	901,121,133,266,124,105,110,228,228,937,202,135,	1,902,1023,1156,1422,1546,1651,1761,1989,2217,3154,3356,	151292132,151294017,151294408,151298807,151301843,151302193,151303540,151306135,151307573,151315572,151326171,151327270,
3066	0	0	144210	1	1	2	2	-	Isoform_544289_5	3068	1	3068	chr1	248956422	45343883	45491161	11	1675,118,87,84,85,83,147,49,122,308,310,	1,1676,1794,1881,1965,2050,2133,2280,2329,2451,2759,	45343883,45345876,45346692,45346978,45347608,45347917,45355302,45385911,45421724,45457563,45490851,
1252	0	0	700	1	1	0	0	-	Isoform_544395_21	1257	0	1253	chr1	248956422	37806215	37808167	3	761,115,376,	0,761,876,	37806215,37807100,37807791,
2925	0	0	23290	2	2	0	0	+	Isoform_544638_61	2932	5	2932	chr1	248956422	162497840	162524055	8	428,293,192,95,77,99,89,1652,	5,433,726,918,1013,1090,1189,1278,	162497840,162499954,162500912,162503753,162512499,162512724,162518101,162522403,
1721	0	0	21468	0	0	0	0	-	Isoform_544761_20	1721	0	1721	chr1	248956422	27891537	27914726	9	710,95,108,117,75,114,102,107,293,	0,710,805,913,1030,1105,1219,1321,1428,	27891537,27894011,27894289,27897004,27897632,27906927,27907180,27914062,27914433,
1543	0	0	11007	0	0	0	0	+	Isoform_545267_91	1549	5	1548	chr1	248956422	12019491	12032041	10	61,196,348,85,109,59,130,97,138,320,	5,66,262,610,695,804,863,993,1090,1228,	12019491,12021644,12022094,12022832,12029032,12029222,12029764,12030027,12031265,12031721,
1197	0	0	5956	0	0	0	0	+	Isoform_545329_40	1198	1	1198	chr1	248956422	32651206	32658359	3	116,148,933,	1,117,265,	32651206,32651913,32657426,
750	0	0	13944	0	0	0	0	-	Isoform_545906_5	750	0	750	chr1	248956422	111125386	111140080	6	264,68,145,64,166,43,	0,264,332,477,541,707,	111125386,111126226,111131423,111137522,111139500,111140037,
498	0	0	1673	0	0	2	3	-	Isoform_545918_132	505	1	499	chr1	248956422	153543621	153545795	3	302,156,43,	1,303,459,	153543621,153544653,153545752,
1576	0	0	107	0	0	1	1	+	Isoform_546261_12	1579	0	1576	chr1	248956422	151166145	151167829	2	1073,504,	0,1073,	151166145,151167325,
813	0	0	28056	0	0	0	0	-	Isoform_546452_13	813	0	813	chr1	248956422	236253087	236281956	3	418,120,275,	0,418,538,	236253087,236269874,236281681,
1499	0	0	12655	1	1	1	1	-	Isoform_546833_20	1500	0	1500	chr1	248956422	225985186	225999341	7	337,493,121,170,112,118,149,	0,337,830,951,1121,1233,1351,	225985186,225987895,225991242,225992397,225992890,225995265,225999192,
2977	0	0	7313	1	1	1	1	-	Isoform_547452_5	2980	2	2980	chr1	248956422	3735984	3746275	5	1870,155,154,130,669,	2,1872,2027,2181,2311,	3735984,3740232,3742803,3743060,3745606,
1227	0	0	1933	0	0	0	0	-	Isoform_547596_50	1229	2	1229	chr1	248956422	153974512	153977672	4	323,80,321,503,	2,325,405,726,	153974512,153975825,153976692,153977169,
1196	0	0	28720	1	1	0	0	+	Isoform_54765_11	1199	0	1197	chr1	248956422	154405430	154435346	5	284,249,124,182,357,	0,284,533,657,839,	154405430,154429195,154430482,154434518,154434989,
3104	0	0	28988	1	1	0	0	-	Isoform_547831_15	3111	0	3105	chr1	248956422	226707212	226739304	3	703,2137,264,	0,703,2840,	226707212,226735526,226739040,
553	0	0	10148	0	0	0	0	-	Isoform_548670_20	563	5	558	chr1	248956422	20776596	20787297	4	154,100,196,103,	5,159,259,455,	20776596,20779811,20780344,20787194,
977	0	0	25795	1	2	0	0	+	Isoform_548834_45	979	0	979	chr1	248956422	110873149	110899921	3	99,80,798,	0,99,179,	110873149,110891391,110899123,
790	0	0	9539	1	3	1	1	-	Isoform_549012_29	793	0	793	chr1	248956422	42807058	42817388	3	442,150,199,	0,442,592,	42807058,42816430,42817189,
694	0	0	4685	0	0	0	0	-	Isoform_549463_87	695	1	695	chr1	248956422	1401912	1407291	4	344,78,111,161,	1,345,423,534,	1401912,1405808,1406908,1407130,
723	0	0	4498	0	0	0	0	-	Isoform_549485_260	723	0	723	chr1	248956422	2189549	2194770	4	232,272,136,83,	0,232,504,640,	2189549,2193638,2193997,2194687,
3382	0	0	28723	1	1	0	0	+	Isoform_550083_5	3383	0	3383	chr1	248956422	206557163	206589268	4	530,111,298,2443,	0,530,641,939,	206557163,206583268,206584386,206586825,
989	0	0	4861	1	1	0	0	-	Isoform_550530_39	991	1	991	chr1	248956422	25900566	25906416	5	521,192,173,75,28,	1,522,714,887,962,	25900566,25901490,25903640,25904663,25906388,
849	0	0	7723	0	0	0	0	-	Isoform_55135_24	852	3	852	chr1	248956422	206913381	206921953	2	713,136,	3,716,	206913381,206921817,
2214	0	0	79487	2	2	0	0	+	Isoform_551693_10	2222	5	2221	chr1	248956422	246566562	246648263	9	101,430,206,31,87,115,22,97,1125,	5,106,536,742,773,860,975,997,1094,	246566562,246591511,246621428,246631893,246633923,246634472,246641748,246641940,246647138,
1018	0	0	231698	1	1	1	1	+	Isoform_551744_8	1019	0	1019	chr1	248956422	184387020	184619737	6	348,218,95,77,61,220,	0,348,566,661,738,799,	184387020,184477385,184507587,184590738,184598400,184619517,
4181	0	0	11767	2	2	3	4	-	Isoform_551765_6	4185	2	4185	chr1	248956422	110658986	110674938	3	600,122,3463,	2,602,724,	110658986,110668222,110671475,
584	0	0	8539	0	0	0	0	+	Isoform_551910_12	584	0	584	chr1	248956422	226062722	226071845	2	89,495,	0,89,	226062722,226071350,
1548	0	0	9193	1	1	0	0	-	Isoform_5532_6	1551	2	1551	chr1	248956422	202149852	202160593	9	572,158,111,138,77,85,184,174,49,	2,574,732,843,981,1058,1143,1327,1501,	202149852,202152541,202153724,202154185,202155532,202157738,202158117,202159280,202160544,
734	0	0	10274	0	0	0	0	-	Isoform_55369_45	734	0	734	chr1	248956422	151982916	151993924	3	408,153,173,	0,408,561,	151982916,151986098,151993751,
3193	0	0	4039	0	0	0	0	+	Isoform_55431_27	3198	2	3195	chr1	248956422	110339439	110346671	2	2829,364,	2,2831,	110339439,110346307,
587	0	0	4634	0	0	0	0	-	Isoform_55697_24	587	0	587	chr1	248956422	2189549	2194770	3	232,272,83,	0,232,504,	2189549,2193638,2194687,
787	0	0	345	0	0	0	0	-	Isoform_56131_25	787	0	787	chr1	248956422	998963	1000095	3	469,88,230,	0,469,557,	998963,999525,999865,
1452	0	0	3145	0	0	0	0	-	Isoform_56351_13	1458	0	1452	chr1	248956422	43363405	43368002	8	732,137,106,57,81,191,60,88,	0,732,869,975,1032,1113,1304,1364,	43363405,43364323,43364541,43364737,43364927,43365185,43365563,43367914,
1347	0	0	18259	0	0	1	2	-	Isoform_56894_15	1349	2	1349	chr1	248956422	84554860	84574468	7	339,162,98,172,209,139,230,	2,341,503,601,773,982,1121,	84554860,84563256,84563734,84565840,84569930,84570581,84574238,
1016	0	0	5949	0	0	0	0	-	Isoform_57454_5	1018	2	1018	chr1	248956422	151052661	151059626	4	666,91,111,148,	2,668,759,870,	151052661,151054230,151055015,151059478,
1166	0	0	5269	0	0	0	0	-	Isoform_57549_35	1167	1	1167	chr1	248956422	110401257	110407692	4	326,118,62,660,	1,327,445,507,	110401257,110403918,110406317,110407032,
1155	0	0	20067	0	0	0	0	-	Isoform_57641_11	1161	2	1157	chr1	248956422	54032017	54053239	8	288,109,82,82,153,95,106,240,	2,290,399,481,563,716,811,917,	54032017,54036609,54040755,54041723,54043372,54045691,54047266,54052999,
642	0	0	4223	0	0	0	0	+	Isoform_57643_11	650	6	648	chr1	248956422	161153989	161158854	3	131,68,443,	6,137,205,	161153989,161156949,161158411,
1188	0	0	35252	1	364	1	8	+	Isoform_57956_28	1552	0	1552	chr1	248956422	53014954	53051402	5	89,103,130,80,794,	0,89,192,322,402,	53014954,53027968,53038916,53047857,53050608,
1107	0	0	13050	0	0	0	0	+	Isoform_58754_5	1108	0	1107	chr1	248956422	145964692	145978849	7	76,167,130,57,74,114,489,	0,76,243,373,430,504,618,	145964692,145974824,145975306,145977482,145977777,145977982,145978360,
2908	0	0	41041	6	9	3	3	+	Isoform_59061_6	2933	13	2930	chr1	248956422	33256543	33300495	9	111,126,64,247,334,225,79,159,1566,	13,124,250,314,561,895,1120,1199,1358,	33256543,33270486,33276099,33276347,33280123,33281586,33294936,33295146,33298929,
2140	0	0	3262	1	3	1	1	-	Isoform_59080_12	2143	0	2143	chr1	248956422	31291368	31296771	2	1980,161,	0,1980,	31291368,31296610,
1816	0	0	3348	0	0	0	0	+	Isoform_59166_20	1817	0	1816	chr1	248956422	84479268	84484432	3	241,57,1518,	0,241,298,	84479268,84480955,84482914,
593	0	0	4016	0	0	0	0	+	Isoform_59408_3360	593	0	593	chr1	248956422	23691807	23696416	6	22,148,107,132,111,73,	0,22,170,277,409,520,	23691807,23692611,23693806,23694659,23695797,23696343,
1457	0	0	107	0	0	0	0	-	Isoform_59461_16	1457	0	1457	chr1	248956422	23557937	23559501	2	1082,375,	0,1082,	23557937,23559126,
809	0	0	1798	0	0	0	0	-	Isoform_59836_10	811	2	811	chr1	248956422	228106689	228109296	4	229,202,342,36,	2,231,433,775,	228106689,228107667,228107976,228109260,
1335	0	0	2857	0	0	0	0	-	Isoform_60244_34	1335	0	1335	chr1	248956422	15971906	15976098	2	1219,116,	0,1219,	15971906,15975982,
2582	0	0	29309	1	3	1	1	+	Isoform_60381_6	2586	1	2586	chr1	248956422	40040750	40072642	13	33,125,104,78,144,86,106,178,185,124,83,144,1193,	1,34,159,263,341,485,571,677,855,1040,1164,1247,1391,	40040750,40059333,40060066,40061734,40064226,40064473,40066214,40067539,40069689,40070158,40070429,40070835,40071449,
2307	0	0	15322	1	1	0	0	-	Isoform_60567_9	2310	2	2310	chr1	248956422	206904316	206921945	7	831,59,616,223,114,336,128,	2,833,892,1508,1731,1845,2181,	206904316,206909461,206909724,206911729,206912928,206913758,206921817,
2023	0	0	11439	1	1	0	0	-	Isoform_60856_69	2024	0	2024	chr1	248956422	111187179	111200641	12	502,240,85,42,178,149,141,78,70,113,176,249,	0,502,742,827,869,1047,1196,1337,1415,1485,1598,1774,	111187179,111188130,111188701,111189211,111192139,111194577,111195915,111197175,111197919,111198629,111199622,111200392,
3562	0	0	1244	1	1	2	2	+	Isoform_61149_6	3565	0	3563	chr1	248956422	209756125	209760933	2	789,2775,	0,789,	209756125,209758158,
874	0	0	22726	0	0	0	0	+	Isoform_61383_119	880	6	880	chr1	248956422	7961677	7985277	7	58,113,102,60,70,87,384,	6,64,177,279,339,409,496,	7961677,7962762,7965323,7969344,7970893,7977651,7984893,
1941	0	0	642	1	1	0	0	-	Isoform_62247_7	1946	2	1944	chr1	248956422	234606924	234609507	2	928,1013,	2,930,	234606924,234608494,
1129	0	0	6329	0	0	1	1	-	Isoform_6268_33	1132	2	1131	chr1	248956422	85252195	85259654	4	507,199,127,297,	2,509,708,835,	85252195,85258523,85258934,85259357,
1049	0	0	2133	0	0	0	0	-	Isoform_63412_57	1050	1	1050	chr1	248956422	153974512	153977694	5	323,80,83,38,525,	1,324,404,487,525,	153974512,153975825,153976692,153976975,153977169,
1999	0	0	6742	0	0	0	0	+	Isoform_63880_7	1999	0	1999	chr1	248956422	109483982	109492723	8	98,105,287,254,199,122,796,138,	0,98,203,490,744,943,1065,1861,	109483982,109486505,109487517,109488846,109489929,109490270,109490921,109492585,
1347	0	0	20833	0	0	0	0	-	Isoform_64398_10	1349	2	1349	chr1	248956422	111117908	111140088	10	359,93,83,178,140,68,145,64,166,51,	2,361,454,537,715,855,923,1068,1132,1298,	111117908,111118804,111119876,111120515,111124741,111126226,111131423,111137522,111139500,111140037,
1370	0	0	13673	1	4	0	0	-	Isoform_64492_66	1380	1	1375	chr1	248956422	113797232	113812275	2	804,566,	1,805,	113797232,113811709,
1243	0	0	13289	1	1	0	0	-	Isoform_6487_16	1244	0	1244	chr1	248956422	150751244	150765776	5	764,150,123,127,79,	0,764,914,1037,1164,	150751244,150755000,150757857,150764637,150765697,
861	0	0	1512	0	0	0	0	-	Isoform_65406_5	861	0	861	chr1	248956422	155259969	155262342	3	481,123,257,	0,481,604,	155259969,155260536,155262085,
1966	0	0	5756	0	0	0	0	-	Isoform_66126_13	1967	0	1966	chr1	248956422	2404821	2412543	6	1013,136,176,407,81,153,	0,1013,1149,1325,1732,1813,	2404821,2406483,2406719,2408451,2410370,2412390,
2087	0	0	15390	0	0	0	0	-	Isoform_66326_40	2087	0	2087	chr1	248956422	202940833	202958310	8	868,194,188,187,172,117,235,126,	0,868,1062,1250,1437,1609,1726,1961,	202940833,202942024,202943757,202944982,202946438,202948303,202950929,202958184,
1509	0	0	8993	0	0	0	0	-	Isoform_66488_22	1521	2	1511	chr1	248956422	156806244	156816746	9	329,171,288,147,169,90,185,58,72,	2,331,502,790,937,1106,1196,1381,1439,	156806244,156807174,156809202,156809660,156813847,156814204,156815036,156816005,156816674,
2210	0	0	10702	2	2	1	6	+	Isoform_6690_9	2212	0	2212	chr1	248956422	167630233	167643151	5	196,53,64,142,1761,	0,196,249,313,455,	167630233,167638389,167640410,167640570,167641390,
1129	0	0	6711	0	0	1	1	+	Isoform_67009_8	1130	0	1129	chr1	248956422	62436991	62444832	6	409,239,121,105,161,95,	0,409,648,769,874,1035,	62436991,62439798,62441487,62442194,62443158,62444737,
3055	0	0	829	0	0	0	0	+	Isoform_67412_14	3057	0	3055	chr1	248956422	37474583	37478467	2	46,3009,	0,46,	37474583,37475458,
2040	0	0	9567	1	1	0	0	-	Isoform_67814_8	2046	2	2043	chr1	248956422	40300873	40312480	26	508,78,189,55,147,33,45,36,72,54,54,54,45,54,54,54,54,54,54,54,54,57,48,54,54,25,	2,510,588,777,832,979,1012,1057,1093,1165,1219,1273,1327,1372,1426,1480,1534,1588,1642,1696,1750,1804,1861,1909,1963,2017,	40300873,40301811,40302620,40303130,40303529,40303806,40303927,40304063,40304319,40304475,40304793,40305714,40306142,40307445,40307702,40308191,40309937,40310110,40310263,40310713,40311092,40311229,40311499,40311661,40312058,40312455,
1332	0	0	1889	0	0	0	0	+	Isoform_67817_37	1332	0	1332	chr1	248956422	192809042	192812263	5	139,102,62,167,862,	0,139,241,303,470,	192809042,192810165,192810369,192810980,192811401,
1020	0	0	6275	0	0	0	0	+	Isoform_68050_7	1027	7	1027	chr1	248956422	19251804	19259099	8	59,59,104,82,68,152,77,419,	7,66,125,229,311,379,531,608,	19251804,19254781,19255947,19257063,19257453,19257832,19258476,19258680,
1669	0	0	12193	0	0	0	0	-	Isoform_68398_74	1669	0	1669	chr1	248956422	154206726	154220588	7	922,59,167,54,118,102,247,	0,922,981,1148,1202,1320,1422,	154206726,154212319,154212457,154213892,154214456,154219835,154220341,
1033	0	0	10828	0	0	0	0	+	Isoform_69358_40	1034	1	1034	chr1	248956422	111449467	111461328	6	114,37,164,126,180,412,	1,115,152,316,442,622,	111449467,111449836,111456085,111456629,111459456,111460916,
2038	0	0	274668	1	3	0	0	+	Isoform_69448_14	2045	4	2045	chr1	248956422	77282024	77558730	14	349,187,168,170,114,192,91,77,43,45,164,117,192,129,	4,353,540,708,878,992,1184,1275,1352,1395,1440,1604,1721,1913,	77282024,77286940,77293792,77297558,77297833,77340376,77410980,77417638,77483316,77486307,77518563,77521826,77535846,77558601,
1306	0	0	1232	0	0	0	0	-	Isoform_69581_7	1308	2	1308	chr1	248956422	228106688	228109226	4	230,202,84,790,	2,232,434,518,	228106688,228107667,228108234,228108436,
4195	0	0	27495	1	1	1	1	-	Isoform_69626_8	4196	0	4196	chr1	248956422	155946853	155978544	22	1162,214,444,51,36,68,120,201,68,170,77,249,118,126,251,144,110,130,64,68,145,180,	0,1162,1376,1820,1871,1907,1975,2095,2296,2364,2534,2611,2860,2978,3104,3355,3499,3609,3739,3803,3871,4016,	155946853,155950268,155950828,155951482,155951740,155951918,155952115,155952627,155954901,155957712,155958319,155961660,155962104,155962592,155962932,155964987,155965302,155965630,155966415,155966819,155969155,155978364,
1996	0	0	19827	2	2	0	0	-	Isoform_69792_5	2001	3	2001	chr1	248956422	93158595	93180418	2	1631,365,	3,1634,	93158595,93180053,
2594	0	0	29291	1	3	0	0	+	Isoform_70439_13	2597	0	2597	chr1	248956422	40040757	40072642	13	44,125,104,78,144,86,106,178,185,124,83,144,1193,	0,44,169,273,351,495,581,687,865,1050,1174,1257,1401,	40040757,40059333,40060066,40061734,40064226,40064473,40066214,40067539,40069689,40070158,40070429,40070835,40071449,
2012	0	0	1883	0	0	0	0	-	Isoform_70636_23	2012	0	2012	chr1	248956422	1785289	1789184	3	1764,116,132,	0,1764,1880,	1785289,1787321,1789052,
2089	0	0	14312	0	0	0	0	+	Isoform_70798_15	2089	0	2089	chr1	248956422	228082723	228099124	2	42,2047,	0,42,	228082723,228097077,
1375	0	0	19976	0	0	0	0	-	Isoform_70836_19	1393	0	1375	chr1	248956422	77738498	77759849	5	919,63,54,132,207,	0,919,982,1036,1168,	77738498,77740876,77741375,77741616,77759642,
3602	0	0	1720	6	9	5	5	-	Isoform_70887_5	3614	3	3614	chr1	248956422	205807675	205813002	2	3412,195,	3,3415,	205807675,205812807,
1452	0	0	13068	0	0	1	1	+	Isoform_709_15	1452	0	1452	chr1	248956422	235328572	235343093	4	206,93,71,1083,	0,206,299,370,	235328572,235335241,235341707,235342010,
2178	0	0	5925	0	0	3	3	+	Isoform_71297_9	2180	0	2178	chr1	248956422	30718739	30726845	4	826,435,317,603,	0,826,1261,1578,	30718739,30721287,30725734,30726242,
3037	0	0	10674	3	5	0	0	-	Isoform_71415_7	3042	0	3042	chr1	248956422	42753314	42767025	6	1903,140,132,190,153,519,	0,1903,2043,2175,2365,2518,	42753314,42757782,42758851,42759200,42762322,42766506,
2260	0	0	7006	0	0	0	0	+	Isoform_71727_15	2271	8	2268	chr1	248956422	6580011	6589277	11	59,759,242,112,93,87,155,137,165,89,362,	8,67,826,1068,1180,1273,1360,1515,1652,1817,1906,	6580011,6580540,6582057,6585918,6586694,6587204,6587477,6588059,6588277,6588755,6588915,
2317	0	0	6940	1	1	0	0	+	Isoform_72631_24	2323	5	2323	chr1	248956422	6580023	6589280	11	113,759,242,112,93,87,155,137,165,89,365,	5,118,877,1119,1231,1324,1411,1566,1703,1868,1957,	6580023,6580540,6582057,6585918,6586694,6587204,6587477,6588059,6588277,6588755,6588915,
2287	0	0	2441	0	0	0	0	+	Isoform_73247_45	2287	0	2287	chr1	248956422	44800378	44805106	11	295,108,117,130,88,96,199,124,92,94,944,	0,295,403,520,650,738,834,1033,1157,1249,1343,	44800378,44800839,44801035,44801621,44801844,44802759,44802954,44803267,44803599,44803930,44804162,
1628	0	0	12655	0	0	0	0	-	Isoform_73496_8	1628	0	1628	chr1	248956422	225985067	225999350	7	456,493,121,170,112,118,158,	0,456,949,1070,1240,1352,1470,	225985067,225987895,225991242,225992397,225992890,225995265,225999192,
2828	0	0	7623	0	0	1	1	+	Isoform_73594_8	2830	0	2828	chr1	248956422	166841003	166851455	4	85,127,99,2518,	0,85,212,311,	166841003,166846611,166847493,166848937,
1521	0	0	8324	1	1	0	0	-	Isoform_7412_9	1537	4	1526	chr1	248956422	38863503	38873348	5	1211,130,49,73,58,	4,1215,1345,1394,1467,	38863503,38866879,38867561,38873017,38873290,
1408	0	0	15592	1	1	0	0	+	Isoform_74835_15	1409	0	1409	chr1	248956422	45550827	45567827	5	49,190,90,120,959,	0,49,239,329,449,	45550827,45550965,45561788,45566568,45566868,
1714	0	0	73351	0	0	0	0	+	Isoform_75407_6	1716	0	1714	chr1	248956422	40161400	40236465	8	236,155,82,133,89,203,142,674,	0,236,391,473,606,695,898,1040,	40161400,40189054,40190771,40195631,40201927,40202411,40231516,40235791,
1189	0	0	24883	0	0	0	0	-	Isoform_75942_19	1189	0	1189	chr1	248956422	93154344	93180416	4	544,184,98,363,	0,544,728,826,	93154344,93156299,93160128,93180053,
3231	0	0	53093	2	2	1	1	+	Isoform_76020_6	3236	0	3233	chr1	248956422	198639096	198695421	3	41,116,3075,	0,41,157,	198639096,198639225,198692346,
2145	0	0	1086	0	0	0	0	+	Isoform_76611_8	2148	0	2145	chr1	248956422	192809041	192812272	3	140,102,1903,	0,140,242,	192809041,192810165,192810369,
2505	0	0	32012	2	3	0	0	-	Isoform_77710_17	2513	0	2508	chr1	248956422	23309790	23344307	10	1276,122,150,206,136,177,114,108,119,97,	0,1276,1398,1548,1754,1890,2067,2181,2289,2408,	23309790,23311200,23313552,23318482,23321527,23323555,23333517,23337753,23338489,23344210,
1890	0	0	1499	1	2	2	3	+	Isoform_77745_6	1894	0	1892	chr1	248956422	15617475	15620867	2	333,1560,	0,333,	15617475,15619307,
590	0	0	1164	0	0	0	0	+	Isoform_77872_29	593	0	590	chr1	248956422	231338294	231340048	2	310,280,	0,310,	231338294,231339768,
709	0	0	1020	0	0	0	0	-	Isoform_78265_328	709	0	709	chr1	248956422	145925722	145927451	6	205,137,137,78,60,92,	0,205,342,479,557,617,	145925722,145926040,145926481,145926808,145927017,145927359,
844	0	0	2423	0	0	0	0	-	Isoform_78582_8	844	0	844	chr1	248956422	10102427	10105694	2	665,179,	0,665,	10102427,10105515,
1417	0	0	3781	0	0	0	0	-	Isoform_78726_36	1417	0	1417	chr1	248956422	25242254	25247452	5	451,84,152,586,144,	0,451,535,687,1273,	25242254,25243549,25245149,25246443,25247308,
1156	0	0	12981	0	0	0	0	+	Isoform_7874_61	1159	2	1158	chr1	248956422	145964711	145978848	8	57,167,130,69,57,74,114,488,	2,59,226,356,425,482,556,670,	145964711,145974824,145975306,145977083,145977482,145977777,145977982,145978360,
679	0	0	1906	1	1	0	0	-	Isoform_78916_5	681	1	681	chr1	248956422	89062621	89065206	2	632,47,	1,633,	89062621,89065159,
700	0	0	2431	1	1	0	0	-	Isoform_79754_5	709	3	704	chr1	248956422	247101194	247104325	4	125,61,127,387,	3,128,189,316,	247101194,247101730,247101986,247103938,
2661	0	0	2064	0	0	0	0	+	Isoform_79863_15	2663	0	2661	chr1	248956422	44800378	44805103	9	295,108,117,130,88,96,199,124,1504,	0,295,403,520,650,738,834,1033,1157,	44800378,44800839,44801035,44801621,44801844,44802759,44802954,44803267,44803599,
751	0	0	17582	0	0	0	0	+	Isoform_80232_69	751	0	751	chr1	248956422	42658425	42676758	10	87,65,24,45,43,93,88,41,90,175,	0,87,152,176,221,264,357,445,486,576,	42658425,42658843,42659227,42659521,42660861,42664862,42665979,42666546,42667350,42676583,
2266	0	0	21762	1	1	1	1	+	Isoform_80640_21	2268	1	2268	chr1	248956422	25338326	25362355	7	130,106,113,68,93,61,1696,	1,131,237,350,418,511,572,	25338326,25340473,25342960,25351625,25352881,25356792,25360659,
2021	0	0	12118	2	3	1	1	+	Isoform_80749_87	2025	0	2024	chr1	248956422	19644312	19658452	4	134,189,112,1587,	0,134,323,435,	19644312,19655011,19655323,19656865,
1416	0	0	18499	0	0	0	0	+	Isoform_80807_211	1416	0	1416	chr1	248956422	42682428	42702343	7	303,64,34,303,83,266,363,	0,303,367,401,704,787,1053,	42682428,42683402,42693489,42696641,42697179,42700780,42701980,
881	0	0	2903	0	0	0	0	-	Isoform_81416_22	882	1	882	chr1	248956422	156737302	156741086	6	232,131,104,96,243,75,	1,233,364,468,564,807,	156737302,156737645,156738030,156738342,156738521,156741011,
2731	0	0	23213	1	1	0	0	-	Isoform_81749_6	2732	0	2732	chr1	248956422	19074512	19100456	18	384,163,91,225,195,126,143,114,219,100,174,191,120,108,128,88,81,81,	0,384,547,638,863,1058,1184,1327,1441,1660,1760,1934,2125,2245,2353,2481,2569,2650,	19074512,19076739,19077975,19081348,19084503,19086144,19086678,19087815,19088758,19092818,19093312,19093948,19094905,19095544,19096522,19097192,19099596,19100375,
2914	0	0	48570	0	0	0	0	+	Isoform_82086_16	2917	3	2917	chr1	248956422	230642498	230693982	18	180,162,66,81,104,109,180,125,127,140,62,152,198,73,143,140,181,691,	3,183,345,411,492,596,705,885,1010,1137,1277,1339,1491,1689,1762,1905,2045,2226,	230642498,230659463,230660757,230663140,230664483,230668675,230669355,230671515,230674997,230678912,230683573,230685084,230686934,230688070,230688419,230690013,230691383,230693291,
1381	0	0	201598	0	0	0	0	+	Isoform_82755_7	1381	0	1381	chr1	248956422	45803615	46006594	8	457,148,143,32,92,76,79,354,	0,457,605,748,780,872,948,1027,	45803615,45824432,45829438,45882363,45959385,45997723,46002804,46006240,
1088	0	0	89123	0	0	0	0	-	Isoform_83094_28	1088	0	1088	chr1	248956422	184884240	184974451	5	560,115,132,131,150,	0,560,675,807,938,	184884240,184890107,184894074,184899178,184974301,
2610	0	0	263	0	0	0	0	-	Isoform_83365_48	2610	0	2610	chr1	248956422	32391558	32394431	2	2582,28,	0,2582,	32391558,32394403,
324	0	0	476197	2	1093	0	0	-	Isoform_83571_6	1572	37	1572	chr1	248956422	27900717	28377238	4	8,13,251,52,	37,45,58,309,	27900717,28262628,28365587,28377186,
1300	0	0	63380	0	0	0	0	+	Isoform_84352_105	1305	4	1304	chr1	248956422	36224440	36289120	5	65,103,168,903,61,	4,69,172,340,1243,	36224440,36259381,36282532,36286367,36289059,
2602	0	0	15453	0	0	0	0	-	Isoform_85134_5	2602	0	2602	chr1	248956422	2508542	2526597	19	518,69,101,71,50,56,152,88,113,156,101,82,182,154,93,184,215,83,134,	0,518,587,688,759,809,865,1017,1105,1218,1374,1475,1557,1739,1893,1986,2170,2385,2468,	2508542,2509861,2510056,2510677,2511337,2511627,2512887,2514001,2514353,2515561,2518163,2518515,2519142,2519800,2520321,2520722,2521100,2521717,2526463,
1058	0	0	1661	0	0	0	0	-	Isoform_85141_5	1061	3	1061	chr1	248956422	1211349	1214068	6	483,197,67,102,123,86,	3,486,683,750,852,975,	1211349,1211941,1212637,1212991,1213662,1213982,
1256	0	0	10560	0	0	0	0	+	Isoform_85159_48	1257	0	1256	chr1	248956422	155308849	155320665	10	116,163,141,81,123,89,73,78,135,257,	0,116,279,420,501,624,713,786,864,999,	155308849,155310042,155312254,155317940,155318168,155318664,155318855,155319610,155319793,155320408,
943	0	0	4738	0	0	0	0	+	Isoform_85443_25	943	0	943	chr1	248956422	230274394	230280075	2	170,773,	0,170,	230274394,230279302,
1456	0	0	5713	0	0	0	0	-	Isoform_85602_5	1466	10	1466	chr1	248956422	114773502	114780671	5	870,114,143,106,223,	10,880,994,1137,1243,	114773502,114776345,114779141,114780109,114780448,
1632	0	0	9212	1	1	0	0	+	Isoform_85738_13	1640	4	1637	chr1	248956422	174999954	175010798	6	241,220,97,100,98,876,	4,245,465,562,662,760,	174999954,175004613,175006744,175007097,175008608,175009922,
733	0	0	7184	0	0	0	0	-	Isoform_8645_25	735	1	734	chr1	248956422	32386508	32394425	2	387,346,	1,388,	32386508,32394079,
655	0	0	730	0	0	0	0	+	Isoform_86585_180	655	0	655	chr1	248956422	153990763	153992148	3	460,111,84,	0,460,571,	153990763,153991565,153992064,
912	0	0	55538	0	0	2	2	+	Isoform_8726_12	921	8	920	chr1	248956422	6026344	6082796	5	101,129,44,38,602,	8,109,238,282,320,	6026344,6040516,6072754,6073732,6082194,
3176	0	0	29470	0	0	1	1	+	Isoform_87345_111	3176	0	3176	chr1	248956422	112619833	112652480	3	50,64,3063,	0,50,114,	112619833,112647209,112649417,
1093	0	0	30146	0	0	1	1	+	Isoform_87642_6	1093	0	1093	chr1	248956422	7954037	7985277	7	278,113,102,60,70,87,384,	0,278,391,493,553,623,710,	7954037,7962762,7965323,7969344,7970893,7977651,7984893,
1225	0	0	79596	0	0	1	4	-	Isoform_88058_11	1228	3	1228	chr1	248956422	167437764	167518589	4	886,57,104,182,	3,889,946,1050,	167437764,167439343,167440663,167518407,
1600	0	0	7678	1	2	0	0	-	Isoform_88156_5	1605	3	1605	chr1	248956422	154211357	154220635	4	1021,167,118,294,	3,1024,1191,1309,	154211357,154212457,154214456,154220341,
1978	0	0	1883	0	0	0	0	-	Isoform_88247_23	1981	3	1981	chr1	248956422	1785291	1789152	3	1762,116,100,	3,1765,1881,	1785291,1787321,1789052,
390	0	0	14165	0	0	0	0	-	Isoform_88394_5	394	0	390	chr1	248956422	151894924	151909479	2	270,120,	0,270,	151894924,151909359,
4311	0	0	0	5	5	2	24	+	Isoform_88513_10	4316	0	4316	chr1	248956422	2291882	2296217	2	3822,490,	0,3822,	2291882,2295727,
2475	0	0	2200	1	1	2	3	-	Isoform_88689_5	2481	5	2481	chr1	248956422	109735635	109740313	7	1534,111,96,101,82,480,74,	5,1539,1650,1746,1847,1929,2409,	109735635,109737456,109737655,109738090,109738284,109739428,109740239,
1719	0	0	1883	0	0	0	0	-	Isoform_88772_84	1721	0	1719	chr1	248956422	150265404	150269006	7	790,124,128,123,74,171,309,	0,790,914,1042,1165,1239,1410,	150265404,150266532,150267074,150267355,150267715,150267956,150268697,
704	0	0	9884	0	0	1	1	+	Isoform_89167_9	707	0	704	chr1	248956422	234373453	234384042	3	225,160,320,	0,225,385,	234373453,234374229,234383722,
2245	0	0	39426	1	1	1	1	+	Isoform_89327_7	2247	0	2246	chr1	248956422	32291950	32333622	14	268,113,118,75,139,142,93,109,141,109,131,153,49,606,	0,268,381,499,574,713,855,948,1057,1198,1307,1438,1591,1640,	32291950,32302620,32316664,32324478,32326938,32327535,32329067,32330577,32330767,32331473,32331675,32332089,32332700,32333016,
1926	0	0	13013	3	3	0	0	-	Isoform_89902_5	1932	3	1932	chr1	248956422	184924	199863	6	426,971,202,146,154,27,	3,429,1400,1602,1748,1902,	184924,186316,187375,188438,195262,199836,
2819	0	0	25121	0	0	2	3	+	Isoform_90081_5	2822	0	2819	chr1	248956422	3857475	3885418	7	242,127,189,80,171,101,1912,	0,242,369,558,638,809,910,	3857475,3858717,3865811,3867973,3869604,3872471,3883506,
837	0	0	9791	0	0	0	0	+	Isoform_90591_126	837	0	837	chr1	248956422	173477384	173488012	5	108,157,147,147,278,	0,108,265,412,559,	173477384,173481325,173485360,173486254,173487734,
3075	0	0	17577	2	3	0	0	-	Isoform_91079_10	3080	2	3080	chr1	248956422	42746374	42767026	14	1038,76,118,151,96,128,122,121,90,140,132,190,153,520,	2,1040,1116,1234,1385,1481,1609,1731,1852,1942,2082,2214,2404,2557,	42746374,42747722,42748199,42750185,42752273,42752536,42754868,42755096,42755547,42757782,42758851,42759200,42762322,42766506,
1998	0	0	1145	1	1	0	0	+	Isoform_91165_12	2008	7	2006	chr1	248956422	206731137	206734280	4	125,86,81,1706,	7,132,218,299,	206731137,206731639,206731838,206732574,
979	0	0	3147	1	1	0	0	+	Isoform_91768_21	980	0	980	chr1	248956422	155308854	155312980	3	111,142,726,	0,111,253,	155308854,155310063,155312254,
1052	0	0	880	1	1	0	0	+	Isoform_92264_9	1055	0	1053	chr1	248956422	16954785	16956717	3	92,239,721,	0,92,331,	16954785,16955311,16955996,
1155	0	0	10682	0	0	0	0	+	Isoform_92372_274	1159	2	1157	chr1	248956422	111449488	111461325	7	93,37,146,164,126,180,409,	2,95,132,278,442,568,748,	111449488,111449836,111454210,111456085,111456629,111459456,111460916,
600	0	0	2780	0	0	0	0	-	Isoform_92517_6	600	0	600	chr1	248956422	112662415	112665795	2	196,404,	0,196,	112662415,112665391,
2133	0	0	941	3	3	0	0	-	Isoform_92816_10	2137	1	2137	chr1	248956422	1203509	1206583	3	727,192,1214,	1,728,920,	1203509,1204398,1205369,
1324	0	0	5365	0	0	0	0	+	Isoform_93263_9	1324	0	1324	chr1	248956422	27342023	27348712	5	127,229,149,73,746,	0,127,356,505,578,	27342023,27345296,27347420,27347807,27347966,
1675	0	0	851	3	5	0	0	-	Isoform_93453_5	1682	2	1682	chr1	248956422	11057487	11060013	3	441,445,789,	2,443,888,	11057487,11058447,11059224,
1302	0	0	17635	0	0	0	0	-	Isoform_93774_5	1305	3	1305	chr1	248956422	1254904	1273841	8	583,81,139,103,41,48,131,176,	3,586,667,806,909,950,998,1129,	1254904,1256044,1256991,1257207,1263345,1264782,1267861,1273665,
2452	0	0	18106	0	0	1	1	+	Isoform_94047_6	2462	0	2452	chr1	248956422	209756104	209776663	10	205,101,403,148,58,25,30,96,72,1315,	0,205,306,709,857,915,940,970,1066,1138,	209756104,209759033,209759981,209762514,209762812,209763067,209763362,209763491,209772947,209775348,
2480	0	0	2544	0	0	1	10	-	Isoform_94684_6	2480	0	2480	chr1	248956422	45006322	45011356	8	949,183,82,166,83,100,116,811,	0,949,1132,1214,1380,1463,1563,1679,	45006322,45007412,45008239,45008535,45009143,45009382,45009567,45010545,
686	0	0	914	0	0	0	0	+	Isoform_94944_14	691	4	690	chr1	248956422	1629003	1630603	3	308,66,312,	4,312,378,	1629003,1629638,1630291,
2550	0	0	84	5	5	0	0	-	Isoform_94956_8	2557	2	2557	chr1	248956422	40313181	40315815	2	1086,1464,	2,1088,	40313181,40314351,
1120	0	0	20067	0	0	0	0	-	Isoform_95077_182	1120	0	1120	chr1	248956422	54032015	54053202	8	290,109,82,82,153,95,106,203,	0,290,399,481,563,716,811,917,	54032015,54036609,54040755,54041723,54043372,54045691,54047266,54052999,
516	0	0	15569	0	0	1	1	-	Isoform_95566_6	518	2	518	chr1	248956422	156404258	156420344	2	343,174,	2,345,	156404258,156420170,
926	0	0	1447	0	0	0	0	+	Isoform_95615_228	928	0	926	chr1	248956422	151399564	151401937	7	163,207,147,82,117,89,121,	0,163,370,517,599,716,805,	151399564,151399980,151400441,151400763,151401238,151401541,151401816,
819	0	0	28082	0	0	0	0	+	Isoform_96019_24	825	5	824	chr1	248956422	27773202	27802103	4	223,70,100,426,	5,228,298,398,	27773202,27789561,27793532,27801677,
546	0	0	1712	0	0	0	0	+	Isoform_96476_14	554	0	546	chr1	248956422	25430899	25433157	2	279,267,	0,279,	25430899,25432890,
1428	0	0	5081	0	0	0	0	+	Isoform_97544_8	1432	0	1428	chr1	248956422	160796231	160802740	3	80,397,951,	0,80,477,	160796231,160799685,160801789,
2683	0	0	17492	1	1	0	0	+	Isoform_97551_6	2689	0	2684	chr1	248956422	16440745	16460920	7	108,101,105,82,109,99,2079,	0,108,209,314,396,505,604,	16440745,16443631,16447869,16448059,16449092,16455794,16458841,
2428	0	0	33952	0	0	0	0	-	Isoform_98155_28	2429	1	2429	chr1	248956422	165662215	165698595	11	929,113,142,88,189,141,197,135,130,146,218,	1,930,1043,1185,1273,1462,1603,1800,1935,2065,2211,	165662215,165665017,165667308,165668925,165669261,165679441,165680486,165682106,165682980,165695251,165698377,
1464	0	0	20067	0	0	1	2	-	Isoform_98385_10	1464	0	1464	chr1	248956422	54031679	54053212	8	626,109,80,82,153,95,106,213,	0,626,735,815,897,1050,1145,1251,	54031679,54036609,54040757,54041723,54043372,54045691,54047266,54052999,
678	0	0	1673	0	0	0	0	-	Isoform_98813_33	679	1	679	chr1	248956422	153543620	153545971	3	303,156,219,	1,304,460,	153543620,153544653,153545752,
2032	0	0	46712	3	3	4	4	+	Isoform_99086_5	2036	0	2035	chr1	248956422	235367419	235416167	4	85,131,85,1735,	0,85,216,301,	235367419,235380018,235401502,235414432,
486	0	0	804	0	0	0	0	-	Isoform_99475_17	491	0	486	chr1	248956422	161037632	161038922	2	443,43,	0,443,	161037632,161038879,
3252	0	0	16329	0	0	0	0	+	Isoform_100811_16	3252	0	3252	chr10	133797422	43138446	43158027	2	121,3131,	0,121,	43138446,43154896,
1336	0	0	58736	2	2	1	1	-	Isoform_103758_7	1343	0	1338	chr10	133797422	118694879	118754952	6	351,103,96,103,127,557,	0,351,454,550,653,780,	118694879,118701305,118707491,118729294,118730283,118754395,
763	0	0	48940	0	0	0	0	+	Isoform_104193_57	766	0	763	chr10	133797422	92291167	92340870	3	362,203,198,	0,362,565,	92291167,92311134,92340672,
1592	0	0	34846	3	3	2	2	-	Isoform_104658_6	1595	0	1595	chr10	133797422	32921779	32958219	8	567,96,156,239,171,223,67,75,	0,567,663,819,1058,1229,1452,1519,	32921779,32922639,32923584,32925870,32928093,32929821,32935491,32958144,
811	0	0	314	0	0	0	0	-	Isoform_106207_8	819	0	811	chr10	133797422	95692776	95693901	2	262,549,	0,262,	95692776,95693352,
1794	0	0	9563	1	1	0	0	+	Isoform_10838_43	1795	0	1795	chr10	133797422	89392624	89403981	2	93,1701,	0,93,	89392624,89402280,
1063	0	0	6205	0	0	0	0	+	Isoform_10873_10	1063	0	1063	chr10	133797422	91220664	91227932	3	172,295,596,	0,172,467,	91220664,91222688,91227336,
1566	0	0	5670	0	0	0	0	+	Isoform_109163_28	1567	1	1567	chr10	133797422	79347480	79354716	6	263,31,89,97,76,1010,	1,264,295,384,481,557,	79347480,79349075,79349664,79351486,79352316,79353706,
1979	0	0	36130	1	1	1	1	-	Isoform_109182_5	1981	1	1981	chr10	133797422	109885402	109923512	7	939,547,105,64,125,89,111,	1,940,1487,1592,1656,1781,1870,	109885402,109888048,109891721,109893011,109907690,109915010,109923401,
2413	0	0	8522	0	0	3	6	+	Isoform_109531_5	2415	0	2413	chr10	133797422	123154421	123165362	7	64,195,70,152,178,217,1543,	0,64,259,329,481,659,876,	123154421,123154917,123155657,123157728,123162235,123162611,123163819,
2275	0	0	63071	2	2	0	0	+	Isoform_109671_8	2277	0	2277	chr10	133797422	80454283	80519629	6	88,171,126,45,120,1725,	0,88,259,385,430,550,	80454283,80509300,80512143,80514018,80516203,80517904,
1023	0	0	85012	0	0	1	1	-	Isoform_110741_12	1028	0	1023	chr10	133797422	63379952	63465988	2	530,494,	0,530,	63379952,63465494,
971	0	0	30703	0	0	0	0	-	Isoform_11160_15	971	0	971	chr10	133797422	118310643	118342317	8	265,107,90,100,31,88,242,48,	0,265,372,462,562,593,681,923,	118310643,118311206,118326153,118335113,118335395,118335553,118336181,118342269,
1110	0	0	59568	1	2	0	0	-	Isoform_112383_5	1113	1	1113	chr10	133797422	79765792	79826470	6	532,43,84,74,104,273,	1,533,576,660,734,838,	79765792,79804484,79806038,79808758,79814612,79826197,
976	0	0	30362	0	0	0	0	+	Isoform_113734_7	977	0	976	chr10	133797422	49942062	49973400	6	238,94,85,59,111,389,	0,238,332,417,476,587,	49942062,49952125,49952448,49955001,49958369,49973011,
1103	0	0	6205	0	0	0	0	+	Isoform_113934_9	1103	0	1103	chr10	133797422	91220632	91227940	3	204,295,604,	0,204,499,	91220632,91222688,91227336,
834	0	0	5802	0	0	0	0	+	Isoform_114361_21	834	0	834	chr10	133797422	69180251	69186887	3	311,78,445,	0,311,389,	69180251,69185986,69186442,
3390	0	0	3833	0	0	0	0	+	Isoform_11501_37	3390	0	3390	chr10	133797422	89302048	89309271	2	80,3310,	0,80,	89302048,89305961,
1216	0	0	12087	0	0	0	0	+	Isoform_116394_20	1216	0	1216	chr10	133797422	5094378	5107681	9	150,168,117,78,123,110,166,83,221,	0,150,318,435,513,636,746,912,995,	5094378,5096409,5097433,5098801,5099326,5102100,5102484,5105594,5107460,
786	0	0	40831	0	0	0	0	-	Isoform_117235_152	786	0	786	chr10	133797422	32305524	32347141	2	407,379,	0,407,	32305524,32346762,
1384	0	0	10140	0	0	0	0	-	Isoform_117320_7	1384	0	1384	chr10	133797422	97389729	97401253	5	810,106,77,230,161,	0,810,916,993,1223,	97389729,97390738,97393683,97400304,97401092,
797	0	0	51910	1	1	0	0	+	Isoform_119101_11	816	18	816	chr10	133797422	11165094	11217801	3	223,197,377,	18,241,438,	11165094,11165485,11217424,
650	0	0	4167	0	0	0	0	+	Isoform_120466_12	650	0	650	chr10	133797422	30434648	30439465	2	100,550,	0,100,	30434648,30438915,
1059	0	0	603	0	0	0	0	+	Isoform_121137_7	1061	1	1060	chr10	133797422	43420435	43422097	2	631,428,	1,632,	43420435,43421669,
1483	0	0	15039	1	1	0	0	+	Isoform_126241_6	1491	4	1488	chr10	133797422	18659455	18675977	6	228,61,148,84,152,810,	4,232,293,441,525,677,	18659455,18666574,18668529,18672621,18673983,18675167,
2491	0	0	56249	0	0	0	0	-	Isoform_126641_16	2492	1	2492	chr10	133797422	109864766	109923506	21	546,99,77,174,70,61,72,78,59,51,90,211,82,96,144,93,105,64,125,89,105,	1,547,646,723,897,967,1028,1100,1178,1237,1288,1378,1589,1671,1767,1911,2004,2109,2173,2298,2387,	109864766,109868613,109869952,109870730,109871791,109873366,109875527,109877789,109877999,109880187,109880841,109882431,109884066,109886245,109888048,109888502,109891721,109893011,109907690,109915010,109923401,
1221	0	0	26820	0	0	0	0	-	Isoform_128876_14	1221	0	1221	chr10	133797422	5785391	5813432	5	659,135,100,108,219,	0,659,794,894,1002,	5785391,5794884,5796762,5800597,5813213,
1128	0	0	8363	0	0	0	0	+	Isoform_129709_84	1133	4	1132	chr10	133797422	123154400	123163891	8	85,195,70,152,159,178,217,72,	4,89,284,354,506,665,843,1060,	123154400,123154917,123155657,123157728,123160406,123162235,123162611,123163819,
1628	0	0	3566	0	0	0	0	-	Isoform_133723_6	1628	0	1628	chr10	133797422	73725255	73730449	4	785,190,209,444,	0,785,975,1184,	73725255,73727292,73728378,73730005,
1105	0	0	9098	0	0	1	1	+	Isoform_134257_21	1105	0	1105	chr10	133797422	68332065	68342269	8	151,135,87,116,136,96,93,292,	0,151,286,373,489,625,721,814,	68332065,68337198,68339139,68339439,68341173,68341584,68341758,68341977,
2389	0	0	258	4	4	2	2	+	Isoform_134438_5	2393	0	2393	chr10	133797422	30434048	30436697	2	330,2061,	0,330,	30434048,30434636,
1149	0	0	3861	0	0	0	0	-	Isoform_135184_115	1149	0	1149	chr10	133797422	43643864	43648874	3	937,139,73,	0,937,1076,	43643864,43646063,43648801,
1152	0	0	4388	0	0	0	0	+	Isoform_137327_6	1153	0	1152	chr10	133797422	17229278	17234818	5	707,61,96,162,126,	0,707,768,864,1026,	17229278,17230649,17233586,17233769,17234692,
1611	0	0	15796	1	2	0	0	-	Isoform_138119_7	1616	3	1616	chr10	133797422	102038761	102056168	2	595,1016,	3,598,	102038761,102055152,
2070	0	0	245083	0	0	0	0	-	Isoform_138435_23	2070	0	2070	chr10	133797422	21756547	22003700	12	208,449,49,120,158,91,94,98,166,47,102,488,	0,208,657,706,826,984,1075,1169,1267,1433,1480,1582,	21756547,21759169,21766260,21805979,21882281,21904521,21918778,21919831,21920797,21928505,21929039,22003212,
705	0	0	45156	1	1	0	0	+	Isoform_140013_6	708	0	706	chr10	133797422	11165097	11210958	3	220,197,288,	0,220,417,	11165097,11165485,11210670,
702	0	0	16284	0	0	0	0	+	Isoform_140141_8	704	0	702	chr10	133797422	35195134	35212120	3	80,157,465,	0,80,237,	35195134,35206894,35211655,
1900	0	0	1323	2	2	1	1	+	Isoform_140163_9	1902	0	1902	chr10	133797422	38094360	38097584	4	130,699,61,1011,	0,130,829,890,	38094360,38094930,38095743,38096573,
1301	0	0	19122	0	0	0	0	-	Isoform_140471_16	1301	0	1301	chr10	133797422	72334505	72354928	9	112,152,173,110,80,186,146,178,164,	0,112,264,437,547,627,813,959,1137,	72334505,72335779,72336523,72338201,72340788,72340984,72343365,72344949,72354764,
1372	0	0	8443	1	12	0	0	-	Isoform_141217_33	1384	0	1384	chr10	133797422	97677424	97687239	3	601,297,474,	0,601,898,	97677424,97679618,97686765,
1333	0	0	48940	1	1	0	0	+	Isoform_142346_27	1334	0	1334	chr10	133797422	92291168	92341441	3	361,203,769,	0,361,564,	92291168,92311134,92340672,
2344	0	0	163452	2	2	0	0	+	Isoform_142410_10	2348	0	2346	chr10	133797422	11165486	11331282	13	196,83,49,135,80,159,64,135,120,180,144,172,827,	0,196,279,328,463,543,702,766,901,1021,1201,1345,1517,	11165486,11217424,11249152,11257737,11266597,11270665,11275056,11288417,11314138,11321206,11325835,11328925,11330455,
1151	0	0	42102	0	0	0	0	-	Isoform_142581_6	1151	0	1151	chr10	133797422	33073490	33116743	3	756,122,273,	0,756,878,	33073490,33074861,33116470,
2515	0	0	60474	0	0	1	1	-	Isoform_143208_5	2517	2	2517	chr10	133797422	32284126	32347116	10	924,149,90,177,160,149,207,146,160,354,	2,926,1075,1165,1342,1502,1651,1858,2004,2164,	32284126,32286693,32286925,32287097,32291162,32292495,32292987,32293591,32305771,32346762,
965	0	0	26910	0	0	0	0	-	Isoform_143452_22	967	0	965	chr10	133797422	17173791	17201666	2	869,96,	0,869,	17173791,17201570,
738	0	0	35752	0	0	0	0	+	Isoform_144644_43	738	0	738	chr10	133797422	62049360	62085850	6	123,113,202,53,98,149,	0,123,236,438,491,589,	62049360,62050887,62057116,62059242,62069699,62085701,
2240	0	0	139572	1	1	1	1	+	Isoform_144685_5	2241	0	2241	chr10	133797422	84328592	84470405	7	216,1456,197,91,163,84,34,	0,216,1672,1869,1960,2123,2207,	84328592,84371013,84373618,84417770,84425730,84463932,84470371,
572	0	0	1385	0	0	0	0	-	Isoform_145065_5	575	3	575	chr10	133797422	124789911	124791868	2	427,145,	3,430,	124789911,124791723,
1620	0	0	16035	0	0	0	0	-	Isoform_145071_10	1620	0	1620	chr10	133797422	98429263	98446918	9	626,100,161,109,143,138,117,114,112,	0,626,726,887,996,1139,1277,1394,1508,	98429263,98430570,98431130,98433982,98435271,98435634,98443123,98445299,98446806,
944	0	0	1155	0	0	0	0	+	Isoform_147718_167	944	0	944	chr10	133797422	97737136	97739235	2	185,759,	0,185,	97737136,97738476,
1424	0	0	2825	1	1	0	0	+	Isoform_149190_18	1431	6	1431	chr10	133797422	104122128	104126377	4	26,122,411,865,	6,32,154,565,	104122128,104122964,104123713,104125512,
1723	0	0	24871	0	0	2	2	-	Isoform_150180_7	1731	0	1723	chr10	133797422	118728331	118754927	3	1066,127,532,	0,1066,1193,	118728331,118730283,118754395,
931	0	0	27376	1	9	0	0	-	Isoform_150757_61	940	0	940	chr10	133797422	12167575	12195882	9	236,54,102,96,108,50,68,104,113,	0,236,290,392,488,596,646,714,818,	12167575,12170716,12172764,12173717,12177792,12179082,12184888,12186228,12195769,
570	0	0	7729	1	1	0	0	-	Isoform_151196_5	573	2	573	chr10	133797422	119588361	119596660	2	343,227,	2,345,	119588361,119596433,
1938	0	0	1140	1	1	3	3	-	Isoform_152482_6	1940	1	1940	chr10	133797422	71816544	71819625	2	932,1009,	1,933,	71816544,71818616,
1007	0	0	98556	0	0	0	0	+	Isoform_152789_8	1010	0	1007	chr10	133797422	63521404	63620967	8	173,73,77,121,114,148,146,155,	0,173,246,323,444,558,706,852,	63521404,63566337,63594777,63598023,63599169,63610186,63619654,63620812,
1670	0	0	6859	0	0	1	5	-	Isoform_155026_6	1670	0	1670	chr10	133797422	119072274	119080808	3	1303,191,181,	0,1303,1494,	119072274,119073746,119080627,
2500	0	0	4187	2	5	0	0	+	Isoform_156442_8	2508	0	2505	chr10	133797422	102470354	102477041	7	140,453,124,97,172,194,1320,	0,140,593,717,814,986,1180,	102470354,102470664,102471272,102472853,102473569,102473818,102475721,
1457	0	0	33804	0	0	0	0	-	Isoform_15694_10	1457	0	1457	chr10	133797422	103882542	103917803	9	299,73,123,172,124,162,66,96,342,	0,299,372,495,667,791,953,1019,1115,	103882542,103889071,103892129,103897547,103898876,103900061,103905090,103910526,103917461,
917	0	0	4963	2	6	2	3	+	Isoform_159060_6	954	0	923	chr10	133797422	68332072	68337955	2	163,757,	0,163,	68332072,68337198,
756	0	0	3619	0	0	0	0	+	Isoform_159882_22	756	0	756	chr10	133797422	125719713	125724088	4	202,209,67,278,	0,202,411,478,	125719713,125721203,125723067,125723810,
4083	0	0	68186	0	0	1	2	+	Isoform_160122_10	4083	0	4083	chr10	133797422	102743987	102816258	4	156,103,162,3664,	0,156,259,421,	102743987,102797992,102809892,102812594,
2004	0	0	34837	2	2	1	1	+	Isoform_160330_8	2006	0	2006	chr10	133797422	13100079	13136921	14	223,177,203,183,74,135,103,116,150,94,159,131,80,177,	0,223,400,603,786,860,995,1098,1214,1364,1458,1617,1748,1828,	13100079,13109111,13110273,13112452,13116266,13118905,13122384,13123994,13125417,13125945,13127744,13132066,13133501,13136744,
1953	0	0	4102	1	1	0	0	+	Isoform_160346_8	1963	6	1960	chr10	133797422	133394138	133400193	2	194,1759,	6,200,	133394138,133398434,
2824	0	0	20654	0	0	0	0	-	Isoform_160574_27	2861	37	2861	chr10	133797422	102479234	102502712	11	1731,41,62,175,93,217,125,126,76,65,113,	37,1768,1809,1871,2046,2139,2356,2481,2607,2683,2748,	102479234,102481131,102481836,102482000,102483010,102484159,102485608,102488149,102489062,102490548,102502599,
2647	0	0	66629	0	0	0	0	+	Isoform_160817_46	2647	0	2647	chr10	133797422	3067525	3136801	22	182,74,78,190,166,45,109,96,93,126,65,70,147,71,88,153,165,62,112,100,103,352,	0,182,256,334,524,690,735,844,940,1033,1159,1224,1294,1441,1512,1600,1753,1918,1980,2092,2192,2295,	3067525,3082387,3099274,3101364,3103778,3105114,3105392,3107213,3108700,3109354,3112221,3113118,3113371,3116775,3118781,3119891,3129818,3132379,3133202,3134482,3135735,3136449,
862	0	0	1212	0	0	0	0	-	Isoform_161193_411	862	0	862	chr10	133797422	101781324	101783398	6	308,128,94,120,86,126,	0,308,436,530,650,736,	101781324,101781726,101782257,101782477,101782838,101783272,
2401	0	0	62918	1	4	0	0	+	Isoform_161233_6	2405	0	2405	chr10	133797422	80454310	80519629	7	61,51,147,171,126,120,1725,	0,61,112,259,430,556,676,	80454310,80504727,80507227,80509300,80512143,80516203,80517904,
626	0	0	43297	1	1	0	0	+	Isoform_161784_5	630	0	627	chr10	133797422	38010687	38054610	5	96,53,145,96,236,	0,96,149,294,390,	38010687,38012297,38016870,38017290,38054374,
390	0	0	3915	0	0	0	0	+	Isoform_162439_24	390	0	390	chr10	133797422	72216021	72220326	2	117,273,	0,117,	72216021,72220053,
689	0	0	558	0	0	0	0	-	Isoform_163091_6	689	0	689	chr10	133797422	97400010	97401257	2	524,165,	0,524,	97400010,97401092,
1788	0	0	492484	1	2	0	0	+	Isoform_163303_6	1791	0	1790	chr10	133797422	74176765	74671037	10	121,75,54,79,173,109,171,36,115,855,	0,121,196,250,329,502,611,782,818,933,	74176765,74200763,74224537,74314666,74394140,74398470,74525255,74589281,74600378,74670182,
187	0	0	5437	0	0	0	0	+	Isoform_163562_5	1453	0	1453	chr10	133797422	27504306	27509930	2	131,56,	0,131,	27504306,27509874,
2010	0	0	96	0	0	0	0	+	Isoform_164225_53	2010	0	2010	chr10	133797422	72273925	72276031	2	135,1875,	0,135,	72273925,72274156,
2124	0	0	7543	0	0	0	0	-	Isoform_166241_20	2126	2	2126	chr10	133797422	100977821	100987488	5	1551,63,227,107,176,	2,1553,1616,1843,1950,	100977821,100983754,100986748,100987089,100987312,
784	0	0	266910	0	0	0	0	-	Isoform_168848_30	785	0	784	chr10	133797422	60465805	60733499	3	508,39,237,	0,508,547,	60465805,60615185,60733262,
3333	0	0	18059	0	0	1	1	-	Isoform_169463_53	3334	1	3334	chr10	133797422	101797046	101818439	10	1108,614,159,285,99,172,131,98,52,616,	1,1109,1723,1882,2167,2266,2438,2569,2667,2719,	101797046,101798841,101800241,101803734,101806044,101807729,101810183,101813029,101813554,101817823,
1600	0	0	5723	2	2	0	0	-	Isoform_169674_5	1602	0	1602	chr10	133797422	101792034	101799357	3	909,175,516,	0,909,1084,	101792034,101797979,101798841,
2343	0	0	57111	0	0	1	1	+	Isoform_170409_6	2346	0	2343	chr10	133797422	69318852	69378307	8	158,163,149,120,96,100,184,1374,	0,158,321,470,590,686,786,970,	69318852,69343826,69359896,69364782,69368535,69369236,69369440,69376933,
2462	0	0	2920	0	0	1	1	-	Isoform_170452_173	2466	4	2466	chr10	133797422	70597356	70602739	3	1825,543,95,	4,1829,2372,	70597356,70600363,70602644,
1107	0	0	15882	0	0	0	0	+	Isoform_170648_87	1107	0	1107	chr10	133797422	35195134	35212123	3	80,157,870,	0,80,237,	35195134,35206894,35211253,
965	0	0	139840	4	685	4	5	-	Isoform_171048_5	2236	0	2236	chr10	133797422	28556414	28697224	4	415,199,331,25,	0,415,614,945,	28556414,28609931,28658582,28697199,
889	0	0	1588	0	0	0	0	-	Isoform_17155_44	889	0	889	chr10	133797422	110869746	110872223	2	692,197,	0,692,	110869746,110872026,
777	0	0	6273	1	1	0	0	+	Isoform_171846_5	778	0	778	chr10	133797422	46786875	46793925	5	25,204,190,80,278,	0,25,229,419,499,	46786875,46788396,46789496,46790961,46793647,
1929	0	0	47178	0	0	2	3	+	Isoform_171859_5	1931	0	1929	chr10	133797422	26697685	26746795	13	155,33,65,109,131,225,112,114,81,114,249,81,463,	0,155,188,253,362,493,718,830,944,1025,1139,1388,1469,	26697685,26702161,26704676,26705285,26709637,26720134,26723805,26724013,26735239,26735465,26740644,26742496,26746332,
540	0	0	16461	0	0	1	1	-	Isoform_172304_6	543	3	543	chr10	133797422	121911030	121928032	5	121,104,63,64,189,	3,124,228,291,355,	121911030,121913789,121922348,121924265,121927843,
2334	0	0	48650	0	0	0	0	+	Isoform_172456_15	2335	0	2334	chr10	133797422	113679918	113730902	7	60,110,137,129,176,130,1592,	0,60,170,307,436,612,742,	113679918,113697493,113721031,113721650,113725361,113726304,113729310,
3615	0	0	11566	1	1	0	0	+	Isoform_174680_28	3616	0	3616	chr10	133797422	91923795	91938976	2	295,3320,	0,295,	91923795,91935656,
1543	0	0	13540	0	0	0	0	-	Isoform_175460_8	1547	2	1545	chr10	133797422	101803344	101818427	8	102,285,99,172,131,98,52,604,	2,104,389,488,660,791,889,941,	101803344,101803734,101806044,101807729,101810183,101813029,101813554,101817823,
1546	0	0	2254	0	0	0	0	-	Isoform_176317_5	1546	0	1546	chr10	133797422	87056980	87060780	3	802,124,620,	0,802,926,	87056980,87059149,87060160,
2103	0	0	24703	1	1	2	3	+	Isoform_176696_11	2105	0	2104	chr10	133797422	110871928	110898737	11	90,303,95,114,222,98,115,108,111,140,710,	0,90,393,488,602,824,922,1037,1145,1256,1396,	110871928,110881232,110883002,110885252,110887664,110889532,110890555,110894090,110894411,110895947,110898027,
2624	0	0	12550	2	2	2	2	+	Isoform_176874_6	2627	0	2626	chr10	133797422	91923797	91938973	3	293,124,2209,	0,293,417,	91923797,91935656,91936764,
1091	0	0	90	2	2	0	0	+	Isoform_176912_7	1093	0	1093	chr10	133797422	8055134	8056315	2	62,1029,	0,62,	8055134,8055286,
1932	0	0	74441	0	0	0	0	-	Isoform_177292_16	1932	0	1932	chr10	133797422	114450451	114526824	8	1220,130,36,156,78,59,88,165,	0,1220,1350,1386,1542,1620,1679,1767,	114450451,114465697,114468180,114472976,114473878,114487957,114491790,114526659,
1107	0	0	3493	0	0	0	0	+	Isoform_177400_18	1108	0	1107	chr10	133797422	68956171	68960771	2	141,966,	0,141,	68956171,68959805,
832	0	0	41980	0	0	0	0	-	Isoform_177580_76	832	0	832	chr10	133797422	119499902	119542714	5	357,144,87,119,125,	0,357,501,588,707,	119499902,119515508,119526031,119527305,119542589,
1075	0	0	29477	0	0	0	0	-	Isoform_177842_11	1076	1	1076	chr10	133797422	70202840	70233392	9	346,43,70,86,128,127,87,59,129,	1,347,390,460,546,674,801,888,947,	70202840,70204872,70206263,70209204,70209557,70213462,70214499,70230340,70233263,
722	0	0	319	1	2	0	0	-	Isoform_177914_7	724	0	724	chr10	133797422	74195726	74196767	2	248,474,	0,248,	74195726,74196293,
802	0	0	11751	0	0	0	0	+	Isoform_178311_13	808	0	802	chr10	133797422	104254882	104267435	6	80,109,223,99,107,184,	0,80,189,412,511,618,	104254882,104255162,104259575,104262978,104266083,104267251,
645	0	0	11680	0	0	0	0	+	Isoform_178455_92	645	0	645	chr10	133797422	35195134	35207459	2	80,565,	0,80,	35195134,35206894,
1099	0	0	3164	0	0	0	0	+	Isoform_179003_102	1100	0	1099	chr10	133797422	133308895	133313158	6	201,74,202,125,126,371,	0,201,275,477,602,728,	133308895,133309389,133309775,133310163,133311715,133312787,
844	0	0	8809	0	0	1	1	+	Isoform_180265_7	844	0	844	chr10	133797422	13100181	13109835	2	121,724,	0,121,	13100181,13109111,
2785	0	0	16983	0	0	0	0	+	Isoform_180686_20	2785	0	2785	chr10	133797422	70404146	70423914	3	400,186,2199,	0,400,586,	70404146,70419913,70421715,
696	0	0	4761	0	0	0	0	+	Isoform_180696_6	696	0	696	chr10	133797422	103585044	103590501	3	181,147,368,	0,181,328,	103585044,103589513,103590133,
2310	0	0	8460	0	0	0	0	-	Isoform_181146_23	2310	0	2310	chr10	133797422	43386022	43396792	3	1914,59,337,	0,1914,1973,	43386022,43394629,43396455,
3328	0	0	47419	0	0	0	0	-	Isoform_18587_10	3335	0	3328	chr10	133797422	95605943	95656690	18	1000,96,187,122,196,138,221,94,74,145,125,91,159,105,150,215,116,94,	0,1000,1096,1283,1405,1601,1739,1960,2054,2128,2273,2398,2489,2648,2753,2903,3118,3234,	95605943,95610196,95611255,95613741,95613965,95616476,95621030,95625361,95626702,95627441,95628367,95632958,95633490,95637092,95637286,95642991,95653289,95656596,
929	0	0	350	0	0	1	3	-	Isoform_187774_39	929	0	929	chr10	133797422	6210377	6211659	2	189,743,	0,189,	6210377,6210916,
1318	0	0	5538	0	0	0	0	+	Isoform_190710_9	1326	8	1326	chr10	133797422	15097397	15104253	2	369,949,	8,377,	15097397,15103304,
1475	0	0	37541	0	0	0	0	-	Isoform_190866_85	1478	3	1478	chr10	133797422	6023350	6062366	3	1004,192,279,	3,1007,1199,	6023350,6025833,6062087,
2478	0	0	47915	1	1	1	1	-	Isoform_190925_10	2481	2	2481	chr10	133797422	80155141	80205535	16	771,123,59,96,94,57,80,91,114,95,88,390,116,63,49,193,	2,773,896,955,1051,1145,1202,1282,1373,1487,1582,1670,2060,2176,2239,2288,	80155141,80157640,80157966,80159099,80161934,80163348,80163533,80164052,80166083,80166889,80167225,80168968,80170799,80172806,80176106,80205342,
2853	0	0	74558	0	0	2	2	-	Isoform_191914_26	2861	1	2854	chr10	133797422	21926279	22003692	3	2273,102,480,	1,2274,2376,	21926279,21929039,22003212,
2162	0	0	21000	0	0	0	0	-	Isoform_19414_131	2162	0	2162	chr10	133797422	43386022	43409184	4	1914,59,135,54,	0,1914,1973,2108,	43386022,43394629,43396455,43409130,
1655	0	0	13457	0	0	0	0	-	Isoform_197196_35	1655	0	1655	chr10	133797422	122993681	123008793	5	1042,183,179,151,100,	0,1042,1225,1404,1555,	122993681,122995993,122998492,123007025,123008693,
2031	0	0	19582	0	0	0	0	-	Isoform_198873_79	2031	0	2031	chr10	133797422	124397308	124418921	10	794,145,114,129,123,128,96,225,228,49,	0,794,939,1053,1182,1305,1433,1529,1754,1982,	124397308,124400839,124401725,124402926,124403797,124405435,124408541,124408740,124411972,124418872,
818	0	0	17254	0	0	0	0	-	Isoform_199184_19	818	0	818	chr10	133797422	70152431	70170503	8	161,132,104,66,120,74,70,91,	0,161,293,397,463,583,657,727,	70152431,70153837,70157763,70161003,70161618,70161857,70162689,70170412,
2176	0	0	19586	0	0	0	0	-	Isoform_199707_94	2176	0	2176	chr10	133797422	43386022	43407784	4	1914,59,135,68,	0,1914,1973,2108,	43386022,43394629,43396455,43407716,
905	0	0	2993	0	0	0	0	+	Isoform_200503_44	905	0	905	chr10	133797422	22316404	22320302	8	152,112,64,35,61,57,60,364,	0,152,264,328,363,424,481,541,	22316404,22317883,22318104,22318271,22318652,22318805,22318958,22319938,
954	0	0	16853	0	0	1	1	+	Isoform_200581_71	954	0	954	chr10	133797422	72216019	72233827	3	53,75,827,	0,53,128,	72216019,72230365,72233000,
1316	0	0	30455	1	1	0	0	-	Isoform_201042_8	1317	0	1317	chr10	133797422	124760100	124791871	7	403,259,217,108,115,66,148,	0,403,662,879,987,1102,1168,	124760100,124762299,124765391,124774674,124789042,124790272,124791723,
470	0	0	180297	0	0	0	0	-	Isoform_201193_10	470	0	470	chr10	133797422	29555059	29735826	6	49,92,58,100,99,72,	0,49,141,199,299,398,	29555059,29563200,29569254,29657968,29686552,29735754,
2331	0	0	883	0	0	1	1	+	Isoform_202593_12	2331	0	2331	chr10	133797422	38094369	38097584	3	1260,61,1011,	0,1260,1321,	38094369,38095743,38096573,
2112	0	0	10013	0	0	0	0	+	Isoform_203498_6	2112	0	2112	chr10	133797422	101799264	101811389	6	191,159,285,99,172,1206,	0,191,350,635,734,906,	101799264,101800241,101803734,101806044,101807729,101810183,
906	0	0	4210	0	0	0	0	-	Isoform_204704_13	913	1	907	chr10	133797422	68070166	68075282	4	433,304,30,139,	1,434,738,768,	68070166,68072882,68073656,68075143,
1422	0	0	20222	0	0	0	0	-	Isoform_205328_25	1422	0	1422	chr10	133797422	32034779	32056423	10	59,146,105,125,88,56,105,74,88,576,	0,59,205,310,435,523,579,684,758,846,	32034779,32035521,32035889,32037253,32037519,32038162,32039326,32040383,32048463,32055847,
1263	0	0	22622	0	0	0	0	+	Isoform_205578_7	1269	3	1266	chr10	133797422	99732246	99756131	9	110,72,60,210,36,134,28,106,507,	3,113,185,245,455,491,625,653,759,	99732246,99736245,99739709,99743152,99744036,99747256,99750368,99754528,99755624,
1307	0	0	22569	0	0	0	0	+	Isoform_205615_8	1312	2	1309	chr10	133797422	99732253	99756129	9	156,72,60,210,36,134,28,106,505,	2,158,230,290,500,536,670,698,804,	99732253,99736245,99739709,99743152,99744036,99747256,99750368,99754528,99755624,
622	0	0	1139	0	0	0	0	-	Isoform_205719_74	622	0	622	chr10	133797422	32345381	32347142	2	242,380,	0,242,	32345381,32346762,
1833	0	0	273	0	0	0	0	+	Isoform_206467_43	1833	0	1833	chr10	133797422	72273925	72276031	2	496,1337,	0,496,	72273925,72274694,
2517	0	0	47915	0	0	3	3	-	Isoform_206941_5	2529	1	2518	chr10	133797422	80155123	80205558	16	789,123,59,96,94,57,80,91,114,95,88,390,116,63,49,216,	1,790,913,972,1068,1162,1219,1299,1390,1504,1599,1687,2077,2193,2256,2305,	80155123,80157640,80157966,80159099,80161934,80163348,80163533,80164052,80166083,80166889,80167225,80168968,80170799,80172806,80176106,80205342,
1080	0	0	10886	0	0	1	1	-	Isoform_209147_8	1080	0	1080	chr10	133797422	100274704	100286671	4	789,105,120,67,	0,789,894,1014,	100274704,100280123,100280933,100286604,
2997	0	0	20759	0	0	0	0	+	Isoform_20938_8	2998	0	2997	chr10	133797422	97737136	97760892	12	189,198,71,187,96,113,140,72,145,47,82,1657,	0,189,387,458,645,741,854,994,1066,1211,1258,1340,	97737136,97738476,97743093,97744728,97748268,97749473,97750330,97751390,97753037,97757264,97757641,97759235,
1655	0	0	1824	0	0	0	0	+	Isoform_210809_16	1655	0	1655	chr10	133797422	102395737	102399216	8	243,82,41,107,159,105,86,832,	0,243,325,366,473,632,737,823,	102395737,102396252,102396448,102397301,102397526,102397980,102398211,102398384,
2446	0	0	139376	0	0	0	0	+	Isoform_210878_34	2446	0	2446	chr10	133797422	84328590	84470412	8	218,1456,197,91,163,196,84,41,	0,218,1674,1871,1962,2125,2321,2405,	84328590,84371013,84373618,84417770,84425730,84438511,84463932,84470371,
3009	0	0	247	3	7	0	0	+	Isoform_211101_14	3016	0	3016	chr10	133797422	102401092	102404348	3	239,469,2301,	0,239,708,	102401092,102401448,102402047,
1973	0	0	47964	0	0	1	1	-	Isoform_211471_79	1974	1	1974	chr10	133797422	80155598	80205536	15	314,123,59,96,94,57,80,91,114,95,88,390,116,63,194,	1,315,438,497,593,687,744,824,915,1029,1124,1212,1602,1718,1781,	80155598,80157640,80157966,80159099,80161934,80163348,80163533,80164052,80166083,80166889,80167225,80168968,80170799,80172806,80205342,
2626	0	0	807	1	1	0	0	+	Isoform_211872_7	2634	0	2627	chr10	133797422	102395773	102399206	5	207,82,1237,105,995,	0,207,289,1526,1631,	102395773,102396252,102396448,102397980,102398211,
682	0	0	5454	0	0	0	0	-	Isoform_21219_551	682	0	682	chr10	133797422	100523739	100529875	5	190,156,100,127,109,	0,190,346,446,573,	100523739,100526398,100526974,100529379,100529766,
987	0	0	566	2	3	0	0	+	Isoform_21250_12	990	0	990	chr10	133797422	119104095	119105648	2	102,885,	0,102,	119104095,119104763,
1142	0	0	50103	0	0	1	1	+	Isoform_212983_6	1142	0	1142	chr10	133797422	74176765	74228011	4	121,75,651,296,	0,121,196,847,	74176765,74200763,74224537,74227715,
2505	0	0	316693	0	0	0	0	+	Isoform_213631_14	2505	0	2505	chr10	133797422	12349713	12668911	3	197,132,2176,	0,197,329,	12349713,12553224,12666735,
550	0	0	10216	0	0	0	0	-	Isoform_214047_7	557	7	557	chr10	133797422	133298091	133308857	5	20,177,129,189,35,	7,27,204,333,522,	133298091,133299426,133299984,133302791,133308822,
1867	0	0	1575	5	5	1	1	+	Isoform_214604_7	1872	0	1872	chr10	133797422	102395773	102399216	10	207,82,41,97,152,107,159,105,86,832,	0,207,289,330,427,579,686,845,950,1036,	102395773,102396252,102396448,102396726,102396903,102397301,102397526,102397980,102398211,102398384,
1332	0	0	34343	0	0	0	0	-	Isoform_214785_5	1334	2	1334	chr10	133797422	103882529	103918204	9	312,73,123,172,124,162,66,195,105,	2,314,387,510,682,806,968,1034,1229,	103882529,103889071,103892129,103897547,103898876,103900061,103905090,103917461,103918099,
2507	0	0	2920	0	0	1	1	-	Isoform_215365_22	2518	2	2509	chr10	133797422	70597348	70602776	3	1833,543,132,	2,1835,2378,	70597348,70600363,70602644,
3191	0	0	272	2	2	3	3	+	Isoform_217068_15	3193	0	3193	chr10	133797422	102395750	102399216	2	230,2964,	0,230,	102395750,102396252,
1179	0	0	15055	0	0	0	0	+	Isoform_217394_7	1180	0	1179	chr10	133797422	110567697	110583931	12	134,76,39,68,72,80,79,118,176,81,165,91,	0,134,210,249,317,389,469,548,666,842,923,1088,	110567697,110568937,110573706,110575335,110577420,110577834,110578627,110580903,110581922,110582561,110583383,110583840,
1395	0	0	4748	0	0	0	0	-	Isoform_219052_1082	1395	0	1395	chr10	133797422	3779064	3785207	3	526,574,295,	0,526,1100,	3779064,3781640,3784912,
2523	0	0	4962	0	0	1	1	-	Isoform_220804_14	2523	0	2523	chr10	133797422	70139211	70146697	4	930,186,131,1277,	0,930,1116,1247,	70139211,70142667,70143841,70145420,
2758	0	0	21002	2	2	2	2	+	Isoform_22238_7	2761	0	2760	chr10	133797422	97737132	97760894	10	193,198,96,113,140,87,145,47,82,1659,	0,193,391,487,600,740,827,972,1019,1101,	97737132,97738476,97748268,97749473,97750330,97751375,97753037,97757264,97757641,97759235,
3597	0	0	79434	0	0	0	0	+	Isoform_223597_49	3597	0	3597	chr10	133797422	69318849	69401880	18	161,163,149,120,96,100,184,156,234,305,149,120,96,100,184,156,234,890,	0,161,324,473,593,689,789,973,1129,1363,1668,1817,1937,2033,2133,2317,2473,2707,	69318849,69343826,69359896,69364782,69368535,69369236,69369440,69376933,69379861,69382486,69384332,69384795,69386322,69389196,69392124,69394949,69398594,69400990,
1335	0	0	33337	0	0	0	0	-	Isoform_226666_122	1343	1	1336	chr10	133797422	125788586	125823258	10	419,99,86,81,75,75,97,84,89,230,	1,420,519,605,686,761,836,933,1017,1106,	125788586,125794879,125796102,125798064,125807412,125812213,125815033,125816176,125816436,125823028,
634	0	0	5424	0	0	0	0	+	Isoform_227819_6	634	0	634	chr10	133797422	69180268	69186326	2	294,340,	0,294,	69180268,69185986,
1054	0	0	2277	0	0	0	0	+	Isoform_228340_33	1055	1	1055	chr10	133797422	69630261	69633592	4	52,68,131,803,	1,53,121,252,	69630261,69631479,69631708,69632789,
3444	0	0	2698	0	0	1	1	-	Isoform_228777_645	3444	0	3444	chr10	133797422	3779064	3785207	2	3150,295,	0,3150,	3779064,3784912,
823	0	0	2956	1	1	0	0	+	Isoform_230501_7	824	0	824	chr10	133797422	15109685	15113464	2	154,669,	0,154,	15109685,15112795,
1840	0	0	2860	0	0	0	0	+	Isoform_230762_41	1845	4	1844	chr10	133797422	102394513	102399213	11	87,93,82,41,99,152,107,159,105,86,829,	4,91,184,266,307,406,558,665,824,929,1015,	102394513,102395887,102396252,102396448,102396724,102396903,102397301,102397526,102397980,102398211,102398384,
1204	0	0	10769	0	0	0	0	-	Isoform_231259_49	1204	0	1204	chr10	133797422	100274704	100286677	5	789,105,120,117,73,	0,789,894,1014,1131,	100274704,100280123,100280933,100286096,100286604,
1836	0	0	8882	0	0	0	0	+	Isoform_231725_14	1836	0	1836	chr10	133797422	58385413	58396131	6	235,119,71,150,57,1204,	0,235,354,425,575,632,	58385413,58386219,58388189,58388669,58394357,58394927,
1111	0	0	4212	0	0	1	1	+	Isoform_23241_12	1113	0	1111	chr10	133797422	30434146	30439470	4	232,112,213,555,	0,232,344,557,	30434146,30434636,30436921,30438915,
320	0	0	3981	0	0	0	0	+	Isoform_235445_27	323	3	323	chr10	133797422	72216025	72220326	2	47,273,	3,50,	72216025,72220053,
693	0	0	44988	2	2	0	0	+	Isoform_235486_6	695	0	695	chr10	133797422	11165279	11210960	2	403,290,	0,403,	11165279,11210670,
3519	0	0	92091	3	4	1	1	+	Isoform_2369_11	3527	0	3523	chr10	133797422	11165099	11260710	5	218,197,83,49,2973,	0,218,415,498,547,	11165099,11165485,11217424,11249152,11257737,
1832	0	0	5230	0	0	0	0	-	Isoform_238414_24	1832	0	1832	chr10	133797422	1041822	1048884	3	940,871,21,	0,940,1811,	1041822,1043300,1048863,
630	0	0	8495	0	0	0	0	-	Isoform_238561_11	630	0	630	chr10	133797422	30340157	30349282	3	293,173,164,	0,293,466,	30340157,30341467,30349118,
3253	0	0	14893	8	11	2	2	+	Isoform_239367_5	3264	0	3264	chr10	133797422	97849877	97868025	5	438,126,153,102,2436,	0,438,564,717,819,	97849877,97859457,97863929,97864167,97865589,
1100	0	0	12165	0	0	0	0	+	Isoform_241673_7	1102	0	1100	chr10	133797422	5094415	5107680	8	113,168,117,123,110,166,83,220,	0,113,281,398,521,631,797,880,	5094415,5096409,5097433,5099326,5102100,5102484,5105594,5107460,
1651	0	0	279	0	0	0	0	+	Isoform_24210_11	1653	0	1651	chr10	133797422	102421206	102423136	2	301,1350,	0,301,	102421206,102421786,
2180	0	0	81214	0	0	3	3	+	Isoform_244522_7	2180	0	2180	chr10	133797422	4826228	4909625	9	135,168,117,135,123,84,94,52,1275,	0,135,303,420,555,678,762,856,908,	4826228,4830674,4833349,4835674,4837458,4842420,4873213,4889871,4908350,
2194	0	0	14445	0	0	0	0	-	Isoform_24530_19	2194	0	2194	chr10	133797422	112430302	112446941	11	605,47,146,42,168,54,162,160,92,481,237,	0,605,652,798,840,1008,1062,1224,1384,1476,1957,	112430302,112432239,112432375,112433239,112434296,112438335,112440533,112442191,112443514,112445169,112446704,
1689	0	0	141744	3	3	3	3	+	Isoform_245397_5	1692	0	1692	chr10	133797422	31319223	31462659	2	69,1623,	0,69,	31319223,31461036,
756	0	0	8317	0	0	0	0	+	Isoform_246004_94	756	0	756	chr10	133797422	102854263	102863336	5	164,63,44,21,464,	0,164,227,271,292,	102854263,102860331,102860497,102862159,102862872,
3639	0	0	54178	0	0	0	0	-	Isoform_246321_13	3641	2	3641	chr10	133797422	32900400	32958217	16	1235,167,233,223,239,200,141,90,96,156,239,171,223,86,67,73,	2,1237,1404,1637,1860,2099,2299,2440,2530,2626,2782,3021,3192,3415,3501,3568,	32900400,32908367,32910222,32911447,32911885,32919884,32920244,32922256,32922639,32923584,32925870,32928093,32929821,32932514,32935491,32958144,
2539	0	0	43032	1	1	2	2	+	Isoform_247291_5	2542	0	2540	chr10	133797422	68901261	68946834	15	210,297,76,179,118,186,146,150,162,120,74,160,135,45,483,	0,210,507,583,762,880,1066,1212,1362,1524,1644,1718,1878,2013,2058,	68901261,68906710,68910306,68911067,68913161,68913390,68914058,68919831,68934198,68934798,68936005,68936935,68941059,68943212,68946351,
1090	0	0	6309	0	0	0	0	+	Isoform_247800_5	1090	0	1090	chr10	133797422	38010695	38018094	4	88,53,145,804,	0,88,141,286,	38010695,38012297,38016870,38017290,
638	0	0	2947	1	1	1	1	+	Isoform_247943_5	639	0	639	chr10	133797422	6580713	6584299	3	214,243,182,	0,214,457,	6580713,6583675,6584117,
1412	0	0	49821	2	2	0	0	-	Isoform_249500_6	1415	1	1415	chr10	133797422	103142051	103193284	4	1117,121,125,49,	1,1118,1239,1364,	103142051,103157947,103174857,103193235,
3215	0	0	92006	1	1	2	2	+	Isoform_249997_15	3219	0	3216	chr10	133797422	11165487	11260710	3	195,49,2973,	0,195,244,	11165487,11249152,11257737,
2557	0	0	35708	0	0	0	0	-	Isoform_250357_29	2560	1	2558	chr10	133797422	89213575	89251840	10	1486,72,72,147,137,110,199,118,112,104,	1,1487,1559,1631,1778,1915,2025,2224,2342,2454,	89213575,89215937,89222510,89223683,89225091,89226894,89228199,89245675,89247537,89251736,
368	0	0	7053	0	0	0	0	-	Isoform_253104_201	368	0	368	chr10	133797422	103389052	103396473	4	114,93,96,65,	0,114,207,303,	103389052,103392190,103392370,103396408,
1654	0	0	4747	0	0	0	0	+	Isoform_253130_6	1657	0	1654	chr10	133797422	14838339	14844740	4	120,81,83,1370,	0,120,201,284,	14838339,14839904,14840074,14843370,
1212	0	0	15486	0	0	1	1	+	Isoform_254121_681	1212	0	1212	chr10	133797422	69088104	69104803	3	132,148,933,	0,132,280,	69088104,69097083,69103870,
1004	0	0	16787	0	0	1	1	+	Isoform_254293_83	1004	0	1004	chr10	133797422	72216035	72233827	3	103,75,827,	0,103,178,	72216035,72230365,72233000,
1107	0	0	13696	2	4	0	0	-	Isoform_256352_13	1114	0	1111	chr10	133797422	28320493	28335296	2	680,427,	0,680,	28320493,28334869,
2536	0	0	47400	0	0	1	1	-	Isoform_260376_20	2537	1	2537	chr10	133797422	80155598	80205535	17	314,123,59,96,94,57,80,91,114,95,88,390,116,63,49,515,193,	1,315,438,497,593,687,744,824,915,1029,1124,1212,1602,1718,1781,1830,2345,	80155598,80157640,80157966,80159099,80161934,80163348,80163533,80164052,80166083,80166889,80167225,80168968,80170799,80172806,80176106,80180940,80205342,
897	0	0	1071	0	0	0	0	-	Isoform_261175_9	899	2	899	chr10	133797422	75233972	75235940	7	253,134,55,115,106,128,106,	2,255,389,444,559,665,793,	75233972,75234609,75234937,75235063,75235266,75235615,75235834,
3012	0	0	3898	0	0	3	4	-	Isoform_261481_12	3022	0	3012	chr10	133797422	63262306	63269220	2	2458,558,	0,2458,	63262306,63268662,
1172	0	0	16618	0	0	1	1	+	Isoform_26173_251	1172	0	1172	chr10	133797422	72216036	72233827	4	102,169,75,827,	0,102,271,346,	72216036,72223887,72230365,72233000,
2471	0	0	2894	0	0	1	1	-	Isoform_262761_6	2471	0	2471	chr10	133797422	70597344	70602710	3	1837,569,66,	0,1837,2406,	70597344,70600363,70602644,
2992	0	0	1673	3	3	1	1	+	Isoform_263748_9	3006	8	3003	chr10	133797422	102394547	102399213	4	53,93,82,2765,	8,61,154,236,	102394547,102395887,102396252,102396448,
475	0	0	6942	0	0	0	0	-	Isoform_263927_12	475	0	475	chr10	133797422	103389052	103396469	4	114,93,96,172,	0,114,207,303,	103389052,103392190,103392370,103396297,
2473	0	0	687	0	0	0	0	-	Isoform_264036_8	2473	0	2473	chr10	133797422	75232759	75235919	6	1984,55,119,106,124,85,	0,1984,2039,2158,2264,2388,	75232759,75234937,75235059,75235266,75235615,75235834,
1821	0	0	36449	1	1	1	1	-	Isoform_264096_13	1825	3	1825	chr10	133797422	73375783	73414054	14	434,113,76,171,171,114,95,103,66,65,111,205,55,43,	3,437,550,626,797,968,1082,1177,1280,1346,1411,1522,1727,1782,	73375783,73378910,73379878,73380030,73383174,73383576,73387688,73388311,73396043,73396518,73397163,73398180,73400802,73414011,
1841	0	0	10603	0	0	0	0	+	Isoform_265390_18	1843	2	1843	chr10	133797422	133379250	133391694	7	247,487,200,253,113,158,383,	2,249,736,936,1189,1302,1460,	133379250,133379998,133381459,133383959,133388955,133389589,133391311,
2516	0	0	61805	1	4	0	0	+	Isoform_265835_14	2520	0	2520	chr10	133797422	26438747	26503068	4	106,72,88,2250,	0,106,178,266,	26438747,26492326,26496303,26500818,
2340	0	0	24598	1	1	2	3	+	Isoform_268194_5	2344	0	2341	chr10	133797422	110871796	110898737	12	222,105,303,95,114,222,98,115,108,111,140,710,	0,222,327,630,725,839,1061,1159,1274,1382,1493,1633,	110871796,110875965,110881232,110883002,110885252,110887664,110889532,110890555,110894090,110894411,110895947,110898027,
2446	0	0	59568	2	2	1	2	-	Isoform_270420_5	2448	0	2448	chr10	133797422	79764399	79826415	6	1925,43,84,74,104,218,	0,1925,1968,2052,2126,2230,	79764399,79804484,79806038,79808758,79814612,79826197,
1633	0	0	13434	1	1	2	2	+	Isoform_273597_5	1634	0	1634	chr10	133797422	8054819	8069888	4	72,610,537,416,	0,72,682,1219,	8054819,8055286,8058304,8069472,
4541	0	0	114	2	2	6	6	+	Isoform_274715_6	4543	0	4543	chr10	133797422	102394555	102399216	2	1779,2768,	0,1779,	102394555,102396448,
1924	0	0	32197	0	0	0	0	+	Isoform_275072_5	1924	0	1924	chr10	133797422	96304438	96338559	11	262,175,129,171,72,124,133,106,246,84,422,	0,262,437,566,737,809,933,1066,1172,1418,1502,	96304438,96318351,96319261,96320617,96322656,96324265,96327467,96328724,96332350,96335890,96338137,
2071	0	0	19819	2	2	0	0	-	Isoform_275090_12	2076	3	2076	chr10	133797422	102480819	102502709	10	146,41,62,1103,217,125,126,76,65,110,	3,149,190,252,1355,1572,1697,1823,1899,1964,	102480819,102481131,102481836,102482000,102484159,102485608,102488149,102489062,102490548,102502599,
2205	0	0	350	0	0	1	3	-	Isoform_275833_29	2205	0	2205	chr10	133797422	6210377	6212935	2	189,2019,	0,189,	6210377,6210916,
1252	0	0	29303	0	0	0	0	-	Isoform_276648_598	1253	1	1253	chr10	133797422	70202838	70233393	11	348,43,70,86,128,127,87,120,54,59,130,	1,349,392,462,548,676,803,890,1010,1064,1123,	70202838,70204872,70206263,70209204,70209557,70213462,70214499,70217811,70218763,70230340,70233263,
2426	0	0	3413	1	1	0	0	+	Isoform_276959_6	2427	0	2427	chr10	133797422	73789957	73795796	10	80,121,202,176,994,132,180,184,99,258,	0,80,201,403,579,1573,1705,1885,2069,2168,	73789957,73790171,73790974,73791323,73791858,73793587,73793864,73794146,73794540,73795538,
982	0	0	230	0	0	0	0	-	Isoform_277581_144	982	0	982	chr10	133797422	100986273	100987485	3	702,107,173,	0,702,809,	100986273,100987089,100987312,
823	0	0	9871	0	0	0	0	-	Isoform_278630_5	830	0	823	chr10	133797422	122998072	123008766	3	599,151,73,	0,599,750,	122998072,123007025,123008693,
1517	0	0	4624	0	0	0	0	-	Isoform_278827_4595	1517	0	1517	chr10	133797422	3779066	3785207	4	524,124,574,295,	0,524,648,1222,	3779066,3780105,3781640,3784912,
1593	0	0	132235	1	1	0	0	+	Isoform_279299_10	1594	0	1594	chr10	133797422	74826602	74960430	4	183,70,879,461,	0,183,253,1132,	74826602,74838682,74842599,74959969,
2034	0	0	4109	0	0	0	0	-	Isoform_280041_241	2034	0	2034	chr10	133797422	3779064	3785207	3	1165,574,295,	0,1165,1739,	3779064,3781640,3784912,
1305	0	0	8056	0	0	2	3	-	Isoform_280094_10	1305	0	1305	chr10	133797422	101578882	101588246	4	935,169,161,43,	0,935,1104,1265,	101578882,101580247,101587245,101588203,
1138	0	0	18524	0	0	1	1	+	Isoform_280425_5	1138	0	1138	chr10	133797422	7788130	7807793	10	133,35,132,205,144,65,156,97,37,135,	0,133,168,300,505,649,714,870,967,1004,	7788130,7796120,7797046,7798989,7799771,7800026,7802269,7802757,7806973,7807658,
2246	0	0	57987	1	1	0	0	-	Isoform_280770_7	2247	0	2247	chr10	133797422	73814301	73874534	18	946,95,76,49,45,27,44,43,84,123,95,84,103,73,66,60,95,138,	0,946,1041,1117,1166,1211,1238,1282,1325,1409,1532,1627,1711,1814,1887,1953,2013,2108,	73814301,73817022,73817478,73821681,73824039,73825320,73837467,73842168,73842457,73847224,73847987,73848525,73849012,73849260,73852253,73860829,73872988,73874396,
2424	0	0	8129	0	0	1	1	-	Isoform_280827_5	2427	3	2427	chr10	133797422	133262418	133272972	16	815,78,66,138,85,78,151,70,190,90,178,149,82,170,69,16,	3,818,896,962,1100,1185,1263,1414,1484,1674,1764,1942,2091,2173,2343,2412,	133262418,133263687,133267351,133267928,133269444,133269896,133270359,133270735,133270880,133271199,133271527,133271805,133272192,133272415,133272797,133272956,
1332	0	0	19673	2	2	0	0	-	Isoform_281155_8	1334	0	1334	chr10	133797422	119575652	119596657	12	139,140,124,85,96,109,76,88,55,99,97,224,	0,139,279,403,488,584,693,769,857,912,1011,1108,	119575652,119576610,119577079,119577450,119577640,119578725,119579934,119581921,119582168,119582458,119588151,119596433,
1587	0	0	9941	0	0	0	0	-	Isoform_281567_8	1590	3	1590	chr10	133797422	97389732	97401260	4	1112,77,230,168,	3,1115,1192,1422,	97389732,97393683,97400304,97401092,
2029	0	0	18904	0	0	0	0	+	Isoform_282795_8	2032	0	2029	chr10	133797422	133379256	133400189	5	241,487,200,81,1020,	0,241,728,928,1009,	133379256,133379998,133381459,133398434,133399169,
2783	0	0	17428	2	3	2	3	+	Isoform_283158_11	2787	0	2786	chr10	133797422	8054677	8074891	6	214,610,537,146,126,1153,	0,214,824,1361,1507,1633,	8054677,8055286,8058304,8063992,8069472,8073738,
1606	0	0	2971	0	0	2	23	-	Isoform_284158_15	1607	1	1607	chr10	133797422	100525274	100529874	4	1280,100,141,108,	1,1281,1381,1522,	100525274,100526974,100529365,100529766,
2260	0	0	112083	2	3	2	3	-	Isoform_284427_5	2265	2	2265	chr10	133797422	59792142	59906488	9	969,125,101,157,161,104,129,150,367,	2,971,1096,1197,1354,1515,1619,1748,1898,	59792142,59794472,59804419,59806921,59812634,59814651,59832524,59852552,59906121,
1243	0	0	8958	1	1	0	0	+	Isoform_287216_8	1244	0	1244	chr10	133797422	68332068	68342269	9	148,135,140,87,116,136,96,93,292,	0,148,283,423,510,626,762,858,951,	68332068,68337198,68338502,68339139,68339439,68341173,68341584,68341758,68341977,
1924	0	0	6962	1	2	0	0	-	Isoform_288102_32	1926	0	1926	chr10	133797422	1040030	1048916	5	1474,131,93,173,53,	0,1474,1605,1698,1871,	1040030,1042631,1043300,1043998,1048863,
660	0	0	3760	0	0	0	0	+	Isoform_289106_23	660	0	660	chr10	133797422	125823548	125827968	3	174,75,411,	0,174,249,	125823548,125826590,125827557,
2626	0	0	35708	1	1	0	0	-	Isoform_289958_6	2627	0	2627	chr10	133797422	89213573	89251907	10	1488,72,72,147,137,110,199,118,112,171,	0,1488,1560,1632,1779,1916,2026,2225,2343,2455,	89213573,89215937,89222510,89223683,89225091,89226894,89228199,89245675,89247537,89251736,
696	0	0	2864	1	1	0	0	-	Isoform_292215_22	698	1	698	chr10	133797422	70229804	70233364	2	595,101,	1,596,	70229804,70233263,
349	0	0	548	0	0	1	1	+	Isoform_292460_6	351	0	349	chr10	133797422	6492471	6493369	2	39,311,	0,39,	6492471,6493058,
864	0	0	102779	0	0	0	0	+	Isoform_293791_10	864	0	864	chr10	133797422	48306680	48410323	6	141,69,171,130,59,294,	0,141,210,381,511,570,	48306680,48325896,48401611,48404851,48409878,48410029,
3280	0	0	92006	2	2	3	3	+	Isoform_294219_8	3285	0	3282	chr10	133797422	11165421	11260710	3	261,49,2973,	0,261,310,	11165421,11249152,11257737,
1136	0	0	10942	0	0	1	1	+	Isoform_294898_5	1136	0	1136	chr10	133797422	14838191	14850270	6	268,81,83,49,106,550,	0,268,349,432,481,587,	14838191,14839904,14840074,14848608,14848789,14849720,
2121	0	0	55381	0	0	1	1	-	Isoform_296212_5	2123	2	2123	chr10	133797422	117317926	117375429	2	1048,1074,	2,1050,	117317926,117374355,
2023	0	0	47915	0	0	1	1	-	Isoform_296671_203	2023	0	2023	chr10	133797422	80155596	80205535	16	316,123,59,96,94,57,80,91,114,95,88,390,116,63,49,193,	0,316,439,498,594,688,745,825,916,1030,1125,1213,1603,1719,1782,1831,	80155596,80157640,80157966,80159099,80161934,80163348,80163533,80164052,80166083,80166889,80167225,80168968,80170799,80172806,80176106,80205342,
1126	0	0	183024	0	0	0	0	+	Isoform_296990_16	1126	0	1126	chr10	133797422	61901700	62085850	8	30,255,226,113,202,53,98,149,	0,30,285,511,624,826,879,977,	61901700,61902158,61940182,62050887,62057116,62059242,62069699,62085701,
1250	0	0	34	0	0	0	0	-	Isoform_297406_8	1250	0	1250	chr10	133797422	13117097	13118381	2	316,934,	0,316,	13117097,13117447,
1041	0	0	30303	1	1	0	0	+	Isoform_297607_33	1042	0	1042	chr10	133797422	49942058	49973402	7	242,59,94,85,59,111,391,	0,242,301,395,480,539,650,	49942058,49945031,49952125,49952448,49955001,49958369,49973011,
2843	0	0	599	1	1	1	1	+	Isoform_298888_9	2844	0	2844	chr10	133797422	102395773	102399216	5	207,82,1637,86,832,	0,207,289,1926,2012,	102395773,102396252,102396448,102398211,102398384,
1273	0	0	3618	0	0	1	1	-	Isoform_299131_14	1273	0	1273	chr10	133797422	98442021	98446913	4	936,117,114,107,	0,936,1053,1167,	98442021,98443123,98445299,98446806,
928	0	0	53599	0	0	0	0	-	Isoform_300083_9	928	0	928	chr10	133797422	87287960	87342487	4	535,43,104,246,	0,535,578,682,	87287960,87326629,87336785,87342241,
1800	0	0	13386	1	1	0	0	-	Isoform_300224_10	1811	3	1804	chr10	133797422	72339733	72354919	5	1135,186,146,178,155,	3,1138,1324,1470,1648,	72339733,72340984,72343365,72344949,72354764,
1976	0	0	34819	1	1	0	0	+	Isoform_30045_49	1980	3	1980	chr10	133797422	13100126	13136921	14	176,177,203,183,74,153,103,116,150,94,159,131,80,177,	3,179,356,559,742,816,969,1072,1188,1338,1432,1591,1722,1802,	13100126,13109111,13110273,13112452,13116266,13118887,13122384,13123994,13125417,13125945,13127744,13132066,13133501,13136744,
1320	0	0	9593	0	0	0	0	-	Isoform_300513_55	1326	0	1320	chr10	133797422	133362484	133373397	8	449,68,120,105,100,128,198,152,	0,449,517,637,742,842,970,1168,	133362484,133364657,133365975,133366888,133368922,133369903,133370559,133373245,
693	0	0	48438	0	0	0	0	+	Isoform_301527_6	694	1	694	chr10	133797422	17644154	17693285	6	225,85,76,96,147,64,	1,226,311,387,483,630,	17644154,17660463,17684674,17684831,17688026,17693221,
1056	0	0	961	0	0	0	0	+	Isoform_30209_15	1057	0	1056	chr10	133797422	102421118	102423135	4	64,154,506,332,	0,64,218,724,	102421118,102421353,102421786,102422803,
1269	0	0	61381	0	0	0	0	-	Isoform_303332_6	1271	2	1271	chr10	133797422	124681455	124744105	3	924,252,93,	2,926,1178,	124681455,124706635,124744012,
1774	0	0	29918	0	0	0	0	-	Isoform_303824_36	1777	2	1776	chr10	133797422	73382361	73414053	9	984,114,95,103,65,111,205,55,42,	2,986,1100,1195,1298,1363,1474,1679,1734,	73382361,73383576,73387688,73388311,73396518,73397163,73398180,73400802,73414011,
1473	0	0	20173	0	0	0	0	-	Isoform_304111_120	1477	0	1473	chr10	133797422	32034779	32056425	11	59,146,105,125,88,56,49,105,74,88,578,	0,59,205,310,435,523,579,628,733,807,895,	32034779,32035521,32035889,32037253,32037519,32038162,32038777,32039326,32040383,32048463,32055847,
2479	0	0	13086	0	0	0	0	+	Isoform_304826_7	2481	0	2479	chr10	133797422	119422545	119438110	5	721,93,64,141,1460,	0,721,814,878,1019,	119422545,119424992,119430374,119431386,119436650,
856	0	0	8008	0	0	0	0	-	Isoform_305872_19	865	0	856	chr10	133797422	1040030	1048894	6	332,96,131,93,173,31,	0,332,428,559,652,825,	1040030,1041408,1042631,1043300,1043998,1048863,
1046	0	0	24871	0	0	0	0	-	Isoform_306003_41	1050	0	1046	chr10	133797422	118729067	118754984	3	330,127,589,	0,330,457,	118729067,118730283,118754395,
2395	0	0	6033	0	0	1	7	+	Isoform_306775_60	2396	0	2395	chr10	133797422	89332530	89340965	2	97,2305,	0,97,	89332530,89338660,
1384	0	0	67628	0	0	1	1	-	Isoform_309517_6	1384	0	1384	chr10	133797422	118685969	118754982	8	199,44,139,90,103,96,127,587,	0,199,243,382,472,575,671,798,	118685969,118686597,118691264,118695140,118701305,118707491,118730283,118754395,
1277	0	0	9593	0	0	0	0	-	Isoform_313433_115	1277	0	1277	chr10	133797422	133362484	133373354	8	449,68,120,105,100,128,198,109,	0,449,517,637,742,842,970,1168,	133362484,133364657,133365975,133366888,133368922,133369903,133370559,133373245,
2925	0	0	122486	0	0	0	0	+	Isoform_314635_7	2925	0	2925	chr10	133797422	110008920	110134331	15	62,224,139,152,81,150,144,99,183,258,120,87,124,96,1006,	0,62,286,425,577,658,808,952,1051,1234,1492,1612,1699,1823,1919,	110008920,110100624,110112776,110116258,110117341,110118586,110119210,110119465,110122109,110124016,110125825,110126416,110130362,110132304,110133325,
840	0	0	367356	0	0	0	0	+	Isoform_316166_22	840	0	840	chr10	133797422	112447239	112815435	8	228,59,111,78,85,71,62,146,	0,228,287,398,476,561,632,694,	112447239,112460523,112464546,112527086,112538245,112668217,112668936,112815289,
1727	0	0	2282	1	2	0	0	+	Isoform_316508_11	1729	0	1729	chr10	133797422	101807380	101811389	2	521,1206,	0,521,	101807380,101810183,
482	0	0	1126	4	13	5	6	+	Isoform_318702_6	863	0	863	chr10	133797422	49963560	49965174	2	255,233,	0,255,	49963560,49964941,
2758	0	0	27125	0	0	2	11	-	Isoform_319904_7	2758	0	2758	chr10	133797422	98417025	98446919	19	701,83,114,145,66,135,62,180,168,50,70,100,161,109,143,138,117,114,113,	0,701,784,898,1043,1109,1244,1306,1486,1654,1704,1774,1874,2035,2144,2287,2425,2542,2656,	98417025,98418174,98420044,98422368,98423602,98423752,98424312,98425540,98425817,98427214,98429572,98430570,98431130,98433982,98435271,98435634,98443123,98445299,98446806,
879	0	0	16980	1	1	0	0	-	Isoform_320151_5	880	0	880	chr10	133797422	73478110	73495969	3	513,201,165,	0,513,714,	73478110,73479316,73495804,
2889	0	0	2510	0	0	1	3	-	Isoform_32225_18	2889	0	2889	chr10	133797422	3167377	3172779	2	2829,63,	0,2829,	3167377,3172716,
678	0	0	632	0	0	0	0	+	Isoform_322608_16	678	0	678	chr10	133797422	73782060	73783370	2	381,297,	0,381,	73782060,73783073,
917	0	0	6306	0	0	0	0	+	Isoform_322796_38	917	0	917	chr10	133797422	73730564	73737787	3	309,68,540,	0,309,377,	73730564,73731187,73737247,
2494	0	0	6362	1	2	0	0	-	Isoform_322910_19	2496	0	2496	chr10	133797422	1040030	1048886	5	1474,131,93,173,623,	0,1474,1605,1698,1871,	1040030,1042631,1043300,1043998,1048263,
1336	0	0	19141	0	0	0	0	+	Isoform_32433_73	1336	0	1336	chr10	133797422	75210792	75231269	10	146,56,69,50,153,53,228,151,58,372,	0,146,202,271,321,474,527,755,906,964,	75210792,75211133,75212229,75214020,75219062,75219303,75220742,75222251,75229643,75230897,
1724	0	0	13457	0	0	0	0	-	Isoform_324545_16	1724	0	1724	chr10	133797422	122993614	123008795	5	1109,183,179,151,102,	0,1109,1292,1471,1622,	122993614,122995993,122998492,123007025,123008693,
2963	0	0	117	1	4	0	0	+	Isoform_325372_7	2970	0	2967	chr10	133797422	102401265	102404345	2	66,2897,	0,66,	102401265,102401448,
1302	0	0	31601	0	0	1	3	-	Isoform_325960_10	1331	29	1331	chr10	133797422	93669678	93702584	14	190,79,39,119,43,114,46,85,84,77,46,96,77,210,	29,219,298,337,456,499,613,659,744,828,905,951,1047,1124,	93669678,93670769,93676652,93681479,93684055,93685245,93687403,93692008,93692645,93694860,93698135,93698300,93700029,93702374,
1007	0	0	1067	0	0	1	1	-	Isoform_326716_20	1014	1	1008	chr10	133797422	75233972	75236047	7	253,134,55,119,106,128,213,	1,254,388,443,562,668,796,	75233972,75234609,75234937,75235059,75235266,75235615,75235834,
585	0	0	14983	0	0	1	1	+	Isoform_327500_8	588	3	588	chr10	133797422	128047587	128063156	7	96,74,137,91,77,37,74,	3,99,173,310,401,478,515,	128047587,128047763,128049529,128056122,128060938,128061678,128063082,
712	0	0	66561	0	0	0	0	+	Isoform_329307_5	712	0	712	chr10	133797422	92848521	92915794	7	113,172,48,91,46,205,37,	0,113,285,333,424,470,675,	92848521,92893348,92894793,92894929,92899598,92909426,92915757,
1784	0	0	58456	0	0	0	0	-	Isoform_3301_17	1784	0	1784	chr10	133797422	73814301	73874541	19	204,245,95,76,49,45,44,43,84,123,95,84,103,73,66,55,60,95,145,	0,204,449,544,620,669,714,758,801,885,1008,1103,1187,1290,1363,1429,1484,1544,1639,	73814301,73815002,73817022,73817478,73821681,73824039,73837467,73842168,73842457,73847224,73847987,73848525,73849012,73849260,73852253,73853191,73860829,73872988,73874396,
1487	0	0	17552	1	9	1	1	-	Isoform_331456_45	1496	0	1496	chr10	133797422	72069485	72088525	4	941,115,46,386,	0,941,1056,1102,	72069485,72072143,72072502,72088139,
3445	0	0	24303	1	9	1	1	-	Isoform_332016_47	3459	0	3454	chr10	133797422	72060763	72088512	10	2142,138,63,219,120,115,115,115,46,373,	0,2142,2280,2343,2562,2682,2797,2912,3027,3073,	72060763,72063024,72064177,72066901,72067612,72068186,72070311,72072143,72072502,72088139,
1461	0	0	21737	0	0	0	0	-	Isoform_332692_13	1463	2	1463	chr10	133797422	71750324	71773522	5	966,194,28,108,165,	2,968,1162,1190,1298,	71750324,71751667,71752974,71755358,71773357,
551	0	0	44988	0	0	0	0	+	Isoform_332927_9	551	0	551	chr10	133797422	11165421	11210960	2	261,290,	0,261,	11165421,11210670,
949	0	0	15641	0	0	0	0	-	Isoform_334204_13	951	1	950	chr10	133797422	114157615	114174205	3	65,693,191,	1,66,759,	114157615,114162636,114174014,
1264	0	0	5447	1	1	1	2	-	Isoform_33454_10	1265	0	1265	chr10	133797422	18652587	18659300	3	868,327,69,	0,868,1195,	18652587,18654848,18659231,
2713	0	0	758	3	3	1	1	+	Isoform_335537_6	2716	0	2716	chr10	133797422	102395744	102399216	5	236,82,607,784,1005,	0,236,318,925,1709,	102395744,102396252,102396448,102397301,102398211,
589	0	0	600	0	0	0	0	-	Isoform_336103_37	589	0	589	chr10	133797422	35196886	35198075	2	172,417,	0,172,	35196886,35197658,
1280	0	0	34781	0	0	1	2	-	Isoform_336435_9	1280	0	1280	chr10	133797422	114490847	114526910	2	1031,251,	0,1031,	114490847,114526659,
2070	0	0	5230	1	1	0	0	-	Isoform_337565_7	2071	0	2071	chr10	133797422	1041822	1049122	3	940,871,259,	0,940,1811,	1041822,1043300,1048863,
932	0	0	3618	0	0	1	2	-	Isoform_33776_15	948	2	934	chr10	133797422	98442359	98446911	4	598,117,114,105,	2,600,717,831,	98442359,98443123,98445299,98446806,
3072	0	0	20138	0	0	0	0	-	Isoform_33929_25	3075	3	3075	chr10	133797422	71750317	71773527	6	973,1335,108,57,429,170,	3,976,2311,2419,2476,2905,	71750317,71751667,71755358,71760867,71761597,71773357,
928	0	0	351	1	2	1	3	-	Isoform_344025_16	930	0	930	chr10	133797422	6210377	6211659	2	156,775,	0,156,	6210377,6210884,
1437	0	0	16344	0	0	1	1	-	Isoform_345241_9	1440	3	1440	chr10	133797422	98429150	98446932	9	492,99,100,109,143,138,117,114,126,	3,495,594,694,803,946,1084,1201,1315,	98429150,98429790,98430570,98433982,98435271,98435634,98443123,98445299,98446806,
1303	0	0	19141	1	1	1	2	+	Isoform_347132_19	1309	4	1308	chr10	133797422	75210829	75231275	10	109,56,69,50,153,53,228,151,58,376,	4,113,169,238,288,441,494,722,873,931,	75210829,75211133,75212229,75214020,75219062,75219303,75220742,75222251,75229643,75230899,
2092	0	0	2301	1	6	1	1	+	Isoform_347253_31	2100	0	2098	chr10	133797422	45000930	45005324	2	48,2045,	0,48,	45000930,45003279,
805	0	0	20523	0	0	0	0	+	Isoform_347313_7	806	0	805	chr10	133797422	101588322	101609650	6	78,81,125,134,103,284,	0,78,159,284,418,521,	101588322,101594657,101600737,101601202,101608834,101609366,
909	0	0	41980	0	0	0	0	-	Isoform_349899_34	909	0	909	chr10	133797422	119499824	119542713	5	435,144,87,119,124,	0,435,579,666,785,	119499824,119515508,119526031,119527305,119542589,
2609	0	0	21564	1	1	2	2	-	Isoform_350178_6	2610	0	2610	chr10	133797422	48446040	48470215	7	579,880,122,74,133,208,615,	0,579,1459,1581,1655,1788,1996,	48446040,48450260,48453303,48454087,48455001,48459683,48469600,
658	0	0	72559	0	0	0	0	-	Isoform_350471_48	658	0	658	chr10	133797422	32305520	32378737	2	411,247,	0,411,	32305520,32378490,
2928	0	0	3213	0	0	0	0	-	Isoform_351859_159	2928	0	2928	chr10	133797422	3779066	3785207	3	524,2109,295,	0,524,2633,	3779066,3780105,3784912,
5204	0	0	24303	2	10	1	1	-	Isoform_353244_20	5214	0	5214	chr10	133797422	72059040	72088548	10	3865,138,63,219,120,115,115,115,46,409,	0,3865,4003,4066,4285,4405,4520,4635,4750,4796,	72059040,72063024,72064177,72066901,72067612,72068186,72070311,72072143,72072502,72088139,
4266	0	0	5623	5	5	9	10	-	Isoform_353912_5	4272	1	4272	chr10	133797422	73801916	73811815	13	660,686,175,124,97,183,129,186,155,88,1346,105,342,	1,661,1347,1522,1646,1743,1926,2055,2241,2396,2484,3830,3935,	73801916,73802673,73803573,73803892,73804772,73805586,73805899,73806288,73806656,73807107,73807383,73810798,73811473,
1055	0	0	18524	0	0	0	0	+	Isoform_355134_6	1057	0	1055	chr10	133797422	7788181	7807760	10	82,35,132,205,144,65,156,97,37,102,	0,82,117,249,454,598,663,819,916,953,	7788181,7796120,7797046,7798989,7799771,7800026,7802269,7802757,7806973,7807658,
1134	0	0	8495	0	0	0	0	+	Isoform_356379_37	1134	0	1134	chr10	133797422	30339651	30349280	3	799,173,162,	0,799,972,	30339651,30341467,30349118,
2750	0	0	11081	1	1	0	0	+	Isoform_357266_8	2751	0	2751	chr10	133797422	102644487	102658318	6	700,96,234,32,116,1572,	0,700,796,1030,1062,1178,	102644487,102654652,102655079,102656105,102656269,102656746,
2471	0	0	769	0	0	1	1	+	Isoform_357834_8	2471	0	2471	chr10	133797422	38094343	38097584	2	1461,1011,	0,1461,	38094343,38096573,
1241	0	0	1404	0	0	0	0	+	Isoform_360044_5	1241	0	1241	chr10	133797422	62049279	62051924	2	204,1037,	0,204,	62049279,62050887,
4707	0	0	21251	1	1	0	0	-	Isoform_360120_16	4711	3	4711	chr10	133797422	71747560	71773518	7	3730,194,28,108,57,429,161,	3,3733,3927,3955,4063,4120,4549,	71747560,71751667,71752974,71755358,71760867,71761597,71773357,
1861	0	0	3871	3	3	1	1	+	Isoform_360128_5	1864	0	1864	chr10	133797422	112433896	112439629	2	568,1294,	0,568,	112433896,112438335,
3792	0	0	15229	1	2	2	2	-	Isoform_360652_16	3794	0	3794	chr10	133797422	72069485	72088508	2	3425,369,	0,3425,	72069485,72088139,
682	0	0	21408	1	9	0	0	-	Isoform_361257_10	691	0	691	chr10	133797422	79804382	79826472	5	145,84,74,104,275,	0,145,229,303,407,	79804382,79806038,79808758,79814612,79826197,
1206	0	0	18673	0	0	0	0	+	Isoform_362279_30	1207	1	1207	chr10	133797422	91798432	91818311	4	457,225,96,428,	1,458,683,779,	91798432,91812982,91817133,91817883,
2267	0	0	18092	1	1	0	0	+	Isoform_362509_30	2268	0	2268	chr10	133797422	91923795	91944154	4	295,124,115,1733,	0,295,419,534,	91923795,91935656,91939951,91942421,
2742	0	0	32206	0	0	0	0	-	Isoform_363207_283	2743	1	2743	chr10	133797422	71816301	71851249	14	1175,108,81,158,187,96,132,57,144,201,126,75,134,68,	1,1176,1284,1365,1523,1710,1806,1938,1995,2139,2340,2466,2541,2675,	71816301,71818616,71819030,71819464,71819713,71820239,71821875,71825836,71828013,71828876,71831125,71831845,71834371,71851181,
1632	0	0	70636	0	0	1	1	+	Isoform_363507_11	1633	0	1632	chr10	133797422	97498934	97571203	3	339,228,1066,	0,339,567,	97498934,97567913,97570137,
1368	0	0	10162	0	0	0	0	-	Isoform_364393_14	1368	0	1368	chr10	133797422	97389729	97401259	5	810,77,84,230,167,	0,810,887,971,1201,	97389729,97393683,97396217,97400304,97401092,
704	0	0	15737	0	0	0	0	+	Isoform_367412_24	739	3	707	chr10	133797422	91923804	91940245	3	286,124,294,	3,289,413,	91923804,91935656,91939951,
2644	0	0	374	2	2	3	3	+	Isoform_368160_5	2656	0	2646	chr10	133797422	97371768	97374789	2	1432,1215,	0,1432,	97371768,97373574,
1938	0	0	10513	0	0	1	1	+	Isoform_368212_6	1938	0	1938	chr10	133797422	133379242	133391694	7	255,487,200,343,113,158,383,	0,255,742,942,1285,1398,1556,	133379242,133379998,133381459,133383959,133388955,133389589,133391311,
1469	0	0	10140	0	0	0	0	-	Isoform_370996_5	1469	0	1469	chr10	133797422	97389729	97401338	5	810,106,77,230,246,	0,810,916,993,1223,	97389729,97390738,97393683,97400304,97401092,
703	0	0	29776	0	0	0	0	-	Isoform_371113_18	703	0	703	chr10	133797422	122849100	122879579	4	339,127,142,95,	0,339,466,608,	122849100,122850423,122855644,122879484,
2138	0	0	22809	1	1	1	1	+	Isoform_371434_6	2142	0	2139	chr10	133797422	30434127	30459075	6	251,359,168,262,107,992,	0,251,610,778,1040,1147,	30434127,30438915,30447781,30450257,30451637,30458083,
3149	0	0	327	5	5	1	1	+	Isoform_372031_6	3157	0	3154	chr10	133797422	102395736	102399213	4	598,1637,86,829,	0,598,2235,2321,	102395736,102396448,102398211,102398384,
820	0	0	367345	1	1	0	0	+	Isoform_373265_5	821	0	821	chr10	133797422	112447270	112815435	8	197,59,111,78,85,71,73,146,	0,197,256,367,445,530,601,674,	112447270,112460523,112464546,112527086,112538245,112668217,112668936,112815289,
1447	0	0	10056	0	0	0	0	-	Isoform_374597_55	1447	0	1447	chr10	133797422	97389729	97401232	6	810,106,77,84,230,140,	0,810,916,993,1077,1307,	97389729,97390738,97393683,97396217,97400304,97401092,
1367	0	0	96	0	0	0	0	+	Isoform_375099_56	1367	0	1367	chr10	133797422	50067954	50069417	2	54,1313,	0,54,	50067954,50068104,
2109	0	0	36515	1	1	1	1	-	Isoform_377940_62	2110	0	2110	chr10	133797422	73375444	73414069	13	773,113,76,171,171,114,95,103,65,111,205,55,58,	0,773,886,962,1133,1304,1418,1513,1616,1681,1792,1997,2052,	73375444,73378910,73379878,73380030,73383174,73383576,73387688,73388311,73396518,73397163,73398180,73400802,73414011,
1681	0	0	3007	2	2	0	0	-	Isoform_377956_6	1683	0	1683	chr10	133797422	73242565	73247253	5	954,87,255,141,244,	0,954,1041,1296,1437,	73242565,73243842,73245921,73246687,73247009,
3561	0	0	55828	1	1	3	4	+	Isoform_378162_5	3562	0	3562	chr10	133797422	11257785	11317178	6	87,80,159,64,135,3040,	0,87,167,326,390,525,	11257785,11266597,11270665,11275056,11288417,11314138,
3620	0	0	162174	3	3	1	1	+	Isoform_378342_7	3626	0	3623	chr10	133797422	11165485	11331280	11	197,83,49,135,159,64,135,120,180,144,2355,	0,197,280,329,464,623,687,822,942,1122,1266,	11165485,11217424,11249152,11257737,11270665,11275056,11288417,11314138,11321206,11325835,11328925,
1510	0	0	46008	1	1	2	2	+	Isoform_379355_9	1511	0	1511	chr10	133797422	69124181	69171701	9	99,150,76,157,165,107,69,143,546,	0,99,249,325,482,647,754,823,966,	69124181,69132897,69155811,69157006,69158046,69162405,69166041,69168488,69171155,
1812	0	0	74770	0	0	1	1	+	Isoform_380507_16	1812	0	1812	chr10	133797422	63199883	63276466	2	1531,282,	0,1531,	63199883,63276184,
808	0	0	112834	0	0	0	0	+	Isoform_381925_7	1675	0	1675	chr10	133797422	48306678	48420320	6	143,171,130,59,139,166,	0,143,314,444,503,642,	48306678,48401611,48404851,48409878,48410029,48420154,
2711	0	0	51694	1	2	0	0	-	Isoform_382373_13	2718	0	2713	chr10	133797422	86467363	86521768	9	143,112,137,153,96,119,1026,521,404,	0,143,255,392,545,641,760,1786,2307,	86467363,86470991,86472207,86472611,86473877,86497200,86499717,86517570,86521364,
1486	0	0	67525	0	0	0	0	-	Isoform_384054_38	1486	0	1486	chr10	133797422	118685969	118754980	9	199,44,139,90,103,96,103,127,585,	0,199,243,382,472,575,671,774,901,	118685969,118686597,118691264,118695140,118701305,118707491,118729294,118730283,118754395,
1117	0	0	22477	0	0	0	0	-	Isoform_384220_7	1120	3	1120	chr10	133797422	12172296	12195890	7	570,96,108,50,68,104,121,	3,573,669,777,827,895,999,	12172296,12173717,12177792,12179082,12184888,12186228,12195769,
2174	0	0	7502	1	1	0	0	-	Isoform_384422_5	2175	0	2175	chr10	133797422	100977819	100987495	6	1553,63,41,227,107,183,	0,1553,1616,1657,1884,1991,	100977819,100983754,100984033,100986748,100987089,100987312,
364	0	0	7749	0	0	0	0	+	Isoform_385649_14	372	8	372	chr10	133797422	72216041	72224154	2	97,267,	8,105,	72216041,72223887,
1525	0	0	674	0	0	0	0	-	Isoform_386900_7	1528	3	1528	chr10	133797422	96088027	96090226	2	1280,245,	3,1283,	96088027,96089981,
835	0	0	46092	0	0	0	0	-	Isoform_386942_22	842	3	838	chr10	133797422	130063901	130110828	4	482,63,165,125,	3,485,548,713,	130063901,130079565,130079736,130110703,
2921	0	0	513	4	4	8	10	+	Isoform_388304_5	2925	0	2925	chr10	133797422	95684945	95688389	2	1585,1346,	0,1585,	95684945,95687043,
2204	0	0	943	0	0	1	1	-	Isoform_389389_8	2204	0	2204	chr10	133797422	101815293	101818441	2	19,2186,	0,19,	101815293,101816255,
784	0	0	8317	0	0	0	0	+	Isoform_389444_9	789	4	788	chr10	133797422	102854233	102863334	5	194,63,44,21,462,	4,198,261,305,326,	102854233,102860331,102860497,102862159,102862872,
880	0	0	9679	0	0	0	0	-	Isoform_389602_29	881	1	881	chr10	133797422	124408362	124418921	3	603,228,49,	1,604,832,	124408362,124411972,124418872,
1920	0	0	19721	1	1	0	0	-	Isoform_389891_20	1921	0	1921	chr10	133797422	71829606	71851247	4	1645,75,134,66,	0,1645,1720,1854,	71829606,71831845,71834371,71851181,
1082	0	0	8522	0	0	0	0	+	Isoform_392248_7	1088	3	1085	chr10	133797422	123154410	123164014	7	75,195,70,152,178,217,195,	3,78,273,343,495,673,890,	123154410,123154917,123155657,123157728,123162235,123162611,123163819,
1234	0	0	41964	0	0	0	0	+	Isoform_392312_58	1234	0	1234	chr10	133797422	130136409	130179607	11	103,109,75,202,173,62,58,53,40,93,266,	0,103,212,287,489,662,724,782,835,875,968,	130136409,130145210,130159994,130160795,130166506,130166918,130169432,130171583,130174866,130174996,130179341,
1334	0	0	20327	0	0	0	0	-	Isoform_393908_26	1334	0	1334	chr10	133797422	32034769	32056430	9	69,146,105,125,88,56,74,88,583,	0,69,215,320,445,533,589,663,751,	32034769,32035521,32035889,32037253,32037519,32038162,32040383,32048463,32055847,
2507	0	0	27416	4	6	1	25	+	Isoform_394314_5	2516	0	2513	chr10	133797422	38402945	38432893	12	130,450,110,132,216,66,59,523,231,65,190,335,	0,130,580,690,822,1038,1104,1163,1686,1917,1982,2172,	38402945,38403100,38407630,38408802,38412227,38413326,38415543,38416681,38422767,38425818,38428106,38432558,
3086	0	0	386	2	2	1	1	+	Isoform_395943_8	3088	0	3088	chr10	133797422	102395743	102399216	3	237,82,2768,	0,237,319,	102395743,102396252,102396448,
2763	0	0	17431	2	5	3	3	+	Isoform_39624_27	2771	0	2768	chr10	133797422	8054689	8074886	6	202,610,537,143,126,1148,	0,202,812,1349,1492,1618,	8054689,8055286,8058304,8063995,8069472,8073738,
2368	0	0	6977	0	0	0	0	-	Isoform_399714_25	2370	2	2370	chr10	133797422	101578885	101588230	9	932,169,129,174,318,163,295,161,27,	2,934,1103,1232,1406,1724,1887,2182,2343,	101578885,101580247,101582762,101583507,101584601,101585315,101585861,101587245,101588203,
1373	0	0	16736	0	0	0	0	-	Isoform_401258_13	1375	2	1375	chr10	133797422	121957095	121975204	11	164,87,95,49,95,91,100,152,131,78,331,	2,166,253,348,397,492,583,683,835,966,1044,	121957095,121959323,121959500,121960357,121961422,121963237,121965285,121967654,121970938,121974003,121974873,
784	0	0	35752	0	0	0	0	+	Isoform_401550_13	788	4	788	chr10	133797422	62049314	62085850	6	169,113,202,53,98,149,	4,173,286,488,541,639,	62049314,62050887,62057116,62059242,62069699,62085701,
1393	0	0	34247	0	0	0	0	-	Isoform_403294_50	1393	0	1393	chr10	133797422	103882550	103918190	10	291,73,123,172,124,162,66,96,195,91,	0,291,364,487,659,783,945,1011,1107,1302,	103882550,103889071,103892129,103897547,103898876,103900061,103905090,103910526,103917461,103918099,
868	0	0	3698	0	0	1	3	-	Isoform_404217_14	879	0	868	chr10	133797422	98442357	98446926	4	600,117,114,40,	0,600,717,831,	98442357,98443123,98445299,98446886,
1152	0	0	790	0	0	0	0	+	Isoform_404344_108	1154	1	1153	chr10	133797422	102421193	102423135	3	314,506,332,	1,315,821,	102421193,102421786,102422803,
1506	0	0	154705	0	0	1	2	+	Isoform_404827_5	1506	0	1506	chr10	133797422	11165485	11321698	10	197,83,74,49,135,159,64,135,120,492,	0,197,280,354,403,538,697,761,896,1016,	11165485,11217424,11228387,11249152,11257737,11270665,11275056,11288417,11314138,11321206,
2414	0	0	44707	3	3	0	0	+	Isoform_406956_6	2417	0	2417	chr10	133797422	73998117	74045238	2	258,2156,	0,258,	73998117,74043082,
2282	0	0	13358	1	6	1	1	+	Isoform_407799_12	2291	1	2289	chr10	133797422	102461401	102477042	8	49,243,83,124,97,172,194,1321,	1,50,293,376,500,597,769,963,	102461401,102468954,102469992,102471272,102472853,102473569,102473818,102475721,
4141	0	0	22181	0	0	1	1	-	Isoform_409073_96	4142	1	4142	chr10	133797422	104312139	104338462	2	3925,217,	1,3926,	104312139,104338245,
536	0	0	1200	0	0	0	0	-	Isoform_410812_27	536	0	536	chr10	133797422	32345381	32347117	2	181,355,	0,181,	32345381,32346762,
2555	0	0	316693	5	5	0	0	+	Isoform_410877_5	2562	0	2560	chr10	133797422	12349662	12668910	3	248,132,2175,	0,248,380,	12349662,12553224,12666735,
1518	0	0	3721	0	0	1	1	+	Isoform_412210_12	1519	0	1518	chr10	133797422	28677524	28682764	3	449,288,782,	0,449,737,	28677524,28681257,28681982,
733	0	0	270	0	0	0	0	-	Isoform_412700_10	738	0	733	chr10	133797422	97386282	97387285	2	193,540,	0,193,	97386282,97386745,
2790	0	0	32206	0	0	0	0	-	Isoform_414027_150	2790	0	2790	chr10	133797422	71816299	71851295	14	1177,108,81,158,187,96,132,57,144,201,126,75,134,114,	0,1177,1285,1366,1524,1711,1807,1939,1996,2140,2341,2467,2542,2676,	71816299,71818616,71819030,71819464,71819713,71820239,71821875,71825836,71828013,71828876,71831125,71831845,71834371,71851181,
1832	0	0	58411	0	0	0	0	-	Isoform_417563_16	1833	0	1832	chr10	133797422	73814301	73874544	20	204,245,95,76,49,45,69,44,43,84,123,95,84,103,73,66,55,60,71,148,	0,204,449,544,620,669,714,783,827,870,954,1077,1172,1256,1359,1432,1498,1553,1613,1684,	73814301,73815002,73817022,73817478,73821681,73824039,73825278,73837467,73842168,73842457,73847224,73847987,73848525,73849012,73849260,73852253,73853191,73860829,73872988,73874396,
1547	0	0	4624	0	0	0	0	-	Isoform_42180_570	1550	0	1547	chr10	133797422	3779064	3785235	4	526,124,574,323,	0,526,650,1224,	3779064,3780105,3781640,3784912,
1905	0	0	9454	0	0	0	0	+	Isoform_422129_9	1905	0	1905	chr10	133797422	89392624	89403983	3	93,109,1703,	0,93,202,	89392624,89399894,89402280,
1721	0	0	15165	1	1	0	0	-	Isoform_423285_11	1722	0	1722	chr10	133797422	119525816	119542702	2	1608,113,	0,1608,	119525816,119542589,
487	0	0	44988	0	0	0	0	+	Isoform_423663_28	487	0	487	chr10	133797422	11165485	11210960	2	197,290,	0,197,	11165485,11210670,
2024	0	0	54951	0	0	0	0	-	Isoform_424417_13	2024	0	2024	chr10	133797422	42581592	42638567	6	1531,105,96,145,53,94,	0,1531,1636,1732,1877,1930,	42581592,42594594,42631928,42632294,42636919,42638473,
2218	0	0	24598	3	3	1	3	+	Isoform_425538_9	2221	0	2221	chr10	133797422	110871920	110898739	12	98,105,303,95,114,222,98,115,108,111,140,712,	0,98,203,506,601,715,937,1035,1150,1258,1369,1509,	110871920,110875965,110881232,110883002,110885252,110887664,110889532,110890555,110894090,110894411,110895947,110898027,
812	0	0	36833	0	0	0	0	-	Isoform_425782_17	813	0	812	chr10	133797422	102676665	102714310	6	276,186,51,117,144,38,	0,276,462,513,630,774,	102676665,102685815,102689892,102699372,102705345,102714272,
1307	0	0	19176	0	0	0	0	-	Isoform_426123_6	1309	2	1309	chr10	133797422	72334506	72354989	9	111,98,173,110,80,186,146,178,225,	2,113,211,384,494,574,760,906,1084,	72334506,72335833,72336523,72338201,72340788,72340984,72343365,72344949,72354764,
1145	0	0	4888	0	0	0	0	+	Isoform_428433_135	1145	0	1145	chr10	133797422	133394159	133400192	6	173,65,105,81,57,664,	0,173,238,343,424,481,	133394159,133395712,133396162,133398434,133399169,133399528,
1482	0	0	5437	1	1	2	2	+	Isoform_428721_5	1497	0	1483	chr10	133797422	27504300	27511221	2	137,1347,	0,137,	27504300,27509874,
1270	0	0	3554	0	0	0	0	-	Isoform_42_10	1273	1	1271	chr10	133797422	87813369	87818193	2	1243,27,	1,1244,	87813369,87818166,
865	0	0	5245	0	0	0	0	-	Isoform_430663_14	867	2	867	chr10	133797422	100981377	100987487	6	166,63,127,227,107,175,	2,168,231,358,585,692,	100981377,100983754,100983947,100986748,100987089,100987312,
889	0	0	2693	1	1	1	1	-	Isoform_430710_5	893	3	893	chr10	133797422	73375783	73379366	2	434,456,	3,437,	73375783,73378910,
2609	0	0	23985	0	0	2	2	-	Isoform_431033_8	2609	0	2609	chr10	133797422	118728331	118754927	2	2079,532,	0,2079,	118728331,118754395,
1014	0	0	3705	0	0	2	2	+	Isoform_43111_6	1014	0	1014	chr10	133797422	119651384	119656105	2	471,545,	0,471,	119651384,119655560,
1003	0	0	3273	0	0	0	0	-	Isoform_431161_5	1006	0	1003	chr10	133797422	86517496	86521772	2	595,408,	0,595,	86517496,86521364,
1231	0	0	6850	1	12	0	0	-	Isoform_431673_11	1245	2	1245	chr10	133797422	97679157	97687238	2	758,473,	2,760,	97679157,97686765,
1880	0	0	57505	1	1	0	0	+	Isoform_433054_7	1881	0	1881	chr10	133797422	70052843	70112228	9	157,231,107,198,111,100,90,175,711,	0,157,388,495,693,804,904,994,1169,	70052843,70075599,70090059,70091756,70093734,70095653,70100207,70109032,70111517,
4285	0	0	15186	3	5	3	3	-	Isoform_434_10	4290	0	4290	chr10	133797422	46250131	46269605	3	3965,99,224,	0,3965,4064,	46250131,46263509,46269381,
1463	0	0	1160	3	4	0	0	-	Isoform_435985_5	1493	26	1493	chr10	133797422	110302283	110304906	2	1304,159,	26,1330,	110302283,110304747,
832	0	0	40831	0	0	0	0	-	Isoform_436078_9	832	0	832	chr10	133797422	32305527	32347190	2	404,428,	0,404,	32305527,32346762,
2298	0	0	10013	0	0	0	0	+	Isoform_43896_6	2298	0	2298	chr10	133797422	101799078	101811389	6	377,159,285,99,172,1206,	0,377,536,821,920,1092,	101799078,101800241,101803734,101806044,101807729,101810183,
1802	0	0	19810	0	0	1	1	-	Isoform_439057_15	1802	0	1802	chr10	133797422	124397308	124418921	9	794,145,114,129,123,128,96,225,49,	0,794,939,1053,1182,1305,1433,1529,1754,	124397308,124400839,124401725,124402926,124403797,124405435,124408541,124408740,124418872,
1534	0	0	21680	0	0	0	0	-	Isoform_439327_31	1534	0	1534	chr10	133797422	71750304	71773518	6	986,194,28,108,57,161,	0,986,1180,1208,1316,1373,	71750304,71751667,71752974,71755358,71760867,71773357,
1996	0	0	1455	0	0	0	0	+	Isoform_442045_14	1997	1	1997	chr10	133797422	102395765	102399216	9	215,82,41,99,152,384,105,86,832,	1,216,298,339,438,590,974,1079,1165,	102395765,102396252,102396448,102396724,102396903,102397301,102397980,102398211,102398384,
1251	0	0	0	1	1	1	32	+	Isoform_442250_5	1288	0	1252	chr10	133797422	102376101	102377384	2	1217,34,	0,1217,	102376101,102377350,
1290	0	0	14982	0	0	0	0	+	Isoform_442374_6	1290	0	1290	chr10	133797422	30434648	30450920	4	100,359,168,663,	0,100,459,627,	30434648,30438915,30447781,30450257,
509	0	0	230	0	0	0	0	-	Isoform_444202_5	509	0	509	chr10	133797422	16816665	16817404	2	419,90,	0,419,	16816665,16817314,
1998	0	0	47964	0	0	1	1	-	Isoform_445410_23	2009	11	2009	chr10	133797422	80155600	80205563	15	312,123,59,96,94,57,80,91,114,95,88,390,116,63,221,	11,323,446,505,601,695,752,832,923,1037,1132,1220,1610,1726,1789,	80155600,80157640,80157966,80159099,80161934,80163348,80163533,80164052,80166083,80166889,80167225,80168968,80170799,80172806,80205342,
1224	0	0	11772	0	0	0	0	+	Isoform_445716_18	1224	0	1224	chr10	133797422	125823549	125836545	7	173,75,81,90,188,175,442,	0,173,248,329,419,607,782,	125823549,125826590,125827557,125830561,125831419,125833771,125836103,
1744	0	0	33459	0	0	1	1	-	Isoform_446301_8	1745	1	1745	chr10	133797422	50588749	50623953	2	1498,247,	1,1499,	50588749,50623706,
2159	0	0	664	1	1	1	1	+	Isoform_449273_11	2160	0	2160	chr10	133797422	17229280	17232104	2	705,1455,	0,705,	17229280,17230649,
1709	0	0	5452	0	0	0	0	+	Isoform_449561_214	1709	0	1709	chr10	133797422	97426277	97433438	4	169,275,181,1084,	0,169,444,625,	97426277,97430378,97430954,97432354,
1406	0	0	33265	0	0	0	0	-	Isoform_449771_6	1409	3	1409	chr10	133797422	125788588	125823259	11	417,99,86,72,81,75,75,97,84,89,231,	3,420,519,605,677,758,833,908,1005,1089,1178,	125788588,125794879,125796102,125796789,125798064,125807412,125812213,125815033,125816176,125816436,125823028,
2370	0	0	58090	1	1	3	7	+	Isoform_451129_7	2378	5	2376	chr10	133797422	110226024	110286491	6	259,133,30,115,172,1668,	5,264,397,427,542,714,	110226024,110228188,110244827,110279179,110279913,110284823,
619	0	0	243	1	1	0	0	+	Isoform_451279_12	635	14	634	chr10	133797422	69195641	69196503	2	359,260,	14,373,	69195641,69196243,
1020	0	0	5294	0	0	0	0	+	Isoform_451549_5	1033	7	1027	chr10	133797422	3943131	3949445	2	83,937,	7,90,	3943131,3948508,
1737	0	0	369	1	1	0	0	+	Isoform_451810_2439	1738	0	1738	chr10	133797422	72273925	72276031	3	135,265,1337,	0,135,400,	72273925,72274156,72274694,
837	0	0	82100	0	0	0	0	-	Isoform_452488_17	850	13	850	chr10	133797422	21920796	22003733	4	167,47,102,521,	13,180,227,329,	21920796,21928505,21929039,22003212,
757	0	0	2104	1	1	0	0	-	Isoform_453802_11	766	5	763	chr10	133797422	133355164	133358025	6	341,74,99,71,69,103,	5,346,420,519,590,659,	133355164,133355737,133356639,133356942,133357186,133357922,
1107	0	0	2684	0	0	0	0	+	Isoform_453817_13	1136	0	1107	chr10	133797422	6580508	6584299	3	419,64,624,	0,419,483,	6580508,6582137,6583675,
1147	0	0	10791	1	1	0	0	+	Isoform_455873_12	1150	0	1148	chr10	133797422	69180245	69192183	5	317,78,108,115,529,	0,317,395,503,618,	69180245,69185986,69186442,69187641,69191654,
2162	0	0	25020	0	0	0	0	+	Isoform_458513_10	2163	0	2162	chr10	133797422	30434647	30461829	7	101,168,262,107,153,247,1124,	0,101,269,531,638,791,1038,	30434647,30447781,30450257,30451637,30458083,30459254,30460705,
1594	0	0	7753	0	0	0	0	-	Isoform_458526_6	1594	0	1594	chr10	133797422	101578882	101588229	6	935,169,129,174,161,26,	0,935,1104,1233,1407,1568,	101578882,101580247,101582762,101583507,101587245,101588203,
2647	0	0	17428	3	5	0	0	+	Isoform_458591_16	2652	0	2652	chr10	133797422	8054818	8074893	6	73,610,537,146,126,1155,	0,73,683,1220,1366,1492,	8054818,8055286,8058304,8063992,8069472,8073738,
974	0	0	63890	1	1	0	0	+	Isoform_459213_11	996	21	996	chr10	133797422	26438771	26503635	5	82,72,88,293,439,	21,103,175,263,556,	26438771,26492326,26496303,26500818,26503196,
908	0	0	1067	0	0	1	1	-	Isoform_460742_106	908	0	908	chr10	133797422	75233973	75235949	7	252,134,55,119,106,128,115,	0,252,386,441,560,666,794,	75233973,75234609,75234937,75235059,75235266,75235615,75235834,
1445	0	0	5496	2	2	1	1	-	Isoform_461033_5	1447	0	1447	chr10	133797422	114794429	114801371	3	1277,101,68,	0,1277,1378,	114794429,114798315,114801303,
2635	0	0	88495	1	1	1	1	-	Isoform_461123_6	2637	1	2637	chr10	133797422	117284307	117375438	5	1164,163,103,123,1083,	1,1165,1328,1431,1554,	117284307,117290185,117318871,117340979,117374355,
2514	0	0	2059	1	1	1	2	-	Isoform_461587_5	2517	2	2517	chr10	133797422	98442363	98446938	2	877,1639,	2,879,	98442363,98445299,
1883	0	0	393	1	1	0	0	+	Isoform_461709_6	1884	0	1884	chr10	133797422	73769891	73772167	3	580,90,1213,	0,580,670,	73769891,73770708,73770954,
2291	0	0	258	2	3	3	3	+	Isoform_463920_5	2296	0	2294	chr10	133797422	30434144	30436696	2	234,2060,	0,234,	30434144,30434636,
668	0	0	1217	0	0	0	0	-	Isoform_465027_48	668	0	668	chr10	133797422	73250740	73252625	3	251,261,156,	0,251,512,	73250740,73251762,73252469,
665	0	0	481	0	0	0	0	-	Isoform_465982_20	665	0	665	chr10	133797422	95692776	95693922	3	262,124,279,	0,262,386,	95692776,95693352,95693643,
1125	0	0	123	1	1	0	0	-	Isoform_468782_7	1131	5	1131	chr10	133797422	133275595	133276843	2	314,811,	5,319,	133275595,133276032,
357	0	0	199	0	0	0	0	+	Isoform_468919_15	359	0	357	chr10	133797422	6583740	6584296	2	178,179,	0,178,	6583740,6584117,
2471	0	0	11150	1	1	0	0	+	Isoform_471434_152	2474	0	2472	chr10	133797422	110497908	110511529	4	592,149,220,1510,	0,592,741,961,	110497908,110502720,110506934,110510019,
1412	0	0	96	0	0	0	0	+	Isoform_471549_45	1412	0	1412	chr10	133797422	45727223	45728731	2	97,1315,	0,97,	45727223,45727416,
1806	0	0	233	2	2	3	4	+	Isoform_471912_77	1811	0	1808	chr10	133797422	63199883	63201926	2	1531,279,	0,1531,	63199883,63201647,
1373	0	0	530535	0	0	0	0	+	Isoform_472019_5	1385	9	1382	chr10	133797422	74176789	74708697	11	97,75,54,79,173,109,171,36,115,87,377,	9,106,181,235,314,487,596,767,803,918,1005,	74176789,74200763,74224537,74314666,74394140,74398470,74525255,74589281,74600378,74670182,74708320,
2199	0	0	9054	0	0	0	0	-	Isoform_473019_28	2199	0	2199	chr10	133797422	43386022	43397275	4	1914,59,135,91,	0,1914,1973,2108,	43386022,43394629,43396455,43397184,
3441	0	0	22075	0	0	0	0	-	Isoform_475170_28	3441	0	3441	chr10	133797422	46005089	46030605	10	1508,141,984,144,90,109,89,141,155,80,	0,1508,1649,2633,2777,2867,2976,3065,3206,3361,	46005089,46009410,46010222,46012882,46013549,46014443,46014853,46015125,46016539,46030525,
1595	0	0	2985	0	0	2	22	-	Isoform_475212_72	1596	1	1596	chr10	133797422	100525274	100529876	4	1280,100,127,110,	1,1281,1381,1508,	100525274,100526974,100529379,100529766,
1438	0	0	1778	0	0	1	1	-	Isoform_477431_7	1441	3	1441	chr10	133797422	119035046	119038263	3	1222,191,26,	3,1225,1416,	119035046,119037118,119038237,
2584	0	0	20891	1	1	0	0	-	Isoform_477615_6	2588	3	2588	chr10	133797422	102479231	102502706	9	1734,41,93,217,125,126,76,65,107,	3,1737,1778,1871,2088,2213,2339,2415,2480,	102479231,102481131,102483010,102484159,102485608,102488149,102489062,102490548,102502599,
2115	0	0	11081	0	0	0	0	+	Isoform_478040_13	2118	3	2118	chr10	133797422	102645122	102658318	6	65,96,234,32,116,1572,	3,68,164,398,430,546,	102645122,102654652,102655079,102656105,102656269,102656746,
599	0	0	5545	0	0	0	0	-	Isoform_479283_14	602	1	600	chr10	133797422	100523741	100529885	5	188,156,100,127,28,	1,189,345,445,572,	100523741,100526398,100526974,100529379,100529857,
352	0	0	7313	0	0	1	2	-	Isoform_480493_10	361	0	352	chr10	133797422	12035165	12042832	2	276,78,	0,276,	12035165,12042754,
1176	0	0	4888	0	0	0	0	+	Isoform_480781_52	1176	0	1176	chr10	133797422	133394128	133400192	6	204,65,105,81,57,664,	0,204,269,374,455,512,	133394128,133395712,133396162,133398434,133399169,133399528,
1746	0	0	52273	0	0	1	1	+	Isoform_48092_5	1757	8	1754	chr10	133797422	75111648	75165668	3	130,593,1024,	8,138,731,	75111648,75150513,75164644,
1293	0	0	8913	0	0	1	1	+	Isoform_481110_7	1313	0	1293	chr10	133797422	68332064	68342271	9	152,135,185,87,116,136,96,93,294,	0,152,287,472,559,675,811,907,1000,	68332064,68337198,68338502,68339139,68339439,68341173,68341584,68341758,68341977,
2323	0	0	6535	1	2	0	0	-	Isoform_481743_5	2327	2	2327	chr10	133797422	1040026	1048884	4	1478,131,93,621,	2,1480,1611,1704,	1040026,1042631,1043300,1048263,
651	0	0	6766	0	0	0	0	-	Isoform_481942_50	655	0	651	chr10	133797422	103389052	103396469	5	114,93,96,287,61,	0,114,207,303,590,	103389052,103392190,103392370,103395745,103396408,
1283	0	0	7246	0	0	1	5	-	Isoform_482841_16	1283	0	1283	chr10	133797422	119072274	119080808	4	779,137,191,181,	0,779,916,1107,	119072274,119073440,119073746,119080627,
1859	0	0	58387	0	0	0	0	-	Isoform_484851_53	1862	0	1859	chr10	133797422	73814301	73874547	20	204,245,95,76,49,45,69,44,43,84,123,95,84,103,73,66,55,60,95,151,	0,204,449,544,620,669,714,783,827,870,954,1077,1172,1256,1359,1432,1498,1553,1613,1708,	73814301,73815002,73817022,73817478,73821681,73824039,73825278,73837467,73842168,73842457,73847224,73847987,73848525,73849012,73849260,73852253,73853191,73860829,73872988,73874396,
1536	0	0	20725	0	0	2	2	-	Isoform_487356_9	1536	0	1536	chr10	133797422	13277798	13300061	9	556,135,150,182,82,169,111,59,94,	0,556,691,841,1023,1105,1274,1385,1444,	13277798,13280975,13283689,13288359,13291830,13294427,13295495,13298186,13299967,
2387	0	0	4034	0	0	2	3	+	Isoform_487524_7	2391	2	2389	chr10	133797422	14838307	14844731	5	152,81,83,713,1361,	2,154,235,318,1031,	14838307,14839904,14840074,14842133,14843370,
1737	0	0	30813	1	3	0	0	+	Isoform_488568_5	1741	0	1740	chr10	133797422	71712652	71745202	11	161,61,149,136,389,102,150,129,129,228,103,	0,161,222,371,507,896,998,1148,1277,1406,1634,	71712652,71724044,71725371,71730468,71731986,71734239,71738497,71739643,71740821,71741693,71745099,
1460	0	0	3721	0	0	0	0	+	Isoform_488807_24	1460	0	1460	chr10	133797422	28677524	28682705	3	449,288,723,	0,449,737,	28677524,28681257,28681982,
764	0	0	299065	0	0	0	0	+	Isoform_489138_5	777	11	775	chr10	133797422	129467270	129767099	5	26,137,149,140,312,	11,37,174,323,463,	129467270,129536240,129707894,129759201,129766787,
4042	0	0	16230	1	1	2	2	-	Isoform_489178_5	4044	1	4044	chr10	133797422	99711849	99732123	9	2869,114,155,82,168,187,123,182,164,	1,2870,2984,3139,3221,3389,3576,3699,3881,	99711849,99716347,99718345,99720986,99723955,99726967,99727440,99729552,99731959,
2051	0	0	47915	0	0	1	1	-	Isoform_490202_90	2054	2	2053	chr10	133797422	80155598	80205565	16	314,123,59,96,94,57,80,91,114,95,88,390,116,63,49,223,	2,316,439,498,594,688,745,825,916,1030,1125,1213,1603,1719,1782,1831,	80155598,80157640,80157966,80159099,80161934,80163348,80163533,80164052,80166083,80166889,80167225,80168968,80170799,80172806,80176106,80205342,
1077	0	0	17536	0	0	0	0	+	Isoform_492401_8	1080	3	1080	chr10	133797422	988436	1007049	10	91,171,104,137,101,93,192,66,90,32,	3,94,265,369,506,607,700,892,958,1048,	988436,992488,995928,996105,997207,999002,1000676,1000947,1005817,1007017,
607	0	0	6020	0	0	0	0	-	Isoform_492527_9	607	0	607	chr10	133797422	100280044	100286671	4	184,120,236,67,	0,184,304,540,	100280044,100280933,100286096,100286604,
1210	0	0	5462	0	0	2	3	+	Isoform_493173_5	1210	0	1210	chr10	133797422	102152391	102159066	3	139,56,1018,	0,139,195,	102152391,102157018,102158048,
742	0	0	10313	0	0	0	0	+	Isoform_494899_14	743	1	743	chr10	133797422	131901027	131912082	3	128,93,521,	1,129,222,	131901027,131901237,131911561,
759	0	0	1054	0	0	0	0	-	Isoform_496268_36	759	0	759	chr10	133797422	112445125	112446938	2	525,234,	0,525,	112445125,112446704,
1294	0	0	5842	0	0	0	0	-	Isoform_497149_94	1295	1	1295	chr10	133797422	133301732	133308868	2	1248,46,	1,1249,	133301732,133308822,
2190	0	0	139572	0	0	1	1	+	Isoform_497748_6	2192	2	2192	chr10	133797422	84328642	84470405	7	166,1456,197,91,163,84,34,	2,168,1624,1821,1912,2075,2159,	84328642,84371013,84373618,84417770,84425730,84463932,84470371,
1130	0	0	16684	0	0	0	0	+	Isoform_497918_157	1130	0	1130	chr10	133797422	72216013	72233827	4	59,169,75,827,	0,59,228,303,	72216013,72223887,72230365,72233000,
997	0	0	3223	0	0	0	0	+	Isoform_499940_6	997	0	997	chr10	133797422	133308941	133313161	6	155,74,202,66,126,374,	0,155,229,431,497,623,	133308941,133309389,133309775,133310163,133311715,133312787,
2020	0	0	235	3	7	2	4	+	Isoform_500987_10	2030	0	2027	chr10	133797422	63199667	63201926	2	1735,289,	0,1735,	63199667,63201637,
649	0	0	9907	0	0	0	0	-	Isoform_501997_7	649	0	649	chr10	133797422	124408364	124418920	2	601,48,	0,601,	124408364,124418872,
1672	0	0	9857	0	0	0	0	-	Isoform_502790_91	1672	0	1672	chr10	133797422	97389729	97401258	5	1115,77,84,230,166,	0,1115,1192,1276,1506,	97389729,97393683,97396217,97400304,97401092,
1336	0	0	52935	0	0	0	0	-	Isoform_503348_10	1345	9	1345	chr10	133797422	63214970	63269241	6	181,193,144,125,114,579,	9,190,383,527,652,766,	63214970,63215262,63215552,63217206,63264650,63268662,
940	0	0	63960	0	0	0	0	+	Isoform_503586_48	940	0	940	chr10	133797422	91163032	91227932	3	49,295,596,	0,49,344,	91163032,91222688,91227336,
1304	0	0	10622	1	1	0	0	+	Isoform_503885_60	1305	0	1305	chr10	133797422	69180251	69192177	6	311,78,108,115,169,523,	0,311,389,497,612,781,	69180251,69185986,69186442,69187641,69189266,69191654,
1004	0	0	10942	0	0	0	0	+	Isoform_504713_18	1009	3	1007	chr10	133797422	14838323	14850269	6	136,81,83,49,106,549,	3,139,220,303,352,458,	14838323,14839904,14840074,14848608,14848789,14849720,
2328	0	0	144801	0	0	0	0	+	Isoform_50555_17	2329	1	2329	chr10	133797422	7818519	7965648	3	356,243,1729,	1,357,600,	7818519,7824317,7963919,
1606	0	0	36440	0	0	0	0	-	Isoform_506037_7	1613	0	1606	chr10	133797422	109885400	109923446	8	941,144,93,105,64,125,89,45,	0,941,1085,1178,1283,1347,1472,1561,	109885400,109888048,109888502,109891721,109893011,109907690,109915010,109923401,
1420	0	0	4644	0	0	0	0	-	Isoform_507682_6	1420	0	1420	chr10	133797422	101812345	101818409	3	782,52,586,	0,782,834,	101812345,101813554,101817823,
510	0	0	6323	0	0	0	0	+	Isoform_508326_3567	510	0	510	chr10	133797422	78033864	78040697	5	40,66,210,111,83,	0,40,106,316,427,	78033864,78035351,78035510,78037193,78040614,
974	0	0	63960	0	0	0	0	+	Isoform_510022_17	974	0	974	chr10	133797422	91162998	91227932	3	83,295,596,	0,83,378,	91162998,91222688,91227336,
2930	0	0	123169	0	0	0	0	+	Isoform_513195_42	2930	0	2930	chr10	133797422	110008232	110134331	15	67,224,139,152,81,150,144,99,183,258,120,87,124,96,1006,	0,67,291,430,582,663,813,957,1056,1239,1497,1617,1704,1828,1924,	110008232,110100624,110112776,110116258,110117341,110118586,110119210,110119465,110122109,110124016,110125825,110126416,110130362,110132304,110133325,
1567	0	0	12698	0	0	1	1	-	Isoform_513440_16	1568	0	1567	chr10	133797422	131967685	131981951	6	884,150,107,85,151,191,	0,884,1034,1141,1226,1377,	131967685,131970637,131970863,131973033,131973792,131981760,
1874	0	0	1573	1	1	0	0	+	Isoform_513642_38	1875	0	1875	chr10	133797422	102395769	102399216	10	211,82,41,99,152,107,159,105,86,832,	0,211,293,334,433,585,692,851,956,1042,	102395769,102396252,102396448,102396724,102396903,102397301,102397526,102397980,102398211,102398384,
2024	0	0	2565	0	0	2	12	-	Isoform_515419_17	2025	1	2025	chr10	133797422	100525274	100529875	3	1800,127,109,	1,1801,1928,	100525274,100529379,100529766,
3025	0	0	485	2	2	4	22	-	Isoform_516326_8	3030	0	3027	chr10	133797422	1045358	1048890	2	1138,1909,	0,1138,	1045358,1046981,
1922	0	0	4644	0	0	0	0	-	Isoform_516688_6	1927	3	1925	chr10	133797422	101811868	101818434	3	1259,52,611,	3,1262,1314,	101811868,101813554,101817823,
949	0	0	6205	0	0	0	0	+	Isoform_517666_29	949	0	949	chr10	133797422	91220778	91227932	3	58,295,596,	0,58,353,	91220778,91222688,91227336,
3023	0	0	7931	2	2	2	3	+	Isoform_517905_5	3027	0	3025	chr10	133797422	123154404	123165361	7	708,70,152,159,178,217,1542,	0,708,778,930,1089,1267,1484,	123154404,123155657,123157728,123160406,123162235,123162611,123163819,
1069	0	0	12215	0	0	0	0	-	Isoform_518431_5	1072	3	1072	chr10	133797422	21862446	21875730	2	473,596,	3,476,	21862446,21875134,
860	0	0	16909	0	0	0	0	+	Isoform_518598_9	862	0	860	chr10	133797422	43436887	43454656	2	268,592,	0,268,	43436887,43454064,
2313	0	0	7323	0	0	0	0	-	Isoform_51903_40	2318	2	2315	chr10	133797422	87332980	87342616	3	1834,104,375,	2,1836,1940,	87332980,87336785,87342241,
2477	0	0	8115	1	1	2	2	-	Isoform_520157_6	2479	1	2479	chr10	133797422	100486647	100497241	10	1148,72,117,147,59,315,178,162,174,107,	1,1149,1221,1338,1485,1544,1859,2037,2199,2373,	100486647,100488026,100488857,100489251,100489702,100490007,100490705,100495384,100496257,100497134,
1086	0	0	30502	0	0	0	0	-	Isoform_521894_15	1086	0	1086	chr10	133797422	118310722	118342310	9	186,107,90,100,31,88,242,201,41,	0,186,293,383,483,514,602,844,1045,	118310722,118311206,118326153,118335113,118335395,118335553,118336181,118341726,118342269,
1763	0	0	93772	0	0	1	1	+	Isoform_524367_12	1763	0	1763	chr10	133797422	26438759	26534295	8	94,72,88,293,78,160,122,857,	0,94,166,254,547,625,785,907,	26438759,26492326,26496303,26500818,26503196,26511746,26513538,26533438,
2331	0	0	11299	0	0	0	0	+	Isoform_524722_18	2331	0	2331	chr10	133797422	110497908	110511538	3	592,220,1519,	0,592,812,	110497908,110506934,110510019,
2511	0	0	11150	0	0	1	1	+	Isoform_5273_11	2513	0	2511	chr10	133797422	110497873	110511535	4	627,149,220,1516,	0,627,776,996,	110497873,110502720,110506934,110510019,
1809	0	0	58429	0	0	0	0	-	Isoform_527406_12	1819	0	1809	chr10	133797422	73814301	73874539	20	204,245,95,76,49,45,27,44,43,84,123,95,84,103,73,66,55,60,95,143,	0,204,449,544,620,669,714,741,785,828,912,1035,1130,1214,1317,1390,1456,1511,1571,1666,	73814301,73815002,73817022,73817478,73821681,73824039,73825320,73837467,73842168,73842457,73847224,73847987,73848525,73849012,73849260,73852253,73853191,73860829,73872988,73874396,
1003	0	0	10291	0	0	3	3	+	Isoform_528642_6	1004	0	1003	chr10	133797422	27170776	27182073	4	307,139,114,446,	0,307,446,560,	27170776,27173120,27180952,27181627,
1936	0	0	15882	0	0	1	1	+	Isoform_529799_30	1936	0	1936	chr10	133797422	35195134	35212953	3	80,157,1700,	0,80,237,	35195134,35206894,35211253,
1621	0	0	349	0	0	1	1	-	Isoform_530229_7	1621	0	1621	chr10	133797422	75233970	75235941	4	773,55,119,675,	0,773,828,947,	75233970,75234937,75235059,75235266,
1833	0	0	1713	1	1	0	0	+	Isoform_532002_7	1836	1	1835	chr10	133797422	73798245	73801791	7	208,489,184,177,120,179,476,	1,209,698,882,1059,1179,1358,	73798245,73799001,73800010,73800295,73800639,73801016,73801315,
2222	0	0	34247	0	0	1	1	-	Isoform_533349_6	2224	2	2224	chr10	133797422	103881722	103918192	10	1119,73,123,172,124,162,66,96,195,93,	2,1121,1194,1317,1489,1613,1775,1841,1937,2132,	103881722,103889071,103892129,103897547,103898876,103900061,103905090,103910526,103917461,103918099,
1452	0	0	24940	0	0	0	0	+	Isoform_53365_12	1466	12	1464	chr10	133797422	133394088	133420480	11	244,65,105,81,57,91,62,97,82,113,455,	12,256,321,426,507,564,655,717,814,896,1009,	133394088,133395712,133396162,133398434,133399169,133399528,133401528,133402148,133402691,133419479,133420025,
1719	0	0	25139	2	2	0	0	+	Isoform_535301_6	1721	0	1721	chr10	133797422	6089012	6115870	12	181,141,117,167,98,57,142,152,74,99,73,418,	0,181,322,439,606,704,761,903,1055,1129,1228,1301,	6089012,6097047,6101270,6104930,6106140,6108685,6109985,6112209,6113507,6114048,6115238,6115452,
2028	0	0	9098	1	1	1	1	+	Isoform_536065_5	2030	1	2030	chr10	133797422	68332066	68343193	8	150,135,87,116,136,96,93,1216,	1,151,286,373,489,625,721,814,	68332066,68337198,68339139,68339439,68341173,68341584,68341758,68341977,
2065	0	0	53453	0	0	0	0	+	Isoform_537357_9	2068	3	2068	chr10	133797422	131901030	131956548	9	125,93,98,166,113,178,165,262,865,	3,128,221,319,485,598,776,941,1203,	131901030,131901237,131934457,131940030,131940581,131943967,131945294,131947529,131955683,
1986	0	0	11678	0	0	0	0	+	Isoform_537472_34	1987	1	1987	chr10	133797422	84139508	84153172	9	85,168,100,112,142,109,189,172,909,	1,86,254,354,466,608,717,906,1078,	84139508,84141461,84142654,84143994,84144874,84148729,84150054,84150708,84152263,
1196	0	0	8226	0	0	0	0	-	Isoform_537587_11	1199	0	1196	chr10	133797422	102423249	102432671	9	323,61,62,183,131,62,144,84,146,	0,323,384,446,629,760,822,966,1050,	102423249,102423656,102423797,102423995,102424263,102424498,102424648,102425114,102432525,
1252	0	0	18673	0	0	3	3	+	Isoform_53822_6	1252	0	1252	chr10	133797422	91798383	91818311	4	506,225,96,428,	0,506,731,827,	91798383,91812982,91817133,91817883,
1442	0	0	7625	1	1	0	0	+	Isoform_53891_5	1451	6	1449	chr10	133797422	102854267	102863334	4	160,63,44,1175,	6,166,229,273,	102854267,102860331,102860497,102862159,
418	0	0	3935	0	0	1	1	+	Isoform_539749_7	2246	0	2246	chr10	133797422	69391135	69395489	2	233,186,	0,233,	69391135,69395303,
918	0	0	6250	1	4	0	0	+	Isoform_541144_5	932	7	929	chr10	133797422	73730616	73737784	4	257,68,56,537,	7,264,332,388,	73730616,73731187,73735562,73737247,
498	0	0	3026	1	1	0	0	+	Isoform_541250_10	1384	0	1384	chr10	133797422	8054819	8058343	3	72,387,39,	0,72,459,	8054819,8055509,8058304,
769	0	0	1298	1	1	0	0	-	Isoform_543935_20	773	3	773	chr10	133797422	101781327	101783394	5	305,128,94,120,122,	3,308,436,530,650,	101781327,101781726,101782257,101782477,101783272,
573	0	0	18050	0	0	0	0	+	Isoform_544030_16	573	0	573	chr10	133797422	58269206	58287829	3	98,206,269,	0,98,304,	58269206,58277116,58287560,
837	0	0	217	0	0	0	0	-	Isoform_545386_6	837	0	837	chr10	133797422	101610667	101611721	2	743,94,	0,743,	101610667,101611627,
829	0	0	299061	0	0	1	5	+	Isoform_546169_11	835	5	834	chr10	133797422	129467205	129767100	5	91,137,153,140,313,	5,96,233,386,526,	129467205,129536240,129707894,129759201,129766787,
812	0	0	8953	0	0	0	0	-	Isoform_546658_56	812	0	812	chr10	133797422	97436237	97446002	8	314,85,51,34,89,75,116,48,	0,314,399,450,484,573,648,764,	97436237,97437190,97437699,97438669,97441170,97443236,97445731,97445954,
1031	0	0	9114	0	0	0	0	+	Isoform_546759_6	1031	0	1031	chr10	133797422	102854261	102864406	6	166,63,44,21,60,677,	0,166,229,273,294,354,	102854261,102860331,102860497,102862159,102862872,102863729,
1899	0	0	121881	0	0	1	11	-	Isoform_549032_10	1899	0	1899	chr10	133797422	6456524	6580315	15	288,63,92,174,161,118,110,130,86,32,163,61,200,127,105,	0,288,351,443,617,778,896,1006,1136,1222,1254,1417,1478,1678,1805,	6456524,6462302,6464312,6478991,6483439,6485151,6486034,6491682,6497034,6497219,6498395,6507435,6510994,6515017,6580210,
2604	0	0	8363	0	0	1	1	+	Isoform_549397_58	2604	0	2604	chr10	133797422	123154396	123165364	8	89,195,70,152,159,178,217,1545,	0,89,284,354,506,665,843,1060,	123154396,123154917,123155657,123157728,123160406,123162235,123162611,123163819,
2906	0	0	1392	0	0	1	1	-	Isoform_550212_8	2906	0	2906	chr10	133797422	62812065	62816364	2	2403,504,	0,2403,	62812065,62815860,
730	0	0	8555	0	0	1	1	-	Isoform_550451_5	730	0	730	chr10	133797422	45663491	45672777	2	351,380,	0,351,	45663491,45672397,
2505	0	0	91726	2	2	4	6	-	Isoform_550650_5	2507	0	2507	chr10	133797422	72531917	72626154	5	1872,163,169,162,145,	0,1872,2035,2204,2366,	72531917,72551178,72562894,72566632,72626009,
1150	0	0	8817	0	0	0	0	+	Isoform_550847_20	1150	0	1150	chr10	133797422	122980422	122990389	6	273,292,199,76,94,216,	0,273,565,764,840,934,	122980422,122982732,122983271,122986299,122986868,122990173,
1943	0	0	13229	3	10	2	2	+	Isoform_551299_5	1955	0	1953	chr10	133797422	102503963	102519137	3	371,135,1439,	0,371,506,	102503963,102509168,102517698,
2867	0	0	27026	0	0	0	0	-	Isoform_551464_31	2867	0	2867	chr10	133797422	98417021	98446914	20	705,83,114,145,66,135,62,180,168,50,70,99,100,161,109,143,138,117,114,108,	0,705,788,902,1047,1113,1248,1310,1490,1658,1708,1778,1877,1977,2138,2247,2390,2528,2645,2759,	98417021,98418174,98420044,98422368,98423602,98423752,98424312,98425540,98425817,98427214,98429572,98429790,98430570,98431130,98433982,98435271,98435634,98443123,98445299,98446806,
2017	0	0	4861	1	2	0	0	-	Isoform_552132_13	2019	0	2019	chr10	133797422	91836058	91842936	4	940,146,166,765,	0,940,1086,1252,	91836058,91840560,91841282,91842171,
1954	0	0	21251	0	0	0	0	-	Isoform_5533_409	1954	0	1954	chr10	133797422	71750313	71773518	7	977,194,28,108,57,429,161,	0,977,1171,1199,1307,1364,1793,	71750313,71751667,71752974,71755358,71760867,71761597,71773357,
1421	0	0	3807	1	1	1	3	+	Isoform_56359_9	1423	0	1422	chr10	133797422	119672583	119677814	2	73,1351,	0,73,	119672583,119676463,
1804	0	0	235	3	7	2	4	+	Isoform_56970_33	1814	0	1811	chr10	133797422	63199883	63201926	2	1519,289,	0,1519,	63199883,63201637,
532	0	0	6301	0	0	0	0	+	Isoform_59499_6352	532	0	532	chr10	133797422	78033864	78040697	6	40,66,210,111,22,83,	0,40,106,316,427,449,	78033864,78035351,78035510,78037193,78040203,78040614,
1380	0	0	49844	2	2	1	1	-	Isoform_59626_7	1415	23	1405	chr10	133797422	103142047	103193272	4	1121,125,98,37,	23,1144,1269,1367,	103142047,103174857,103181230,103193235,
2841	0	0	665	2	2	5	24	-	Isoform_60410_6	2845	2	2845	chr10	133797422	1045355	1048885	2	1141,1724,	2,1143,	1045355,1047161,
819	0	0	1823	0	0	0	0	+	Isoform_60925_9	825	6	825	chr10	133797422	88880214	88882856	2	424,395,	6,430,	88880214,88882461,
1227	0	0	5835	3	3	0	0	-	Isoform_61025_7	1230	0	1230	chr10	133797422	1041822	1048884	4	940,93,173,21,	0,940,1033,1206,	1041822,1043300,1043998,1048863,
[truncated: 12,925 more rows]
