# Supplementary material for: Single-cell isoform analysis in human immune cells
Source: Genome Biol. 2022 Feb 7;23:47. doi: 10.1186/s13059-022-02615-z (PMC8819920; doi:10.1186/s13059-022-02615-z)
Supplement: Supplementary file 3 — Additional file 3. Cell type specific isoforms in psl format. [file 13059_2022_2615_MOESM3_ESM.zip › Additional file 3/bcells.multiexon.psl]

1616	0	0	39359	0	0	0	0	-	Isoform_10013_5	1619	3	1619	chr1	248956422	220231452	220272427	2	1411,205,	3,1414,	220231452,220272222,
1543	0	0	849	0	0	1	1	-	Isoform_10410_73	1543	0	1543	chr1	248956422	32333838	32336231	2	1259,285,	0,1259,	32333838,32335946,
1026	0	0	16214	0	0	0	0	-	Isoform_10619_19	1033	6	1032	chr1	248956422	235111596	235128836	5	512,143,82,47,242,	6,518,661,743,790,	235111596,235113767,235119817,235122325,235128594,
544	0	0	9572	0	0	0	0	-	Isoform_10735_5	548	4	548	chr1	248956422	205311627	205321743	2	198,346,	4,202,	205311627,205321397,
1132	0	0	1531	0	0	0	0	+	Isoform_10827_6	1135	0	1132	chr1	248956422	26317857	26320520	3	214,568,350,	0,214,782,	26317857,26318527,26320170,
1008	0	0	2349	0	0	0	0	+	Isoform_1093_14	1017	8	1016	chr1	248956422	43974935	43978292	8	172,49,84,78,70,52,191,312,	8,180,229,313,391,461,513,704,	43974935,43975799,43976089,43976301,43976589,43976772,43977025,43977980,
703	0	0	2462	0	0	0	0	+	Isoform_10971_849	703	0	703	chr1	248956422	44775575	44778740	6	25,107,100,176,130,165,	0,25,132,232,408,538,	44775575,44776033,44776674,44777613,44777999,44778575,
859	0	0	12515	0	0	0	0	-	Isoform_11015_85	860	1	860	chr1	248956422	6186219	6199593	4	597,125,105,32,	1,598,723,828,	6186219,6192929,6197651,6199561,
3100	0	0	26066	0	0	0	0	+	Isoform_11040_5	3101	0	3100	chr1	248956422	26545855	26575021	21	180,117,82,81,80,107,38,143,71,89,65,103,131,126,90,159,162,77,118,138,943,	0,180,297,379,460,540,647,685,828,899,988,1053,1156,1287,1413,1503,1662,1824,1901,2019,2157,	26545855,26546866,26547188,26551396,26551643,26553390,26554213,26554595,26555150,26555536,26556653,26556997,26558806,26560725,26561044,26561504,26571448,26571848,26572175,26573223,26574078,
1624	0	0	128098	3	9	3	3	-	Isoform_11631_5	1635	2	1635	chr1	248956422	92831730	92961455	4	1304,108,135,80,	2,1306,1414,1549,	92831730,92850847,92876295,92961375,
1614	0	0	145090	0	0	0	0	-	Isoform_1163_11	1615	0	1614	chr1	248956422	19338778	19485482	9	839,77,66,117,142,114,122,90,47,	0,839,916,982,1099,1241,1355,1477,1567,	19338778,19344357,19345186,19356634,19357421,19378539,19385504,19419660,19485435,
1349	0	0	5632	0	0	0	0	-	Isoform_12193_5	1353	4	1353	chr1	248956422	151052662	151059643	5	665,91,111,317,165,	4,669,760,871,1188,	151052662,151054230,151055015,151055676,151059478,
754	0	0	686	0	0	0	0	+	Isoform_12523_89	760	6	760	chr1	248956422	26280082	26281522	3	121,168,465,	6,127,295,	26280082,26280764,26281057,
749	0	0	35313	1	1	1	1	+	Isoform_13077_5	753	1	751	chr1	248956422	40373768	40409831	4	455,134,86,75,	1,456,590,676,	40373768,40406735,40408652,40409756,
1078	0	0	13525	1	1	0	0	+	Isoform_13186_5	1079	0	1079	chr1	248956422	11736168	11750771	5	67,35,106,175,695,	0,67,102,208,383,	11736168,11745802,11747439,11748414,11750076,
593	0	0	3494	0	0	0	0	-	Isoform_13452_89	593	0	593	chr1	248956422	173863900	173867987	12	175,48,23,30,54,38,38,30,40,36,53,28,	0,175,223,246,276,330,368,406,436,476,512,565,	173863900,173864256,173864483,173864674,173865228,173865509,173865856,173866176,173866527,173866760,173866990,173867959,
1831	0	0	37175	1	1	0	0	+	Isoform_14151_6	1835	0	1832	chr1	248956422	86704578	86743584	11	393,142,129,134,93,39,24,90,101,229,457,	0,393,535,664,798,891,930,954,1044,1145,1374,	86704578,86715723,86719506,86722539,86724312,86728402,86730087,86734601,86735078,86742207,86743127,
590	0	0	3104	0	0	0	0	+	Isoform_14175_8	590	0	590	chr1	248956422	156054812	156058506	4	145,163,90,192,	0,145,308,398,	156054812,156055262,156057977,156058314,
1868	0	0	268	2	3	3	5	-	Isoform_14378_6	1871	0	1871	chr1	248956422	1785285	1787426	2	1768,105,	0,1768,	1785285,1787321,
343	0	0	1042	0	0	0	0	+	Isoform_14478_990	343	0	343	chr1	248956422	153990763	153992148	4	39,109,111,84,	0,39,148,259,	153990763,153991114,153991565,153992064,
2983	0	0	73022	1	1	1	1	+	Isoform_1463_15	2984	0	2984	chr1	248956422	167630233	167706239	7	196,102,90,72,204,744,1576,	0,196,298,388,460,664,1408,	167630233,167683899,167685420,167690048,167694098,167697098,167704663,
1089	0	0	31980	0	0	0	0	-	Isoform_14725_113	1089	0	1089	chr1	248956422	160678751	160711820	4	380,267,303,139,	0,380,647,950,	160678751,160681201,160684886,160711681,
2924	0	0	42113	1	1	2	2	+	Isoform_15033_7	2925	0	2925	chr1	248956422	47333800	47378839	6	316,147,153,77,97,2136,	0,316,463,616,693,790,	47333800,47368468,47372954,47374908,47375196,47376703,
1255	0	0	2263	0	0	1	1	+	Isoform_15431_32	1256	0	1255	chr1	248956422	26472448	26475967	6	179,45,30,51,96,855,	0,179,224,254,305,401,	26472448,26473482,26473702,26474084,26474571,26475112,
906	0	0	13598	0	0	1	1	+	Isoform_15973_8	906	0	906	chr1	248956422	150293843	150308348	2	606,301,	0,606,	150293843,150308047,
1982	0	0	9907	1	1	1	2	+	Isoform_17742_5	1987	0	1983	chr1	248956422	27342034	27353925	12	116,229,149,73,46,73,101,114,564,100,206,213,	0,116,345,494,567,613,686,787,901,1465,1565,1771,	27342034,27345296,27347420,27347807,27347966,27349079,27349397,27349651,27350388,27351455,27353282,27353712,
1249	0	0	642	1	1	2	2	-	Isoform_18243_6	1250	0	1250	chr1	248956422	234606747	234608640	2	1105,146,	0,1105,	234606747,234608494,
1502	0	0	9737	1	1	2	3	+	Isoform_18764_5	1503	0	1503	chr1	248956422	204516402	204527644	3	107,113,1285,	0,107,220,	204516402,204525483,204526359,
952	0	0	8927	0	0	0	0	+	Isoform_19066_20	952	0	952	chr1	248956422	92832041	92841920	7	76,116,135,203,178,89,155,	0,76,192,327,530,708,797,	92832041,92833544,92834778,92836189,92837455,92840550,92841765,
1127	0	0	34612	0	0	1	1	-	Isoform_19328_9	1129	1	1128	chr1	248956422	202772709	202808449	4	579,123,78,348,	1,580,703,781,	202772709,202774612,202777016,202808101,
789	0	0	17135	0	0	0	0	-	Isoform_19417_14	797	2	791	chr1	248956422	167918073	167935997	5	286,112,85,41,265,	2,288,400,485,526,	167918073,167919978,167920546,167924496,167935732,
565	0	0	56359	1	2	0	0	+	Isoform_19932_5	567	0	567	chr1	248956422	88684274	88741198	2	354,211,	0,354,	88684274,88740987,
2499	0	0	1912	0	0	1	1	-	Isoform_2024_15	2499	0	2499	chr1	248956422	37591522	37595934	2	2324,176,	0,2324,	37591522,37595758,
1842	0	0	1545	0	0	2	2	-	Isoform_20805_5	1845	3	1845	chr1	248956422	150265407	150268796	6	1249,128,123,74,171,99,	3,1252,1380,1503,1577,1748,	150265407,150267074,150267355,150267715,150267956,150268697,
1548	0	0	8686	0	0	0	0	-	Isoform_2099_6	1550	2	1550	chr1	248956422	156272589	156282823	6	861,90,157,124,99,217,	2,863,953,1110,1234,1333,	156272589,156274596,156277084,156277924,156278935,156282606,
494	0	0	1474	0	0	0	0	+	Isoform_21041_20	497	0	494	chr1	248956422	28236128	28238096	3	142,92,260,	0,142,234,	28236128,28236360,28237836,
3611	0	0	37065	1	1	2	2	-	Isoform_21066_6	3616	4	3616	chr1	248956422	114717304	114757982	19	912,133,164,179,120,113,176,108,165,141,213,126,129,82,98,110,199,387,58,	4,916,1049,1213,1392,1512,1625,1801,1909,2074,2215,2428,2554,2683,2765,2863,2973,3172,3559,	114717304,114718612,114719578,114720538,114723882,114725220,114726210,114726982,114730257,114730507,114732603,114733731,114733988,114734441,114736757,114737962,114739691,114749820,114757924,
2221	0	0	23129	0	0	0	0	-	Isoform_21159_146	2224	1	2222	chr1	248956422	30732468	30757818	8	1449,93,96,123,129,77,94,160,	1,1450,1543,1639,1762,1891,1968,2062,	30732468,30735172,30737603,30738939,30739808,30741639,30742455,30757658,
1798	0	0	15906	0	0	0	0	-	Isoform_21329_18	1801	3	1801	chr1	248956422	8861002	8878706	12	427,59,109,202,198,223,134,70,59,96,94,127,	3,430,489,598,800,998,1221,1355,1425,1484,1580,1674,	8861002,8862886,8863234,8863890,8865284,8866278,8867116,8867987,8870451,8871890,8874823,8878579,
892	0	0	7714	0	0	1	1	-	Isoform_21399_6	893	1	893	chr1	248956422	36455772	36464379	8	153,192,59,85,49,76,45,234,	1,154,346,405,490,539,615,660,	36455772,36456186,36457922,36460691,36461263,36462087,36463805,36464145,
2470	0	0	7017	0	0	0	0	+	Isoform_21494_9	2476	0	2470	chr1	248956422	45584046	45593533	2	159,2311,	0,159,	45584046,45591222,
1062	0	0	25968	0	0	0	0	+	Isoform_21615_5	1064	0	1062	chr1	248956422	156213009	156240039	5	167,106,101,196,492,	0,167,273,374,570,	156213009,156232319,156233627,156236287,156239547,
748	0	0	17582	0	0	0	0	+	Isoform_22358_5	752	0	748	chr1	248956422	42658425	42676755	10	87,65,24,45,43,93,88,41,90,172,	0,87,152,176,221,264,357,445,486,576,	42658425,42658843,42659227,42659521,42660861,42664862,42665979,42666546,42667350,42676583,
1951	0	0	2138	0	0	0	0	+	Isoform_22773_5	1953	0	1951	chr1	248956422	1324805	1328894	2	297,1654,	0,297,	1324805,1327240,
4090	0	0	1468	1	1	0	0	+	Isoform_23000_7	4091	0	4091	chr1	248956422	15724884	15730442	2	661,3429,	0,661,	15724884,15727013,
852	0	0	561	1	1	1	1	+	Isoform_23035_7	857	0	853	chr1	248956422	26280101	26281515	2	102,751,	0,102,	26280101,26280764,
2440	0	0	983	4	4	7	9	-	Isoform_23134_5	2444	0	2444	chr1	248956422	32661905	32665337	2	37,2411,	0,37,	32661905,32662926,
1672	0	0	1883	0	0	1	1	-	Isoform_23697_26	1674	0	1672	chr1	248956422	150265404	150268960	7	790,124,128,123,74,171,263,	0,790,914,1042,1165,1239,1410,	150265404,150266532,150267074,150267355,150267715,150267956,150268697,
666	0	0	10274	0	0	0	0	-	Isoform_23824_88	666	0	666	chr1	248956422	151982916	151993856	3	408,153,105,	0,408,561,	151982916,151986098,151993751,
2082	0	0	9822	1	1	0	0	+	Isoform_24224_5	2086	0	2083	chr1	248956422	27342024	27353928	14	126,229,149,73,46,73,368,161,97,159,79,100,206,216,	0,126,355,504,577,623,696,1064,1225,1322,1481,1560,1660,1866,	27342024,27345296,27347420,27347807,27347966,27349079,27349397,27349971,27350388,27350793,27351257,27351455,27353282,27353712,
672	0	0	12544	0	0	0	0	+	Isoform_2446_8	672	0	672	chr1	248956422	212432921	212446137	4	199,61,104,308,	0,199,260,364,	212432921,212442564,212444338,212445829,
1595	0	0	7354	0	0	1	1	-	Isoform_25606_5	1596	1	1596	chr1	248956422	153662035	153670985	14	521,91,115,62,88,79,117,66,103,78,105,43,60,68,	1,522,613,728,790,878,957,1074,1140,1243,1321,1426,1469,1529,	153662035,153662704,153663018,153663214,153664042,153664395,153665219,153665662,153667554,153667999,153668452,153669835,153670170,153670917,
1661	0	0	145090	0	0	3	3	-	Isoform_25746_9	1666	0	1661	chr1	248956422	19338778	19485532	9	839,77,66,117,142,114,122,90,97,	0,839,916,982,1099,1241,1355,1477,1567,	19338778,19344357,19345186,19356634,19357421,19378539,19385504,19419660,19485435,
2022	0	0	23300	0	0	0	0	-	Isoform_26151_9	2036	1	2023	chr1	248956422	30732468	30757790	6	1449,93,96,123,129,132,	1,1450,1543,1639,1762,1891,	30732468,30735172,30737603,30738939,30739808,30757658,
632	0	0	3455	0	0	0	0	-	Isoform_26369_149	632	0	632	chr1	248956422	173863900	173867987	12	175,48,23,30,54,77,38,30,40,36,53,28,	0,175,223,246,276,330,407,445,475,515,551,604,	173863900,173864256,173864483,173864674,173865228,173865470,173865856,173866176,173866527,173866760,173866990,173867959,
552	0	0	8234	0	0	0	0	+	Isoform_26555_69	554	0	552	chr1	248956422	226062723	226071509	4	88,151,154,159,	0,88,239,393,	226062723,226064328,226065655,226071350,
2803	0	0	70	1	1	0	0	+	Isoform_26571_13	2804	0	2804	chr1	248956422	228146071	228148944	2	1473,1330,	0,1473,	228146071,228147614,
460	0	0	2099	0	0	0	0	+	Isoform_2669_22	463	3	463	chr1	248956422	26317964	26320523	2	107,353,	3,110,	26317964,26320170,
2004	0	0	18813	0	0	0	0	-	Isoform_2687_14	2006	2	2006	chr1	248956422	206591645	206612462	15	200,175,121,96,90,150,104,46,118,254,108,91,84,191,176,	2,202,377,498,594,684,834,938,984,1102,1356,1464,1555,1639,1830,	206591645,206593618,206595717,206597099,206599002,206599462,206599732,206600262,206602335,206602950,206605399,206608235,206609375,206611183,206612286,
1378	0	0	41945	0	0	2	4	+	Isoform_27445_7	1380	0	1378	chr1	248956422	9539443	9582770	6	304,180,78,67,281,472,	0,304,484,562,629,910,	9539443,9553625,9567283,9573345,9579953,9582298,
496	0	0	3374	0	0	0	0	-	Isoform_27537_23	496	0	496	chr1	248956422	155169407	155173277	5	153,67,64,155,57,	0,153,220,284,439,	155169407,155169790,155172564,155172737,155173220,
1461	0	0	41844	0	0	1	1	+	Isoform_27568_5	1461	0	1461	chr1	248956422	9539467	9582773	7	280,180,78,101,67,281,475,	0,280,460,538,639,706,987,	9539467,9553625,9567283,9570257,9573345,9579953,9582298,
3465	0	0	21127	0	0	0	0	+	Isoform_27845_38	3465	0	3465	chr1	248956422	156114712	156139304	10	562,157,126,171,126,221,223,108,120,1651,	0,562,719,845,1016,1142,1363,1586,1694,1814,	156114712,156130616,156134402,156134804,156135186,156135900,156136213,156136920,156137112,156137653,
833	0	0	22726	0	0	0	0	+	Isoform_28132_19	834	1	834	chr1	248956422	7961718	7985277	7	17,113,102,60,70,87,384,	1,18,131,233,293,363,450,	7961718,7962762,7965323,7969344,7970893,7977651,7984893,
675	0	0	12324	0	0	0	0	+	Isoform_28168_8	681	5	680	chr1	248956422	95234217	95247216	3	98,116,461,	5,103,219,	95234217,95246541,95246755,
2145	0	0	5007	1	1	0	0	-	Isoform_28246_9	2146	0	2146	chr1	248956422	160091346	160098498	7	262,131,414,408,462,378,90,	0,262,393,807,1215,1677,2055,	160091346,160091807,160092281,160092923,160093709,160094868,160098408,
2917	0	0	23290	0	0	5	5	+	Isoform_28402_5	2917	0	2917	chr1	248956422	162497843	162524055	8	425,293,192,95,77,99,89,1652,	0,425,718,910,1005,1082,1181,1270,	162497843,162499954,162500912,162503753,162512499,162512724,162518101,162522403,
958	0	0	31925	0	0	0	0	+	Isoform_28451_7	960	0	958	chr1	248956422	229271124	229304007	7	246,81,115,63,155,96,202,	0,246,327,442,505,660,756,	229271124,229286485,229288728,229295847,229297481,229298976,229303805,
1327	0	0	27522	0	0	1	1	-	Isoform_28686_6	1328	1	1328	chr1	248956422	9100306	9129156	5	46,361,195,214,512,	1,47,408,603,817,	9100306,9104273,9105485,9111275,9128644,
884	0	0	3991	0	0	0	0	+	Isoform_28721_34	886	0	884	chr1	248956422	161153979	161158854	6	141,68,64,77,91,443,	0,141,209,273,350,441,	161153979,161156949,161157253,161157616,161158120,161158411,
4982	0	0	123270	3	4	0	0	-	Isoform_2899_5	4986	0	4986	chr1	248956422	21217250	21345502	18	2881,96,191,68,111,104,78,99,115,143,192,66,147,122,213,142,87,127,	0,2881,2977,3168,3236,3347,3451,3529,3628,3743,3886,4078,4144,4291,4413,4626,4768,4855,	21217250,21221746,21225249,21227158,21227930,21233557,21235849,21236745,21244988,21247220,21255946,21257524,21258692,21260270,21272698,21279190,21290069,21345375,
906	0	0	7738	0	0	0	0	+	Isoform_30287_27	915	9	915	chr1	248956422	228140300	228148944	8	63,114,42,97,139,85,86,280,	9,72,186,228,325,464,549,635,	228140300,228145510,228146025,228146841,228147405,228147614,228148370,228148664,
1420	0	0	18499	0	0	1	1	+	Isoform_31458_17	1422	0	1420	chr1	248956422	42682429	42702349	7	302,64,34,303,83,266,369,	0,302,366,400,703,786,1052,	42682429,42683402,42693489,42696641,42697179,42700780,42701980,
2158	0	0	25327	0	0	0	0	-	Isoform_31648_7	2161	3	2161	chr1	248956422	154600493	154627978	2	2133,25,	3,2136,	154600493,154627953,
1265	0	0	12784	0	0	0	0	-	Isoform_33198_8	1265	0	1265	chr1	248956422	114567562	114581611	7	694,81,51,162,71,93,113,	0,694,775,826,988,1059,1152,	114567562,114569991,114570699,114575589,114576687,114581298,114581498,
2344	0	0	7438	0	0	0	0	+	Isoform_33203_5	2347	0	2344	chr1	248956422	37474582	37484364	7	47,478,140,235,107,1186,151,	0,47,525,665,900,1007,2193,	37474582,37475461,37480289,37481600,37482433,37482736,37484213,
485	0	0	7994	1	2	0	0	+	Isoform_33478_12	487	0	487	chr1	248956422	203861600	203870079	5	113,27,63,79,203,	0,113,140,203,282,	203861600,203862195,203863662,203865040,203869876,
1422	0	0	5757	0	0	0	0	+	Isoform_33652_39	1422	0	1422	chr1	248956422	2556564	2563743	8	169,109,126,156,91,143,32,596,	0,169,278,404,560,651,794,826,	2556564,2557725,2558342,2559822,2560623,2561672,2562864,2563147,
2084	0	0	30092	1	1	0	0	+	Isoform_33731_6	2087	0	2085	chr1	248956422	28736944	28769120	5	203,25,80,1584,192,	0,203,228,308,1892,	28736944,28737657,28738258,28742402,28768928,
748	0	0	719	0	0	0	0	-	Isoform_33741_17	748	0	748	chr1	248956422	1373735	1375202	4	167,446,86,49,	0,167,613,699,	1373735,1373999,1374704,1375153,
857	0	0	80854	0	0	3	3	-	Isoform_33824_10	860	3	860	chr1	248956422	235246458	235328172	7	53,80,91,66,111,55,404,	3,56,136,227,293,404,459,	235246458,235252729,235255659,235257159,235260641,235326913,235327768,
2165	0	0	6540	2	2	3	3	-	Isoform_34334_5	2167	0	2167	chr1	248956422	26891724	26900432	5	1067,60,175,425,441,	0,1067,1127,1302,1727,	26891724,26893388,26894235,26897300,26899991,
1023	0	0	2133	0	0	0	0	-	Isoform_34441_61	1024	1	1024	chr1	248956422	153974511	153977667	5	324,80,83,38,498,	1,325,405,488,526,	153974511,153975825,153976692,153976975,153977169,
2188	0	0	23129	0	0	0	0	-	Isoform_35045_441	2189	1	2189	chr1	248956422	30732468	30757785	8	1449,93,96,123,129,77,94,127,	1,1450,1543,1639,1762,1891,1968,2062,	30732468,30735172,30737603,30738939,30739808,30741639,30742455,30757658,
2021	0	0	11896	0	0	0	0	+	Isoform_3504_48	2025	0	2021	chr1	248956422	179082072	179095989	6	315,114,266,179,125,1022,	0,315,429,695,874,999,	179082072,179082939,179085627,179087910,179094092,179094967,
1306	0	0	1704	0	0	0	0	+	Isoform_35902_13	1309	2	1308	chr1	248956422	155135841	155138851	6	150,78,124,162,120,672,	2,152,230,354,516,636,	155135841,155136298,155136827,155137560,155137978,155138179,
739	0	0	1722	0	0	0	0	-	Isoform_3608_20	739	0	739	chr1	248956422	101236754	101239215	2	345,394,	0,345,	101236754,101238821,
1957	0	0	19976	0	0	0	0	-	Isoform_36245_5	1957	0	1957	chr1	248956422	77737905	77759838	5	1512,63,54,132,196,	0,1512,1575,1629,1761,	77737905,77740876,77741375,77741616,77759642,
882	0	0	9791	1	1	0	0	+	Isoform_36802_14	884	0	883	chr1	248956422	173477337	173488010	5	155,157,147,147,276,	0,155,312,459,606,	173477337,173481325,173485360,173486254,173487734,
1232	0	0	10581	0	0	0	0	+	Isoform_37032_5	1233	0	1232	chr1	248956422	155308850	155320663	10	115,142,141,81,123,89,73,78,135,255,	0,115,257,398,479,602,691,764,842,977,	155308850,155310063,155312254,155317940,155318168,155318664,155318855,155319610,155319793,155320408,
1856	0	0	3262	1	1	0	0	-	Isoform_37132_5	1857	0	1857	chr1	248956422	35188024	35193142	7	66,85,197,96,302,189,921,	0,66,151,348,444,746,935,	35188024,35189002,35189185,35190497,35190693,35191340,35192221,
2136	0	0	34660	0	0	0	0	-	Isoform_37142_10	2136	0	2136	chr1	248956422	221705289	221742085	3	1177,854,105,	0,1177,2031,	221705289,221738933,221741980,
1350	0	0	8470	0	0	0	0	-	Isoform_37148_6	1352	2	1352	chr1	248956422	25222680	25232500	7	751,99,91,118,126,108,57,	2,753,852,943,1061,1187,1295,	25222680,25225001,25227441,25228117,25228997,25232103,25232443,
840	0	0	17135	0	0	0	0	-	Isoform_37194_11	844	0	840	chr1	248956422	167918071	167936046	5	288,112,85,41,314,	0,288,400,485,526,	167918071,167919978,167920546,167924496,167935732,
1957	0	0	2228	1	1	2	2	+	Isoform_3739_5	1958	0	1958	chr1	248956422	153634081	153638268	2	262,1697,	0,262,	153634081,153636571,
2010	0	0	2390	1	1	0	0	-	Isoform_37601_5	2011	0	2011	chr1	248956422	153959113	153963513	4	1641,131,219,19,	0,1641,1772,1991,	153959113,153962219,153962528,153963494,
1022	0	0	8857	0	0	0	0	+	Isoform_37712_986	1022	0	1022	chr1	248956422	92832041	92841920	8	76,70,116,135,203,178,89,155,	0,76,146,262,397,600,778,867,	92832041,92833388,92833544,92834778,92836189,92837455,92840550,92841765,
1916	0	0	11032	4	6	2	2	+	Isoform_38902_6	1929	0	1922	chr1	248956422	25819979	25832929	7	50,110,105,110,212,322,1009,	0,50,160,265,375,587,909,	25819979,25823018,25823643,25826301,25826614,25829508,25831920,
1481	0	0	8036	0	0	0	0	+	Isoform_39159_7	1481	0	1481	chr1	248956422	150150092	150159609	6	195,147,141,105,102,791,	0,195,342,483,588,690,	150150092,150150911,150156065,150156910,150157384,150158818,
1508	0	0	25270	1	2	0	0	+	Isoform_39436_13	1510	0	1510	chr1	248956422	110873143	110899921	8	105,80,189,75,96,81,84,798,	0,105,185,374,449,545,626,710,	110873143,110891391,110892344,110894326,110894959,110896652,110897808,110899123,
533	0	0	12542	0	0	0	0	+	Isoform_40313_65	533	0	533	chr1	248956422	46303699	46316774	4	121,27,162,223,	0,121,148,310,	46303699,46309100,46310154,46316551,
2083	0	0	34357	0	0	1	1	-	Isoform_40582_10	2094	3	2086	chr1	248956422	10658015	10694456	5	561,835,489,39,160,	3,564,1399,1888,1927,	10658015,10659701,10665082,10693873,10694296,
2075	0	0	24734	0	0	0	0	-	Isoform_4095_6	2079	4	2079	chr1	248956422	154156365	154183174	8	1356,70,63,76,71,118,134,187,	4,1360,1430,1493,1569,1640,1758,1892,	154156365,154170399,154170648,154171412,154172907,154173083,154176114,154182987,
1405	0	0	3853	1	1	1	1	+	Isoform_41106_9	1406	0	1406	chr1	248956422	50969367	50974626	3	532,140,734,	0,532,672,	50969367,50970357,50973892,
627	0	0	407	0	0	0	0	+	Isoform_41543_25	627	0	627	chr1	248956422	1013498	1014532	2	78,549,	0,78,	1013498,1013983,
1601	0	0	962	0	0	1	1	-	Isoform_41963_6	1604	3	1604	chr1	248956422	234606750	234609314	3	1102,160,340,	3,1105,1265,	234606750,234608494,234608974,
1505	0	0	18409	0	0	1	1	+	Isoform_42037_221	1505	0	1505	chr1	248956422	42682428	42702343	8	303,64,34,90,303,83,266,363,	0,303,367,401,491,794,877,1143,	42682428,42683402,42693489,42696198,42696641,42697179,42700780,42701980,
1372	0	0	6022	0	0	0	0	-	Isoform_42275_166	1372	0	1372	chr1	248956422	159918111	159925505	5	830,103,175,208,56,	0,830,933,1108,1316,	159918111,159919273,159919660,159920329,159925449,
511	0	0	1673	0	0	0	0	-	Isoform_42315_90	512	1	512	chr1	248956422	153543620	153545804	3	303,156,52,	1,304,460,	153543620,153544653,153545752,
2154	0	0	3969	0	0	0	0	-	Isoform_42354_16	2154	0	2154	chr1	248956422	1635588	1641711	8	893,323,433,122,91,176,66,50,	0,893,1216,1649,1771,1862,2038,2104,	1635588,1636681,1637080,1637761,1638499,1640276,1641047,1641661,
2589	0	0	1959	7	11	0	0	+	Isoform_42405_9	2603	0	2600	chr1	248956422	179082115	179086663	2	1311,1278,	0,1311,	179082115,179085385,
860	0	0	10992	0	0	0	0	+	Isoform_42414_5	863	1	861	chr1	248956422	111449473	111461325	5	108,37,126,180,409,	1,109,146,272,452,	111449473,111449836,111456629,111459456,111460916,
877	0	0	2712	0	0	0	0	+	Isoform_42633_74	877	0	877	chr1	248956422	28506045	28509634	3	39,33,805,	0,39,72,	28506045,28508127,28508829,
512	0	0	804	0	0	0	0	-	Isoform_42830_9	513	0	512	chr1	248956422	161037632	161038948	2	443,69,	0,443,	161037632,161038879,
955	0	0	5675	1	1	1	1	+	Isoform_42833_5	958	0	956	chr1	248956422	1462467	1469098	2	241,715,	0,241,	1462467,1468383,
1045	0	0	31907	0	0	0	0	-	Isoform_43216_8	1047	0	1045	chr1	248956422	1541672	1574624	5	495,119,140,144,147,	0,495,614,754,898,	1541672,1543868,1544862,1564772,1574477,
2998	0	0	37583	5	8	0	0	-	Isoform_44495_6	3007	1	3007	chr1	248956422	23872778	23913359	2	2884,114,	1,2885,	23872778,23913245,
1198	0	0	6158	0	0	0	0	+	Isoform_44657_8	1200	0	1198	chr1	248956422	224183242	224190598	2	176,1022,	0,176,	224183242,224189576,
1365	0	0	66306	1	2	1	2	-	Isoform_44738_5	1367	0	1367	chr1	248956422	153855236	153922909	4	522,534,134,177,	0,522,1056,1190,	153855236,153857412,153893305,153922732,
2367	0	0	18030	2	2	1	1	+	Isoform_44991_8	2371	0	2369	chr1	248956422	15409931	15430329	4	348,148,135,1737,	0,348,496,631,	15409931,15425870,15427149,15428592,
3267	0	0	28723	14	14	3	3	+	Isoform_45188_6	3283	0	3281	chr1	248956422	206557274	206589267	4	419,111,298,2442,	0,419,530,828,	206557274,206583268,206584386,206586825,
1179	0	0	6261	0	0	1	1	-	Isoform_45282_20	1188	6	1185	chr1	248956422	150622136	150629577	4	723,167,126,164,	6,729,896,1022,	150622136,150625641,150627466,150629413,
1969	0	0	3188	4	4	1	1	+	Isoform_45324_6	1973	0	1973	chr1	248956422	108692333	108697491	4	534,69,152,1215,	0,534,603,755,	108692333,108695701,108696042,108696276,
1952	0	0	8626	0	0	0	0	+	Isoform_46040_9	1955	0	1952	chr1	248956422	228165801	228176379	3	356,338,1258,	0,356,694,	228165801,228174691,228175121,
1958	0	0	1421	0	0	0	0	-	Isoform_4611_20	1959	1	1959	chr1	248956422	25244072	25247451	3	1229,586,143,	1,1230,1816,	25244072,25246443,25247308,
1025	0	0	10297	1	1	0	0	-	Isoform_46233_6	1029	3	1029	chr1	248956422	150754447	150765769	4	703,123,127,72,	3,706,829,956,	150754447,150757857,150764637,150765697,
2101	0	0	39426	1	1	0	0	+	Isoform_46396_9	2110	6	2108	chr1	248956422	32292096	32333623	14	122,113,118,75,139,142,93,109,141,109,131,153,49,607,	6,128,241,359,434,573,715,808,917,1058,1167,1298,1451,1500,	32292096,32302620,32316664,32324478,32326938,32327535,32329067,32330577,32330767,32331473,32331675,32332089,32332700,32333016,
1019	0	0	8857	0	0	1	3	+	Isoform_46554_58	1019	0	1019	chr1	248956422	92832041	92841920	8	76,70,116,135,203,175,89,155,	0,76,146,262,397,600,775,864,	92832041,92833388,92833544,92834778,92836189,92837455,92840550,92841765,
2761	0	0	12297	0	0	0	0	-	Isoform_46811_6	2762	1	2762	chr1	248956422	944215	959273	19	585,90,136,114,144,102,114,112,140,189,114,111,79,91,121,132,175,153,59,	1,586,676,812,926,1070,1172,1286,1398,1538,1727,1841,1952,2031,2122,2243,2375,2550,2703,	944215,945056,945517,946172,946401,948130,948489,951126,951999,952411,953174,953781,954003,955922,956094,956893,957098,958928,959214,
661	0	0	23745	0	0	1	1	+	Isoform_47231_7	661	0	661	chr1	248956422	165631210	165655617	6	83,124,74,58,73,250,	0,83,207,281,339,412,	165631210,165649840,165651013,165651977,165654278,165655367,
2570	0	0	22017	0	0	1	1	+	Isoform_47293_11	2572	0	2570	chr1	248956422	156114712	156139300	10	562,157,126,171,126,536,312,90,270,221,	0,562,719,845,1016,1142,1678,1990,2080,2350,	156114712,156130616,156134402,156134804,156135186,156135900,156136920,156137653,156138487,156139079,
678	0	0	959	0	0	0	0	-	Isoform_47365_33	678	0	678	chr1	248956422	153534598	153536235	3	232,159,287,	0,232,391,	153534598,153535201,153535948,
1290	0	0	47518	0	0	0	0	+	Isoform_47391_6	1293	0	1290	chr1	248956422	161314383	161363191	6	42,57,102,62,164,863,	0,42,99,201,263,427,	161314383,161323613,161328395,161340593,161356676,161362328,
844	0	0	3613	0	0	0	0	-	Isoform_473_8	844	0	844	chr1	248956422	36393435	36397892	2	718,126,	0,718,	36393435,36397766,
2500	0	0	1585	0	0	1	1	+	Isoform_47573_7	2503	0	2500	chr1	248956422	156135215	156139301	5	97,221,223,312,1648,	0,97,318,541,853,	156135215,156135900,156136213,156136920,156137653,
1542	0	0	1911	1	1	3	3	+	Isoform_47606_5	1544	0	1543	chr1	248956422	26472508	26475964	5	119,45,433,96,852,	0,119,164,597,693,	26472508,26473482,26473702,26474571,26475112,
536	0	0	767	0	0	1	4	-	Isoform_48221_7	539	0	536	chr1	248956422	161037632	161038939	4	194,163,123,60,	0,194,357,480,	161037632,161037912,161038550,161038879,
954	0	0	895	1	1	0	0	-	Isoform_48285_5	959	4	959	chr1	248956422	92297135	92298984	2	894,60,	4,898,	92297135,92298924,
1682	0	0	13878	1	1	0	0	+	Isoform_48457_12	1683	0	1683	chr1	248956422	9539488	9555048	2	259,1423,	0,259,	9539488,9553625,
2889	0	0	1240	0	0	1	1	-	Isoform_48526_29	2889	0	2889	chr1	248956422	145992447	145996577	8	1439,152,157,257,103,148,73,561,	0,1439,1591,1748,2005,2108,2256,2329,	145992447,145994015,145994280,145994543,145994928,145995143,145995403,145996016,
1333	0	0	1889	0	0	0	0	+	Isoform_49221_40	1333	0	1333	chr1	248956422	192809041	192812263	5	140,102,62,167,862,	0,140,242,304,471,	192809041,192810165,192810369,192810980,192811401,
1496	0	0	31655	0	0	0	0	-	Isoform_49695_8	1496	0	1496	chr1	248956422	150732624	150765775	8	521,103,166,228,150,123,127,78,	0,521,624,790,1018,1168,1291,1418,	150732624,150747776,150750005,150751780,150755000,150757857,150764637,150765697,
567	0	0	3517	0	0	0	0	-	Isoform_49817_11	570	3	570	chr1	248956422	173863903	173867987	11	172,48,30,54,38,38,30,40,36,53,28,	3,175,223,253,307,345,383,413,453,489,542,	173863903,173864256,173864674,173865228,173865509,173865856,173866176,173866527,173866760,173866990,173867959,
1651	0	0	28686	1	1	1	1	-	Isoform_50135_6	1652	0	1652	chr1	248956422	10664104	10694442	3	1467,39,146,	0,1467,1506,	10664104,10693873,10694296,
1728	0	0	11148	1	1	2	2	+	Isoform_50213_7	1732	0	1729	chr1	248956422	116373246	116386124	3	277,111,1342,	0,277,388,	116373246,116384013,116384782,
1199	0	0	2263	0	0	1	1	+	Isoform_50236_109	1199	0	1199	chr1	248956422	26472508	26475971	6	119,45,30,51,96,859,	0,119,164,194,245,341,	26472508,26473482,26473702,26474084,26474571,26475112,
1282	0	0	11427	0	0	0	0	+	Isoform_509_13	1285	1	1283	chr1	248956422	151254754	151267463	10	54,141,115,87,69,216,109,132,68,291,	1,55,196,311,398,467,683,792,924,992,	151254754,151262160,151263913,151264831,151265165,151265393,151266003,151266307,151266519,151267172,
1452	0	0	1157	1	1	0	0	-	Isoform_51214_7	1453	0	1453	chr1	248956422	172441456	172444065	2	1374,78,	0,1374,	172441456,172443987,
629	0	0	24182	0	0	0	0	+	Isoform_51325_9	632	0	629	chr1	248956422	230067215	230092026	2	191,438,	0,191,	230067215,230091588,
340	0	0	1042	0	0	1	2	+	Isoform_5153_66	340	0	340	chr1	248956422	153990764	153992148	4	36,109,111,84,	0,36,145,256,	153990764,153991114,153991565,153992064,
1336	0	0	17906	1	1	0	0	+	Isoform_52071_6	1338	0	1337	chr1	248956422	45550805	45570047	10	71,190,90,120,152,196,200,73,87,157,	0,71,261,351,471,623,819,1019,1092,1179,	45550805,45550965,45561788,45566568,45566868,45567981,45568484,45568926,45569142,45569890,
1870	0	0	42113	0	0	0	0	+	Isoform_5230_9	1870	0	1870	chr1	248956422	47333791	47377774	6	325,147,153,77,97,1071,	0,325,472,625,702,799,	47333791,47368468,47372954,47374908,47375196,47376703,
1260	0	0	7684	0	0	1	2	+	Isoform_5336_7	1296	8	1268	chr1	248956422	32222536	32231482	10	94,88,66,150,128,111,90,74,93,368,	8,102,190,256,406,534,645,735,809,902,	32222536,32224033,32224409,32226170,32226402,32228498,32228726,32229134,32230926,32231114,
461	0	0	12515	0	0	0	0	-	Isoform_5379_329	461	0	461	chr1	248956422	6186617	6199593	4	199,125,105,32,	0,199,324,429,	6186617,6192929,6197651,6199561,
1042	0	0	5616	0	0	0	0	-	Isoform_5413_15	1042	0	1042	chr1	248956422	11674479	11681137	9	337,93,74,95,101,72,119,52,99,	0,337,430,504,599,700,772,891,943,	11674479,11675081,11675657,11676045,11676847,11677542,11680352,11680561,11681038,
3938	0	0	1103	3	6	0	0	-	Isoform_5622_28	3944	0	3944	chr1	248956422	150574559	150579600	3	2932,248,758,	0,2932,3180,	150574559,150578243,150578842,
2639	0	0	7144	1	1	0	0	+	Isoform_5673_12	2645	0	2640	chr1	248956422	37474583	37484366	6	46,481,140,235,107,1630,	0,46,527,667,902,1009,	37474583,37475458,37480289,37481600,37482433,37482736,
2087	0	0	24734	0	0	0	0	-	Isoform_6586_35	2087	0	2087	chr1	248956422	154156364	154183185	8	1357,70,63,76,71,118,134,198,	0,1357,1427,1490,1566,1637,1755,1889,	154156364,154170399,154170648,154172028,154172907,154173083,154176114,154182987,
1577	0	0	47864	0	0	0	0	+	Isoform_7025_21	1578	0	1577	chr1	248956422	155689084	155738525	13	90,52,123,102,109,93,131,81,159,60,90,118,369,	0,90,142,265,367,476,569,700,781,940,1000,1090,1208,	155689084,155709772,155717005,155721516,155725381,155725926,155727607,155729041,155729207,155731355,155731943,155736945,155738156,
2710	0	0	27297	2	2	0	0	+	Isoform_7588_14	2712	0	2712	chr1	248956422	32013868	32043875	9	509,125,117,147,134,202,68,59,1349,	0,509,634,751,898,1032,1234,1302,1361,	32013868,32030297,32031523,32033187,32036909,32037834,32038551,32039514,32042526,
1774	0	0	2439	0	0	0	0	+	Isoform_8065_8	1776	0	1774	chr1	248956422	15425993	15430206	3	25,135,1614,	0,25,160,	15425993,15427149,15428592,
526	0	0	7317	0	0	0	0	-	Isoform_8127_5	527	1	527	chr1	248956422	84498324	84506167	3	224,145,157,	1,225,370,	84498324,84501825,84506010,
1605	0	0	13397	1	1	2	2	-	Isoform_864_5	1607	1	1607	chr1	248956422	31629869	31644873	5	973,144,156,301,33,	1,974,1118,1274,1575,	31629869,31632494,31633158,31635221,31644840,
4389	0	0	20201	0	0	2	2	+	Isoform_9247_11	4389	0	4389	chr1	248956422	156114712	156139304	10	562,828,381,171,126,221,223,108,120,1651,	0,562,1390,1771,1942,2068,2289,2512,2620,2740,	156114712,156130616,156134147,156134804,156135186,156135900,156136213,156136920,156137112,156137653,
1822	0	0	14665	0	0	0	0	+	Isoform_9424_44	1824	2	1824	chr1	248956422	228082720	228099207	5	45,185,111,125,1356,	2,47,232,343,468,	228082720,228097077,228097341,228097590,228097851,
1274	0	0	98400	0	0	0	0	-	Isoform_9431_11	1292	12	1286	chr1	248956422	64866863	64966537	7	345,164,154,124,199,83,205,	12,357,521,675,799,998,1081,	64866863,64869310,64873369,64879024,64883276,64886258,64966332,
1948	0	0	4244	0	0	0	0	-	Isoform_9591_8	1952	0	1948	chr1	248956422	161171309	161177501	8	780,105,123,191,236,288,146,79,	0,780,885,1008,1199,1435,1723,1869,	161171309,161172226,161173604,161173858,161174992,161175807,161176433,161177422,
761	0	0	975	0	0	0	0	-	Isoform_10022_7	776	15	776	chr10	133797422	103440288	103442024	2	562,199,	15,577,	103440288,103441825,
2888	0	0	2510	0	0	1	7	-	Isoform_10161_7	2889	0	2888	chr10	133797422	3167377	3172782	2	2829,66,	0,2829,	3167377,3172716,
1134	0	0	3861	0	0	1	1	-	Isoform_10509_9	1134	0	1134	chr10	133797422	43643864	43648860	3	937,139,59,	0,937,1076,	43643864,43646063,43648801,
3149	0	0	49095	1	1	1	1	+	Isoform_11724_5	3153	0	3150	chr10	133797422	12068972	12121217	17	215,156,212,195,270,172,199,313,85,140,151,107,165,83,170,86,431,	0,215,371,583,778,1048,1220,1419,1732,1817,1957,2108,2215,2380,2463,2633,2719,	12068972,12081471,12084539,12087534,12088985,12091512,12094072,12097683,12100177,12101041,12106245,12107908,12112899,12117672,12118748,12120181,12120786,
1429	0	0	52001	0	0	0	0	-	Isoform_12722_38	1429	0	1429	chr10	133797422	95237573	95291003	7	538,118,152,200,85,152,184,	0,538,656,808,1008,1093,1245,	95237573,95238567,95247214,95263863,95268777,95271632,95290819,
2110	0	0	15229	0	0	1	1	-	Isoform_1443_12	2111	0	2110	chr10	133797422	72071206	72088546	2	1704,407,	0,1704,	72071206,72088139,
818	0	0	53599	1	1	0	0	-	Isoform_15320_10	819	0	819	chr10	133797422	87287960	87342377	4	535,43,104,136,	0,535,578,682,	87287960,87326629,87336785,87342241,
981	0	0	53605	1	1	0	0	-	Isoform_2309_5	982	0	982	chr10	133797422	32292564	32347150	5	80,207,146,160,388,	0,80,287,433,593,	32292564,32292987,32293591,32305771,32346762,
563	0	0	38197	0	0	1	1	+	Isoform_23355_5	1768	0	1768	chr10	133797422	61901686	61940447	3	44,255,265,	0,44,299,	61901686,61902158,61940182,
619	0	0	16618	0	0	0	0	+	Isoform_23806_6	619	0	619	chr10	133797422	72216062	72233299	4	76,169,75,299,	0,76,245,320,	72216062,72223887,72230365,72233000,
1729	0	0	7135	1	2	0	0	-	Isoform_23836_7	1741	0	1731	chr10	133797422	1040030	1048894	4	1474,131,93,31,	0,1474,1605,1698,	1040030,1042631,1043300,1048863,
2604	0	0	18045	0	0	2	2	+	Isoform_26824_6	2606	0	2604	chr10	133797422	132397190	132417841	3	161,1664,781,	0,161,1825,	132397190,132404625,132417060,
1069	0	0	59568	1	1	0	0	-	Isoform_28860_6	1072	2	1072	chr10	133797422	79765776	79826413	6	548,43,84,74,104,216,	2,550,593,677,751,855,	79765776,79804484,79806038,79808758,79814612,79826197,
1423	0	0	4748	0	0	0	0	-	Isoform_29095_28	1429	0	1423	chr10	133797422	3779064	3785235	3	526,574,323,	0,526,1100,	3779064,3781640,3784912,
1094	0	0	4888	0	0	0	0	+	Isoform_29474_9	1095	0	1094	chr10	133797422	133394207	133400189	6	125,65,105,81,57,661,	0,125,190,295,376,433,	133394207,133395712,133396162,133398434,133399169,133399528,
1990	0	0	386	1	1	0	0	+	Isoform_29493_8	1991	0	1991	chr10	133797422	102395706	102398082	3	274,82,1634,	0,274,356,	102395706,102396252,102396448,
1086	0	0	3164	0	0	1	1	+	Isoform_30178_6	1086	0	1086	chr10	133797422	133308910	133313161	6	186,74,202,125,126,374,	0,186,260,462,587,713,	133308910,133309389,133309775,133310163,133311715,133312787,
3445	0	0	2698	0	0	0	0	-	Isoform_3102_68	3445	0	3445	chr10	133797422	3779064	3785207	2	3150,295,	0,3150,	3779064,3784912,
2156	0	0	21000	0	0	1	1	-	Isoform_32037_8	2156	0	2156	chr10	133797422	43386022	43409179	4	1914,59,135,49,	0,1914,1973,2108,	43386022,43394629,43396455,43409130,
2330	0	0	1665	2	2	0	0	-	Isoform_32925_7	2334	2	2334	chr10	133797422	133354037	133358032	5	1774,99,71,276,110,	2,1776,1875,1946,2222,	133354037,133356639,133356942,133357186,133357922,
1835	0	0	10603	0	0	1	1	+	Isoform_33036_6	1835	0	1835	chr10	133797422	133379255	133391694	7	242,487,200,253,113,158,383,	0,242,729,929,1182,1295,1453,	133379255,133379998,133381459,133383959,133388955,133389589,133391311,
975	0	0	230	0	0	0	0	-	Isoform_34819_12	975	0	975	chr10	133797422	100986273	100987478	3	702,107,166,	0,702,809,	100986273,100987089,100987312,
2932	0	0	3213	0	0	0	0	-	Isoform_34911_20	2934	0	2932	chr10	133797422	3779064	3785209	3	526,2109,297,	0,526,2635,	3779064,3780105,3784912,
1359	0	0	182793	0	0	0	0	+	Isoform_35420_15	1362	3	1362	chr10	133797422	61901698	62085850	9	32,255,226,231,113,202,53,98,149,	3,35,290,516,747,860,1062,1115,1213,	61901698,61902158,61940182,62000090,62050887,62057116,62059242,62069699,62085701,
1276	0	0	9593	0	0	0	0	-	Isoform_35612_10	1276	0	1276	chr10	133797422	133362482	133373351	8	451,68,120,105,100,128,198,106,	0,451,519,639,744,844,972,1170,	133362482,133364657,133365975,133366888,133368922,133369903,133370559,133373245,
1509	0	0	10056	0	0	0	0	-	Isoform_38153_20	1509	0	1509	chr10	133797422	97389729	97401294	6	810,106,77,84,230,202,	0,810,916,993,1077,1307,	97389729,97390738,97393683,97396217,97400304,97401092,
683	0	0	5454	0	0	0	0	-	Isoform_38233_32	683	0	683	chr10	133797422	100523739	100529876	5	190,156,100,127,110,	0,190,346,446,573,	100523739,100526398,100526974,100529379,100529766,
2505	0	0	316693	1	1	1	1	+	Isoform_38496_8	2506	0	2506	chr10	133797422	12349712	12668911	3	198,132,2176,	0,198,330,	12349712,12553224,12666735,
2286	0	0	45915	1	1	0	0	-	Isoform_38743_45	2287	0	2287	chr10	133797422	5765227	5813428	11	925,55,145,172,100,132,199,135,100,108,215,	0,925,980,1125,1297,1397,1529,1728,1863,1963,2071,	5765227,5766240,5766493,5768212,5773841,5785141,5785851,5794884,5796762,5800597,5813213,
526	0	0	6301	0	0	0	0	+	Isoform_39905_6	531	5	531	chr10	133797422	78033870	78040697	6	34,66,210,111,22,83,	5,39,105,315,426,448,	78033870,78035351,78035510,78037193,78040203,78040614,
1419	0	0	15352	0	0	1	1	+	Isoform_40218_5	1421	0	1419	chr10	133797422	30434146	30450918	4	232,359,168,661,	0,232,591,759,	30434146,30438915,30447781,30450257,
2305	0	0	7323	3	3	0	0	-	Isoform_40657_11	2308	0	2308	chr10	133797422	87332979	87342607	3	1835,104,366,	0,1835,1939,	87332979,87336785,87342241,
613	0	0	481	0	0	0	0	-	Isoform_41757_9	622	0	613	chr10	133797422	95692788	95693882	3	250,124,239,	0,250,374,	95692788,95693352,95693643,
1482	0	0	33120	0	0	0	0	+	Isoform_41770_5	1484	0	1482	chr10	133797422	58334992	58369594	7	233,64,32,78,106,94,875,	0,233,297,329,407,513,607,	58334992,58361337,58361494,58363608,58364770,58367922,58368719,
1851	0	0	2860	0	0	1	1	+	Isoform_42383_6	1851	0	1851	chr10	133797422	102394504	102399216	11	96,93,82,41,99,152,107,159,105,86,832,	0,96,189,271,312,411,563,670,829,934,1020,	102394504,102395887,102396252,102396448,102396724,102396903,102397301,102397526,102397980,102398211,102398384,
1519	0	0	4624	0	0	0	0	-	Isoform_42839_482	1519	0	1519	chr10	133797422	3779064	3785207	4	526,124,574,295,	0,526,650,1224,	3779064,3780105,3781640,3784912,
1838	0	0	24303	1	9	2	2	-	Isoform_43334_9	1850	3	1850	chr10	133797422	72062405	72088548	10	500,138,63,219,120,115,115,115,46,409,	3,503,641,704,923,1043,1158,1273,1388,1434,	72062405,72063024,72064177,72066901,72067612,72068186,72070311,72072143,72072502,72088139,
2802	0	0	32206	0	0	0	0	-	Isoform_43541_23	2804	0	2802	chr10	133797422	71816297	71851305	14	1179,108,81,158,187,96,132,57,144,201,126,75,134,124,	0,1179,1287,1368,1526,1713,1809,1941,1998,2142,2343,2469,2544,2678,	71816297,71818616,71819030,71819464,71819713,71820239,71821875,71825836,71828013,71828876,71831125,71831845,71834371,71851181,
1963	0	0	4109	0	0	1	1	-	Isoform_44835_9	1975	12	1975	chr10	133797422	3779077	3785150	3	1152,574,238,	12,1164,1738,	3779077,3781640,3784912,
1468	0	0	10140	1	1	0	0	-	Isoform_45347_5	1469	0	1469	chr10	133797422	97389729	97401337	5	810,106,77,230,245,	0,810,916,993,1223,	97389729,97390738,97393683,97400304,97401092,
1900	0	0	1573	1	1	1	1	+	Isoform_46096_5	1904	0	1901	chr10	133797422	102395739	102399213	10	241,82,41,99,152,107,159,105,86,829,	0,241,323,364,463,615,722,881,986,1072,	102395739,102396252,102396448,102396724,102396903,102397301,102397526,102397980,102398211,102398384,
1271	0	0	5842	1	1	0	0	-	Isoform_46185_16	1272	0	1272	chr10	133797422	133301729	133308842	2	1251,20,	0,1251,	133301729,133308822,
1470	0	0	19141	0	0	1	1	+	Isoform_46210_7	1472	0	1470	chr10	133797422	75210832	75231444	10	106,56,69,50,153,53,228,151,58,547,	0,106,162,231,281,434,487,715,866,924,	75210832,75211133,75212229,75214020,75219062,75219303,75220742,75222251,75229643,75230897,
2740	0	0	4761	3	3	1	1	+	Isoform_46639_9	2743	0	2743	chr10	133797422	103585044	103592546	3	181,147,2413,	0,181,328,	103585044,103589513,103590133,
1838	0	0	29852	0	0	0	0	-	Isoform_46797_5	1841	3	1841	chr10	133797422	73382361	73414051	10	984,114,95,103,66,65,111,205,55,40,	3,987,1101,1196,1299,1365,1430,1541,1746,1801,	73382361,73383576,73387688,73388311,73396043,73396518,73397163,73398180,73400802,73414011,
1737	0	0	369	0	0	0	0	+	Isoform_47091_58	1737	0	1737	chr10	133797422	72273925	72276031	3	135,265,1337,	0,135,400,	72273925,72274156,72274694,
650	0	0	4167	0	0	1	1	+	Isoform_47325_5	650	0	650	chr10	133797422	30434647	30439465	2	101,550,	0,101,	30434647,30438915,
1260	0	0	3618	2	2	2	3	-	Isoform_47622_5	1273	2	1264	chr10	133797422	98442020	98446901	4	937,117,114,95,	2,939,1056,1170,	98442020,98443123,98445299,98446806,
1095	0	0	18524	0	0	0	0	+	Isoform_49790_10	1103	8	1103	chr10	133797422	7788174	7807793	10	89,35,132,205,144,65,156,97,37,135,	8,97,132,264,469,613,678,834,931,968,	7788174,7796120,7797046,7798989,7799771,7800026,7802269,7802757,7806973,7807658,
1708	0	0	9857	0	0	0	0	-	Isoform_50104_10	1708	0	1708	chr10	133797422	97389729	97401294	5	1115,77,84,230,202,	0,1115,1192,1276,1506,	97389729,97393683,97396217,97400304,97401092,
650	0	0	1139	1	1	0	0	-	Isoform_51224_8	659	1	652	chr10	133797422	32345376	32347165	2	247,403,	1,248,	32345376,32346762,
1710	0	0	5452	0	0	0	0	+	Isoform_51645_27	1710	0	1710	chr10	133797422	97426279	97433441	4	167,275,181,1087,	0,167,442,623,	97426279,97430378,97430954,97432354,
1315	0	0	52001	1	1	0	0	-	Isoform_52120_7	1322	6	1322	chr10	133797422	95237716	95291032	7	395,118,152,200,85,152,213,	6,401,519,671,871,956,1108,	95237716,95238567,95247214,95263863,95268777,95271632,95290819,
1305	0	0	19141	0	0	0	0	+	Isoform_6484_30	1307	0	1305	chr10	133797422	75210829	75231275	10	109,56,69,50,153,53,228,151,58,378,	0,109,165,234,284,437,490,718,869,927,	75210829,75211133,75212229,75214020,75219062,75219303,75220742,75222251,75229643,75230897,
933	0	0	53495	0	0	0	0	-	Isoform_6961_6	936	3	936	chr10	133797422	87287962	87342390	5	533,104,43,104,149,	3,536,640,683,787,	87287962,87307956,87326629,87336785,87342241,
1340	0	0	11678	0	0	0	0	+	Isoform_6971_9	1354	14	1354	chr10	133797422	84139527	84152545	9	66,168,100,112,142,109,189,172,282,	14,80,248,348,460,602,711,900,1072,	84139527,84141461,84142654,84143994,84144874,84148729,84150054,84150708,84152263,
748	0	0	2864	1	1	0	0	-	Isoform_7038_7	756	1	750	chr10	133797422	70229806	70233418	2	593,155,	1,594,	70229806,70233263,
1806	0	0	233	2	2	3	4	+	Isoform_9210_8	1811	0	1808	chr10	133797422	63199883	63201926	2	1531,279,	0,1531,	63199883,63201647,
1231	0	0	7596	0	0	0	0	+	Isoform_10816_401	1231	0	1231	chr11	135086622	7987338	7996165	8	378,71,80,138,92,137,114,221,	0,378,449,529,667,759,896,1010,	7987338,7991780,7992083,7992886,7994425,7994981,7995253,7995944,
2416	0	0	95	0	0	0	0	-	Isoform_10953_5	2418	2	2418	chr11	135086622	61964566	61967077	2	325,2091,	2,327,	61964566,61964986,
1182	0	0	3371	0	0	1	1	-	Isoform_11455_10	1182	0	1182	chr11	135086622	65883920	65888474	10	123,98,87,64,109,134,101,127,199,141,	0,123,221,308,372,481,615,716,843,1042,	65883920,65884391,65884569,65884934,65885077,65885529,65886321,65887599,65887933,65888333,
909	0	0	2147	0	0	0	0	-	Isoform_11875_92	909	0	909	chr11	135086622	61964564	61967620	4	327,126,147,309,	0,327,453,600,	61964564,61964986,61965368,61967311,
1349	0	0	22311	1	1	0	0	-	Isoform_12574_8	1357	3	1353	chr11	135086622	47354862	47378522	5	684,163,188,100,214,	3,687,850,1038,1138,	47354862,47358843,47359852,47375632,47378308,
3008	0	0	1680	4	4	0	0	+	Isoform_1264_9	3015	0	3012	chr11	135086622	827295	831983	6	164,513,689,147,1046,449,	0,164,677,1366,1513,2559,	827295,828259,828851,829985,830249,831534,
2538	0	0	6799	0	0	3	3	-	Isoform_12932_5	2539	1	2539	chr11	135086622	65653599	65662939	11	1401,75,81,213,105,132,92,149,152,27,114,	1,1402,1477,1558,1771,1876,2008,2100,2249,2401,2428,	65653599,65655687,65655854,65658286,65658717,65659665,65660123,65661686,65661936,65662178,65662825,
1389	0	0	14596	0	0	0	0	+	Isoform_13932_5	1389	0	1389	chr11	135086622	2302142	2318127	9	73,115,98,75,55,87,439,182,265,	0,73,188,286,361,416,503,942,1124,	2302142,2302843,2304106,2308735,2313653,2314484,2316228,2317343,2317862,
2185	0	0	856	1	1	0	0	-	Isoform_14211_5	2189	3	2189	chr11	135086622	67350490	67353531	3	1529,112,544,	3,1532,1644,	67350490,67352690,67352987,
1436	0	0	5249	1	1	0	0	-	Isoform_14236_6	1438	1	1438	chr11	135086622	62615297	62621982	5	502,291,361,175,107,	1,503,794,1155,1330,	62615297,62616505,62616986,62620496,62621875,
1697	0	0	7726	1	1	0	0	-	Isoform_14648_7	1701	3	1701	chr11	135086622	67364173	67373596	3	1457,167,73,	3,1460,1627,	67364173,67367459,67373523,
1229	0	0	11400	1	1	1	1	-	Isoform_14882_5	1230	0	1230	chr11	135086622	58563223	58575853	3	978,158,94,	0,978,1136,	58563223,58570555,58575759,
648	0	0	2254	0	0	0	0	+	Isoform_15235_7	651	0	648	chr11	135086622	809970	812872	4	387,49,99,113,	0,387,436,535,	809970,811596,812534,812759,
847	0	0	17783	0	0	0	0	+	Isoform_15332_5	847	0	847	chr11	135086622	32583832	32602462	8	97,95,84,100,82,144,61,184,	0,97,192,276,376,458,602,663,	32583832,32589546,32593865,32594913,32595965,32600688,32601761,32602278,
1755	0	0	56986	1	1	0	0	-	Isoform_15732_5	1758	2	1758	chr11	135086622	86010344	86069085	7	792,112,94,103,76,143,435,	2,794,906,1000,1103,1179,1322,	86010344,86012280,86014869,86022366,86026291,86031468,86068650,
457	0	0	2727	1	6	0	0	-	Isoform_16311_12	463	0	463	chr11	135086622	93738308	93741492	3	191,95,171,	0,191,286,	93738308,93739236,93741321,
3356	0	0	22527	1	1	1	1	-	Isoform_16505_8	3360	3	3360	chr11	135086622	64852737	64878621	5	2120,165,413,98,561,	3,2123,2288,2701,2799,	64852737,64855321,64859923,64874420,64878060,
786	0	0	9415	0	0	0	0	-	Isoform_16754_9	791	1	787	chr11	135086622	94963355	94973556	7	159,119,108,89,113,139,59,	1,160,279,387,476,589,728,	94963355,94966294,94969988,94970976,94971374,94972054,94973497,
507	0	0	2546	0	0	0	0	+	Isoform_17753_1764	508	0	507	chr11	135086622	8682793	8685846	5	23,64,76,175,169,	0,23,87,163,338,	8682793,8683201,8684005,8684717,8685677,
2633	0	0	17626	1	1	0	0	-	Isoform_17815_10	2636	2	2636	chr11	135086622	64858362	64878621	3	1974,98,561,	2,1976,2074,	64858362,64874420,64878060,
1936	0	0	4969	4	5	0	0	+	Isoform_18281_5	1942	0	1941	chr11	135086622	67428496	67435401	13	127,41,121,69,148,58,101,496,63,78,108,113,413,	0,127,168,289,358,506,564,665,1161,1224,1302,1410,1523,	67428496,67428981,67429119,67429526,67431367,67432599,67432736,67432951,67433994,67434197,67434376,67434581,67434988,
1048	0	0	1526	0	0	0	0	-	Isoform_18291_8	1049	0	1048	chr11	135086622	62676499	62679073	10	140,193,117,52,192,70,107,54,88,35,	0,140,333,450,502,694,764,871,925,1013,	62676499,62676812,62677517,62677780,62677926,62678338,62678494,62678689,62678864,62679038,
3169	0	0	4308	5	7	2	3	-	Isoform_1906_5	3177	1	3177	chr11	135086622	47418774	47426254	7	1953,149,144,666,126,84,50,	1,1954,2103,2247,2913,3039,3123,	47418774,47422573,47422829,47424045,47425120,47425866,47426204,
3691	0	0	23204	2	3	1	1	+	Isoform_19161_6	3711	17	3711	chr11	135086622	65386627	65413523	11	134,85,168,102,59,167,222,124,144,205,2282,	17,151,236,404,506,565,732,954,1078,1222,1427,	65386627,65387036,65389360,65393572,65394040,65394258,65396798,65399735,65400723,65404863,65411241,
2853	0	0	11350	0	0	0	0	+	Isoform_19223_20	2855	0	2853	chr11	135086622	60455855	60470058	8	90,89,349,120,57,237,102,1809,	0,90,179,528,648,705,942,1044,	60455855,60461071,60462184,60463001,60464287,60465920,60466958,60468249,
1928	0	0	782	2	2	1	1	+	Isoform_19450_8	1933	0	1930	chr11	135086622	66624627	66627338	2	1051,878,	0,1051,	66624627,66626460,
2773	0	0	410	2	2	3	5	-	Isoform_19565_5	2778	3	2778	chr11	135086622	62750966	62754154	2	2749,29,	3,2752,	62750966,62754125,
1289	0	0	12687	0	0	0	0	-	Isoform_19765_68	1294	2	1291	chr11	135086622	3826979	3840955	2	1227,62,	2,1229,	3826979,3840893,
871	0	0	3713	0	0	0	0	+	Isoform_19880_6	874	0	871	chr11	135086622	47565600	47570184	2	386,485,	0,386,	47565600,47569699,
521	0	0	6396	1	1	0	0	-	Isoform_19966_5	524	2	524	chr11	135086622	22822917	22829834	4	216,114,51,140,	2,218,332,383,	22822917,22827206,22827823,22829694,
1408	0	0	12850	0	0	0	0	-	Isoform_19972_92	1408	0	1408	chr11	135086622	62559601	62573859	10	236,125,173,205,130,144,143,64,159,29,	0,236,361,534,739,869,1013,1156,1220,1379,	62559601,62560068,62560281,62566805,62567398,62570964,62571539,62571837,62572583,62573830,
3535	0	0	23372	0	0	1	1	+	Isoform_19975_7	3538	0	3535	chr11	135086622	65386612	65413520	10	149,85,102,59,167,222,124,144,205,2279,	0,149,234,336,395,562,784,908,1052,1257,	65386612,65387036,65393572,65394040,65394258,65396798,65399735,65400723,65404863,65411241,
1611	0	0	52484	0	0	0	0	+	Isoform_2000_15	1613	0	1611	chr11	135086622	44565666	44619761	10	70,82,83,73,125,75,102,204,84,713,	0,70,152,235,308,433,508,610,814,898,	44565666,44587474,44594642,44600157,44605057,44605354,44615271,44618161,44618639,44619048,
1500	0	0	947	0	0	1	1	+	Isoform_20164_15	1500	0	1500	chr11	135086622	66638707	66641155	2	45,1456,	0,45,	66638707,66639699,
1549	0	0	4059	0	0	0	0	+	Isoform_22460_36	1551	0	1549	chr11	135086622	67606926	67612534	10	150,83,171,184,190,213,167,82,146,163,	0,150,233,404,588,778,991,1158,1240,1386,	67606926,67608395,67608551,67609451,67610380,67610994,67611402,67611896,67612119,67612371,
3390	0	0	21982	2	2	4	4	-	Isoform_22806_5	3392	0	3392	chr11	135086622	117205076	117230452	16	1280,118,94,95,157,103,108,168,101,139,55,91,166,135,480,104,	0,1280,1398,1492,1587,1744,1847,1955,2123,2224,2363,2418,2509,2675,2810,3290,	117205076,117206680,117207066,117207969,117208896,117218465,117219056,117219590,117223207,117224077,117224700,117225930,117227156,117228215,117229376,117230348,
2630	0	0	3472	1	1	2	2	+	Isoform_23057_8	2664	31	2662	chr11	135086622	67403984	67410088	7	370,100,108,107,1110,155,682,	31,401,501,609,716,1826,1981,	67403984,67405084,67405398,67405594,67405906,67408978,67409406,
2762	0	0	9603	0	0	0	0	+	Isoform_23218_22	2762	0	2762	chr11	135086622	118883897	118896262	2	95,2667,	0,95,	118883897,118893595,
2951	0	0	1847	1	1	2	2	+	Isoform_23667_6	2955	0	2952	chr11	135086622	117986395	117991195	2	139,2814,	0,139,	117986395,117988381,
760	0	0	611	1	1	0	0	-	Isoform_23704_6	763	0	761	chr11	135086622	6610844	6612215	5	167,115,65,155,258,	0,167,282,347,502,	6610844,6611188,6611387,6611663,6611957,
472	0	0	15634	0	0	0	0	+	Isoform_24825_14	472	0	472	chr11	135086622	74949268	74965374	2	131,341,	0,131,	74949268,74965033,
467	0	0	7121	0	0	0	0	+	Isoform_25080_118	467	0	467	chr11	135086622	118401608	118409196	3	109,161,197,	0,109,270,	118401608,118406936,118408999,
592	0	0	868	0	0	0	0	+	Isoform_25529_12	597	5	597	chr11	135086622	57741569	57743029	4	148,146,131,167,	5,153,299,430,	57741569,57741808,57742116,57742862,
1722	0	0	5175	3	3	0	0	+	Isoform_25694_14	1725	0	1725	chr11	135086622	67428502	67435399	15	121,41,121,69,148,58,101,91,91,108,63,78,108,113,411,	0,121,162,283,352,500,558,659,750,841,949,1012,1090,1198,1311,	67428502,67428981,67429119,67429526,67431367,67432599,67432736,67432951,67433125,67433339,67433994,67434197,67434376,67434581,67434988,
2168	0	0	935	1	1	0	0	-	Isoform_26376_5	2171	2	2171	chr11	135086622	790477	793580	6	1591,76,155,175,119,52,	2,1593,1669,1824,1999,2118,	790477,792141,792303,792552,792869,793528,
4902	0	0	6506	8	9	3	3	-	Isoform_263_5	4913	2	4913	chr11	135086622	64785607	64797018	9	3083,209,56,574,514,118,61,80,210,	2,3085,3294,3350,3924,4438,4556,4617,4697,	64785607,64789415,64789729,64789888,64791908,64796272,64796492,64796633,64796808,
1813	0	0	1830	0	0	0	0	-	Isoform_26537_5	1813	0	1813	chr11	135086622	57423447	57427090	3	581,130,1102,	0,581,711,	57423447,57425540,57425988,
519	0	0	2753	0	0	0	0	-	Isoform_26657_1136	520	1	520	chr11	135086622	17074393	17077665	6	73,101,170,79,49,47,	1,74,175,345,424,473,	17074393,17075096,17075453,17077167,17077428,17077618,
2809	0	0	256	1	1	0	0	-	Isoform_26751_5	2812	2	2812	chr11	135086622	61964564	61967629	2	548,2261,	2,550,	61964564,61965368,
626	0	0	9398	0	0	0	0	-	Isoform_27513_11	627	1	627	chr11	135086622	78069853	78079877	3	183,144,299,	1,184,328,	78069853,78072997,78079578,
1703	0	0	4735	1	1	0	0	+	Isoform_2812_5	1706	0	1704	chr11	135086622	67240136	67246574	3	233,84,1386,	0,233,317,	67240136,67243008,67245188,
1606	0	0	37595	0	0	0	0	+	Isoform_2923_26	1606	0	1606	chr11	135086622	1853062	1892263	11	135,138,165,142,93,44,82,135,78,103,491,	0,135,273,438,580,673,717,799,934,1012,1115,	1853062,1880086,1881431,1883418,1883931,1884279,1884499,1886731,1887236,1887473,1891772,
1359	0	0	39692	0	0	0	0	-	Isoform_29377_13	1360	1	1360	chr11	135086622	869766	910817	13	190,43,81,156,102,93,62,107,45,133,150,154,43,	1,191,234,315,471,573,666,728,835,880,1013,1163,1317,	869766,870120,870418,883147,884067,893426,899339,900003,900935,902197,902961,904705,910774,
2813	0	0	2164	1	6	0	0	+	Isoform_29728_5	2821	0	2819	chr11	135086622	72814429	72819406	2	134,2679,	0,134,	72814429,72816727,
2161	0	0	147	0	0	1	1	-	Isoform_30003_7	2163	2	2163	chr11	135086622	47174568	47176877	2	2066,96,	2,2068,	47174568,47176781,
1797	0	0	42800	2	2	2	2	+	Isoform_30311_5	1799	0	1799	chr11	135086622	62538846	62583445	2	1790,9,	0,1790,	62538846,62583436,
1268	0	0	11564	1	1	0	0	+	Isoform_30470_6	1269	0	1269	chr11	135086622	66593187	66606019	7	113,73,521,61,78,104,318,	0,113,186,707,768,846,950,	66593187,66593641,66599115,66600488,66605338,66605488,66605701,
756	0	0	8893	0	0	0	0	+	Isoform_3063_15	756	0	756	chr11	135086622	63536809	63546458	4	68,109,269,310,	0,68,177,446,	63536809,63539515,63544620,63546148,
1196	0	0	1990	1	6	0	0	-	Isoform_30653_11	1203	1	1203	chr11	135086622	93738307	93741493	2	1024,172,	1,1025,	93738307,93741321,
2198	0	0	54387	2	2	0	0	-	Isoform_30760_5	2200	0	2200	chr11	135086622	62490218	62546803	5	1613,188,154,99,144,	0,1613,1801,1955,2054,	62490218,62535002,62535944,62536468,62546659,
979	0	0	2085	0	0	0	0	-	Isoform_30960_34	979	0	979	chr11	135086622	61964564	61967628	4	327,126,209,317,	0,327,453,662,	61964564,61964986,61965368,61967311,
2395	0	0	14675	0	0	0	0	+	Isoform_31398_11	2398	0	2395	chr11	135086622	64206756	64223826	15	58,171,234,120,169,103,108,135,50,125,107,234,125,142,514,	0,58,229,463,583,752,855,963,1098,1148,1273,1380,1614,1739,1881,	64206756,64207353,64210610,64211051,64211274,64211644,64219250,64219523,64219739,64219890,64220219,64220435,64221015,64223047,64223312,
1642	0	0	6528	1	42	0	0	-	Isoform_31647_70	1685	1	1685	chr11	135086622	73974671	73982841	8	450,181,102,195,211,225,157,121,	1,451,632,734,929,1140,1365,1522,	73974671,73975490,73976640,73976822,73977885,73978252,73981475,73982720,
3459	0	0	9313	1	1	0	0	+	Isoform_32938_11	3465	0	3460	chr11	135086622	65638136	65650908	16	46,770,128,177,175,104,158,610,275,219,112,109,102,55,79,340,	0,46,816,944,1121,1296,1400,1558,2168,2443,2662,2774,2883,2985,3040,3119,	65638136,65640830,65642249,65642462,65644954,65645853,65646220,65646455,65647383,65649261,65649560,65649756,65649949,65650137,65650400,65650568,
619	0	0	574	0	0	0	0	+	Isoform_33552_5	620	0	619	chr11	135086622	308201	309394	2	237,382,	0,237,	308201,309012,
911	0	0	2154	0	0	0	0	-	Isoform_33658_14	911	0	911	chr11	135086622	61964564	61967629	4	327,119,147,318,	0,327,446,593,	61964564,61964986,61965368,61967311,
506	0	0	1430	0	0	0	0	+	Isoform_33982_36	506	0	506	chr11	135086622	63974607	63976543	2	187,319,	0,187,	63974607,63976224,
503	0	0	2448	1	1	0	0	+	Isoform_35202_7	505	0	504	chr11	135086622	809924	812875	5	115,124,49,99,116,	0,115,239,288,387,	809924,810233,811596,812534,812759,
2282	0	0	3899	1	1	1	1	+	Isoform_35783_6	2283	0	2283	chr11	135086622	67403905	67410087	10	35,236,100,108,107,111,560,190,155,681,	0,35,271,371,479,586,697,1257,1447,1602,	67403905,67404118,67405084,67405398,67405594,67405906,67406132,67406826,67408978,67409406,
550	0	0	565	0	0	0	0	+	Isoform_36025_7	550	0	550	chr11	135086622	314157	315272	2	199,351,	0,199,	314157,314921,
2505	0	0	12988	0	0	0	0	+	Isoform_36402_70	2506	0	2505	chr11	135086622	65096215	65111708	10	263,130,147,220,718,216,219,122,88,382,	0,263,393,540,760,1478,1694,1913,2035,2123,	65096215,65096997,65107580,65107802,65108196,65109279,65109704,65110481,65110693,65111326,
3045	0	0	36792	2	2	3	4	-	Isoform_3691_5	3049	2	3049	chr11	135086622	116748177	116788018	20	398,82,185,218,714,85,94,66,87,111,90,71,67,48,123,87,71,91,162,199,	2,400,482,667,885,1599,1684,1778,1844,1931,2042,2132,2203,2270,2318,2441,2528,2599,2690,2852,	116748177,116757145,116757765,116760734,116762552,116765361,116770128,116779771,116782157,116782918,116783529,116784377,116784854,116785098,116785513,116785795,116786510,116786968,116787481,116787819,
1609	0	0	2058	2	49	1	1	-	Isoform_37209_5	1661	3	1661	chr11	135086622	871010	874678	3	1391,136,83,	3,1394,1530,	871010,874243,874595,
2519	0	0	14847	0	0	0	0	+	Isoform_37880_17	2520	0	2519	chr11	135086622	65961729	65979095	20	364,58,56,127,106,78,100,143,207,125,116,143,174,111,88,91,136,90,122,84,	0,364,422,478,605,711,789,889,1032,1239,1364,1480,1623,1797,1908,1996,2087,2223,2313,2435,	65961729,65964073,65964514,65965091,65965341,65965701,65965886,65966075,65966349,65967258,65967470,65967678,65976394,65976655,65977013,65977562,65977763,65978599,65978792,65979011,
1289	0	0	1294	0	0	0	0	-	Isoform_38973_9	1292	1	1290	chr11	135086622	62676501	62679084	8	138,193,315,192,70,107,54,220,	1,139,332,647,839,909,1016,1070,	62676501,62676812,62677517,62677926,62678338,62678494,62678689,62678864,
737	0	0	28623	0	0	0	0	-	Isoform_39792_21	737	0	737	chr11	135086622	8139660	8169020	3	533,49,155,	0,533,582,	8139660,8153374,8168865,
2250	0	0	73136	1	2	0	0	+	Isoform_39859_7	2255	0	2252	chr11	135086622	67317891	67393277	3	306,64,1880,	0,306,370,	67317891,67321269,67391397,
1696	0	0	11017	0	0	0	0	-	Isoform_40233_7	1699	3	1699	chr11	135086622	494517	507230	10	261,171,171,171,171,171,171,171,120,118,	3,264,435,606,777,948,1119,1290,1461,1581,	494517,494882,497970,498456,498762,499014,499828,500483,502061,507112,
485	0	0	2787	0	0	0	0	-	Isoform_41553_12	487	2	487	chr11	135086622	17074393	17077665	6	73,67,170,79,49,47,	2,75,142,312,391,440,	17074393,17075096,17075453,17077167,17077428,17077618,
911	0	0	1070	0	0	1	1	-	Isoform_4190_5	913	2	913	chr11	135086622	67351549	67353531	4	470,112,90,239,	2,472,584,674,	67351549,67352690,67352987,67353292,
669	0	0	8596	0	0	0	0	+	Isoform_4220_39	669	0	669	chr11	135086622	1947333	1956598	5	46,123,83,74,343,	0,46,169,252,326,	1947333,1950898,1952126,1952781,1956255,
1447	0	0	23978	1	1	0	0	-	Isoform_42655_6	1453	5	1453	chr11	135086622	66520628	66546053	3	838,278,331,	5,843,1121,	66520628,66543703,66545722,
1938	0	0	4211	0	0	0	0	+	Isoform_42943_9	1938	0	1938	chr11	135086622	67403938	67410087	9	416,100,108,107,115,66,190,155,681,	0,416,516,624,731,846,912,1102,1257,	67403938,67405084,67405398,67405594,67405902,67406626,67406826,67408978,67409406,
1830	0	0	9338	0	0	0	0	-	Isoform_43589_7	1833	3	1833	chr11	135086622	1752756	1763924	10	346,348,99,145,123,233,119,124,160,133,	3,349,697,796,941,1064,1297,1416,1540,1700,	1752756,1753322,1753802,1753993,1754905,1757323,1758968,1759515,1761308,1763791,
1355	0	0	20283	0	0	0	0	-	Isoform_46309_13	1355	0	1355	chr11	135086622	77616153	77637791	7	542,90,174,108,102,137,202,	0,542,632,806,914,1016,1153,	77616153,77619605,77622499,77624962,77625716,77629762,77637589,
2987	0	0	10494	0	0	0	0	-	Isoform_47205_15	2990	3	2990	chr11	135086622	61348809	61362290	7	1613,157,155,209,199,96,558,	3,1616,1773,1928,2137,2336,2432,	61348809,61350990,61352984,61353783,61356529,61357732,61361732,
1215	0	0	2512	0	0	0	0	+	Isoform_47837_12	1217	0	1215	chr11	135086622	64230549	64234276	5	391,94,185,162,383,	0,391,485,670,832,	64230549,64231870,64232429,64232703,64233893,
2079	0	0	4034	1	1	2	2	+	Isoform_48909_6	2083	0	2080	chr11	135086622	67403971	67410086	8	383,100,108,154,111,390,155,680,	0,383,483,591,745,856,1246,1401,	67403971,67405084,67405398,67405594,67405906,67406626,67408978,67409406,
1464	0	0	15774	0	0	0	0	+	Isoform_4906_9	1464	0	1464	chr11	135086622	16738652	16755890	5	189,84,61,110,1020,	0,189,273,334,444,	16738652,16744600,16748096,16752784,16754870,
490	0	0	999	0	0	4	5	-	Isoform_4960_10	492	0	490	chr11	135086622	65120633	65122127	5	173,56,145,83,38,	0,173,229,374,457,	65120633,65120980,65121499,65121738,65122089,
1032	0	0	2263	1	1	0	0	-	Isoform_49679_9	1037	0	1033	chr11	135086622	65854921	65858216	4	527,77,308,120,	0,527,604,912,	65854921,65855653,65855934,65858096,
455	0	0	2448	0	0	0	0	+	Isoform_50009_40	455	0	455	chr11	135086622	809969	812872	5	70,124,49,99,113,	0,70,194,243,342,	809969,810233,811596,812534,812759,
1284	0	0	14184	0	0	0	0	-	Isoform_50220_10	1285	1	1285	chr11	135086622	36273959	36289427	6	813,104,35,140,126,66,	1,814,918,953,1093,1219,	36273959,36276136,36277088,36278476,36280711,36289361,
2074	0	0	9118	1	1	0	0	-	Isoform_50265_14	2095	1	2076	chr11	135086622	1752756	1763948	9	914,99,145,123,233,119,124,160,157,	1,915,1014,1159,1282,1515,1634,1758,1918,	1752756,1753802,1753993,1754905,1757323,1758968,1759515,1761308,1763791,
1882	0	0	22642	0	0	0	0	+	Isoform_50303_17	1882	0	1882	chr11	135086622	66616631	66641155	2	426,1456,	0,426,	66616631,66639699,
1011	0	0	2052	0	0	0	0	-	Isoform_50703_35	1012	1	1012	chr11	135086622	61964566	61967629	3	546,147,318,	1,547,694,	61964566,61965368,61967311,
1992	0	0	10916	2	14	0	0	+	Isoform_50755_5	2009	0	2006	chr11	135086622	45847477	45860385	3	228,109,1655,	0,228,337,	45847477,45855981,45858730,
664	0	0	2612	0	0	0	0	-	Isoform_50910_12	664	0	664	chr11	135086622	17074391	17077667	5	75,101,170,79,239,	0,75,176,346,425,	17074391,17075096,17075453,17077167,17077428,
962	0	0	519	0	0	1	1	+	Isoform_51555_5	962	0	962	chr11	135086622	65096206	65097688	2	272,691,	0,272,	65096206,65096997,
754	0	0	1735	0	0	0	0	-	Isoform_52015_126	754	0	754	chr11	135086622	64776044	64778533	2	582,172,	0,582,	64776044,64778361,
1585	0	0	5239	0	0	0	0	-	Isoform_52113_13	1586	1	1586	chr11	135086622	62615297	62622121	5	502,291,361,175,256,	1,503,794,1155,1330,	62615297,62616505,62616986,62620496,62621865,
1570	0	0	619	0	0	0	0	+	Isoform_556_7	1572	0	1570	chr11	135086622	64234526	64236715	2	53,1517,	0,53,	64234526,64235198,
908	0	0	1081	0	0	0	0	-	Isoform_5934_21	908	0	908	chr11	135086622	67351548	67353537	4	471,112,90,235,	0,471,583,673,	67351548,67352690,67352987,67353302,
2257	0	0	2384	0	0	0	0	-	Isoform_6620_95	2257	0	2257	chr11	135086622	123057493	123062134	9	426,233,199,203,556,153,206,210,71,	0,426,659,858,1061,1617,1770,1976,2186,	123057493,123058251,123058631,123059058,123059472,123060115,123060592,123061119,123062063,
1361	0	0	42038	0	0	1	1	+	Isoform_6884_11	1364	1	1362	chr11	135086622	11841972	11885372	3	252,204,906,	1,253,457,	11841972,11880176,11884466,
1075	0	0	2263	1	1	1	1	-	Isoform_6983_37	1076	0	1076	chr11	135086622	65854838	65858177	4	610,77,308,81,	0,610,687,995,	65854838,65855653,65855934,65858096,
1865	0	0	33384	0	0	0	0	-	Isoform_7022_11	1865	0	1865	chr11	135086622	3762300	3797549	9	739,164,181,108,140,177,102,104,150,	0,739,903,1084,1192,1332,1509,1611,1715,	3762300,3768580,3771747,3773631,3775881,3778872,3779155,3782041,3797399,
707	0	0	2638	0	0	0	0	-	Isoform_703_9	707	0	707	chr11	135086622	76441343	76444688	2	296,411,	0,296,	76441343,76444277,
1026	0	0	4265	0	0	0	0	+	Isoform_7315_27	1027	0	1026	chr11	135086622	102317485	102322776	2	86,940,	0,86,	102317485,102321836,
1241	0	0	11539	0	0	0	0	+	Isoform_7413_7	1243	0	1241	chr11	135086622	2384615	2397395	8	67,115,98,75,105,102,87,592,	0,67,182,280,355,460,562,649,	2384615,2390411,2394094,2394971,2395415,2395868,2396627,2396803,
2052	0	0	2590	0	0	0	0	-	Isoform_8099_6	2055	3	2055	chr11	135086622	123057494	123062136	8	425,233,199,203,556,153,210,73,	3,428,661,860,1063,1619,1772,1982,	123057494,123058251,123058631,123059058,123059472,123060115,123061119,123062063,
1401	0	0	2255	0	0	0	0	-	Isoform_82_59	1402	1	1402	chr11	135086622	67398182	67401838	7	463,135,224,105,231,132,111,	1,464,599,823,928,1159,1291,	67398182,67398721,67398939,67399560,67400688,67401067,67401727,
2647	0	0	27633	2	5	1	1	+	Isoform_8651_6	2655	0	2652	chr11	135086622	65181718	65211999	22	64,268,70,119,134,169,84,86,75,161,185,212,40,66,58,65,69,79,117,59,222,246,	0,64,332,402,521,655,824,908,994,1069,1230,1415,1627,1667,1733,1791,1856,1925,2004,2121,2180,2402,	65181718,65182700,65183127,65183473,65185916,65186169,65187214,65187954,65188413,65188585,65204682,65206462,65206779,65208054,65208204,65209322,65209848,65210017,65210335,65210813,65211259,65211753,
737	0	0	5426	0	0	0	0	+	Isoform_9174_23	737	0	737	chr11	135086622	75399520	75405683	6	57,131,94,188,197,70,	0,57,188,282,470,667,	75399520,75400693,75401639,75404019,75404671,75405613,
1355	0	0	31635	0	0	0	0	-	Isoform_9342_8	1362	7	1362	chr11	135086622	1276626	1309616	6	627,91,153,183,150,151,	7,634,725,878,1061,1211,	1276626,1286001,1288623,1290226,1295644,1309465,
1128	0	0	5171	0	0	2	3	+	Isoform_9432_7	1128	0	1128	chr11	135086622	82981604	82987906	2	811,320,	0,811,	82981604,82987586,
1143	0	0	4917	0	0	0	0	-	Isoform_9540_16	1143	0	1143	chr11	135086622	72097291	72103351	5	623,127,78,146,169,	0,623,750,828,974,	72097291,72098288,72098780,72099110,72103182,
1978	0	0	7307	0	0	0	0	-	Isoform_9819_8	1980	2	1980	chr11	135086622	405715	415000	6	1278,103,144,141,134,178,	2,1280,1383,1527,1668,1802,	405715,407061,407424,407816,408072,414822,
1281	0	0	2059	0	0	2	2	-	Isoform_9962_6	1281	0	1281	chr11	135086622	65854835	65858177	3	613,589,81,	0,613,1202,	65854835,65855653,65858096,
629	0	0	10282	0	0	0	0	-	Isoform_1009_121	629	0	629	chr12	133275309	53665169	53676080	5	259,194,78,70,28,	0,259,453,531,601,	53665169,53669147,53669870,53672575,53676052,
808	0	0	7710	0	0	0	0	+	Isoform_10969_5	811	0	808	chr12	133275309	8082281	8090799	3	102,101,605,	0,102,203,	8082281,8089935,8090194,
2180	0	0	7800	1	1	0	0	+	Isoform_13562_9	2183	0	2181	chr12	133275309	6951331	6961311	16	189,123,195,190,117,114,97,80,150,132,155,68,152,92,140,186,	0,189,312,507,697,814,928,1025,1105,1255,1387,1542,1610,1762,1854,1994,	6951331,6951608,6951982,6954804,6955150,6955371,6955659,6956141,6956418,6957653,6957918,6959926,6960087,6960343,6960805,6961125,
659	0	0	418	0	0	1	1	-	Isoform_14027_8	661	1	660	chr12	133275309	70242295	70243373	2	598,62,	1,599,	70242295,70243311,
1023	0	0	1163	1	1	0	0	+	Isoform_14154_7	1026	0	1024	chr12	133275309	122980721	122982907	6	91,171,285,118,70,288,	0,91,262,547,665,735,	122980721,122981128,122981594,122981956,122982468,122982619,
903	0	0	2566	0	0	0	0	-	Isoform_14870_500	918	0	903	chr12	133275309	112405189	112408658	6	187,185,49,144,99,239,	0,187,372,421,565,664,	112405189,112405852,112406293,112406746,112408239,112408419,
510	0	0	7734	0	0	0	0	+	Isoform_15093_9	512	0	510	chr12	133275309	50112206	50120450	2	95,415,	0,95,	50112206,50120035,
1020	0	0	13500	0	0	1	1	-	Isoform_1575_7	1021	1	1021	chr12	133275309	121779165	121793686	5	497,135,110,88,191,	1,498,633,743,831,	121779165,121780871,121781082,121793151,121793495,
2359	0	0	131	0	0	5	5	+	Isoform_16009_5	2361	0	2359	chr12	133275309	50098212	50100707	2	603,1761,	0,603,	50098212,50098946,
1416	0	0	33702	0	0	0	0	-	Isoform_1600_21	1416	0	1416	chr12	133275309	76049565	76084683	13	220,123,20,146,140,72,129,81,142,103,86,37,117,	0,220,343,363,509,649,721,850,931,1073,1176,1262,1299,	76049565,76050530,76053090,76053204,76053769,76055018,76056032,76059797,76060137,76067370,76068908,76074202,76084566,
1990	0	0	3606	0	0	0	0	-	Isoform_17064_5	1992	2	1992	chr12	133275309	57472269	57477865	16	419,106,135,54,78,99,108,133,99,96,91,62,93,114,222,81,	2,421,527,662,716,794,893,1001,1134,1233,1329,1420,1482,1575,1689,1911,	57472269,57473602,57474041,57474422,57474625,57474874,57475290,57475482,57475832,57476070,57476363,57476589,57476870,57477155,57477458,57477784,
1588	0	0	39391	0	0	1	1	-	Isoform_20752_9	1589	1	1589	chr12	133275309	110648780	110689760	8	695,113,232,105,285,40,84,35,	1,696,809,1041,1146,1431,1471,1555,	110648780,110650167,110651216,110655233,110661163,110683224,110688624,110689725,
558	0	0	1420	0	0	0	0	+	Isoform_20968_32	558	0	558	chr12	133275309	6944024	6946002	3	149,177,232,	0,149,326,	6944024,6944475,6945770,
1200	0	0	31387	1	1	3	3	-	Isoform_23159_5	1203	2	1203	chr12	133275309	93409358	93441948	4	721,141,247,94,	2,723,864,1111,	93409358,93410733,93411052,93441854,
1473	0	0	430	1	2	0	0	-	Isoform_236_9	1475	0	1475	chr12	133275309	42236338	42238241	2	1386,87,	0,1386,	42236338,42238154,
2212	0	0	299	0	0	2	3	+	Isoform_24582_8	2212	0	2212	chr12	133275309	48837045	48839559	2	1694,521,	0,1694,	48837045,48839038,
2451	0	0	41593	0	0	1	1	-	Isoform_25177_5	2456	1	2452	chr12	133275309	121308355	121352400	17	336,163,148,108,122,75,136,182,90,82,191,102,67,193,110,80,267,	1,337,500,648,756,878,953,1089,1271,1361,1443,1634,1736,1803,1996,2106,2186,	121308355,121309700,121318276,121318500,121319696,121320384,121327095,121328315,121330582,121331346,121335532,121337290,121342002,121345838,121346895,121347801,121352133,
1723	0	0	2774	0	0	0	0	+	Isoform_25191_139	1723	0	1723	chr12	133275309	54280748	54285245	10	74,117,147,211,93,93,75,156,60,697,	0,74,191,338,549,642,735,810,966,1026,	54280748,54281385,54281794,54282089,54282393,54282572,54282799,54283811,54284257,54284548,
2610	0	0	20541	0	0	0	0	+	Isoform_25545_13	2611	0	2610	chr12	133275309	49741558	49764709	10	53,86,109,121,49,98,80,101,76,1837,	0,53,139,248,369,418,516,596,697,773,	49741558,49752463,49752972,49755634,49758226,49758382,49758682,49759220,49761703,49762872,
2423	0	0	1252	3	4	2	2	-	Isoform_26184_7	2427	0	2427	chr12	133275309	101826977	101830654	2	403,2022,	0,403,	101826977,101828632,
2275	0	0	27058	0	0	1	2	-	Isoform_26212_6	2275	0	2275	chr12	133275309	64192934	64222269	3	1724,286,267,	0,1724,2010,	64192934,64215677,64222002,
880	0	0	14569	0	0	0	0	-	Isoform_2661_88	880	0	880	chr12	133275309	110434905	110450354	7	312,95,127,69,77,100,100,	0,312,407,534,603,680,780,	110434905,110436109,110436556,110437083,110440311,110445451,110450254,
3844	0	0	31904	1	3	2	2	+	Isoform_27895_12	3848	0	3847	chr12	133275309	53006457	53042207	15	39,138,209,117,55,135,138,174,229,98,214,56,106,73,2065,	0,39,177,386,503,558,693,831,1005,1234,1332,1546,1602,1708,1781,	53006457,53016472,53018797,53019909,53021805,53022492,53027781,53028014,53033805,53034611,53037408,53038355,53039237,53039629,53040142,
419	0	0	774	0	0	0	0	+	Isoform_28960_1279	419	0	419	chr12	133275309	56116634	56117827	4	25,25,23,346,	0,25,50,73,	56116634,56116774,56117188,56117481,
1880	0	0	3712	3	3	0	0	-	Isoform_29567_7	1886	3	1886	chr12	133275309	57472271	57477863	15	417,135,54,78,99,108,133,99,96,91,62,93,114,222,79,	3,420,555,609,687,786,894,1027,1126,1222,1313,1375,1468,1582,1804,	57472271,57474041,57474422,57474625,57474874,57475290,57475482,57475832,57476070,57476363,57476589,57476870,57477155,57477458,57477784,
1711	0	0	15169	0	0	0	0	-	Isoform_30321_6	1712	1	1712	chr12	133275309	57530311	57547191	14	464,92,103,72,78,39,66,145,161,99,62,97,69,164,	1,465,557,660,732,810,849,915,1060,1221,1320,1382,1479,1548,	57530311,57532014,57532212,57532571,57532732,57532983,57533237,57533952,57534291,57535055,57535483,57535748,57546027,57547027,
1137	0	0	8401	0	0	0	0	+	Isoform_31289_71	1137	0	1137	chr12	133275309	112013446	112022984	3	163,139,835,	0,163,302,	112013446,112019755,112022149,
1228	0	0	2067	0	0	0	0	+	Isoform_32038_58	1229	0	1228	chr12	133275309	6867533	6870828	7	148,124,85,133,86,88,564,	0,148,272,357,490,576,664,	6867533,6868863,6869098,6869257,6869687,6870048,6870264,
529	0	0	2081	0	0	0	0	+	Isoform_32047_27	533	0	529	chr12	133275309	120438116	120440726	3	113,143,273,	0,113,256,	120438116,120438378,120440453,
1749	0	0	3369	2	2	0	0	-	Isoform_32122_9	1756	5	1756	chr12	133275309	6748007	6753125	8	975,160,129,54,36,130,78,187,	5,980,1140,1269,1323,1359,1489,1567,	6748007,6749847,6750176,6750712,6751640,6751924,6752284,6752938,
2427	0	0	206	6	6	4	6	+	Isoform_32846_5	2433	0	2433	chr12	133275309	121804806	121807445	2	105,2328,	0,105,	121804806,121805117,
1342	0	0	3965	1	6	0	0	-	Isoform_33160_83	1388	40	1388	chr12	133275309	6965355	6970662	9	357,77,78,104,130,185,80,85,246,	40,397,474,552,656,786,971,1051,1136,	6965355,6966423,6967170,6967675,6967891,6968410,6969497,6970195,6970416,
972	0	0	5790	1	1	0	0	+	Isoform_33432_26	975	2	975	chr12	133275309	108562603	108569365	5	133,114,111,79,535,	2,135,249,360,439,	108562603,108564278,108565320,108567189,108568830,
1845	0	0	14618	0	0	0	0	-	Isoform_33735_9	1845	0	1845	chr12	133275309	45974099	45990562	2	1635,210,	0,1635,	45974099,45990352,
1667	0	0	6740	0	0	0	0	-	Isoform_34633_234	1667	0	1667	chr12	133275309	9752492	9760899	5	1097,104,200,123,143,	0,1097,1201,1401,1524,	9752492,9754586,9755061,9756296,9760756,
1356	0	0	2774	0	0	0	0	+	Isoform_34876_155	1358	0	1356	chr12	133275309	54280749	54284879	10	73,117,147,211,93,93,75,156,60,331,	0,73,190,337,548,641,734,809,965,1025,	54280749,54281385,54281794,54282089,54282393,54282572,54282799,54283811,54284257,54284548,
1932	0	0	22304	0	0	0	0	-	Isoform_35136_12	1932	0	1932	chr12	133275309	10699086	10723322	10	568,100,175,98,207,123,90,34,64,473,	0,568,668,843,941,1148,1271,1361,1395,1459,	10699086,10701253,10701959,10704050,10709907,10713210,10715693,10718087,10719079,10722849,
1061	0	0	11774	0	0	0	0	-	Isoform_35189_10	1061	0	1061	chr12	133275309	56712434	56725269	8	118,123,129,147,78,86,72,308,	0,118,241,370,517,595,681,753,	56712434,56712785,56713061,56713536,56714361,56714601,56724451,56724961,
891	0	0	3011	0	0	0	0	+	Isoform_35561_7	894	0	891	chr12	133275309	53295544	53299446	5	95,437,75,106,178,	0,95,532,607,713,	53295544,53295838,53297849,53298044,53299268,
814	0	0	12049	0	0	0	0	-	Isoform_36035_24	814	0	814	chr12	133275309	56712434	56725297	8	118,123,129,147,78,86,98,35,	0,118,241,370,517,595,681,779,	56712434,56712785,56713061,56713536,56714361,56714601,56724451,56725262,
1816	0	0	2462	1	2	0	0	-	Isoform_36061_57	1818	0	1818	chr12	133275309	49184800	49189078	3	1190,524,102,	0,1190,1714,	49184800,49186309,49188976,
2476	0	0	5577	1	1	0	0	+	Isoform_36339_33	2479	0	2477	chr12	133275309	52051444	52059497	7	124,878,130,152,203,179,810,	0,124,1002,1132,1284,1487,1666,	52051444,52054326,52056029,52056493,52057056,52057351,52058687,
1253	0	0	2664	0	0	0	0	-	Isoform_36538_6	1253	0	1253	chr12	133275309	57516592	57520509	2	1163,90,	0,1163,	57516592,57520419,
992	0	0	1206	1	1	4	5	+	Isoform_37398_5	1022	0	993	chr12	133275309	122980704	122982907	6	41,171,309,118,70,288,	0,41,212,521,639,709,	122980704,122981128,122981570,122981956,122982468,122982619,
2358	0	0	27190	1	1	2	3	-	Isoform_37488_8	2359	0	2359	chr12	133275309	109850944	109880495	5	1793,151,134,59,224,	0,1793,1944,2078,2137,	109850944,109855618,109857525,109858682,109880271,
2058	0	0	32695	0	0	0	0	-	Isoform_37490_9	2059	1	2059	chr12	133275309	96000832	96035585	19	274,105,83,96,55,71,104,145,112,71,24,141,73,53,105,69,121,131,225,	1,275,380,463,559,614,685,789,934,1046,1117,1141,1282,1355,1408,1513,1582,1703,1834,	96000832,96002959,96003837,96006313,96009093,96013187,96013749,96014854,96015582,96017043,96017556,96018762,96019167,96021084,96022146,96024478,96027443,96029054,96035360,
1468	0	0	77867	0	0	0	0	-	Isoform_38187_5	1468	0	1468	chr12	133275309	564295	643630	3	386,962,120,	0,386,1348,	564295,565216,643510,
2401	0	0	2591	0	0	1	1	+	Isoform_38_13	2408	5	2406	chr12	133275309	12717374	12722367	3	940,130,1332,	5,945,1075,	12717374,12718824,12721035,
967	0	0	3044	0	0	0	0	+	Isoform_39505_8	970	0	967	chr12	133275309	51238827	51242838	4	93,119,246,509,	0,93,212,458,	51238827,51240342,51240870,51242329,
1572	0	0	940	0	0	1	2	-	Isoform_39525_11	1573	1	1573	chr12	133275309	92143129	92145643	2	1318,256,	1,1319,	92143129,92145387,
849	0	0	4695	0	0	1	1	-	Isoform_40288_5	849	0	849	chr12	133275309	56310442	56315987	6	153,97,204,116,113,167,	0,153,250,454,570,683,	56310442,56310957,56311210,56314850,56315129,56315820,
858	0	0	31	1	628	0	0	-	Isoform_40504_6	1505	0	1486	chr12	133275309	92143130	92144019	2	223,635,	0,223,	92143130,92143384,
1017	0	0	26783	0	0	1	1	+	Isoform_40658_6	1017	0	1017	chr12	133275309	121888843	121916644	6	151,103,212,102,89,361,	0,151,254,466,568,657,	121888843,121894738,121899633,121903005,121915855,121916283,
1176	0	0	13268	2	277	0	0	+	Isoform_4078_6	1456	0	1453	chr12	133275309	131763730	131778174	4	241,634,191,110,	0,241,875,1066,	131763730,131764052,131766117,131778064,
791	0	0	12075	0	0	0	0	-	Isoform_43074_508	791	0	791	chr12	133275309	56712431	56725297	8	121,123,129,147,78,86,72,35,	0,121,244,373,520,598,684,756,	56712431,56712785,56713061,56713536,56714361,56714601,56724451,56725262,
950	0	0	1263	0	0	0	0	+	Isoform_43399_28	950	0	950	chr12	133275309	122980695	122982908	6	50,138,285,118,70,289,	0,50,188,473,591,661,	122980695,122981128,122981594,122981956,122982468,122982619,
987	0	0	1230	0	0	0	0	+	Isoform_43619_26	987	0	987	chr12	133275309	122980691	122982908	6	54,171,285,118,70,289,	0,54,225,510,628,698,	122980691,122981128,122981594,122981956,122982468,122982619,
901	0	0	2566	0	0	1	2	-	Isoform_4475_43	916	0	901	chr12	133275309	112405189	112408658	6	187,183,49,144,99,239,	0,187,370,419,563,662,	112405189,112405854,112406293,112406746,112408239,112408419,
1153	0	0	18397	0	0	0	0	-	Isoform_45094_15	1154	1	1154	chr12	133275309	14942024	14961574	6	697,64,77,84,193,38,	1,698,762,839,923,1116,	14942024,14944775,14947872,14949801,14950531,14961536,
1513	0	0	2618	0	0	0	0	+	Isoform_4537_8	1513	0	1513	chr12	133275309	54280749	54284880	11	73,117,147,211,93,93,75,156,156,60,332,	0,73,190,337,548,641,734,809,965,1121,1181,	54280749,54281385,54281794,54282089,54282393,54282572,54282799,54283078,54283811,54284257,54284548,
2190	0	0	812	1	2	0	0	-	Isoform_46009_106	2192	0	2192	chr12	133275309	124911646	124914648	2	2128,62,	0,2128,	124911646,124914586,
1476	0	0	2377	0	0	0	0	+	Isoform_46028_5	1476	0	1476	chr12	133275309	6534518	6538371	8	51,52,100,107,91,116,688,271,	0,51,103,203,310,401,517,1205,	6534518,6534809,6536493,6536683,6536919,6537100,6537308,6538100,
1508	0	0	2779	1	1	0	0	-	Isoform_47263_5	1509	0	1509	chr12	133275309	7931897	7936184	3	1250,93,165,	0,1250,1343,	7931897,7933809,7936019,
1162	0	0	2752	1	1	0	0	-	Isoform_47297_6	1165	2	1165	chr12	133275309	57516595	57520509	3	585,485,92,	2,587,1072,	57516595,57517268,57520417,
658	0	0	2558	0	0	0	0	+	Isoform_47819_55	659	0	658	chr12	133275309	56158361	56161577	6	43,28,144,174,78,191,	0,43,71,215,389,467,	56158361,56158683,56159586,56159974,56160242,56161386,
1663	0	0	2614	0	0	0	0	-	Isoform_48074_328	1663	0	1663	chr12	133275309	49184800	49189077	4	1190,149,223,101,	0,1190,1339,1562,	49184800,49186309,49186610,49188976,
1292	0	0	39517	0	0	1	1	+	Isoform_48127_5	1294	0	1292	chr12	133275309	105330705	105371515	6	232,25,36,80,38,882,	0,232,257,293,373,411,	105330705,105348601,105365806,105366616,105367471,105370633,
2643	0	0	25099	1	1	2	3	+	Isoform_48777_5	2644	0	2644	chr12	133275309	4273798	4301543	5	437,216,160,149,1684,	0,437,653,813,962,	4273798,4276004,4278759,4288841,4299859,
1158	0	0	2966	0	0	2	3	+	Isoform_49071_5	1158	0	1158	chr12	133275309	54280753	54284880	8	69,147,211,93,93,156,60,332,	0,69,216,427,520,613,769,829,	54280753,54281794,54282089,54282393,54282572,54283811,54284257,54284548,
893	0	0	3019	0	0	0	0	-	Isoform_4919_13	895	2	895	chr12	133275309	57516596	57520508	4	584,170,48,91,	2,586,756,804,	57516596,57517268,57517705,57520417,
1086	0	0	3308	1	1	0	0	-	Isoform_49987_806	1094	7	1094	chr12	133275309	120196711	120201105	8	223,141,186,147,88,176,102,23,	7,230,371,557,704,792,968,1070,	120196711,120197321,120198553,120198853,120199117,120199309,120200729,120201082,
1789	0	0	11752	0	0	0	0	-	Isoform_51015_9	1789	0	1789	chr12	133275309	49097140	49110681	14	599,162,67,91,14,78,77,84,73,65,69,127,85,198,	0,599,761,828,919,933,1011,1088,1172,1245,1310,1379,1506,1591,	49097140,49097943,49100387,49100555,49101249,49101471,49102119,49102292,49102467,49102886,49103090,49103686,49106960,49110483,
1146	0	0	1270	1	1	1	1	-	Isoform_51395_10	1149	2	1149	chr12	133275309	120443966	120446383	2	989,158,	2,991,	120443966,120446225,
2170	0	0	40906	1	1	0	0	-	Isoform_51459_7	2171	0	2171	chr12	133275309	51281037	51324113	13	491,72,81,754,83,76,86,108,96,95,55,81,92,	0,491,563,644,1398,1481,1557,1643,1751,1847,1942,1997,2078,	51281037,51284715,51288107,51291590,51295795,51297088,51299202,51299606,51302019,51302685,51303086,51313822,51324021,
817	0	0	10954	0	0	0	0	+	Isoform_51761_14	817	0	817	chr12	133275309	107685799	107697570	7	172,59,188,86,97,111,104,	0,172,231,419,505,602,713,	107685799,107688447,107688614,107692813,107692999,107696473,107697466,
1587	0	0	38745	0	0	0	0	-	Isoform_51769_6	1588	1	1588	chr12	133275309	110648780	110689112	8	695,113,232,105,285,40,84,33,	1,696,809,1041,1146,1431,1471,1555,	110648780,110650167,110651216,110655233,110661163,110683224,110688624,110689079,
1429	0	0	8030	1	1	1	1	+	Isoform_52139_22	1435	5	1435	chr12	133275309	118136123	118145583	4	221,110,101,998,	5,226,336,437,	118136123,118138038,118139450,118144585,
1323	0	0	6698	0	0	0	0	+	Isoform_5366_63	1323	0	1323	chr12	133275309	98593687	98601708	8	53,161,122,180,182,173,111,341,	0,53,214,336,516,698,871,982,	98593687,98593974,98595726,98597855,98598521,98599954,98601170,98601367,
1618	0	0	1987	0	0	0	0	-	Isoform_5702_57	1621	3	1621	chr12	133275309	49127787	49131392	4	1151,149,223,95,	3,1154,1303,1526,	49127787,49129241,49129499,49131297,
1300	0	0	4882	0	0	0	0	-	Isoform_6030_16	1300	0	1300	chr12	133275309	7930001	7936183	5	641,241,161,93,164,	0,641,882,1043,1136,	7930001,7931244,7932986,7933809,7936019,
1299	0	0	21198	0	0	0	0	-	Isoform_6520_31	1302	3	1302	chr12	133275309	21635343	21657840	8	366,124,118,174,174,118,135,90,	3,369,493,611,785,959,1077,1212,	21635343,21637070,21638352,21641951,21643934,21646898,21654542,21657750,
1723	0	0	1492	0	0	0	0	+	Isoform_7047_7	1728	0	1723	chr12	133275309	56158360	56161575	5	44,28,144,174,1333,	0,44,72,216,390,	56158360,56158683,56159586,56159974,56160242,
1711	0	0	16421	1	1	0	0	+	Isoform_7199_22	1712	0	1712	chr12	133275309	15882389	15900521	8	430,136,82,73,97,138,137,618,	0,430,566,648,721,818,956,1093,	15882389,15883540,15889927,15890596,15894046,15895358,15897881,15899903,
1242	0	0	2330	1	1	0	0	+	Isoform_8188_21	1244	1	1244	chr12	133275309	6534799	6538371	8	62,100,107,91,116,82,413,271,	1,63,163,270,361,477,559,972,	6534799,6536493,6536683,6536919,6537100,6537308,6537583,6538100,
1784	0	0	3473	2	2	0	0	-	Isoform_8369_5	1786	0	1786	chr12	133275309	49562859	49568116	5	280,109,1187,139,69,	0,280,389,1576,1715,	49562859,49563437,49564480,49566076,49568047,
2693	0	0	256	2	2	0	0	-	Isoform_8668_5	2697	2	2697	chr12	133275309	121790892	121793841	2	2347,346,	2,2349,	121790892,121793495,
1756	0	0	6051	0	0	0	0	-	Isoform_8793_28	1756	0	1756	chr12	133275309	56638177	56645984	10	246,202,213,123,159,185,122,175,183,148,	0,246,448,661,784,943,1128,1250,1425,1608,	56638177,56639105,56639979,56642457,56642672,56643402,56643836,56644780,56645170,56645836,
1719	0	0	23102	0	0	1	3	-	Isoform_10094_11	1722	0	1719	chr13	114364328	106543326	106568150	4	834,84,226,578,	0,834,918,1144,	106543326,106557047,106559431,106567572,
1250	0	0	11176	0	0	1	1	-	Isoform_14983_8	1251	1	1251	chr13	114364328	99294970	99307397	2	1193,58,	1,1194,	99294970,99307339,
444	0	0	10959	0	0	0	0	-	Isoform_1510_129	444	0	444	chr13	114364328	75526436	75537839	4	203,153,12,76,	0,203,356,368,	75526436,75530113,75537663,75537763,
2885	0	0	37487	2	2	2	3	+	Isoform_18168_6	2889	0	2887	chr13	114364328	99200888	99241263	2	51,2837,	0,51,	99200888,99238426,
1492	0	0	7589	1	1	2	3	+	Isoform_18233_5	1493	0	1493	chr13	114364328	102596988	102606072	2	215,1280,	0,215,	102596988,102604792,
1146	0	0	3165	0	0	0	0	-	Isoform_21094_145	1146	0	1146	chr13	114364328	45336870	45341181	6	518,117,106,191,74,140,	0,518,635,741,932,1006,	45336870,45338659,45339496,45339993,45340711,45341041,
1600	0	0	27063	0	0	1	1	+	Isoform_23884_6	1601	1	1601	chr13	114364328	48233205	48261869	6	272,129,207,111,151,731,	1,273,402,609,720,871,	48233205,48253807,48256176,48258125,48258796,48261138,
1987	0	0	22424	0	0	0	0	-	Isoform_24682_13	1988	0	1987	chr13	114364328	46157764	46182175	2	1922,65,	0,1922,	46157764,46182110,
3053	0	0	81930	2	5	0	0	-	Isoform_26082_8	3066	8	3066	chr13	114364328	29765621	29850604	5	1686,78,87,109,1093,	8,1694,1772,1859,1968,	29765621,29767617,29772111,29777154,29849511,
3276	0	0	1204	0	0	1	1	-	Isoform_26193_5	3276	0	3276	chr13	114364328	67225846	67230327	2	2729,548,	0,2729,	67225846,67229779,
2164	0	0	2773	0	0	1	1	-	Isoform_26662_6	2189	0	2164	chr13	114364328	30460967	30465905	4	1745,146,164,110,	0,1745,1891,2055,	30460967,30463206,30463530,30465795,
1280	0	0	9762	0	0	0	0	+	Isoform_27090_37	1282	2	1282	chr13	114364328	27424645	27435687	9	293,101,97,89,74,81,230,60,255,	2,295,396,493,582,656,737,967,1027,	27424645,27427091,27429869,27430532,27432730,27434138,27434804,27435132,27435432,
840	0	0	3165	0	0	0	0	-	Isoform_31578_1210	840	0	840	chr13	114364328	45337176	45341181	6	212,117,106,191,74,140,	0,212,329,435,626,700,	45337176,45338659,45339496,45339993,45340711,45341041,
1680	0	0	11176	0	0	1	1	-	Isoform_3666_7	1680	0	1680	chr13	114364328	99294540	99307397	2	1623,58,	0,1623,	99294540,99307339,
437	0	0	1262	0	0	1	1	-	Isoform_3785_7	443	0	437	chr13	114364328	27170091	27171791	2	238,200,	0,238,	27170091,27171591,
647	0	0	1427	0	0	1	1	-	Isoform_39469_10	649	0	647	chr13	114364328	46385166	46387241	3	132,408,108,	0,132,540,	46385166,46386317,46387133,
780	0	0	6271	0	0	0	0	+	Isoform_39804_21	783	0	780	chr13	114364328	21140548	21147599	4	133,110,123,414,	0,133,243,366,	21140548,21140885,21146804,21147185,
833	0	0	12325	0	0	0	0	+	Isoform_45674_7	836	3	836	chr13	114364328	19633654	19646812	3	307,156,370,	3,310,466,	19633654,19642114,19646442,
575	0	0	4445	0	0	0	0	+	Isoform_48364_15	577	0	575	chr13	114364328	27251557	27256577	6	28,79,62,113,151,142,	0,28,107,169,282,433,	27251557,27253764,27254219,27255241,27256183,27256435,
765	0	0	3239	0	0	1	1	-	Isoform_50066_19	765	0	765	chr13	114364328	45337176	45341181	5	212,117,106,191,140,	0,212,329,435,626,	45337176,45338659,45339496,45339993,45341041,
689	0	0	865	0	0	0	0	+	Isoform_50081_27	689	0	689	chr13	114364328	27621893	27623447	2	116,573,	0,116,	27621893,27622874,
792	0	0	13036	0	0	0	0	-	Isoform_50875_19	792	0	792	chr13	114364328	25273542	25287370	2	645,147,	0,645,	25273542,25287223,
1138	0	0	3777	1	1	1	1	-	Isoform_51367_5	1139	0	1139	chr13	114364328	30460967	30465883	5	566,175,146,164,88,	0,566,741,887,1051,	30460967,30462537,30463206,30463530,30465795,
1304	0	0	9762	0	0	0	0	+	Isoform_555_30	1304	0	1304	chr13	114364328	27424621	27435687	9	317,101,97,89,74,81,230,60,255,	0,317,418,515,604,678,759,989,1049,	27424621,27427091,27429869,27430532,27432730,27434138,27434804,27435132,27435432,
1156	0	0	1948	1	1	0	0	-	Isoform_674_17	1157	0	1157	chr13	114364328	32425024	32428128	2	931,225,	0,931,	32425024,32427903,
2533	0	0	868	0	0	0	0	+	Isoform_10265_24	2533	0	2533	chr14	107043718	75278829	75282230	3	294,791,1448,	0,294,1085,	75278829,75279876,75280782,
1555	0	0	1678	0	0	0	0	-	Isoform_10612_398	1555	0	1555	chr14	107043718	35401514	35404747	6	546,270,89,211,109,330,	0,546,816,905,1116,1225,	35401514,35402393,35402770,35403149,35403689,35404417,
2176	0	0	785742	5	10	0	0	-	Isoform_10900_9	2188	2	2188	chr14	107043718	105851709	106639627	9	265,116,333,318,336,312,65,314,117,	2,267,383,716,1034,1370,1682,1747,2061,	105851709,105852147,105854404,105854916,105855479,105855905,105863197,106639114,106639510,
715	0	0	7037	0	0	0	0	+	Isoform_11126_40	716	0	715	chr14	107043718	90397031	90404783	6	202,31,144,107,136,95,	0,202,233,377,484,620,	90397031,90400064,90401258,90403861,90404378,90404688,
2148	0	0	381717	4	22	0	0	-	Isoform_11266_16	2181	0	2170	chr14	107043718	105851709	106235574	9	265,116,333,318,336,312,52,311,105,	0,265,381,714,1032,1368,1680,1732,2043,	105851709,105852147,105854404,105854916,105855479,105855905,105863197,106235057,106235469,
1717	0	0	25017	3	3	2	3	-	Isoform_11295_5	1721	1	1721	chr14	107043718	65075544	65102281	7	1119,85,81,124,108,27,176,	1,1120,1205,1286,1410,1518,1545,	65075544,65077343,65077562,65077912,65093707,65101545,65102105,
873	0	0	2111	0	0	0	0	+	Isoform_11449_7	884	0	873	chr14	107043718	103334239	103337223	6	21,209,280,82,173,108,	0,21,230,510,592,765,	103334239,103334388,103335652,103336035,103336676,103337115,
1452	0	0	3994	2	7	0	0	+	Isoform_11754_34	1459	0	1459	chr14	107043718	90397031	90402477	3	202,31,1219,	0,202,233,	90397031,90400064,90401258,
1168	0	0	6985	0	0	0	0	-	Isoform_11919_7	1168	0	1168	chr14	107043718	70592509	70600662	4	869,92,160,47,	0,869,961,1121,	70592509,70596610,70597617,70600615,
673	0	0	23634	0	0	0	0	-	Isoform_12401_7	674	1	674	chr14	107043718	22564906	22589213	3	231,175,267,	1,232,407,	22564906,22575058,22588946,
2141	0	0	423190	3	10	1	1	-	Isoform_12464_5	2151	0	2151	chr14	107043718	105851706	106277038	9	268,116,333,318,336,312,45,313,101,	0,268,384,717,1035,1371,1683,1728,2041,	105851706,105852147,105854404,105854916,105855479,105855905,105863813,106276539,106276937,
1487	0	0	3368	0	0	0	0	+	Isoform_13389_12	1487	0	1487	chr14	107043718	69767144	69771999	8	111,145,71,99,70,74,111,806,	0,111,256,327,426,496,570,681,	69767144,69768137,69768603,69768797,69769181,69770466,69770994,69771193,
935	0	0	26207	0	0	1	1	+	Isoform_1364_6	938	0	935	chr14	107043718	58244857	58272000	11	84,83,124,102,74,73,66,47,68,65,150,	0,84,167,291,393,467,540,606,653,721,786,	58244857,58247749,58252118,58257744,58257924,58260947,58263704,58267473,58270417,58270933,58271850,
382	0	0	8627	0	0	0	0	-	Isoform_14199_13	382	0	382	chr14	107043718	103912515	103921524	4	179,24,124,55,	0,179,203,327,	103912515,103913960,103915065,103921469,
1108	0	0	21482	1	1	0	0	-	Isoform_14743_24	1146	37	1146	chr14	107043718	71398062	71420652	2	8,1100,	37,45,	71398062,71419552,
1236	0	0	4143	0	0	0	0	-	Isoform_1591_6	1254	1	1237	chr14	107043718	105643069	105648448	5	456,327,36,294,123,	1,457,784,820,1114,	105643069,105643622,105644067,105644495,105648325,
2161	0	0	908714	2	40	1	1	-	Isoform_16022_20	2203	2	2203	chr14	107043718	105851710	106762586	10	264,116,333,318,336,312,54,29,298,102,	2,266,382,715,1033,1369,1681,1735,1764,2062,	105851710,105852147,105854404,105854916,105855479,105855905,105863197,106116614,106762100,106762484,
1835	0	0	76981	1	1	0	0	+	Isoform_16091_44	1836	0	1836	chr14	107043718	100065420	100144236	14	91,169,178,64,65,230,122,61,64,67,63,67,58,536,	0,91,260,438,502,567,797,919,980,1044,1111,1174,1241,1299,	100065420,100084686,100097480,100123538,100126706,100128518,100129562,100132718,100135904,100137577,100137739,100141179,100141735,100143700,
1395	0	0	6071	2	2	0	0	-	Isoform_16666_15	1399	0	1397	chr14	107043718	67592802	67600268	2	1150,245,	0,1150,	67592802,67600023,
2124	0	0	568350	3	16	0	0	-	Isoform_16979_31	2140	0	2140	chr14	107043718	105851706	106422180	9	268,116,333,318,336,312,38,324,79,	0,268,384,717,1035,1371,1683,1721,2045,	105851706,105852147,105854404,105854916,105855479,105855905,105864214,106421694,106422101,
1228	0	0	2834	0	0	0	0	-	Isoform_17191_30	1229	1	1229	chr14	107043718	95710058	95714120	4	823,54,177,174,	1,824,878,1055,	95710058,95711748,95712219,95713946,
1100	0	0	7363	0	0	0	0	+	Isoform_17198_6	1102	0	1100	chr14	107043718	23469710	23478173	11	17,60,72,138,85,53,124,169,157,58,167,	0,17,77,149,287,372,425,549,718,875,933,	23469710,23470041,23470905,23475170,23475557,23475725,23476028,23476238,23477199,23477502,23478006,
1802	0	0	10424	0	0	0	0	-	Isoform_18106_5	1805	3	1805	chr14	107043718	105851710	105863936	7	264,116,333,318,336,312,123,	3,267,383,716,1034,1370,1682,	105851710,105852147,105854404,105854916,105855479,105855905,105863813,
2147	0	0	908730	2	16	0	0	-	Isoform_1820_22	2163	0	2163	chr14	107043718	105851709	106762586	9	265,116,333,318,336,312,54,311,102,	0,265,381,714,1032,1368,1680,1734,2045,	105851709,105852147,105854404,105854916,105855479,105855905,105863197,106762087,106762484,
1228	0	0	22461	0	0	0	0	-	Isoform_18235_9	1228	0	1228	chr14	107043718	34516010	34539699	6	576,111,118,96,182,145,	0,576,687,805,901,1083,	34516010,34524696,34529357,34533443,34536093,34539554,
2926	0	0	75886	2	2	1	1	+	Isoform_18544_5	2928	0	2928	chr14	107043718	100065423	100144236	14	88,169,178,64,65,230,122,61,64,67,1158,67,58,536,	0,88,257,435,499,564,794,916,977,1041,1108,2266,2333,2391,	100065423,100084686,100097480,100123538,100126706,100128518,100129562,100132718,100135904,100137577,100137739,100141179,100141735,100143700,
2328	0	0	95185	1	1	3	7	-	Isoform_19257_17	2331	2	2331	chr14	107043718	105764507	105862027	3	1490,131,714,	2,1492,1623,	105764507,105767812,105861313,
1360	0	0	2202	1	2	0	0	+	Isoform_20375_7	1362	0	1362	chr14	107043718	24162995	24166557	7	154,131,82,72,369,116,436,	0,154,285,367,439,808,924,	24162995,24163377,24163877,24164062,24164586,24165846,24166121,
1568	0	0	936	2	3	0	0	-	Isoform_20650_5	1574	3	1574	chr14	107043718	63533021	63535525	2	438,1130,	3,441,	63533021,63534395,
495	0	0	1404	0	0	0	0	+	Isoform_21043_21	495	0	495	chr14	107043718	105486887	105488786	6	85,87,95,58,46,124,	0,85,172,267,325,371,	105486887,105487212,105488165,105488330,105488470,105488662,
1982	0	0	25381	0	0	3	3	-	Isoform_2306_5	1984	2	1984	chr14	107043718	65075127	65102493	5	1536,124,108,27,190,	2,1538,1662,1770,1797,	65075127,65077912,65093707,65101545,65102303,
1569	0	0	2039	2	2	0	0	-	Isoform_23359_6	1573	2	1573	chr14	107043718	20457858	20461466	6	844,91,53,107,191,283,	2,846,937,990,1097,1288,	20457858,20459205,20459387,20460191,20460654,20461183,
1092	0	0	12082	0	0	0	0	+	Isoform_23662_21	1092	0	1092	chr14	107043718	55051656	55064830	4	147,22,708,215,	0,147,169,877,	55051656,55061679,55062617,55064615,
1923	0	0	6453	1	1	1	1	+	Isoform_24382_18	1925	0	1924	chr14	107043718	104924859	104933236	11	131,90,194,184,121,128,201,140,166,97,472,	0,131,221,415,599,720,848,1049,1189,1355,1452,	104924859,104927140,104927672,104928748,104929306,104929977,104930741,104931747,104932011,104932258,104932764,
1921	0	0	566036	3	16	0	0	-	Isoform_24865_12	1937	0	1937	chr14	107043718	105854222	106422179	7	515,318,336,312,38,324,78,	0,515,833,1169,1481,1519,1843,	105854222,105854916,105855479,105855905,105864214,106421694,106422101,
2201	0	0	481739	1	22	0	0	-	Isoform_25239_9	2223	0	2223	chr14	107043718	105851706	106335646	9	268,116,333,318,336,312,48,311,159,	0,268,384,717,1035,1371,1683,1731,2042,	105851706,105852147,105854404,105854916,105855479,105855905,105864586,106335075,106335487,
2129	0	0	773874	5	22	0	0	-	Isoform_25263_5	2151	0	2151	chr14	107043718	105851709	106627712	9	265,116,333,318,336,312,49,322,78,	0,265,381,714,1032,1368,1680,1729,2051,	105851709,105852147,105854404,105854916,105855479,105855905,105864214,106627230,106627634,
1895	0	0	6459	1	1	0	0	+	Isoform_25848_9	1897	0	1896	chr14	107043718	104924881	104933235	11	109,90,188,184,121,128,201,140,166,97,471,	0,109,199,387,571,692,820,1021,1161,1327,1424,	104924881,104927140,104927678,104928748,104929306,104929977,104930741,104931747,104932011,104932258,104932764,
1887	0	0	76981	1	1	0	0	+	Isoform_26080_9	1889	0	1888	chr14	107043718	100065364	100144232	14	147,169,178,64,65,230,122,61,64,67,63,67,58,532,	0,147,316,494,558,623,853,975,1036,1100,1167,1230,1297,1355,	100065364,100084686,100097480,100123538,100126706,100128518,100129562,100132718,100135904,100137577,100137739,100141179,100141735,100143700,
1327	0	0	41035	0	0	0	0	-	Isoform_26109_7	1330	3	1330	chr14	107043718	75134248	75176610	5	758,127,74,112,256,	3,761,888,962,1074,	75134248,75135759,75147663,75152031,75176354,
704	0	0	8331	0	0	0	0	-	Isoform_27087_17	704	0	704	chr14	107043718	49577339	49586374	3	514,100,90,	0,514,614,	49577339,49585949,49586284,
2187	0	0	263265	2	6	0	0	-	Isoform_27372_6	2193	0	2193	chr14	107043718	105851709	106117161	10	265,116,333,318,336,312,51,27,306,123,	0,265,381,714,1032,1368,1680,1731,1758,2064,	105851709,105852147,105854404,105854916,105855479,105855905,105863197,105891694,106116635,106117038,
960	0	0	7501	1	1	0	0	+	Isoform_27748_6	961	0	961	chr14	107043718	23469711	23478172	9	16,60,72,138,124,169,157,58,166,	0,16,76,148,286,410,579,736,794,	23469711,23470041,23470905,23475170,23476028,23476238,23477199,23477502,23478006,
497	0	0	1371	1	1	0	0	-	Isoform_27798_16	498	0	498	chr14	107043718	94079286	94081154	2	461,36,	0,461,	94079286,94081118,
922	0	0	57709	0	0	0	0	-	Isoform_28361_11	922	0	922	chr14	107043718	91359181	91417812	4	530,109,101,182,	0,530,639,740,	91359181,91408658,91416737,91417630,
983	0	0	57709	0	0	0	0	-	Isoform_29947_8	983	0	983	chr14	107043718	91359181	91417873	4	530,109,101,243,	0,530,639,740,	91359181,91408658,91416737,91417630,
1447	0	0	1089	0	0	1	1	+	Isoform_30346_22	1450	0	1447	chr14	107043718	20455227	20457764	5	167,126,188,193,774,	0,167,293,481,674,	20455227,20455577,20455913,20456667,20456990,
1961	0	0	701291	2	12	0	0	-	Isoform_30870_22	1973	0	1973	chr14	107043718	105854222	106557474	7	515,318,336,312,40,317,123,	0,515,833,1169,1481,1521,1838,	105854222,105854916,105855479,105855905,105863813,106556931,106557351,
2118	0	0	568352	3	18	0	0	-	Isoform_31121_10	2136	0	2136	chr14	107043718	105851709	106422179	9	265,116,333,318,336,312,46,314,78,	0,265,381,714,1032,1368,1680,1726,2040,	105851709,105852147,105854404,105854916,105855479,105855905,105864214,106421704,106422101,
1503	0	0	3685	0	0	0	0	-	Isoform_32399_6	1503	0	1503	chr14	107043718	105599941	105605129	5	456,324,321,309,93,	0,456,780,1101,1410,	105599941,105600480,105600890,105601418,105605036,
1546	0	0	3549	0	0	0	0	+	Isoform_32844_32	1546	0	1546	chr14	107043718	22766689	22771784	10	75,162,214,144,86,165,105,163,81,351,	0,75,237,451,595,681,846,951,1114,1195,	22766689,22767247,22767957,22769790,22770192,22770460,22770804,22771017,22771267,22771433,
2009	0	0	7002	2	4	0	0	-	Isoform_33006_16	2016	3	2016	chr14	107043718	74294072	74303083	5	1126,126,117,431,209,	3,1129,1255,1372,1803,	74294072,74295853,74296332,74297638,74302874,
2131	0	0	331547	3	31	0	0	-	Isoform_34202_20	2164	2	2164	chr14	107043718	105851709	106185387	9	265,116,333,318,336,312,40,313,98,	2,267,383,716,1034,1370,1682,1722,2035,	105851709,105852147,105854404,105854916,105855479,105855905,105864214,106184892,106185289,
2115	0	0	785762	3	17	1	3	-	Isoform_34756_11	2132	0	2132	chr14	107043718	105851709	106639589	9	265,116,333,318,336,312,51,308,79,	0,265,381,714,1032,1368,1680,1731,2039,	105851709,105852147,105854404,105854916,105855479,105855905,105864214,106627244,106639510,
509	0	0	1390	0	0	0	0	+	Isoform_35389_18	509	0	509	chr14	107043718	105486887	105488786	6	85,101,95,58,46,124,	0,85,186,281,339,385,	105486887,105487198,105488165,105488330,105488470,105488662,
744	0	0	10097	0	0	1	2	+	Isoform_36859_5	755	9	753	chr14	107043718	21477221	21488064	3	63,69,614,	9,72,141,	21477221,21477495,21487450,
424	0	0	1164	0	0	0	0	+	Isoform_3700_158	424	0	424	chr14	107043718	105487198	105488786	5	101,95,58,46,124,	0,101,196,254,300,	105487198,105488165,105488330,105488470,105488662,
1490	0	0	3920	0	0	0	0	-	Isoform_37046_5	1493	3	1493	chr14	107043718	105643069	105648479	6	456,327,36,294,223,154,	3,459,786,822,1116,1339,	105643069,105643622,105644067,105644495,105647807,105648325,
1782	0	0	1939	2	3	3	4	+	Isoform_37624_5	1785	0	1785	chr14	107043718	23321610	23325335	6	210,115,68,107,88,1198,	0,210,325,393,500,588,	23321610,23322180,23322998,23323376,23323964,23324137,
458	0	0	17396	0	0	0	0	+	Isoform_37933_5	460	0	458	chr14	107043718	64914460	64932314	4	74,136,71,177,	0,74,210,281,	64914460,64923990,64926009,64932137,
886	0	0	17636	0	0	0	0	-	Isoform_38485_7	886	0	886	chr14	107043718	58408647	58427169	5	521,96,65,88,116,	0,521,617,682,770,	58408647,58410842,58411906,58424007,58427053,
2044	0	0	118	0	0	0	0	+	Isoform_3851_10	2044	0	2044	chr14	107043718	102928680	102930842	2	856,1188,	0,856,	102928680,102929654,
1276	0	0	14246	0	0	0	0	+	Isoform_38977_9	1279	0	1276	chr14	107043718	23953744	23969266	8	172,178,102,71,52,135,56,510,	0,172,350,452,523,575,710,766,	23953744,23955034,23959901,23965761,23965931,23966282,23967210,23968756,
1611	0	0	48404	1	6	0	0	-	Isoform_39089_6	1618	0	1617	chr14	107043718	53103296	53153311	2	560,1051,	0,560,	53103296,53152260,
2180	0	0	908700	3	10	0	0	-	Isoform_39682_9	2190	0	2190	chr14	107043718	105851706	106762586	11	268,116,333,318,336,312,55,29,13,298,102,	0,268,384,717,1035,1371,1683,1738,1767,1780,2078,	105851706,105852147,105854404,105854916,105855479,105855905,105863197,105916825,106116630,106714690,106762484,
2130	0	0	568340	3	9	0	0	-	Isoform_40085_28	2139	0	2139	chr14	107043718	105851709	106422179	9	265,116,333,318,336,312,48,324,78,	0,265,381,714,1032,1368,1680,1728,2052,	105851709,105852147,105854404,105854916,105855479,105855905,105863813,106421694,106422101,
2162	0	0	481736	3	16	0	0	-	Isoform_40220_5	2181	3	2181	chr14	107043718	105851711	106335609	9	263,116,333,318,336,312,51,311,122,	3,266,382,715,1033,1369,1681,1732,2043,	105851711,105852147,105854404,105854916,105855479,105855905,105864214,106335075,106335487,
1049	0	0	40163	0	0	0	0	+	Isoform_41042_5	1065	13	1062	chr14	107043718	73058530	73099742	9	175,121,50,168,58,161,186,54,76,	13,188,309,359,527,585,746,932,986,	73058530,73071626,73076318,73077368,73083493,73088000,73096914,73099379,73099666,
1932	0	0	329233	3	31	0	0	-	Isoform_41260_25	1963	0	1963	chr14	107043718	105854222	106185387	7	515,318,336,312,40,313,98,	0,515,833,1169,1481,1521,1834,	105854222,105854916,105855479,105855905,105864214,106184892,106185289,
742	0	0	5534	1	1	0	0	-	Isoform_41381_7	755	12	755	chr14	107043718	34533443	34539719	3	96,182,464,	12,108,290,	34533443,34536093,34539255,
790	0	0	2453	1	1	0	0	-	Isoform_41598_6	796	3	794	chr14	107043718	24143365	24146608	11	124,87,55,68,69,98,31,87,63,33,75,	3,127,214,269,337,406,504,535,622,685,718,	24143365,24143584,24143974,24144191,24144399,24145057,24145242,24145378,24145709,24146207,24146533,
877	0	0	1324	0	0	0	0	-	Isoform_42191_12	877	0	877	chr14	107043718	102084841	102087042	5	157,134,367,162,57,	0,157,291,658,820,	102084841,102085297,102085757,102086216,102086985,
2471	0	0	12082	0	0	0	0	+	Isoform_43423_6	2471	0	2471	chr14	107043718	55051661	55066214	4	142,22,708,1599,	0,142,164,872,	55051661,55061679,55062617,55064615,
1005	0	0	1183	0	0	0	0	+	Isoform_44064_5	1005	0	1005	chr14	107043718	103334239	103336427	3	21,209,775,	0,21,230,	103334239,103334388,103335652,
823	0	0	56776	0	0	0	0	-	Isoform_44311_5	823	0	823	chr14	107043718	21211841	21269440	6	82,158,48,115,277,143,	0,82,240,288,403,680,	21211841,21212959,21230318,21230957,21233952,21269297,
1941	0	0	84088	1	23	0	0	-	Isoform_44635_12	1964	0	1964	chr14	107043718	105854222	105940251	7	515,318,336,312,41,320,99,	0,515,833,1169,1481,1522,1842,	105854222,105854916,105855479,105855905,105864214,105939749,105940152,
2131	0	0	4857	4	4	2	2	-	Isoform_44958_5	2150	15	2150	chr14	107043718	23061341	23068331	9	281,108,108,146,142,153,134,43,1018,	15,296,404,512,658,800,953,1087,1130,	23061341,23062167,23062415,23062928,23063435,23064104,23064354,23065965,23067313,
2393	0	0	7924	0	0	0	0	-	Isoform_44970_18	2393	0	2393	chr14	107043718	105851706	105862023	7	268,116,333,318,336,312,710,	0,268,384,717,1035,1371,1683,	105851706,105852147,105854404,105854916,105855479,105855905,105861313,
2398	0	0	74104	5	101	4	30	-	Isoform_45204_7	2499	0	2499	chr14	107043718	105863717	105940249	5	150,1861,189,103,97,	0,150,2011,2200,2303,	105863717,105910405,105939750,105939966,105940152,
1960	0	0	479426	3	33	2	2	-	Isoform_45956_6	1993	0	1993	chr14	107043718	105854222	106335610	8	515,318,336,312,47,34,277,123,	0,515,833,1169,1481,1528,1562,1839,	105854222,105854916,105855479,105855905,105865406,106088117,106335109,106335487,
410	0	0	4040	0	0	0	0	+	Isoform_46216_8	415	5	415	chr14	107043718	22829897	22834347	5	43,58,68,65,176,	5,48,106,174,239,	22829897,22830052,22830186,22833417,22834171,
893	0	0	4430	0	0	0	0	+	Isoform_47541_6	895	0	893	chr14	107043718	39175256	39180579	9	136,72,69,73,95,76,156,139,77,	0,136,208,277,350,445,521,677,816,	39175256,39176077,39176526,39177411,39177592,39177840,39179090,39179323,39180502,
1059	0	0	29221	0	0	0	0	+	Isoform_47716_25	1060	0	1059	chr14	107043718	96502412	96532692	9	188,174,67,82,110,54,112,90,182,	0,188,362,429,511,621,675,787,877,	96502412,96520054,96521005,96525309,96527429,96527952,96531474,96532330,96532510,
2161	0	0	506451	2	14	0	0	-	Isoform_48326_9	2175	0	2175	chr14	107043718	105851709	106360321	9	265,116,333,318,336,312,47,311,123,	0,265,381,714,1032,1368,1680,1727,2038,	105851709,105852147,105854404,105854916,105855479,105855905,105863813,106359786,106360198,
1481	0	0	3372	1	1	2	3	+	Isoform_4871_5	1482	0	1482	chr14	107043718	69767143	69771999	8	108,145,71,99,70,74,111,806,	0,108,253,324,423,493,567,678,	69767143,69768137,69768603,69768797,69769181,69770466,69770994,69771193,
1569	0	0	870544	2	16	0	0	-	Isoform_48753_6	1585	0	1585	chr14	107043718	105707118	106579231	6	444,360,306,48,311,100,	0,444,804,1110,1158,1469,	105707118,105707784,105708358,105864586,106578737,106579131,
830	0	0	761	0	0	0	0	+	Isoform_49030_5	833	0	830	chr14	107043718	74493767	74495358	4	78,103,116,533,	0,78,181,297,	74493767,74494049,74494274,74494825,
2160	0	0	506455	1	3	0	0	-	Isoform_50288_16	2163	0	2163	chr14	107043718	105851706	106360321	9	268,116,333,318,336,312,43,311,123,	0,268,384,717,1035,1371,1683,1726,2037,	105851706,105852147,105854404,105854916,105855479,105855905,105864214,106359786,106360198,
518	0	0	1421	0	0	0	0	-	Isoform_50738_164	521	2	520	chr14	107043718	49618694	49620633	2	446,72,	2,448,	49618694,49620561,
1000	0	0	14142	1	1	0	0	+	Isoform_51041_21	1001	0	1001	chr14	107043718	51989546	52004688	8	154,125,100,87,89,69,49,327,	0,154,279,379,466,555,624,673,	51989546,51991316,51993722,51998493,51999707,52001797,52004193,52004361,
2458	0	0	40056	0	0	0	0	+	Isoform_51636_19	2460	0	2458	chr14	107043718	61695515	61738029	9	324,191,146,85,113,203,107,148,1141,	0,324,515,661,746,859,1062,1169,1317,	61695515,61720381,61721508,61721738,61726705,61727452,61732417,61734137,61736888,
1950	0	0	682161	1	26	0	0	-	Isoform_52054_8	1978	2	1978	chr14	107043718	105854224	106538335	7	513,318,336,312,44,311,116,	2,515,833,1169,1481,1525,1836,	105854224,105854916,105855479,105855905,105864214,106537805,106538219,
1948	0	0	84076	2	12	1	1	-	Isoform_52221_17	1963	3	1963	chr14	107043718	105854225	105940250	7	512,318,336,312,53,320,98,	3,515,833,1169,1481,1534,1854,	105854225,105854916,105855479,105855905,105864586,105939749,105940152,
1738	0	0	6176	0	0	0	0	-	Isoform_5492_5	1738	0	1738	chr14	107043718	50108638	50116552	6	1075,105,120,72,100,266,	0,1075,1180,1300,1372,1472,	50108638,50112614,50114284,50115838,50116079,50116286,
2097	0	0	1299	0	0	0	0	+	Isoform_5940_1102	2100	0	2097	chr14	107043718	75278829	75282225	4	294,252,108,1443,	0,294,546,654,	75278829,75279876,75280559,75280782,
664	0	0	11315	0	0	1	1	+	Isoform_7328_6	687	12	676	chr14	107043718	21477239	21489219	5	45,69,243,261,47,	12,57,126,369,630,	21477239,21477495,21487450,21488589,21489172,
1547	0	0	12660	0	0	0	0	-	Isoform_7408_6	1550	3	1550	chr14	107043718	58137995	58152202	2	1419,128,	3,1422,	58137995,58152074,
2155	0	0	861307	3	19	1	7	-	Isoform_773_10	2174	0	2174	chr14	107043718	105851706	106715175	10	268,116,333,318,336,312,51,35,292,101,	0,268,384,717,1035,1371,1683,1734,1769,2061,	105851706,105852147,105854404,105854916,105855479,105855905,105863813,106627228,106714696,106715074,
2629	0	0	3871	1	11	1	1	-	Isoform_9226_5	2640	0	2640	chr14	107043718	24171301	24177802	5	1897,121,80,82,450,	0,1897,2018,2098,2180,	24171301,24173290,24176821,24177140,24177352,
2142	0	0	423187	1	5	0	0	-	Isoform_955_33	2147	0	2147	chr14	107043718	105851709	106277038	9	265,116,333,318,336,312,48,313,101,	0,265,381,714,1032,1368,1680,1728,2041,	105851709,105852147,105854404,105854916,105855479,105855905,105863813,106276539,106276937,
1275	0	0	2377	0	0	0	0	+	Isoform_10426_18	1283	8	1283	chr15	101991189	90388275	90391927	2	121,1154,	8,129,	90388275,90390773,
2175	0	0	9321	1	3	1	1	-	Isoform_11809_11	2181	3	2181	chr15	101991189	84642784	84654281	7	939,878,65,89,89,68,48,	3,942,1820,1885,1974,2063,2131,	84642784,84645470,84647889,84648536,84652713,84653631,84654233,
521	0	0	85	0	0	0	0	-	Isoform_13_5	523	2	523	chr15	101991189	22160304	22160910	2	433,88,	2,435,	22160304,22160822,
1361	0	0	42519	2	3	2	2	+	Isoform_14448_5	1366	0	1364	chr15	101991189	32536724	32580606	4	282,98,84,899,	0,282,380,464,	32536724,32575570,32575916,32579707,
755	0	0	2373	0	0	0	0	-	Isoform_15805_83	756	0	755	chr15	101991189	40036040	40039168	5	460,33,113,73,76,	0,460,493,606,679,	40036040,40036985,40038281,40038875,40039092,
859	0	0	45517	0	0	0	0	-	Isoform_16650_9	860	1	860	chr15	101991189	84669733	84716109	6	336,58,120,150,110,85,	1,337,395,515,665,775,	84669733,84670724,84680712,84687624,84691534,84716024,
2291	0	0	18375	2	2	0	0	+	Isoform_16832_53	2294	0	2293	chr15	101991189	74782529	74803195	13	191,80,114,113,220,94,66,100,91,74,196,87,865,	0,191,271,385,498,718,812,878,978,1069,1143,1339,1426,	74782529,74798232,74798614,74798825,74799271,74800411,74800680,74800822,74801011,74801521,74801694,74801996,74802330,
940	0	0	10695	0	0	0	0	-	Isoform_17150_8	948	8	948	chr15	101991189	59677680	59689315	5	407,177,68,107,181,	8,415,592,660,767,	59677680,59679591,59680240,59682407,59689134,
511	0	0	2214	0	0	0	0	+	Isoform_2283_3701	511	0	511	chr15	101991189	69452821	69455546	4	199,75,118,119,	0,199,274,392,	69452821,69453646,69455169,69455427,
732	0	0	17110	0	0	1	9	-	Isoform_22986_7	735	0	732	chr15	101991189	74920276	74938127	5	166,123,122,117,213,	0,166,289,411,528,	74920276,74923647,74926765,74929115,74937914,
1528	0	0	8302	0	0	0	0	+	Isoform_2460_6	1530	0	1528	chr15	101991189	41660456	41670286	2	69,1459,	0,69,	41660456,41668827,
1408	0	0	963	0	0	2	2	+	Isoform_24922_6	1409	0	1408	chr15	101991189	43510956	43513329	2	270,1140,	0,270,	43510956,43512189,
662	0	0	17110	0	0	0	0	-	Isoform_25128_24	662	0	662	chr15	101991189	74920276	74938048	5	166,123,122,117,134,	0,166,289,411,528,	74920276,74923647,74926765,74929115,74937914,
1678	0	0	23078	1	2	1	1	+	Isoform_25642_5	1680	0	1680	chr15	101991189	78872974	78897731	12	83,47,68,87,81,26,89,102,89,173,85,749,	0,83,130,198,285,366,392,481,583,672,845,930,	78872974,78878212,78880511,78886140,78887268,78890988,78891483,78892211,78893538,78894057,78894819,78896982,
1470	0	0	6730	0	0	0	0	+	Isoform_27938_9	1471	0	1470	chr15	101991189	57706713	57714913	4	242,645,205,378,	0,242,887,1092,	57706713,57708713,57711983,57714535,
1266	0	0	4505	0	0	0	0	+	Isoform_281_6	1269	0	1266	chr15	101991189	75347369	75353140	5	104,228,331,64,539,	0,104,332,663,727,	75347369,75348883,75351899,75352323,75352601,
926	0	0	34313	1	1	0	0	+	Isoform_28752_9	929	0	927	chr15	101991189	85380606	85415845	2	192,734,	0,192,	85380606,85415111,
1366	0	0	14247	0	0	0	0	-	Isoform_30055_35	1366	0	1366	chr15	101991189	55181321	55196934	6	904,86,64,73,114,125,	0,904,990,1054,1127,1241,	55181321,55183314,55185361,55190974,55192719,55196809,
1053	0	0	1004	0	0	0	0	-	Isoform_3135_7	1059	0	1053	chr15	101991189	43491090	43493147	4	663,94,185,111,	0,663,757,942,	43491090,43492001,43492283,43493036,
774	0	0	9525	0	0	0	0	-	Isoform_32338_6	777	3	777	chr15	101991189	79960894	79971193	2	280,494,	3,283,	79960894,79970699,
525	0	0	1194	1	1	0	0	+	Isoform_32354_7	527	0	526	chr15	101991189	43792327	43794046	3	56,109,360,	0,56,165,	43792327,43792974,43793686,
842	0	0	6313	0	0	0	0	-	Isoform_33798_23	842	0	842	chr15	101991189	64155819	64162974	5	326,185,94,114,123,	0,326,511,605,719,	64155819,64156724,64160103,64162040,64162851,
1417	0	0	10311	0	0	0	0	+	Isoform_34542_8	1420	0	1417	chr15	101991189	79311112	79322840	3	305,249,863,	0,305,554,	79311112,79313756,79321977,
1735	0	0	4021	0	0	2	2	+	Isoform_35694_14	1738	0	1735	chr15	101991189	75347382	75353140	3	91,372,1274,	0,91,463,	75347382,75348883,75351866,
2817	0	0	981	2	3	0	0	+	Isoform_36453_7	2822	0	2820	chr15	101991189	64151713	64155511	3	1029,1503,285,	0,1029,2532,	64151713,64153244,64155226,
744	0	0	17895	0	0	0	0	-	Isoform_37422_7	752	1	745	chr15	101991189	59638868	59657507	5	289,127,105,121,102,	1,290,417,522,643,	59638868,59642135,59650668,59652205,59657405,
2321	0	0	30049	1	1	1	1	-	Isoform_38895_5	2324	2	2324	chr15	101991189	72751369	72783740	6	1526,99,63,226,126,282,	2,1528,1627,1690,1916,2042,	72751369,72755555,72771782,72774871,72780196,72783458,
1369	0	0	13775	0	0	0	0	-	Isoform_39230_10	1370	1	1370	chr15	101991189	74445976	74461120	11	251,123,168,50,134,58,85,83,120,213,84,	1,252,375,543,593,727,785,870,953,1073,1286,	74445976,74448477,74449185,74449625,74449935,74450801,74451435,74452295,74456551,74458683,74461036,
1349	0	0	6549	0	0	0	0	-	Isoform_40377_5	1351	2	1351	chr15	101991189	44562696	44570594	7	605,152,156,89,169,108,70,	2,607,759,915,1004,1173,1281,	44562696,44564546,44565853,44566216,44567423,44569397,44570524,
1309	0	0	4789	0	0	0	0	+	Isoform_41597_49	1309	0	1309	chr15	101991189	90266110	90272208	2	288,1021,	0,288,	90266110,90271187,
3039	0	0	7870	5	8	4	4	+	Isoform_42098_5	3049	2	3049	chr15	101991189	88621362	88632275	4	20,604,201,2218,	2,22,626,827,	88621362,88626145,88629225,88630057,
2407	0	0	1270	3	3	1	1	-	Isoform_42624_5	2412	2	2412	chr15	101991189	90230252	90233930	4	253,574,1485,96,	2,255,829,2314,	90230252,90230933,90232218,90233834,
1879	0	0	6399	1	1	1	1	-	Isoform_43807_7	1880	0	1880	chr15	101991189	34358904	34367183	14	398,157,99,133,126,83,55,35,59,61,113,221,143,197,	0,398,555,654,787,913,996,1051,1086,1145,1206,1319,1540,1683,	34358904,34359588,34360110,34361399,34362195,34362572,34362781,34363421,34363660,34364012,34364193,34365007,34365558,34366986,
2975	0	0	56061	3	10	2	2	-	Isoform_43910_5	2987	2	2987	chr15	101991189	52120937	52179975	11	1831,167,97,49,92,144,133,77,42,137,208,	2,1833,2000,2097,2146,2238,2382,2515,2592,2634,2771,	52120937,52124472,52125947,52128195,52133377,52135612,52141139,52147458,52149883,52153939,52179767,
1328	0	0	31955	1	1	0	0	+	Isoform_45004_10	1334	0	1329	chr15	101991189	68054316	68087599	2	34,1294,	0,34,	68054316,68086305,
1214	0	0	2696	0	0	0	0	-	Isoform_45319_5	1214	0	1214	chr15	101991189	101720531	101724441	3	791,72,351,	0,791,863,	101720531,101723092,101724090,
476	0	0	3220	0	0	0	0	-	Isoform_4541_1373	476	0	476	chr15	101991189	82536754	82540450	5	127,66,106,152,25,	0,127,193,299,451,	82536754,82538305,82538879,82539980,82540425,
943	0	0	5686	0	0	0	0	+	Isoform_45591_1226	943	0	943	chr15	101991189	44711516	44718145	4	97,279,28,539,	0,97,376,404,	44711516,44715422,44716328,44717606,
1663	0	0	9332	2	2	1	1	+	Isoform_47720_12	1665	0	1665	chr15	101991189	48331424	48342420	6	982,92,45,75,71,399,	0,982,1074,1119,1194,1265,	48331424,48334416,48336045,48341288,48341514,48342021,
1322	0	0	22269	0	0	0	0	+	Isoform_4787_24	1323	0	1322	chr15	101991189	24954989	24978580	10	73,96,151,146,152,112,153,139,126,174,	0,73,169,320,466,618,730,883,1022,1148,	24954989,24962113,24967931,24974310,24975357,24976304,24976876,24977777,24978192,24978406,
1813	0	0	32778	0	0	0	0	-	Isoform_49458_19	1816	3	1816	chr15	101991189	68786276	68820867	2	1643,170,	3,1646,	68786276,68820697,
499	0	0	1217	0	0	0	0	+	Isoform_49494_136	501	0	499	chr15	101991189	43792327	43794043	3	56,109,334,	0,56,165,	43792327,43792974,43793709,
1624	0	0	48172	0	0	1	1	-	Isoform_51146_8	1624	0	1624	chr15	101991189	34533840	34583637	10	333,125,304,96,49,48,139,197,212,122,	0,333,458,762,858,907,955,1094,1291,1503,	34533840,34535864,34537343,34544857,34545377,34546934,34551137,34552894,34553744,34583515,
3094	0	0	14634	2	2	2	2	+	Isoform_51513_5	3098	0	3096	chr15	101991189	43133589	43151319	3	393,138,2565,	0,393,531,	43133589,43135511,43148754,
1418	0	0	4100	1	1	0	0	-	Isoform_51560_849	1421	2	1421	chr15	101991189	66499326	66504844	10	326,121,84,157,130,125,139,107,172,57,	2,328,449,533,690,820,945,1084,1191,1363,	66499326,66500055,66500292,66500948,66501374,66501787,66502611,66503057,66503357,66504787,
437	0	0	2289	0	0	0	0	+	Isoform_51711_45	437	0	437	chr15	101991189	69452820	69455546	3	200,118,119,	0,200,318,	69452820,69455169,69455427,
1283	0	0	6126	1	1	0	0	+	Isoform_51778_7	1284	0	1284	chr15	101991189	57300353	57307762	4	571,169,322,221,	0,571,740,1062,	57300353,57301438,57306746,57307541,
1784	0	0	25094	0	0	0	0	-	Isoform_52159_23	1791	5	1789	chr15	101991189	64963028	64989906	9	708,141,108,109,146,81,162,87,242,	5,713,854,962,1071,1217,1298,1460,1547,	64963028,64965319,64969254,64970113,64974601,64976474,64980863,64983506,64989664,
513	0	0	20957	0	0	0	0	+	Isoform_6674_7	516	0	513	chr15	101991189	65530468	65551938	2	250,263,	0,250,	65530468,65551675,
2191	0	0	4436	0	0	0	0	+	Isoform_7657_45	2193	0	2191	chr15	101991189	44711515	44718142	3	98,279,1814,	0,98,377,	44711515,44715422,44716328,
1715	0	0	4204	0	0	1	2	+	Isoform_10604_5	1718	0	1715	chr16	90338345	31180144	31186065	6	83,25,152,142,188,1127,	0,83,108,260,402,590,	31180144,31182397,31182512,31183860,31184208,31184938,
1319	0	0	817	0	0	1	1	+	Isoform_10891_14	1322	1	1320	chr16	90338345	4693717	4695854	3	162,261,897,	1,163,424,	4693717,4693977,4694957,
954	0	0	1368	0	0	0	0	-	Isoform_11716_22	959	2	956	chr16	90338345	67934509	67936831	8	162,152,59,116,141,98,88,138,	2,164,316,375,491,632,730,818,	67934509,67934796,67935419,67935581,67935962,67936214,67936397,67936693,
1728	0	0	5719	1	4	0	0	+	Isoform_1206_5	1732	0	1732	chr16	90338345	1309679	1317126	4	94,77,84,1473,	0,94,171,255,	1309679,1314019,1314292,1315653,
930	0	0	268	0	0	0	0	-	Isoform_1213_15	930	0	930	chr16	90338345	1770339	1771537	4	427,113,341,49,	0,427,540,881,	1770339,1770880,1771069,1771488,
2469	0	0	840	1	1	1	2	-	Isoform_12916_7	2473	3	2473	chr16	90338345	67991386	67994697	3	593,130,1748,	3,596,726,	67991386,67992063,67992949,
2289	0	0	163	0	0	0	0	-	Isoform_1378_5	2294	5	2294	chr16	90338345	88809474	88811926	2	2182,107,	5,2187,	88809474,88811819,
782	0	0	1659	0	0	0	0	-	Isoform_13880_41	782	0	782	chr16	90338345	88809471	88811912	5	369,79,134,107,93,	0,369,448,582,689,	88809471,88810069,88810422,88811549,88811819,
1759	0	0	1781	0	0	0	0	-	Isoform_14844_6	1760	1	1760	chr16	90338345	28842793	28846333	9	355,120,152,105,444,105,167,195,116,	1,356,476,628,733,1177,1282,1449,1644,	28842793,28843735,28843949,28844229,28844418,28844950,28845313,28845911,28846217,
1472	0	0	33452	0	0	0	0	-	Isoform_14917_5	1473	1	1473	chr16	90338345	30300458	30335382	3	900,164,408,	1,901,1065,	30300458,30305789,30334974,
1502	0	0	4325	0	0	1	1	-	Isoform_15198_15	1506	0	1502	chr16	90338345	1776715	1782543	7	728,126,103,188,178,138,42,	0,728,854,957,1145,1323,1461,	1776715,1777746,1777945,1778133,1778434,1781357,1782501,
1141	0	0	16578	0	0	0	0	-	Isoform_1532_9	1143	2	1143	chr16	90338345	1809104	1826823	9	278,80,102,104,109,118,65,173,112,	2,280,360,462,566,675,793,858,1031,	1809104,1809753,1816892,1817167,1819114,1819896,1822299,1822864,1826711,
1357	0	0	353	0	0	0	0	+	Isoform_15367_5	1359	0	1357	chr16	90338345	67661054	67662764	2	47,1310,	0,47,	67661054,67661454,
1709	0	0	11340	0	0	0	0	-	Isoform_15895_14	1710	1	1710	chr16	90338345	69741875	69754924	9	726,145,98,201,126,72,131,133,77,	1,727,872,970,1171,1297,1369,1500,1633,	69741875,69744872,69748231,69748917,69749212,69749558,69752240,69754593,69754847,
1636	0	0	76	2	2	2	2	+	Isoform_16195_6	1639	0	1638	chr16	90338345	1768600	1770314	2	26,1612,	0,26,	1768600,1768702,
1255	0	0	97	0	0	0	0	-	Isoform_16321_9	1255	0	1255	chr16	90338345	75554928	75556280	2	1045,210,	0,1045,	75554928,75556070,
1459	0	0	7875	0	0	0	0	+	Isoform_16806_7	1461	0	1459	chr16	90338345	2520396	2529730	11	145,137,140,55,213,89,145,108,69,102,256,	0,145,282,422,477,690,779,924,1032,1101,1203,	2520396,2520768,2520983,2527560,2527772,2528059,2528235,2528451,2528649,2528993,2529474,
1281	0	0	2669	0	0	0	0	+	Isoform_19388_21	1283	0	1281	chr16	90338345	3305499	3309449	2	144,1137,	0,144,	3305499,3308312,
1118	0	0	1429	0	0	0	0	-	Isoform_20481_8	1120	2	1120	chr16	90338345	1349241	1351788	6	367,64,177,194,220,96,	2,369,433,610,804,1024,	1349241,1349888,1350057,1350806,1351378,1351692,
1214	0	0	14509	0	0	1	1	-	Isoform_20652_7	1216	2	1216	chr16	90338345	58113595	58129319	6	435,111,189,112,80,288,	2,437,548,737,849,929,	58113595,58114809,58115268,58116040,58116871,58129031,
928	0	0	3093	0	0	0	0	+	Isoform_20785_9	928	0	928	chr16	90338345	28951008	28955029	3	390,73,465,	0,390,463,	28951008,28952131,28954564,
1925	0	0	420	2	2	0	0	+	Isoform_21448_6	1928	0	1927	chr16	90338345	567042	569387	2	33,1892,	0,33,	567042,567495,
1786	0	0	28642	1	1	0	0	+	Isoform_21782_5	1787	0	1787	chr16	90338345	27313929	27344357	5	91,133,88,1351,123,	0,91,224,312,1663,	27313929,27330065,27340185,27342120,27344234,
2412	0	0	18045	1	1	3	3	-	Isoform_22159_8	2413	0	2413	chr16	90338345	71863714	71884174	3	1334,117,964,	0,1334,1451,	71863714,71879906,71883210,
1643	0	0	2986	1	1	0	0	+	Isoform_22426_8	1647	0	1644	chr16	90338345	28823105	28827734	6	453,37,57,72,151,873,	0,453,490,547,619,770,	28823105,28825365,28825623,28825769,28826239,28826861,
1591	0	0	1927	0	0	0	0	-	Isoform_22812_44	1595	0	1591	chr16	90338345	28842786	28846304	10	362,120,152,105,133,165,105,167,195,87,	0,362,482,634,739,872,1037,1142,1309,1504,	28842786,28843735,28843949,28844229,28844418,28844697,28844950,28845313,28845911,28846217,
1486	0	0	2229	0	0	1	1	+	Isoform_25283_8	1486	0	1486	chr16	90338345	3024034	3027750	12	331,116,65,104,163,72,103,50,63,111,135,174,	0,331,447,512,616,779,851,954,1004,1067,1178,1313,	3024034,3025707,3025923,3026062,3026250,3026515,3026678,3026866,3027010,3027169,3027365,3027576,
2222	0	0	4516	1	1	0	0	+	Isoform_26289_5	2224	0	2223	chr16	90338345	67192178	67198916	9	184,410,44,62,295,225,48,45,909,	0,184,594,638,700,995,1220,1268,1313,	67192178,67192760,67193471,67194397,67194685,67195781,67197598,67197866,67198007,
1581	0	0	36758	2	3	1	1	-	Isoform_26542_20	1589	1	1585	chr16	90338345	11548603	11586943	4	1142,157,225,58,	1,1143,1300,1525,	11548603,11553532,11556510,11586885,
946	0	0	518	1	1	0	0	-	Isoform_2656_5	949	2	949	chr16	90338345	31201490	31202954	3	351,57,538,	2,353,410,	31201490,31202146,31202416,
1354	0	0	2371	3	6	3	10	+	Isoform_26777_5	2473	0	2473	chr16	90338345	31117671	31121406	3	221,75,1068,	0,221,296,	31117671,31120185,31120338,
1403	0	0	2305	1	1	2	4	+	Isoform_30435_5	1433	0	1404	chr16	90338345	3024036	3027748	13	329,116,65,104,38,49,72,103,50,63,111,135,172,	0,329,445,510,614,652,701,773,876,926,989,1100,1235,	3024036,3025707,3025923,3026062,3026250,3026364,3026515,3026678,3026866,3027010,3027169,3027365,3027576,
1667	0	0	32915	0	0	0	0	-	Isoform_30586_6	1667	0	1667	chr16	90338345	29560749	29595331	4	902,156,164,445,	0,902,1058,1222,	29560749,29565350,29566085,29594886,
1759	0	0	7899	0	0	0	0	+	Isoform_30685_11	1759	0	1759	chr16	90338345	89686696	89696354	13	101,73,72,103,82,68,53,70,60,124,140,53,760,	0,101,174,246,349,431,499,552,622,682,806,946,999,	89686696,89689251,89690552,89691442,89691805,89692448,89693273,89693397,89694172,89694664,89694930,89695292,89695594,
1033	0	0	6586	0	0	0	0	+	Isoform_30922_41	1033	0	1033	chr16	90338345	78224	85843	4	109,276,205,443,	0,109,385,590,	78224,79424,83051,85400,
2743	0	0	97594	1	1	0	0	+	Isoform_31093_6	2747	0	2744	chr16	90338345	10944588	11044925	15	209,129,134,149,106,124,175,54,114,184,133,101,123,110,898,	0,209,338,472,621,727,851,1026,1080,1194,1378,1511,1612,1735,1845,	10944588,10957781,10962454,10969160,10971124,10972937,10977224,10979328,10982877,11003073,11020192,11024820,11039753,11042253,11044027,
1433	0	0	4766	0	0	0	0	+	Isoform_31299_13	1435	0	1433	chr16	90338345	30064213	30070412	10	35,82,133,212,55,161,84,175,200,296,	0,35,117,250,462,517,678,762,937,1137,	30064213,30064423,30067233,30067449,30068645,30068817,30069305,30069498,30069829,30070116,
939	0	0	1824	0	0	1	1	-	Isoform_3279_3371	940	1	940	chr16	90338345	1962060	1964824	7	210,160,174,108,90,180,18,	1,211,371,545,653,743,923,	1962060,1962496,1962735,1963148,1964275,1964448,1964806,
2211	0	0	991	0	0	0	0	+	Isoform_3296_6	2211	0	2211	chr16	90338345	30185874	30189076	7	1349,120,105,146,58,216,217,	0,1349,1469,1574,1720,1778,1994,	30185874,30187381,30187724,30187941,30188191,30188360,30188859,
1200	0	0	18831	1	3	0	0	+	Isoform_33061_10	1208	5	1208	chr16	90338345	8962685	8982716	2	209,991,	5,214,	8962685,8981725,
1607	0	0	60102	2	2	0	0	-	Isoform_33687_6	1612	3	1612	chr16	90338345	85689352	85751061	3	1425,46,136,	3,1428,1474,	85689352,85735189,85750925,
965	0	0	25316	1	1	0	0	+	Isoform_33844_8	969	0	966	chr16	90338345	4624827	4651108	2	221,744,	0,221,	4624827,4650364,
441	0	0	4893	0	0	0	0	-	Isoform_34231_32	442	1	442	chr16	90338345	2771940	2777274	4	162,106,135,38,	1,163,269,404,	2771940,2775450,2776992,2777236,
2418	0	0	24765	1	1	0	0	-	Isoform_34246_6	2419	0	2419	chr16	90338345	58707131	58734314	10	1162,151,166,151,105,162,60,129,157,175,	0,1162,1313,1479,1630,1735,1897,1957,2086,2243,	58707131,58709416,58716013,58716662,58718195,58718526,58719195,58722149,58723745,58734139,
1209	0	0	1396	1	1	1	1	+	Isoform_34947_6	1213	0	1210	chr16	90338345	727107	729713	9	33,203,65,118,109,101,75,80,426,	0,33,236,301,419,528,629,704,784,	727107,727411,727964,728115,728315,728503,728793,729008,729287,
1335	0	0	22858	0	0	0	0	+	Isoform_36899_6	1335	0	1335	chr16	90338345	20900809	20925002	4	80,159,93,1003,	0,80,239,332,	20900809,20915555,20920121,20923999,
1156	0	0	4594	2	2	0	0	+	Isoform_37008_6	1160	0	1158	chr16	90338345	1327146	1332896	2	226,930,	0,226,	1327146,1331966,
1926	0	0	12253	0	0	0	0	-	Isoform_3741_17	1927	1	1927	chr16	90338345	11837353	11851532	9	760,291,126,94,102,149,139,140,125,	1,761,1052,1178,1272,1374,1523,1662,1802,	11837353,11839694,11841694,11841906,11846500,11846694,11847667,11850278,11851407,
1081	0	0	2046	0	0	0	0	-	Isoform_37729_9	1084	3	1084	chr16	90338345	367397	370524	6	385,87,135,153,295,26,	3,388,475,610,763,1058,	367397,368327,368500,369067,369930,370498,
2848	0	0	18662	0	0	0	0	+	Isoform_38637_7	2850	0	2848	chr16	90338345	57735738	57757248	18	117,306,131,118,101,42,84,116,72,191,131,51,68,120,573,75,117,435,	0,117,423,554,672,773,815,899,1015,1087,1278,1409,1460,1528,1648,2221,2296,2413,	57735738,57736977,57741686,57744393,57750826,57751260,57751640,57751939,57752529,57753076,57753388,57753944,57754929,57755118,57755344,57755991,57756355,57756813,
944	0	0	17528	0	0	0	0	+	Isoform_39327_6	956	12	956	chr16	90338345	10944586	10963058	3	211,129,604,	12,223,352,	10944586,10957781,10962454,
1012	0	0	42737	0	0	0	0	-	Isoform_39787_9	1013	0	1012	chr16	90338345	27225003	27268752	8	233,121,117,147,78,122,147,47,	0,233,354,471,618,696,818,965,	27225003,27225725,27226719,27233000,27234187,27235177,27257434,27268705,
1435	0	0	3169	0	0	0	0	+	Isoform_4013_41	1436	0	1435	chr16	90338345	30065807	30070411	9	120,133,212,55,161,84,175,200,295,	0,120,253,465,520,681,765,940,1140,	30065807,30067233,30067449,30068645,30068817,30069305,30069498,30069829,30070116,
2054	0	0	2843	0	0	0	0	+	Isoform_4058_25	2054	0	2054	chr16	90338345	56932144	56937041	2	247,1807,	0,247,	56932144,56935234,
591	0	0	3389	0	0	0	0	+	Isoform_41128_11	593	0	591	chr16	90338345	88857130	88861110	5	53,173,88,80,197,	0,53,226,314,394,	88857130,88858618,88859662,88859892,88860913,
918	0	0	4244	1	2	0	0	+	Isoform_41413_6	923	3	923	chr16	90338345	89508402	89513564	3	198,103,617,	3,201,304,	89508402,89510489,89512947,
792	0	0	5077	0	0	1	1	+	Isoform_41446_19	792	0	792	chr16	90338345	2752639	2758509	5	207,273,108,165,40,	0,207,480,588,753,	2752639,2756333,2757471,2757780,2758469,
3486	0	0	20564	3	4	0	0	-	Isoform_42009_5	3492	2	3492	chr16	90338345	84987461	85011511	3	3174,86,226,	2,3176,3262,	84987461,84995921,85011285,
2588	0	0	107	1	1	0	0	-	Isoform_42313_7	2591	2	2591	chr16	90338345	67657532	67660227	2	2263,325,	2,2265,	67657532,67659902,
855	0	0	575	0	0	0	0	+	Isoform_42477_13	858	0	855	chr16	90338345	721147	722577	5	289,105,141,51,269,	0,289,394,535,586,	721147,721597,721800,722083,722308,
2340	0	0	10932	0	0	0	0	-	Isoform_42486_13	2341	0	2340	chr16	90338345	89644436	89657708	7	1651,188,129,147,78,20,127,	0,1651,1839,1968,2115,2193,2213,	89644436,89646526,89647202,89649350,89651568,89653903,89657581,
1226	0	0	1109	0	0	0	0	+	Isoform_42961_5	1227	0	1226	chr16	90338345	680412	682747	7	272,142,166,88,57,117,384,	0,272,414,580,668,725,842,	680412,681208,681437,681792,682019,682164,682363,
2066	0	0	941	1	2	0	0	-	Isoform_43141_6	2101	33	2101	chr16	90338345	3731909	3734916	2	842,1224,	33,875,	3731909,3733692,
2322	0	0	3018	2	2	0	0	-	Isoform_4341_8	2334	0	2324	chr16	90338345	89696361	89701701	3	1944,304,74,	0,1944,2248,	89696361,89700929,89701627,
936	0	0	2961	0	0	0	0	-	Isoform_43849_17	936	0	936	chr16	90338345	30092313	30096210	5	486,109,44,183,114,	0,486,595,639,822,	30092313,30094788,30095102,30095251,30096096,
1588	0	0	28386	0	0	0	0	+	Isoform_43908_21	1600	11	1599	chr16	90338345	21953375	21983349	14	81,84,150,65,57,125,98,58,96,200,81,77,154,262,	11,92,176,326,391,448,573,671,729,825,1025,1106,1183,1337,	21953375,21957234,21957416,21958534,21962459,21962760,21965407,21968627,21971524,21971922,21973895,21976166,21980546,21983087,
2302	0	0	8142	0	0	2	4	+	Isoform_44841_12	2302	0	2302	chr16	90338345	84648523	84658971	3	126,79,2101,	0,126,205,	84648523,84650851,84656870,
778	0	0	11751	0	0	1	1	+	Isoform_44888_8	778	0	778	chr16	90338345	89873596	89886126	4	263,162,75,279,	0,263,425,500,	89873596,89883350,89884581,89885847,
2804	0	0	2662	2	2	0	0	+	Isoform_44931_6	2806	0	2806	chr16	90338345	30183610	30189076	10	115,1512,130,185,120,105,146,58,216,217,	0,115,1627,1757,1942,2062,2167,2313,2371,2587,	30183610,30185208,30186815,30187038,30187381,30187724,30187941,30188191,30188360,30188859,
1312	0	0	65135	0	0	0	0	+	Isoform_45235_7	1313	0	1312	chr16	90338345	25111783	25178230	11	213,92,122,77,62,103,121,102,92,98,230,	0,213,305,427,504,566,669,790,892,984,1082,	25111783,25128474,25132401,25140170,25151553,25161101,25164597,25169111,25170713,25174936,25178000,
882	0	0	42691	2	2	0	0	-	Isoform_45551_7	887	3	887	chr16	90338345	85707521	85751094	4	545,122,46,169,	3,548,670,716,	85707521,85710163,85735189,85750925,
1866	0	0	9870	0	0	0	0	+	Isoform_47529_71	1867	0	1866	chr16	90338345	56932143	56943879	8	248,78,75,131,123,351,106,754,	0,248,326,401,532,655,1006,1112,	56932143,56935234,56935400,56936686,56939236,56939894,56942131,56943125,
734	0	0	6682	0	0	1	2	+	Isoform_4763_8	740	4	738	chr16	90338345	30949089	30956507	2	428,308,	4,432,	30949089,30956199,
1081	0	0	1674	0	0	0	0	+	Isoform_48231_559	1081	0	1081	chr16	90338345	89560683	89563438	6	29,124,142,174,57,555,	0,29,153,295,469,526,	89560683,89560939,89561226,89561577,89562334,89562883,
434	0	0	15581	0	0	0	0	+	Isoform_48259_15	1311	0	1311	chr16	90338345	2883217	2899232	3	149,101,184,	0,149,250,	2883217,2895219,2899048,
1728	0	0	4201	0	0	0	0	+	Isoform_48316_13	1728	0	1728	chr16	90338345	31180140	31186069	6	87,25,152,145,188,1131,	0,87,112,264,409,597,	31180140,31182397,31182512,31183857,31184208,31184938,
1675	0	0	158	2	2	1	1	-	Isoform_48833_6	1679	2	1679	chr16	90338345	28100169	28102003	2	1519,157,	2,1521,	28100169,28101846,
528	0	0	6837	0	0	0	0	-	Isoform_48970_90	529	1	529	chr16	90338345	18782967	18790332	5	135,86,80,138,89,	1,136,222,302,440,	18782967,18784737,18788062,18788980,18790243,
756	0	0	4142	0	0	0	0	+	Isoform_49667_18	756	0	756	chr16	90338345	56932143	56937041	4	248,78,75,355,	0,248,326,401,	56932143,56935234,56935400,56936686,
2640	0	0	1101	6	6	0	0	+	Isoform_50325_5	2649	0	2646	chr16	90338345	1766571	1770312	10	77,81,68,149,172,114,39,180,150,1610,	0,77,158,226,375,547,661,700,880,1030,	1766571,1766722,1766903,1767148,1767563,1767804,1768068,1768198,1768476,1768702,
4721	0	0	3791	3	3	1	2	+	Isoform_50347_10	4724	0	4724	chr16	90338345	85899163	85907677	2	60,4663,	0,60,	85899163,85903014,
2661	0	0	20777	0	0	1	1	+	Isoform_50561_34	2662	0	2661	chr16	90338345	85899163	85922602	9	60,175,184,89,106,48,387,116,1497,	0,60,235,419,508,614,662,1049,1165,	85899163,85903014,85908989,85911569,85913130,85914472,85918416,85920108,85921105,
758	0	0	10292	0	0	1	1	+	Isoform_51162_11	760	1	759	chr16	90338345	87392336	87403387	4	131,56,107,465,	1,132,188,295,	87392336,87398814,87402174,87402922,
871	0	0	2260	0	0	0	0	+	Isoform_51175_36	871	0	871	chr16	90338345	31180141	31183272	3	86,25,760,	0,86,111,	31180141,31182397,31182512,
1745	0	0	13244	0	0	1	1	-	Isoform_51577_12	1745	0	1745	chr16	90338345	2253121	2268111	7	942,142,154,103,192,156,57,	0,942,1084,1238,1341,1533,1689,	2253121,2255584,2262277,2262739,2263095,2264175,2268054,
934	0	0	10529	0	0	0	0	+	Isoform_51632_11	937	1	935	chr16	90338345	75566417	75577880	4	103,56,173,602,	1,104,160,333,	75566417,75566851,75568036,75577278,
2201	0	0	215	2	2	0	0	-	Isoform_52249_7	2205	2	2205	chr16	90338345	88648634	88651050	2	2106,95,	2,2108,	88648634,88650955,
2522	0	0	111	1	1	1	1	+	Isoform_5763_7	2523	0	2523	chr16	90338345	31034015	31036649	2	99,2424,	0,99,	31034015,31034225,
2470	0	0	11516	4	39	3	3	-	Isoform_5853_6	2510	1	2510	chr16	90338345	1400707	1414696	3	1251,371,851,	1,1252,1623,	1400707,1402973,1413845,
1007	0	0	9928	0	0	0	0	+	Isoform_5985_6	1012	0	1007	chr16	90338345	29962106	29973041	7	26,199,190,230,171,99,92,	0,26,225,415,645,816,915,	29962106,29963109,29963399,29968024,29971407,29972041,29972949,
2892	0	0	11658	0	0	3	5	-	Isoform_6203_7	2897	1	2893	chr16	90338345	69118009	69132564	4	2640,118,58,81,	1,2641,2759,2817,	69118009,69121052,69121435,69132483,
1062	0	0	114	0	0	0	0	-	Isoform_6345_7	1075	1	1063	chr16	90338345	1770342	1771518	2	424,638,	1,425,	1770342,1770880,
2908	0	0	21223	0	0	0	0	+	Isoform_6774_29	2909	0	2908	chr16	90338345	28711465	28735596	21	53,131,66,190,126,55,110,128,160,104,142,126,94,191,225,364,160,66,88,163,166,	0,53,184,250,440,566,621,731,859,1019,1123,1265,1391,1485,1676,1901,2265,2425,2491,2579,2742,	28711465,28711656,28713700,28713908,28714320,28714635,28714818,28715306,28723163,28723447,28724321,28724657,28724918,28726604,28727020,28731828,28734519,28734777,28734931,28735172,28735430,
2849	0	0	545717	0	0	0	0	+	Isoform_6777_14	2854	2	2851	chr16	90338345	11976753	12525319	20	60,62,53,125,181,71,249,376,119,76,83,64,129,83,104,117,56,82,141,618,	2,62,124,177,302,483,554,803,1179,1298,1374,1457,1521,1650,1733,1837,1954,2010,2092,2233,	11976753,11999296,12002990,12027319,12042896,12046383,12048371,12051846,12061527,12069056,12078832,12126632,12129629,12199600,12277932,12356162,12398445,12403447,12477718,12524701,
709	0	0	1674	0	0	0	0	+	Isoform_6926_5027	714	0	709	chr16	90338345	89560683	89563066	6	29,124,142,174,57,183,	0,29,153,295,469,526,	89560683,89560939,89561226,89561577,89562334,89562883,
1481	0	0	3169	0	0	0	0	+	Isoform_7329_38	1482	0	1481	chr16	90338345	30065762	30070412	9	165,133,212,55,161,84,175,200,296,	0,165,298,510,565,726,810,985,1185,	30065762,30067233,30067449,30068645,30068817,30069305,30069498,30069829,30070116,
1960	0	0	2931	0	0	0	0	+	Isoform_7639_19	1962	0	1960	chr16	90338345	56932149	56937040	3	242,78,1640,	0,242,320,	56932149,56935234,56935400,
911	0	0	10027	0	0	1	1	+	Isoform_8187_37	913	2	913	chr16	90338345	29962109	29973048	6	23,199,190,230,171,99,	2,25,224,414,644,815,	29962109,29963109,29963399,29968024,29971407,29972949,
2308	0	0	1188	0	0	1	1	-	Isoform_8422_5	2308	0	2308	chr16	90338345	30531364	30534861	3	1784,114,411,	0,1784,1898,	30531364,30534196,30534450,
462	0	0	6903	0	0	0	0	-	Isoform_8539_1500	463	1	463	chr16	90338345	18782967	18790332	5	135,86,80,138,23,	1,136,222,302,440,	18782967,18784737,18788062,18788980,18790309,
1184	0	0	14532	0	0	1	2	+	Isoform_8885_11	1186	0	1184	chr16	90338345	1309629	1325347	7	144,77,84,73,110,80,618,	0,144,221,305,378,488,568,	1309629,1314019,1314292,1315653,1320173,1320437,1324729,
1025	0	0	84	0	0	0	0	-	Isoform_9117_5	1025	0	1025	chr16	90338345	2213704	2214813	2	349,676,	0,349,	2213704,2214137,
679	0	0	1763	0	0	0	0	+	Isoform_9922_13	685	5	684	chr16	90338345	1959533	1961975	4	221,139,140,179,	5,226,365,505,	1959533,1961152,1961496,1961796,
1981	0	0	17951	0	0	0	0	-	Isoform_9_17	1984	3	1984	chr16	90338345	75627731	75647663	14	262,144,127,86,86,174,163,120,126,187,94,166,160,86,	3,265,409,536,622,708,882,1045,1165,1291,1478,1572,1738,1898,	75627731,75628568,75629414,75630422,75631167,75631415,75631692,75634172,75635679,75635911,75636453,75640183,75641563,75647577,
1468	0	0	5536	0	0	0	0	-	Isoform_10478_5	1472	4	1472	chr17	83257441	58345181	58352185	5	1132,54,56,107,119,	4,1136,1190,1246,1353,	58345181,58347187,58347528,58351401,58352066,
1316	0	0	84330	0	0	0	0	-	Isoform_10489_10	1316	0	1316	chr17	83257441	75320026	75405672	6	527,169,123,98,215,184,	0,527,696,819,917,1132,	75320026,75321658,75325897,75332699,75393550,75405488,
1623	0	0	3221	2	3	4	5	-	Isoform_11031_6	1627	1	1627	chr17	83257441	3923870	3928719	2	1571,57,	1,1572,	3923870,3928662,
1270	0	0	1046	1	1	0	0	-	Isoform_11794_77	1274	3	1274	chr17	83257441	63697812	63700128	5	899,140,42,92,97,	3,902,1042,1084,1176,	63697812,63698798,63699027,63699256,63700031,
4072	0	0	9850	1	1	1	1	-	Isoform_1212_6	4075	2	4075	chr17	83257441	18244818	18258741	29	454,66,106,129,61,155,235,140,189,192,105,172,84,75,83,180,213,137,148,85,158,176,104,162,86,81,72,111,114,	2,456,522,628,757,818,973,1208,1348,1537,1729,1834,2006,2090,2165,2248,2428,2641,2778,2926,3011,3169,3345,3449,3611,3697,3778,3850,3961,	18244818,18245353,18245554,18245933,18246161,18246307,18246593,18246912,18247168,18247656,18247928,18248549,18248799,18249126,18249325,18250837,18251264,18251679,18251998,18252471,18253300,18253543,18254078,18254520,18254768,18255182,18256525,18256908,18258627,
745	0	0	1706	0	0	0	0	+	Isoform_12360_5	748	0	745	chr17	83257441	7015066	7017517	5	90,102,191,105,257,	0,90,192,383,488,	7015066,7015773,7016494,7016909,7017260,
1723	0	0	9088	0	0	0	0	+	Isoform_12957_7	1757	0	1723	chr17	83257441	4710683	4721494	15	61,31,61,45,197,60,68,136,85,73,138,84,80,55,549,	0,61,92,153,198,395,455,523,659,744,817,955,1039,1119,1174,	4710683,4715012,4715972,4716146,4716411,4717216,4717684,4717887,4718260,4718611,4719282,4720215,4720392,4720585,4720945,
419	0	0	12133	0	0	0	0	+	Isoform_13098_5	424	5	424	chr17	83257441	80260851	80273403	3	51,205,163,	5,56,261,	80260851,80263573,80273240,
844	0	0	1123	1	1	0	0	-	Isoform_13382_101	853	0	845	chr17	83257441	7240425	7242392	4	494,119,79,152,	0,494,613,692,	7240425,7241341,7241600,7242240,
826	0	0	988	0	0	0	0	-	Isoform_13513_5	826	0	826	chr17	83257441	82035880	82037694	8	183,118,65,100,43,155,98,64,	0,183,301,366,466,509,664,762,	82035880,82036190,82036383,82036543,82036720,82036858,82037449,82037630,
2015	0	0	4052	1	1	0	0	+	Isoform_13885_33	2016	0	2016	chr17	83257441	28744012	28750079	7	243,52,105,162,162,156,1135,	0,243,295,400,562,724,880,	28744012,28747212,28747842,28748016,28748261,28748510,28748944,
1474	0	0	2645	0	0	0	0	+	Isoform_14037_14	1474	0	1474	chr17	83257441	78168601	78172720	4	114,238,140,982,	0,114,352,492,	78168601,78170816,78171509,78171738,
521	0	0	103548	0	0	0	0	-	Isoform_14517_13	525	0	521	chr17	83257441	38153230	38257299	2	119,402,	0,119,	38153230,38256897,
689	0	0	3713	0	0	0	0	+	Isoform_14752_1978	689	0	689	chr17	83257441	39200319	39204721	6	30,107,123,121,111,197,	0,30,137,260,381,492,	39200319,39201212,39202316,39202988,39204076,39204524,
858	0	0	25361	0	0	0	0	+	Isoform_14820_6	863	1	859	chr17	83257441	50719602	50745821	7	229,40,145,75,105,162,102,	1,230,270,415,490,595,757,	50719602,50740305,50741101,50741656,50743705,50744651,50745719,
686	0	0	103426	0	0	0	0	-	Isoform_14948_10	686	0	686	chr17	83257441	38153230	38257342	3	119,122,445,	0,119,241,	38153230,38154044,38256897,
1796	0	0	17989	1	1	2	2	+	Isoform_16057_5	1798	1	1798	chr17	83257441	32350156	32369943	12	170,127,139,168,76,48,71,158,93,243,160,345,	1,171,298,437,605,681,729,800,958,1051,1294,1454,	32350156,32351785,32358502,32360597,32360891,32361467,32362913,32365329,32366664,32367771,32369294,32369598,
751	0	0	8442	1	1	0	0	-	Isoform_16324_6	755	2	754	chr17	83257441	3714631	3723824	5	311,111,96,96,137,	2,313,424,520,616,	3714631,3716687,3720306,3723287,3723687,
3153	0	0	9136	1	1	0	0	-	Isoform_1661_7	3156	2	3156	chr17	83257441	8144058	8156347	17	935,131,172,106,132,109,154,107,79,143,52,202,122,155,99,414,41,	2,937,1068,1240,1346,1478,1587,1741,1848,1927,2070,2122,2324,2446,2601,2700,3114,	8144058,8146371,8146593,8146896,8147249,8147469,8147673,8147996,8148180,8148643,8149258,8149461,8149754,8149970,8150218,8150431,8156306,
2053	0	0	20869	0	0	0	0	-	Isoform_16731_27	2056	3	2056	chr17	83257441	3673231	3696153	12	646,195,83,94,134,139,81,97,76,72,151,285,	3,649,844,927,1021,1155,1294,1375,1472,1548,1620,1771,	3673231,3679589,3681895,3688011,3688625,3689491,3690069,3690426,3690604,3690955,3691643,3695868,
2161	0	0	9531	1	1	0	0	-	Isoform_17018_32	2162	0	2162	chr17	83257441	40553777	40565469	3	2041,50,70,	0,2041,2091,	40553777,40558892,40565399,
1916	0	0	910	0	0	0	0	-	Isoform_17152_582	1916	0	1916	chr17	83257441	81509971	81512797	6	862,182,439,240,129,64,	0,862,1044,1483,1723,1852,	81509971,81510926,81511187,81511902,81512231,81512733,
1297	0	0	25838	0	0	1	1	-	Isoform_17582_5	1300	3	1300	chr17	83257441	42127845	42154981	3	955,254,89,	3,958,1212,	42127845,42130336,42154892,
1880	0	0	2850	2	2	0	0	-	Isoform_17921_12	1884	2	1884	chr17	83257441	81245000	81249730	3	1673,177,30,	2,1675,1852,	81245000,81246884,81249700,
1856	0	0	684	0	0	4	4	-	Isoform_18814_8	1859	0	1856	chr17	83257441	8160404	8162948	3	467,52,1341,	0,467,519,	8160404,8161472,8161607,
2926	0	0	566	2	2	12	13	-	Isoform_19102_5	2946	2	2930	chr17	83257441	78356783	78360288	2	2400,539,	2,2402,	78356783,78359749,
3770	0	0	2894	1	1	0	0	-	Isoform_19150_48	3772	1	3772	chr17	83257441	64499623	64506287	11	2446,62,111,173,161,142,66,134,97,166,212,	1,2447,2509,2620,2793,2954,3096,3162,3296,3393,3559,	64499623,64502161,64502438,64502925,64503187,64503429,64503802,64503982,64504221,64504676,64506075,
1466	0	0	3484	0	0	0	0	-	Isoform_19329_8	1468	2	1468	chr17	83257441	75266230	75271180	6	737,93,156,110,132,238,	2,739,832,988,1098,1230,	75266230,75267537,75267745,75268082,75270113,75270942,
691	0	0	4644	0	0	0	0	+	Isoform_19482_152	691	0	691	chr17	83257441	51166409	51171744	5	88,130,102,113,258,	0,88,218,320,433,	51166409,51166826,51168241,51169936,51171486,
927	0	0	717	1	1	0	0	+	Isoform_19755_187	928	0	928	chr17	83257441	16381096	16382740	2	88,839,	0,88,	16381096,16381901,
569	0	0	304	1	30	0	0	-	Isoform_20129_14	599	0	599	chr17	83257441	40818121	40818994	2	361,208,	0,361,	40818121,40818786,
522	0	0	1428	0	0	0	0	+	Isoform_20809_11	523	0	522	chr17	83257441	81239328	81241278	3	119,111,292,	0,119,230,	81239328,81239567,81240986,
1397	0	0	3120	0	0	1	1	-	Isoform_20932_5	1397	0	1397	chr17	83257441	5481666	5486184	3	1216,66,116,	0,1216,1282,	5481666,5485150,5486068,
1373	0	0	4538	0	0	0	0	-	Isoform_20973_20	1376	3	1376	chr17	83257441	28546709	28552620	5	700,173,103,114,283,	3,703,876,979,1093,	28546709,28547676,28547998,28548591,28552337,
654	0	0	198	0	0	1	1	+	Isoform_21304_15	655	0	654	chr17	83257441	3668813	3669666	2	86,569,	0,86,	3668813,3669097,
940	0	0	2093	1	3	1	1	+	Isoform_2171_5	946	0	943	chr17	83257441	16438980	16442014	5	80,88,69,57,647,	0,80,168,237,294,	16438980,16439326,16440184,16441073,16441367,
1848	0	0	1250	2	2	0	0	+	Isoform_22021_7	1850	0	1850	chr17	83257441	78752394	78755492	2	834,1014,	0,834,	78752394,78754478,
885	0	0	2093	1	3	1	1	+	Isoform_22555_206	888	0	888	chr17	83257441	16439038	16442017	5	22,88,69,57,650,	0,22,110,179,236,	16439038,16439326,16440184,16441073,16441367,
3458	0	0	14348	7	7	6	8	-	Isoform_22803_5	3466	1	3466	chr17	83257441	29276332	29294146	3	848,2254,364,	1,849,3103,	29276332,29285462,29293782,
666	0	0	1446	0	0	0	0	+	Isoform_22843_553	666	0	666	chr17	83257441	41688887	41690999	4	182,164,102,218,	0,182,346,448,	41688887,41689777,41690087,41690781,
2534	0	0	4130	0	0	0	0	-	Isoform_23745_12	2537	3	2537	chr17	83257441	64499623	64506287	12	1150,60,62,111,173,161,142,66,134,97,166,212,	3,1153,1213,1275,1386,1559,1720,1862,1928,2062,2159,2325,	64499623,64502009,64502161,64502438,64502925,64503187,64503429,64503802,64503982,64504221,64504676,64506075,
2283	0	0	1447	0	0	0	0	-	Isoform_24139_10	2283	0	2283	chr17	83257441	5580742	5584472	3	1320,177,786,	0,1320,1497,	5580742,5582669,5583686,
653	0	0	8538	0	0	0	0	-	Isoform_24430_8	654	1	654	chr17	83257441	3714633	3723824	4	309,111,96,137,	1,310,421,517,	3714633,3716687,3720306,3723687,
545	0	0	624	0	0	0	0	+	Isoform_25252_6	547	0	545	chr17	83257441	1516921	1518090	2	172,373,	0,172,	1516921,1517717,
810	0	0	786	0	0	0	0	-	Isoform_26111_17	811	1	811	chr17	83257441	7930348	7931944	4	386,139,71,214,	1,387,526,597,	7930348,7931010,7931505,7931730,
492	0	0	3156	0	0	1	2	-	Isoform_26179_366	492	0	492	chr17	83257441	38850084	38853734	5	130,114,129,84,37,	0,130,244,373,457,	38850084,38850361,38852603,38853021,38853697,
367	0	0	5833	0	0	0	0	+	Isoform_26400_301	367	0	367	chr17	83257441	74203679	74209879	5	66,41,61,123,76,	0,66,107,168,291,	74203679,74203917,74204129,74209186,74209803,
513	0	0	5150	0	0	0	0	-	Isoform_26525_1667	513	0	513	chr17	83257441	8377528	8383191	4	164,141,173,35,	0,164,305,478,	8377528,8379795,8382142,8383156,
2609	0	0	7467	1	1	0	0	+	Isoform_26621_15	2610	0	2610	chr17	83257441	74737254	74747330	9	111,111,42,67,53,66,57,77,2025,	0,111,222,264,331,384,450,507,584,	74737254,74740767,74742253,74743128,74743287,74744307,74744872,74745007,74745305,
1408	0	0	4510	0	0	0	0	-	Isoform_27329_13	1409	1	1409	chr17	83257441	28546706	28552624	6	703,173,103,114,28,287,	1,704,877,980,1094,1122,	28546706,28547676,28547998,28548591,28552064,28552337,
2592	0	0	15727	0	0	0	0	-	Isoform_27449_8	2601	0	2592	chr17	83257441	28879338	28897657	11	1261,150,184,215,120,114,119,124,91,82,132,	0,1261,1411,1595,1810,1930,2044,2163,2287,2378,2460,	28879338,28880712,28881191,28881813,28882117,28882336,28882572,28883107,28884224,28888944,28897525,
2100	0	0	6896	1	1	0	0	+	Isoform_28637_8	2104	0	2101	chr17	83257441	81684012	81693008	7	91,85,76,93,124,69,1562,	0,91,176,252,345,469,538,	81684012,81685604,81686311,81687002,81688703,81690673,81691446,
2314	0	0	4352	0	0	0	0	-	Isoform_28691_25	2314	0	2314	chr17	83257441	64499620	64506286	13	706,225,60,62,111,173,161,142,66,134,97,166,211,	0,706,931,991,1053,1164,1337,1498,1640,1706,1840,1937,2103,	64499620,64500548,64502009,64502161,64502438,64502925,64503187,64503429,64503802,64503982,64504221,64504676,64506075,
1301	0	0	1446	0	0	4	6	+	Isoform_28729_14	1301	0	1301	chr17	83257441	41688887	41691640	4	182,164,102,859,	0,182,346,448,	41688887,41689777,41690087,41690781,
1987	0	0	1225	0	0	2	2	-	Isoform_28750_19	1987	0	1987	chr17	83257441	76734115	76737329	4	1043,104,311,531,	0,1043,1147,1458,	76734115,76735771,76736153,76736798,
1061	0	0	1917	2	2	1	1	+	Isoform_29114_15	1063	0	1063	chr17	83257441	16439038	16442017	6	22,88,176,69,57,650,	0,22,110,286,355,412,	16439038,16439326,16439527,16440184,16441073,16441367,
1912	0	0	26717	0	0	0	0	+	Isoform_29220_18	1915	2	1914	chr17	83257441	56978136	57006765	13	99,149,90,156,75,73,38,129,94,114,138,164,593,	2,101,250,340,496,571,644,682,811,905,1019,1157,1321,	56978136,56981081,56985377,56987694,56988215,56991098,56994980,56995506,56996961,56998384,57000854,57002017,57006172,
744	0	0	5536	0	0	0	0	-	Isoform_29230_6	746	2	746	chr17	83257441	58345919	58352199	5	394,54,56,107,133,	2,396,450,506,613,	58345919,58347187,58347528,58351401,58352066,
3102	0	0	22968	0	0	2	2	+	Isoform_29530_20	3105	1	3103	chr17	83257441	18183877	18209949	4	1136,81,156,1731,	1,1137,1218,1374,	18183877,18194954,18206814,18208218,
3404	0	0	870	3	3	1	1	-	Isoform_29538_7	3407	0	3407	chr17	83257441	63695852	63700127	3	3217,92,96,	0,3217,3309,	63695852,63699256,63700031,
1302	0	0	3572	0	0	2	2	+	Isoform_31417_6	1303	1	1303	chr17	83257441	7307578	7312454	6	174,186,105,132,74,633,	1,175,361,466,598,672,	7307578,7309614,7311017,7311349,7311577,7311821,
972	0	0	20373	0	0	0	0	+	Isoform_33096_22	972	0	972	chr17	83257441	75979240	76000585	4	271,98,158,445,	0,271,369,527,	75979240,75986186,75991465,76000140,
2181	0	0	4932	1	1	0	0	+	Isoform_33222_8	2185	0	2182	chr17	83257441	50478861	50485974	10	158,134,205,366,64,148,55,104,151,796,	0,158,292,497,863,927,1075,1130,1234,1385,	50478861,50479628,50479879,50482090,50482642,50483339,50483705,50484441,50484743,50485178,
1848	0	0	1780	0	0	1	10	-	Isoform_33290_12	1868	0	1848	chr17	83257441	81867720	81871358	6	1355,64,77,84,217,61,	0,1355,1419,1496,1580,1797,	81867720,81869172,81869329,81869541,81869740,81871297,
833	0	0	870	1	1	0	0	-	Isoform_33510_7	837	3	837	chr17	83257441	1514926	1516629	2	659,174,	3,662,	1514926,1516455,
870	0	0	1674	1	1	0	0	-	Isoform_33887_37	871	0	871	chr17	83257441	8160404	8162948	5	467,52,159,121,71,	0,467,519,678,799,	8160404,8161472,8161607,8162248,8162877,
2561	0	0	16558	2	2	0	0	-	Isoform_33889_5	2563	0	2563	chr17	83257441	7668420	7687539	11	1270,107,74,137,110,113,184,279,22,102,163,	0,1270,1377,1451,1588,1698,1811,1995,2274,2296,2398,	7668420,7670608,7673534,7673700,7674180,7674858,7675052,7675993,7676381,7676520,7687376,
3299	0	0	3649	0	0	0	0	+	Isoform_34032_6	3302	0	3299	chr17	83257441	29566206	29573154	8	1774,185,69,42,129,201,556,343,	0,1774,1959,2028,2070,2199,2400,2956,	29566206,29568277,29569017,29569317,29571590,29571856,29572141,29572811,
2116	0	0	3949	3	3	1	1	+	Isoform_34399_5	2119	0	2119	chr17	83257441	28744013	28750079	7	242,52,105,162,162,156,1238,	0,242,294,399,561,723,879,	28744013,28747212,28747842,28748016,28748261,28748510,28748841,
1750	0	0	4424	1	5	1	1	+	Isoform_34608_9	1756	0	1755	chr17	83257441	7572829	7579004	11	35,49,133,140,169,110,144,138,90,80,663,	0,35,84,217,357,526,636,780,918,1008,1088,	7572829,7574259,7574545,7575118,7576523,7577055,7577343,7577568,7577826,7578164,7578341,
806	0	0	1508	0	0	0	0	+	Isoform_34918_26	806	0	806	chr17	83257441	4796178	4798492	6	118,68,132,130,145,213,	0,118,186,318,448,593,	4796178,4796727,4797437,4797681,4798008,4798279,
1267	0	0	2072	0	0	0	0	+	Isoform_35091_33	1267	0	1267	chr17	83257441	7572829	7576168	4	35,49,133,1050,	0,35,84,217,	7572829,7574259,7574545,7575118,
2162	0	0	592	0	0	0	0	+	Isoform_3511_111	2162	0	2162	chr17	83257441	41688888	41691642	2	1301,861,	0,1301,	41688888,41690781,
1541	0	0	6521	0	0	0	0	-	Isoform_35506_10	1541	0	1541	chr17	83257441	47823459	47831521	5	999,145,165,170,62,	0,999,1144,1309,1479,	47823459,47826636,47827039,47828500,47831459,
1864	0	0	50	1	1	3	3	+	Isoform_35722_7	1868	0	1865	chr17	83257441	80270060	80271977	2	1369,498,	0,1369,	80270060,80271479,
2029	0	0	28422	0	0	0	0	-	Isoform_35_9	2030	0	2029	chr17	83257441	44473151	44503602	2	1752,277,	0,1752,	44473151,44503325,
530	0	0	2845	0	0	0	0	+	Isoform_36234_11	543	13	543	chr17	83257441	68512442	68515817	2	106,424,	13,119,	68512442,68515393,
2326	0	0	635	6	6	0	0	-	Isoform_36542_5	2334	2	2334	chr17	83257441	75841767	75844728	5	846,67,60,108,1245,	2,848,915,975,1083,	75841767,75842856,75843013,75843158,75843483,
1309	0	0	999	0	0	0	0	-	Isoform_37136_9	1309	0	1309	chr17	83257441	63697819	63700127	5	892,140,42,139,96,	0,892,1032,1074,1213,	63697819,63698798,63699027,63699256,63700031,
744	0	0	10723	0	0	0	0	+	Isoform_37357_11	753	9	753	chr17	83257441	38752758	38764225	6	71,185,108,178,95,107,	9,80,265,373,551,646,	38752758,38753149,38755882,38760430,38762410,38764118,
2131	0	0	10170	1	1	1	1	-	Isoform_37409_5	2135	3	2135	chr17	83257441	55409639	55421941	3	1778,82,272,	3,1781,1863,	55409639,55414150,55421669,
1019	0	0	5189	0	0	0	0	+	Isoform_37972_20	1019	0	1019	chr17	83257441	7336530	7342738	4	257,58,381,323,	0,257,315,696,	7336530,7337311,7341947,7342415,
2153	0	0	44092	1	1	0	0	+	Isoform_38213_13	2157	0	2154	chr17	83257441	2593655	2639900	2	351,1802,	0,351,	2593655,2638098,
1766	0	0	1059	0	0	1	1	-	Isoform_38454_22	1766	0	1766	chr17	83257441	81509971	81512797	7	358,355,182,439,240,129,64,	0,358,713,895,1334,1574,1703,	81509971,81510478,81510926,81511187,81511902,81512231,81512733,
997	0	0	14774	0	0	0	0	-	Isoform_38886_6	997	0	997	chr17	83257441	64821381	64837152	4	671,140,89,97,	0,671,811,900,	64821381,64822253,64829160,64837055,
2263	0	0	3145	1	14	0	0	+	Isoform_39660_9	2278	0	2277	chr17	83257441	7219859	7225267	20	187,76,66,73,65,135,145,130,126,199,105,87,63,102,98,73,73,73,76,311,	0,187,263,329,402,467,602,747,877,1003,1202,1307,1394,1457,1559,1657,1730,1803,1876,1952,	7219859,7220121,7220463,7220603,7220765,7220923,7221537,7221951,7222176,7222666,7223132,7223643,7223812,7223967,7224145,7224320,7224479,7224641,7224808,7224956,
1633	0	0	10236	0	0	0	0	-	Isoform_40179_6	1637	0	1633	chr17	83257441	80135270	80147139	12	236,128,108,116,139,142,81,133,63,67,73,347,	0,236,364,472,588,727,869,950,1083,1146,1213,1286,	80135270,80136003,80136227,80137385,80138141,80139020,80139669,80140007,80141318,80141781,80144171,80146792,
1321	0	0	3258	1	1	0	0	+	Isoform_40577_8	1324	0	1322	chr17	83257441	63827439	63832018	12	75,72,70,98,57,231,127,191,99,111,87,103,	0,75,147,217,315,372,603,730,921,1020,1131,1218,	63827439,63828137,63829493,63829851,63830132,63830270,63830808,63831035,63831326,63831505,63831723,63831915,
1673	0	0	641	0	0	1	1	-	Isoform_41570_543	1674	1	1674	chr17	83257441	75777461	75779776	4	1262,154,138,120,	1,1263,1417,1555,	75777461,75778809,75779046,75779656,
763	0	0	3411	0	0	0	0	-	Isoform_42005_9	768	0	763	chr17	83257441	82018702	82022876	5	517,89,54,52,51,	0,517,606,660,712,	82018702,82019292,82019640,82019857,82022825,
473	0	0	4036	0	0	1	1	+	Isoform_42090_492	473	0	473	chr17	83257441	42998439	43002949	5	32,83,170,111,78,	0,32,115,285,396,	42998439,42998748,42999932,43002672,43002871,
635	0	0	11891	0	0	0	0	-	Isoform_42460_6	652	16	651	chr17	83257441	38812794	38825320	4	70,237,173,155,	16,86,323,496,	38812794,38814860,38820900,38825165,
2035	0	0	274	2	2	0	0	-	Isoform_43151_9	2037	0	2037	chr17	83257441	63697813	63700122	3	898,271,866,	0,898,1169,	63697813,63698798,63699256,
1636	0	0	28371	1	1	1	1	-	Isoform_44560_19	1637	0	1637	chr17	83257441	42124978	42154986	6	920,94,123,152,254,94,	0,920,1014,1137,1289,1543,	42124978,42126754,42128260,42128648,42130336,42154892,
1571	0	0	3639	0	0	0	0	-	Isoform_45456_7	1572	1	1572	chr17	83257441	44319627	44324837	12	489,81,82,110,174,125,68,110,45,60,100,127,	1,490,571,653,763,937,1062,1130,1240,1285,1345,1445,	44319627,44320195,44320354,44320621,44321057,44321433,44321699,44322418,44322807,44323283,44323477,44324710,
1508	0	0	585	1	1	1	1	+	Isoform_4552_5	1509	0	1509	chr17	83257441	78778916	78781010	2	104,1405,	0,104,	78778916,78779605,
1613	0	0	197	1	3	1	1	-	Isoform_45631_5	1635	19	1635	chr17	83257441	1683033	1684844	2	1549,65,	19,1568,	1683033,1684779,
946	0	0	13483	0	0	0	0	-	Isoform_45777_17	946	0	946	chr17	83257441	48930395	48944824	8	217,75,142,73,105,139,51,144,	0,217,292,434,507,612,751,802,	48930395,48931642,48933204,48936169,48937019,48940923,48943924,48944680,
1359	0	0	4227	0	0	0	0	+	Isoform_46057_5	1359	0	1359	chr17	83257441	75667367	75672953	3	111,110,1138,	0,111,221,	75667367,75668515,75671815,
2415	0	0	4703	1	1	0	0	+	Isoform_46978_6	2418	0	2416	chr17	83257441	50478856	50485974	8	163,134,205,366,64,148,104,1231,	0,163,297,502,868,932,1080,1184,	50478856,50479628,50479879,50482090,50482642,50483339,50484441,50484743,
605	0	0	7498	0	0	0	0	-	Isoform_47259_14	605	0	605	chr17	83257441	75038862	75046965	6	201,63,72,97,131,41,	0,201,264,336,433,564,	75038862,75039208,75040091,75042180,75042528,75046924,
1268	0	0	274	0	0	0	0	-	Isoform_47839_15	1268	0	1268	chr17	83257441	63697819	63699361	3	892,271,105,	0,892,1163,	63697819,63698798,63699256,
2457	0	0	83	0	0	1	1	-	Isoform_49575_7	2457	0	2457	chr17	83257441	8160404	8162945	2	1120,1338,	0,1120,	8160404,8161607,
1431	0	0	4505	1	1	3	3	+	Isoform_49806_6	1438	4	1436	chr17	83257441	76265352	76271291	3	273,63,1098,	4,277,340,	76265352,76265906,76270193,
438	0	0	677	0	0	0	0	-	Isoform_49871_19	438	0	438	chr17	83257441	7402980	7404095	4	229,81,32,96,	0,229,310,342,	7402980,7403309,7403657,7403999,
802	0	0	2072	0	0	0	0	-	Isoform_50029_355	802	0	802	chr17	83257441	4945655	4948529	3	342,193,267,	0,342,535,	4945655,4946627,4948262,
1233	0	0	2346	1	2	0	0	-	Isoform_50063_45	1235	0	1235	chr17	83257441	63928744	63932323	6	580,42,119,312,51,129,	0,580,622,741,1053,1104,	63928744,63929433,63929769,63930073,63931334,63932194,
1792	0	0	521	2	2	2	3	+	Isoform_50345_7	1794	0	1794	chr17	83257441	36544922	36547238	2	175,1620,	0,175,	36544922,36545618,
1996	0	0	818	0	0	0	0	-	Isoform_5073_6	1996	0	1996	chr17	83257441	5416848	5419662	2	1014,982,	0,1014,	5416848,5418680,
2765	0	0	7735	0	0	1	1	-	Isoform_50993_5	2767	2	2767	chr17	83257441	74862500	74873001	8	447,992,784,102,114,93,98,136,	2,449,1441,2225,2327,2441,2534,2632,	74862500,74863075,74864147,74865718,74866130,74866783,74872035,74872865,
2017	0	0	738	0	0	0	0	+	Isoform_51296_27	2017	0	2017	chr17	83257441	41688887	41691642	3	1054,102,861,	0,1054,1156,	41688887,41690087,41690781,
2832	0	0	55476	2	4	2	3	-	Isoform_5156_6	2836	0	2836	chr17	83257441	78678576	78736887	11	1768,72,77,112,149,113,81,119,65,83,196,	0,1768,1840,1917,2029,2178,2291,2372,2491,2556,2639,	78678576,78680970,78692416,78698268,78698819,78700330,78701670,78702121,78708196,78709649,78736691,
1145	0	0	1610	1	1	0	0	+	Isoform_51926_137	1146	0	1146	chr17	83257441	41688887	41691642	3	182,102,861,	0,182,284,	41688887,41690087,41690781,
1309	0	0	3476	0	0	1	1	+	Isoform_6340_7	1311	0	1309	chr17	83257441	7307667	7312453	5	85,186,105,302,632,	0,85,271,376,678,	7307667,7309614,7311017,7311349,7311821,
775	0	0	5396	0	0	0	0	+	Isoform_7056_12	780	5	780	chr17	83257441	7336564	7342735	5	223,58,120,54,320,	5,228,286,406,460,	7336564,7337311,7341947,7342274,7342415,
4225	0	0	22080	2	2	2	2	+	Isoform_7683_5	4227	0	4227	chr17	83257441	39637158	39663465	10	73,133,78,65,848,56,93,316,80,2485,	0,73,206,284,349,1197,1253,1346,1662,1742,	39637158,39653617,39657007,39657774,39657972,39659050,39659460,39660210,39660809,39660980,
1688	0	0	324	0	0	2	2	-	Isoform_7902_11	1688	0	1688	chr17	83257441	46379894	46381908	2	904,786,	0,904,	46379894,46381122,
1552	0	0	110	1	1	0	0	-	Isoform_8197_6	1554	1	1554	chr17	83257441	81916484	81918146	2	1235,317,	1,1236,	81916484,81917829,
1379	0	0	259	0	0	1	1	+	Isoform_8368_6	1379	0	1379	chr17	83257441	7576985	7578624	3	180,144,1056,	0,180,324,	7576985,7577343,7577568,
1056	0	0	115	0	0	2	4	+	Isoform_8755_5	1058	0	1056	chr17	83257441	75261895	75263070	2	793,267,	0,793,	75261895,75262803,
1879	0	0	3370	0	0	0	0	-	Isoform_8870_5	1880	1	1880	chr17	83257441	28897784	28903033	5	1108,312,124,119,216,	1,1109,1421,1545,1664,	28897784,28900989,28901492,28902582,28902817,
332	0	0	5868	0	0	0	0	+	Isoform_9994_64	332	0	332	chr17	83257441	74203679	74209879	5	31,41,61,123,76,	0,31,72,133,256,	74203679,74203917,74204129,74209186,74209803,
1897	0	0	2411	0	0	0	0	+	Isoform_10254_46	1898	0	1897	chr18	80373285	59899997	59904305	2	238,1659,	0,238,	59899997,59902646,
1676	0	0	116251	0	0	1	1	+	Isoform_10299_7	1698	8	1684	chr18	80373285	9136798	9254726	9	167,138,148,69,147,201,143,148,516,	8,175,313,461,530,677,878,1021,1169,	9136798,9182381,9195550,9204475,9208656,9211583,9216757,9221851,9254210,
2263	0	0	2484	1	2	4	4	+	Isoform_115_5	2269	1	2266	chr18	80373285	12308246	12312997	3	103,109,2055,	1,104,213,	12308246,12308686,12310942,
1665	0	0	65029	0	0	0	0	-	Isoform_11962_12	1665	0	1665	chr18	80373285	21045041	21111735	5	426,138,101,82,918,	0,426,564,665,747,	21045041,21049091,21049779,21070531,21110817,
1062	0	0	21621	0	0	0	0	+	Isoform_12917_6	1064	0	1062	chr18	80373285	9914037	9936720	3	298,153,611,	0,298,451,	9914037,9931809,9936109,
577	0	0	3371	0	0	0	0	-	Isoform_17111_6	595	18	595	chr18	80373285	49488528	49492476	7	38,192,99,135,41,53,19,	18,56,248,347,482,523,576,	49488528,49489358,49490453,49490792,49491404,49491531,49492457,
951	0	0	69793	1	1	1	1	-	Isoform_19576_5	952	0	952	chr18	80373285	49389893	49460638	4	473,45,193,241,	0,473,518,711,	49389893,49391600,49430254,49460397,
1702	0	0	1841	2	5	0	0	-	Isoform_19954_11	1709	0	1707	chr18	80373285	21701231	21704774	3	1267,164,271,	0,1267,1431,	21701231,21703583,21704503,
1720	0	0	65029	0	0	1	1	-	Isoform_20487_10	1734	10	1730	chr18	80373285	21045050	21111800	5	417,138,101,82,983,	10,427,565,666,748,	21045050,21049091,21049779,21070531,21110817,
2514	0	0	10693	5	11	1	1	+	Isoform_23840_6	2525	0	2525	chr18	80373285	46174088	46187296	2	1577,938,	0,1577,	46174088,46186358,
1115	0	0	18867	1	1	1	2	+	Isoform_25268_5	1118	0	1116	chr18	80373285	32092696	32112680	2	190,927,	0,190,	32092696,32111753,
1858	0	0	12288	0	0	0	0	-	Isoform_28030_51	1858	0	1858	chr18	80373285	46084148	46098294	12	215,151,145,108,225,152,149,167,174,170,79,123,	0,215,366,511,619,844,996,1145,1312,1486,1656,1735,	46084148,46084503,46086112,46086386,46087007,46087340,46088108,46089565,46089822,46091681,46095052,46098171,
863	0	0	3122	0	0	0	0	-	Isoform_32391_20	863	0	863	chr18	80373285	49488492	49492477	7	74,192,99,135,41,302,20,	0,74,266,365,500,541,843,	49488492,49489358,49490453,49490792,49491404,49491531,49492457,
1075	0	0	4444	0	0	1	1	-	Isoform_33136_6	1081	2	1077	chr18	80373285	49481666	49487186	3	744,188,144,	2,746,934,	49481666,49483583,49487042,
911	0	0	7478	0	0	0	0	+	Isoform_35573_42	917	6	917	chr18	80373285	3247842	3256231	4	67,196,162,486,	6,73,269,431,	3247842,3253232,3253888,3255745,
1152	0	0	31799	0	0	0	0	+	Isoform_48779_6	1152	0	1152	chr18	80373285	2655728	2688679	7	533,76,162,83,131,115,52,	0,533,609,771,854,985,1100,	2655728,2666156,2666869,2673280,2674014,2688393,2688627,
525	0	0	2579	0	0	0	0	-	Isoform_49403_8	529	0	525	chr18	80373285	49489368	49492472	6	182,99,135,41,53,15,	0,182,281,416,457,510,	49489368,49490453,49490792,49491404,49491531,49492457,
1573	0	0	39205	0	0	1	2	+	Isoform_5002_13	1576	0	1573	chr18	80373285	9914034	9954814	6	301,153,104,81,174,762,	0,301,454,558,639,813,	9914034,9931809,9936109,9936985,9950394,9954052,
1098	0	0	56086	1	1	0	0	+	Isoform_50405_5	1102	3	1102	chr18	80373285	36829123	36886307	5	73,36,143,95,751,	3,76,112,255,350,	36829123,36834319,36835233,36844207,36885556,
2366	0	0	46189	1	2	0	0	-	Isoform_8507_8	2369	1	2369	chr18	80373285	79902421	79950976	4	1762,217,134,253,	1,1763,1980,2114,	79902421,79919183,79943328,79950723,
1516	0	0	5265	0	0	0	0	+	Isoform_10437_5	1519	0	1516	chr19	58617616	54200860	54207641	3	28,122,1366,	0,28,150,	54200860,54201159,54206275,
987	0	0	13363	0	0	0	0	+	Isoform_1049_15	988	0	987	chr19	58617616	9835334	9849684	4	68,213,111,595,	0,68,281,392,	9835334,9838435,9848029,9849089,
1499	0	0	10009	0	0	0	0	+	Isoform_10556_761	1499	0	1499	chr19	58617616	47745550	47757058	13	233,65,109,200,71,96,105,183,176,67,77,57,60,	0,233,298,407,607,678,774,879,1062,1238,1305,1382,1439,	47745550,47746966,47750177,47750907,47751519,47752511,47754526,47754708,47755347,47755755,47756527,47756687,47756998,
1399	0	0	24559	0	0	1	1	-	Isoform_1085_5	1399	0	1399	chr19	58617616	8551459	8577418	6	705,90,88,267,138,112,	0,705,795,883,1150,1288,	8551459,8553138,8553349,8554476,8555658,8577306,
984	0	0	3109	0	0	0	0	+	Isoform_11370_34	984	0	984	chr19	58617616	41877279	41881372	5	104,186,119,69,506,	0,104,290,409,478,	41877279,41878989,41879534,41880669,41880866,
756	0	0	17005	0	0	0	0	+	Isoform_11878_14	756	0	756	chr19	58617616	38619191	38636952	8	126,99,121,75,67,78,126,64,	0,126,225,346,421,488,566,692,	38619191,38620336,38624076,38626027,38632429,38632600,38634992,38636888,
1079	0	0	13205	0	0	0	0	-	Isoform_11924_7	1087	8	1087	chr19	58617616	45409624	45423908	10	101,69,72,100,77,100,104,216,112,128,	8,109,178,250,350,427,527,631,847,959,	45409624,45413676,45413962,45414860,45416820,45419097,45420323,45421177,45423269,45423780,
533	0	0	3318	1	1	0	0	-	Isoform_12150_6	538	0	534	chr19	58617616	35904412	35908263	5	222,47,135,33,96,	0,222,269,404,437,	35904412,35907217,35907445,35907729,35908167,
1335	0	0	15998	1	1	1	1	+	Isoform_12228_5	1339	0	1336	chr19	58617616	14381338	14398672	7	207,51,117,156,147,47,611,	0,207,258,375,531,678,725,	14381338,14388449,14388701,14390923,14397657,14397888,14398061,
1752	0	0	8814	0	0	0	0	-	Isoform_12741_34	1752	0	1752	chr19	58617616	58087663	58098229	3	1174,522,56,	0,1174,1696,	58087663,58089864,58098173,
1214	0	0	3942	0	0	0	0	+	Isoform_13552_1221	1214	0	1214	chr19	58617616	49335447	49340603	8	162,73,125,75,105,237,84,353,	0,162,235,360,435,540,777,861,	49335447,49335713,49336908,49337146,49337924,49338699,49339329,49340250,
2686	0	0	13097	0	0	0	0	-	Isoform_13583_6	2687	1	2687	chr19	58617616	4815932	4831715	2	2584,102,	1,2585,	4815932,4831613,
454	0	0	974	0	0	0	0	+	Isoform_1377_8	454	0	454	chr19	58617616	5690236	5691664	4	91,95,135,133,	0,91,186,321,	5690236,5690505,5691318,5691531,
546	0	0	2182	0	0	0	0	-	Isoform_1393_1776	546	0	546	chr19	58617616	39433218	39435946	5	200,48,97,102,99,	0,200,248,345,447,	39433218,39433521,39433664,39435606,39435847,
1165	0	0	18478	0	0	0	0	+	Isoform_14057_29	1184	0	1165	chr19	58617616	17747765	17767408	7	49,45,90,74,92,75,740,	0,49,94,184,258,350,425,	17747765,17754316,17754591,17755117,17762761,17764374,17766668,
2129	0	0	1622	3	4	0	0	+	Isoform_14224_7	2133	0	2133	chr19	58617616	39417960	39421711	2	1043,1086,	0,1043,	39417960,39420625,
1899	0	0	3980	2	2	0	0	+	Isoform_14324_34	1902	0	1901	chr19	58617616	12938610	12944489	9	160,102,204,95,210,114,144,93,777,	0,160,262,466,561,771,885,1029,1122,	12938610,12939133,12939427,12940052,12940242,12940540,12940743,12943536,12943712,
771	0	0	1935	1	1	0	0	+	Isoform_14401_8	781	8	780	chr19	58617616	1104074	1106780	7	53,95,145,152,25,60,241,	8,61,156,301,453,478,538,	1104074,1105185,1105365,1105657,1106241,1106399,1106539,
890	0	0	3180	1	1	1	1	-	Isoform_14427_7	902	0	891	chr19	58617616	54155647	54159718	4	293,263,180,155,	0,293,556,736,	54155647,54156762,54158281,54159563,
3087	0	0	9781	0	0	0	0	-	Isoform_14562_5	3087	0	3087	chr19	58617616	35887672	35900540	9	940,165,117,149,321,1131,61,104,99,	0,940,1105,1222,1371,1692,2823,2884,2988,	35887672,35889889,35890373,35895979,35896217,35896725,35898471,35898718,35900441,
553	0	0	2702	0	0	0	0	+	Isoform_1458_954	554	1	554	chr19	58617616	49496434	49499689	5	37,132,76,130,178,	1,38,170,246,376,	49496434,49497193,49497519,49497916,49499511,
900	0	0	700	0	0	0	0	+	Isoform_14630_21	903	3	903	chr19	58617616	48965279	48966879	4	330,147,126,297,	3,333,480,606,	48965279,48965769,48966280,48966582,
713	0	0	6072	0	0	0	0	+	Isoform_1485_44	713	0	713	chr19	58617616	54200859	54207644	5	34,122,123,187,247,	0,34,156,279,466,	54200859,54201159,54201486,54206275,54207397,
329	0	0	3769	0	0	0	0	+	Isoform_14931_6	329	0	329	chr19	58617616	54102856	54106954	4	32,75,78,144,	0,32,107,185,	54102856,54103113,54105933,54106810,
1989	0	0	6577	0	0	0	0	+	Isoform_15312_5	1991	2	1991	chr19	58617616	38899973	38908539	4	238,521,89,1141,	2,240,761,850,	38899973,38905014,38907220,38907398,
1839	0	0	4003	0	0	1	1	-	Isoform_15384_5	1842	3	1842	chr19	58617616	10333779	10339622	8	280,249,255,288,306,267,111,84,	3,283,532,787,1075,1381,1648,1759,	10333779,10334159,10334527,10335065,10335670,10338681,10339061,10339538,
2068	0	0	13259	1	2	1	3	+	Isoform_1566_19	2070	0	2070	chr19	58617616	11435636	11450966	18	70,156,117,96,58,118,130,85,79,87,159,97,70,90,75,100,163,321,	0,70,226,343,439,497,615,745,830,909,996,1155,1252,1322,1412,1487,1587,1750,	11435636,11436040,11436388,11437875,11438066,11441239,11442385,11445388,11446271,11447073,11447438,11447692,11448221,11448539,11448913,11449075,11449265,11450645,
2468	0	0	6856	2	5	0	0	-	Isoform_15810_5	2476	3	2476	chr19	58617616	17838732	17848056	3	1609,374,485,	3,1612,1986,	17838732,17841388,17847571,
2536	0	0	1068	1	1	2	2	+	Isoform_15912_6	2538	0	2537	chr19	58617616	35713427	35717033	2	27,2511,	0,27,	35713427,35714522,
1123	0	0	18743	0	0	0	0	-	Isoform_16198_49	1127	4	1127	chr19	58617616	18899516	18919382	10	210,75,69,156,82,54,153,101,63,160,	4,214,289,358,514,596,650,803,904,967,	18899516,18899872,18900380,18903267,18904770,18905575,18906959,18910970,18912983,18919222,
760	0	0	2741	0	0	0	0	+	Isoform_16243_5	760	0	760	chr19	58617616	18588836	18592337	5	64,83,303,80,230,	0,64,147,450,530,	18588836,18588994,18589380,18590853,18592107,
708	0	0	6077	0	0	0	0	+	Isoform_1653_218	708	0	708	chr19	58617616	54200859	54207644	5	29,122,123,187,247,	0,29,151,274,461,	54200859,54201159,54201486,54206275,54207397,
1362	0	0	7788	1	1	0	0	-	Isoform_16707_61	1372	1	1364	chr19	58617616	3053162	3062312	7	878,75,63,45,64,98,139,	1,879,954,1017,1062,1126,1224,	3053162,3054119,3055663,3056311,3057678,3061159,3062173,
4190	0	0	187283	2	2	2	2	-	Isoform_16726_21	4196	3	4195	chr19	58617616	2511219	2702694	5	3928,118,40,57,49,	3,3931,4049,4089,4146,	2511219,2520607,2555148,2646223,2702645,
2532	0	0	722	0	0	0	0	+	Isoform_17103_16	2539	7	2539	chr19	58617616	49496435	49499689	2	36,2496,	7,43,	49496435,49497193,
508	0	0	2868	0	0	0	0	+	Isoform_17372_508	508	0	508	chr19	58617616	18571861	18575237	5	26,111,87,103,181,	0,26,137,224,327,	18571861,18573292,18573661,18574869,18575056,
1273	0	0	6012	0	0	0	0	+	Isoform_17635_10	1273	0	1273	chr19	58617616	12945860	12953145	9	160,162,182,56,128,79,131,165,210,	0,160,322,504,560,688,767,898,1063,	12945860,12947847,12948176,12948496,12948685,12949080,12949277,12952688,12952935,
4674	0	0	24120	0	0	1	1	-	Isoform_1771_5	4674	0	4674	chr19	58617616	7976867	8005662	3	4319,188,168,	0,4319,4507,	7976867,7991643,8005494,
1427	0	0	20578	0	0	0	0	+	Isoform_17796_9	1427	0	1427	chr19	58617616	4247082	4269087	8	88,101,145,135,182,121,151,504,	0,88,189,334,469,651,772,923,	4247082,4249227,4251026,4254354,4258241,4261993,4267623,4268583,
3110	0	0	635	1	1	2	2	-	Isoform_18208_5	3116	5	3116	chr19	58617616	2038246	2041993	2	2958,154,	5,2963,	2038246,2041839,
859	0	0	25235	0	0	0	0	+	Isoform_18461_6	862	0	859	chr19	58617616	10602466	10628560	4	95,49,74,641,	0,95,144,218,	10602466,10626252,10627721,10627919,
2091	0	0	58988	0	0	0	0	-	Isoform_18614_7	2100	9	2100	chr19	58617616	5917018	5978097	16	635,187,143,121,110,103,79,104,120,113,93,66,87,37,56,37,	9,644,831,974,1095,1205,1308,1387,1491,1611,1724,1817,1883,1970,2007,2063,	5917018,5917793,5918495,5921200,5923193,5923811,5924826,5925633,5927967,5931418,5932451,5933413,5941620,5941798,5957917,5978060,
2106	0	0	327	0	0	1	1	-	Isoform_19097_5	2109	3	2109	chr19	58617616	5788726	5791160	2	993,1114,	3,996,	5788726,5790046,
1372	0	0	24333	1	1	0	0	+	Isoform_19212_9	1376	0	1373	chr19	58617616	8413306	8439011	5	114,228,196,210,624,	0,114,342,538,748,	8413306,8421788,8426608,8430657,8438387,
1324	0	0	2508	1	1	1	1	+	Isoform_19303_224	1325	0	1325	chr19	58617616	1269333	1273166	7	77,109,107,139,82,71,740,	0,77,186,293,432,514,585,	1269333,1270927,1271139,1271328,1271550,1271980,1272426,
1501	0	0	0	1	1	1	20	+	Isoform_1933_7	1508	0	1502	chr19	58617616	53554716	53556237	2	1195,306,	0,1195,	53554716,53555931,
2262	0	0	8291	1	1	1	1	-	Isoform_19369_8	2265	2	2265	chr19	58617616	14408821	14419375	8	131,148,343,132,119,610,674,106,	2,133,281,624,756,875,1485,2159,	14408821,14409036,14409302,14409741,14410215,14410988,14412550,14419269,
680	0	0	2376	0	0	0	0	+	Isoform_19383_115	681	1	681	chr19	58617616	1241769	1244825	5	222,154,89,126,89,	1,223,377,466,592,	1241769,1242455,1244096,1244314,1244736,
795	0	0	208	0	0	0	0	+	Isoform_19487_5	797	0	795	chr19	58617616	17305832	17306835	2	125,670,	0,125,	17305832,17306165,
2099	0	0	94	1	1	1	1	+	Isoform_19560_5	2100	0	2100	chr19	58617616	10116371	10118565	2	618,1482,	0,618,	10116371,10117083,
928	0	0	4053	0	0	1	1	-	Isoform_19808_13	933	5	933	chr19	58617616	12796827	12801809	6	339,131,123,154,112,70,	5,344,475,598,752,864,	12796827,12799858,12800176,12800915,12801158,12801739,
3061	0	0	573	1	1	0	0	+	Isoform_19879_24	3064	0	3062	chr19	58617616	48872422	48876056	2	229,2832,	0,229,	48872422,48873224,
604	0	0	974	0	0	0	0	+	Isoform_20036_54	604	0	604	chr19	58617616	5690297	5691875	4	30,95,135,344,	0,30,125,260,	5690297,5690505,5691318,5691531,
2927	0	0	173829	0	0	1	1	+	Isoform_20348_5	2929	0	2927	chr19	58617616	37907235	38083992	3	123,68,2737,	0,123,191,	37907235,38029088,38081255,
1630	0	0	3345	1	1	0	0	-	Isoform_20400_12	1631	0	1631	chr19	58617616	45071499	45076474	3	1081,150,399,	0,1081,1231,	45071499,45075712,45076075,
747	0	0	1263	0	0	0	0	+	Isoform_20442_130	747	0	747	chr19	58617616	45001465	45003475	2	220,527,	0,220,	45001465,45002948,
609	0	0	7071	0	0	0	0	-	Isoform_20545_22	609	0	609	chr19	58617616	39328368	39336048	7	180,74,83,50,50,97,75,	0,180,254,337,387,437,534,	39328368,39328999,39329543,39333076,39335260,39335434,39335973,
1571	0	0	11771	0	0	0	0	-	Isoform_20614_39	1571	0	1571	chr19	58617616	7688775	7702117	11	655,107,152,90,63,63,63,54,114,107,103,	0,655,762,914,1004,1067,1130,1193,1247,1361,1468,	7688775,7690158,7690405,7696824,7697012,7697235,7697526,7698355,7698740,7699738,7702014,
2112	0	0	50969	1	1	1	1	+	Isoform_20678_5	2116	0	2113	chr19	58617616	8209334	8262416	12	160,157,477,118,119,58,51,93,129,107,157,487,	0,160,317,794,912,1031,1089,1140,1233,1362,1469,1626,	8209334,8210705,8250772,8254498,8255606,8255821,8256235,8256617,8256948,8257878,8261687,8261929,
842	0	0	3628	0	0	0	0	+	Isoform_20768_23	844	0	842	chr19	58617616	17215358	17219828	8	149,50,79,153,10,28,175,198,	0,149,199,278,431,441,469,644,	17215358,17215801,17215991,17216168,17217452,17218363,17219212,17219630,
2091	0	0	30165	1	2	1	2	-	Isoform_21205_5	2100	0	2093	chr19	58617616	43543310	43575568	17	195,76,91,140,55,133,94,117,259,112,110,112,75,159,111,93,161,	0,195,271,362,502,557,690,784,901,1160,1272,1382,1494,1569,1728,1839,1932,	43543310,43543611,43544143,43545817,43546051,43546594,43546883,43551570,43552016,43552796,43552981,43553400,43553608,43554645,43560909,43574909,43575407,
1958	0	0	4516	2	4	1	1	+	Isoform_21641_29	1964	2	1964	chr19	58617616	50376490	50382965	10	86,108,62,138,291,275,180,100,209,510,	2,88,196,258,396,687,962,1142,1242,1451,	50376490,50376718,50377586,50377732,50378148,50378521,50379001,50379779,50381965,50382455,
1168	0	0	63935	0	0	0	0	+	Isoform_21793_5	1170	0	1168	chr19	58617616	23763013	23828116	2	121,1047,	0,121,	23763013,23827069,
528	0	0	5454	0	0	0	0	-	Isoform_21967_31	532	3	531	chr19	58617616	14566078	14572060	3	187,169,172,	3,190,359,	14566078,14566764,14571888,
2352	0	0	12184	2	2	0	0	+	Isoform_21991_6	2357	0	2354	chr19	58617616	40576857	40591393	18	128,54,46,74,59,81,162,91,191,116,88,117,171,156,97,179,124,418,	0,128,182,228,302,361,442,604,695,886,1002,1090,1207,1378,1534,1631,1810,1934,	40576857,40577230,40577395,40577556,40578153,40578461,40580323,40580565,40580745,40582350,40583397,40583600,40586773,40588623,40589081,40590243,40590729,40590975,
569	0	0	5661	0	0	0	0	+	Isoform_22120_8	572	0	569	chr19	58617616	32581191	32587421	6	136,38,62,92,72,169,	0,136,174,236,328,400,	32581191,32582194,32584949,32585815,32586857,32587252,
1369	0	0	760	0	0	0	0	+	Isoform_22269_170	1370	0	1369	chr19	58617616	2476128	2478257	4	274,102,223,770,	0,274,376,599,	2476128,2476528,2477028,2477487,
1479	0	0	2345	0	0	0	0	-	Isoform_22318_29	1479	0	1479	chr19	58617616	13099032	13102856	4	702,92,359,326,	0,702,794,1153,	13099032,13100656,13100836,13102530,
1516	0	0	24559	1	1	0	0	-	Isoform_22490_5	1517	0	1517	chr19	58617616	8551368	8577443	6	796,90,88,267,138,137,	0,796,886,974,1241,1379,	8551368,8553138,8553349,8554476,8555658,8577306,
2474	0	0	1863	0	0	4	4	-	Isoform_22576_13	2474	0	2474	chr19	58617616	14403892	14408233	3	670,1482,326,	0,670,2152,	14403892,14405747,14407907,
1488	0	0	8744	2	2	1	2	+	Isoform_22644_8	1492	0	1490	chr19	58617616	14381335	14391569	4	210,51,259,968,	0,210,261,520,	14381335,14388449,14388701,14390601,
1565	0	0	11775	0	0	0	0	-	Isoform_23124_15	1565	0	1565	chr19	58617616	7688775	7702115	11	655,107,152,90,63,63,63,54,114,107,97,	0,655,762,914,1004,1067,1130,1193,1247,1361,1468,	7688775,7690158,7690405,7696824,7697012,7697235,7697526,7698355,7698740,7699738,7702018,
1282	0	0	6872	1	1	1	1	-	Isoform_2328_40	1290	3	1286	chr19	58617616	3053162	3061317	6	878,75,63,45,64,158,	3,881,956,1019,1064,1128,	3053162,3054119,3055663,3056311,3057678,3061159,
2119	0	0	10309	1	1	0	0	+	Isoform_23340_48	2124	0	2120	chr19	58617616	1026630	1039058	7	94,122,67,138,117,147,1434,	0,94,216,283,421,538,685,	1026630,1031070,1032391,1032558,1036129,1036415,1037624,
1540	0	0	3226	1	2	0	0	-	Isoform_23374_7	1542	0	1542	chr19	58617616	52852851	52857617	2	1494,46,	0,1494,	52852851,52857571,
1013	0	0	5485	0	0	0	0	-	Isoform_23663_40	1013	0	1013	chr19	58617616	55401288	55407786	4	474,191,148,200,	0,474,665,813,	55401288,55404287,55406814,55407586,
658	0	0	3574	0	0	0	0	+	Isoform_23998_2811	658	0	658	chr19	58617616	49487609	49491841	8	35,73,66,102,86,60,123,113,	0,35,108,174,276,362,422,545,	49487609,49489849,49490231,49490474,49490778,49491039,49491424,49491728,
2610	0	0	33066	1	1	0	0	-	Isoform_24349_7	2613	2	2613	chr19	58617616	46681438	46717114	16	310,162,107,73,53,259,78,118,154,78,223,155,132,139,405,164,	2,312,474,581,654,707,966,1044,1162,1316,1394,1617,1772,1904,2043,2448,	46681438,46689536,46690599,46691734,46691932,46693874,46697156,46697732,46700798,46701034,46704168,46704494,46710906,46713862,46716130,46716950,
970	0	0	19563	0	0	0	0	-	Isoform_24644_6	971	1	971	chr19	58617616	43506721	43527254	7	181,117,90,130,149,145,158,	1,182,299,389,519,668,813,	43506721,43507943,43508774,43511436,43526200,43526514,43527096,
505	0	0	3979	0	0	0	0	-	Isoform_2467_101	509	4	509	chr19	58617616	45687462	45691946	3	265,180,60,	4,269,449,	45687462,45688386,45691886,
1607	0	0	7788	1	2	2	2	-	Isoform_24814_41	1610	1	1610	chr19	58617616	3052909	3062306	7	1131,75,63,45,64,98,133,	1,1132,1207,1270,1315,1379,1477,	3052909,3054119,3055663,3056311,3057678,3061159,3062173,
772	0	0	1889	0	0	0	0	-	Isoform_2513_22	780	1	773	chr19	58617616	41956686	41959347	5	248,102,98,213,111,	1,249,351,449,662,	41956686,41957017,41958285,41958735,41959236,
1360	0	0	9010	1	1	2	2	-	Isoform_25643_25	1363	2	1363	chr19	58617616	47220825	47231197	2	1093,269,	2,1095,	47220825,47230928,
1670	0	0	26355	0	0	0	0	+	Isoform_25797_11	1672	0	1670	chr19	58617616	38264420	38292445	7	578,171,60,54,162,39,606,	0,578,749,809,863,1025,1064,	38264420,38283626,38287875,38289137,38290118,38290536,38291839,
2096	0	0	7405	1	1	2	2	+	Isoform_2589_13	2097	0	2097	chr19	58617616	10543915	10553418	9	410,158,174,415,131,79,77,120,534,	0,410,568,742,1157,1288,1367,1444,1564,	10543915,10544708,10544956,10546838,10548903,10551896,10552044,10552204,10552884,
906	0	0	9210	0	0	0	0	+	Isoform_26014_58	906	0	906	chr19	58617616	14381445	14391561	4	100,51,117,638,	0,100,151,268,	14381445,14388449,14388701,14390923,
1095	0	0	2995	0	0	0	0	+	Isoform_26843_303	1096	0	1095	chr19	58617616	41877280	41881370	5	103,300,119,69,504,	0,103,403,522,591,	41877280,41878989,41879534,41880669,41880866,
3156	0	0	6250	0	0	0	0	-	Isoform_270_1744	3156	0	3156	chr19	58617616	3976055	3985461	15	692,133,183,354,108,259,196,139,114,106,179,212,182,215,84,	0,692,825,1008,1362,1470,1729,1925,2064,2178,2284,2463,2675,2857,3072,	3976055,3977214,3977427,3977818,3979328,3979807,3980513,3980840,3981338,3981946,3982245,3982806,3983109,3984135,3985377,
2331	0	0	1288	0	0	0	0	+	Isoform_27111_1065	2331	0	2331	chr19	58617616	48872422	48876041	3	229,1674,428,	0,229,1903,	48872422,48873224,48875613,
1812	0	0	4660	2	4	1	1	+	Isoform_27193_9	1816	0	1816	chr19	58617616	50376492	50382965	10	84,108,62,138,291,275,180,100,125,450,	0,84,192,254,392,683,958,1138,1238,1363,	50376492,50376718,50377586,50377732,50378148,50378521,50379001,50379779,50381965,50382515,
529	0	0	2846	0	0	0	0	+	Isoform_27234_253	531	0	529	chr19	58617616	18571859	18575234	5	50,111,87,103,178,	0,50,161,248,351,	18571859,18573292,18573661,18574869,18575056,
567	0	0	8541	0	0	0	0	-	Isoform_27391_32	568	1	568	chr19	58617616	5894675	5903783	4	179,123,93,172,	1,180,303,396,	5894675,5896452,5896904,5903611,
1225	0	0	3349	0	0	0	0	+	Isoform_27543_99	1225	0	1225	chr19	58617616	49335448	49340022	8	161,73,125,75,105,237,84,365,	0,161,234,359,434,539,776,860,	49335448,49335713,49336908,49337146,49337924,49338699,49339329,49339657,
880	0	0	5905	1	1	0	0	+	Isoform_27581_13	881	0	881	chr19	58617616	54200859	54207644	6	29,122,123,187,172,247,	0,29,151,274,461,633,	54200859,54201159,54201486,54206275,54206552,54207397,
2746	0	0	25163	2	5	1	1	+	Isoform_27594_5	2751	0	2751	chr19	58617616	3506312	3534222	11	162,103,126,64,128,142,184,66,103,740,929,	0,162,265,391,455,583,725,909,975,1078,1818,	3506312,3522955,3525867,3526119,3526258,3526979,3527630,3530791,3531713,3531910,3533293,
1746	0	0	615	1	1	0	0	+	Isoform_27703_11	1747	0	1747	chr19	58617616	35897197	35899558	2	659,1087,	0,659,	35897197,35898471,
1786	0	0	2664	2	2	1	1	+	Isoform_27755_5	1791	0	1788	chr19	58617616	55339908	55344359	3	49,1058,680,	0,49,1107,	55339908,55341793,55343679,
418	0	0	6995	0	0	0	0	-	Isoform_27815_35	419	1	419	chr19	58617616	1598047	1605460	3	168,149,101,	1,169,318,	1598047,1599411,1605359,
2124	0	0	2769	0	0	0	0	-	Isoform_27901_6	2127	3	2127	chr19	58617616	1087010	1091903	6	1710,80,82,59,81,112,	3,1713,1793,1875,1934,2015,	1087010,1089471,1089883,1090086,1090907,1091791,
1275	0	0	4867	0	0	0	0	+	Isoform_28255_36	1275	0	1275	chr19	58617616	17527268	17533410	2	127,1148,	0,127,	17527268,17532262,
767	0	0	16995	0	0	0	0	+	Isoform_28513_169	768	0	767	chr19	58617616	38619192	38636954	8	135,99,121,75,67,78,126,66,	0,135,234,355,430,497,575,701,	38619192,38620336,38624076,38626027,38632429,38632600,38634992,38636888,
1095	0	0	56365	2	6	0	0	-	Isoform_28545_19	1101	0	1101	chr19	58617616	2645231	2702691	2	1049,46,	0,1049,	2645231,2702645,
1945	0	0	26431	1	9	2	2	+	Isoform_28558_10	1957	0	1954	chr19	58617616	45001469	45029847	7	216,48,341,158,92,132,960,	0,216,264,605,763,855,987,	45001469,45002948,45011935,45022052,45025328,45025605,45028887,
2394	0	0	5428	2	2	1	1	-	Isoform_28734_9	2396	0	2396	chr19	58617616	38842126	38849949	4	1788,238,119,250,	0,1788,2026,2145,	38842126,38845852,38847315,38849699,
784	0	0	495	1	1	0	0	+	Isoform_29043_32	786	0	785	chr19	58617616	18433278	18434557	3	335,108,341,	0,335,443,	18433278,18433709,18434216,
1756	0	0	10053	0	0	0	0	-	Isoform_29165_26	1756	0	1756	chr19	58617616	18531762	18543571	9	493,132,78,173,218,89,170,317,86,	0,493,625,703,876,1094,1183,1353,1670,	18531762,18532663,18533269,18537600,18538215,18539370,18539550,18541678,18543485,
1757	0	0	8088	0	0	0	0	-	Isoform_29464_15	1759	2	1759	chr19	58617616	18909538	18919383	3	1533,63,161,	2,1535,1598,	18909538,18912983,18919222,
504	0	0	9512	1	1	0	0	-	Isoform_29751_8	508	3	508	chr19	58617616	8311362	8321378	4	233,150,50,71,	3,236,386,436,	8311362,8316495,8320856,8321307,
1180	0	0	3976	0	0	0	0	+	Isoform_29837_33	1180	0	1180	chr19	58617616	49335447	49340603	8	128,73,125,75,105,237,84,353,	0,128,201,326,401,506,743,827,	49335447,49335713,49336908,49337146,49337924,49338699,49339329,49340250,
831	0	0	1192	0	0	2	2	+	Isoform_29973_6	832	0	831	chr19	58617616	7680829	7682854	2	220,613,	0,220,	7680829,7682241,
494	0	0	1945	0	0	1	1	+	Isoform_30126_2115	494	0	494	chr19	58617616	55385933	55388373	5	32,89,124,119,131,	0,32,121,245,364,	55385933,55386349,55386569,55387929,55388242,
1245	0	0	3942	0	0	1	2	+	Isoform_30143_257	1246	0	1245	chr19	58617616	49335412	49340601	8	197,73,125,75,105,237,84,351,	0,197,270,395,470,575,812,896,	49335412,49335713,49336908,49337146,49337924,49338699,49339329,49340250,
1732	0	0	4114	0	0	0	0	-	Isoform_3024_149	1732	0	1732	chr19	58617616	10333776	10339622	7	283,249,255,288,306,267,84,	0,283,532,787,1075,1381,1648,	10333776,10334159,10334527,10335065,10335670,10338681,10339538,
571	0	0	796	0	0	0	0	+	Isoform_30343_12	571	0	571	chr19	58617616	5690297	5691664	3	303,135,133,	0,303,438,	5690297,5691318,5691531,
876	0	0	4596	0	0	1	1	+	Isoform_30848_21	876	0	876	chr19	58617616	1269333	1274806	8	77,109,107,139,82,71,134,158,	0,77,186,293,432,514,585,719,	1269333,1270927,1271139,1271328,1271550,1271980,1274306,1274648,
3116	0	0	20036	3	3	0	0	+	Isoform_31027_6	3121	0	3119	chr19	58617616	49085453	49108605	11	183,157,63,55,65,63,82,1474,102,88,784,	0,183,340,403,458,523,586,668,2142,2244,2332,	49085453,49086404,49090290,49090465,49098426,49098641,49101389,49102113,49104633,49107624,49107821,
730	0	0	1889	0	0	0	0	-	Isoform_3108_27	730	0	730	chr19	58617616	41956687	41959306	5	247,102,98,213,70,	0,247,349,447,660,	41956687,41957017,41958285,41958735,41959236,
627	0	0	2182	0	0	0	0	-	Isoform_31357_53	628	1	628	chr19	58617616	39433136	39435945	5	282,48,97,102,98,	1,283,331,428,530,	39433136,39433521,39433664,39435606,39435847,
1121	0	0	10797	0	0	1	1	-	Isoform_31587_9	1123	2	1123	chr19	58617616	39834459	39846378	9	103,146,113,133,171,95,102,171,88,	2,105,251,364,497,668,763,865,1036,	39834459,39834667,39836555,39837710,39839034,39840232,39840413,39840616,39846290,
2452	0	0	41671	2	9	1	1	+	Isoform_31588_5	2461	0	2461	chr19	58617616	8444987	8489111	15	124,170,53,94,192,154,50,61,102,45,78,54,803,52,421,	0,124,294,347,441,633,787,837,898,1000,1045,1123,1177,1980,2032,	8444987,8455404,8462528,8463592,8465323,8466234,8467534,8468773,8471325,8473663,8474166,8483157,8485602,8487023,8488690,
447	0	0	9972	0	0	0	0	+	Isoform_31627_8	447	0	447	chr19	58617616	35648356	35658775	4	47,117,101,182,	0,47,164,265,	35648356,35651232,35654570,35658593,
2783	0	0	34701	1	1	0	0	+	Isoform_32071_6	2785	0	2784	chr19	58617616	16197852	16235336	12	216,157,68,131,584,127,143,72,159,126,76,924,	0,216,373,441,572,1156,1283,1426,1498,1657,1783,1859,	16197852,16203458,16206340,16208018,16208593,16226420,16227547,16228136,16228769,16233492,16234198,16234412,
4253	0	0	15190	0	0	1	1	+	Isoform_3215_12	4254	0	4253	chr19	58617616	1067183	1086627	23	312,331,144,85,73,67,138,65,111,81,189,138,191,125,84,105,173,189,138,227,211,109,968,	0,312,643,787,872,945,1012,1150,1215,1326,1407,1596,1734,1925,2050,2134,2239,2412,2601,2739,2966,3177,3286,	1067183,1068413,1073148,1073505,1073673,1073947,1074103,1074342,1074613,1074798,1077856,1079702,1079927,1080254,1080463,1080681,1080891,1081549,1081823,1082839,1083142,1084237,1085659,
1143	0	0	2822	0	0	0	0	+	Isoform_32203_175	1143	0	1143	chr19	58617616	2269523	2273488	5	221,146,173,86,517,	0,221,367,540,626,	2269523,2271384,2271781,2272734,2272971,
2244	0	0	7269	1	1	1	1	+	Isoform_32798_13	2249	3	2248	chr19	58617616	46601266	46610780	6	171,31,144,107,136,1656,	3,174,205,349,456,592,	46601266,46605826,46608196,46608481,46608845,46609124,
2279	0	0	34115	1	2	0	0	+	Isoform_32810_43	2291	10	2291	chr19	58617616	52190024	52226418	15	150,91,101,233,148,156,115,71,135,174,61,155,143,92,454,	10,160,251,352,585,733,889,1004,1075,1210,1384,1445,1600,1743,1835,	52190024,52201943,52205962,52211259,52212685,52212954,52215778,52216003,52216528,52219690,52220188,52220978,52222098,52225716,52225964,
1002	0	0	6302	0	0	1	1	+	Isoform_33064_10	1004	1	1003	chr19	58617616	6361596	6368901	6	176,72,97,188,106,364,	1,177,249,346,534,640,	6361596,6361868,6362445,6364451,6366257,6368537,
1836	0	0	6286	0	0	1	2	+	Isoform_33139_5	1836	0	1836	chr19	58617616	10636429	10644553	7	156,95,104,74,62,72,1275,	0,156,251,355,429,491,563,	10636429,10636661,10637643,10637855,10638022,10642379,10643278,
2654	0	0	2303	1	3	0	0	+	Isoform_3324_8	2657	0	2657	chr19	58617616	6380439	6385396	2	1964,690,	0,1964,	6380439,6384706,
1386	0	0	2447	0	0	0	0	+	Isoform_33601_33	1386	0	1386	chr19	58617616	1269333	1273166	7	77,170,107,139,82,71,740,	0,77,247,354,493,575,646,	1269333,1270866,1271139,1271328,1271550,1271980,1272426,
1979	0	0	9725	2	2	0	0	+	Isoform_34117_5	1983	0	1981	chr19	58617616	16197913	16209617	4	155,157,68,1599,	0,155,312,380,	16197913,16203458,16206340,16208018,
1440	0	0	9046	0	0	0	0	-	Isoform_34317_6	1443	3	1443	chr19	58617616	14408822	14419308	11	130,148,145,110,132,119,184,93,128,212,39,	3,133,281,426,536,668,787,971,1064,1192,1404,	14408822,14409036,14409302,14409535,14409741,14410215,14410988,14411505,14412550,14413012,14419269,
486	0	0	6575	0	0	0	0	-	Isoform_35006_59	487	0	486	chr19	58617616	2321521	2328582	4	301,72,91,22,	0,301,373,464,	2321521,2324124,2328386,2328560,
1302	0	0	7736	1	1	0	0	+	Isoform_35830_19	1303	0	1303	chr19	58617616	38374769	38383807	7	192,73,103,166,101,112,555,	0,192,265,368,534,635,747,	38374769,38376159,38376351,38379239,38380898,38382116,38383252,
509	0	0	10650	0	0	0	0	+	Isoform_35956_1422	509	0	509	chr19	58617616	41860256	41871415	6	33,71,101,184,55,65,	0,33,104,205,389,444,	41860256,41860774,41861111,41869030,41869698,41871350,
2954	0	0	4624	0	0	3	7	+	Isoform_35988_5	2957	0	2954	chr19	58617616	8481523	8489108	4	1688,803,52,418,	0,1688,2491,2543,	8481523,8485602,8487023,8488690,
2059	0	0	13268	0	0	1	3	+	Isoform_36043_10	2059	0	2059	chr19	58617616	11435636	11450966	18	70,156,117,96,58,118,130,85,79,87,180,67,70,90,75,100,163,321,	0,70,226,343,439,497,615,745,830,909,996,1176,1243,1313,1403,1478,1578,1741,	11435636,11436040,11436388,11437875,11438066,11441239,11442385,11445388,11446271,11447073,11447438,11447722,11448221,11448539,11448913,11449075,11449265,11450645,
2443	0	0	17247	2	2	3	10	+	Isoform_36209_5	2447	0	2445	chr19	58617616	55655009	55674709	11	144,136,45,104,152,117,139,80,511,249,776,	0,144,280,325,429,581,698,837,917,1428,1677,	55655009,55659209,55660176,55660515,55661037,55662501,55663605,55668506,55668669,55669443,55673933,
748	0	0	1487	0	0	0	0	+	Isoform_36399_73	748	0	748	chr19	58617616	6372795	6375030	4	229,174,125,220,	0,229,403,528,	6372795,6374202,6374464,6374810,
1742	0	0	814	0	0	0	0	+	Isoform_36425_746	1743	0	1742	chr19	58617616	39406848	39409404	2	80,1662,	0,80,	39406848,39407742,
3770	0	0	3409	1	1	2	2	+	Isoform_36663_28	3771	0	3771	chr19	58617616	45467998	45475179	4	714,321,108,2629,	0,714,1035,1143,	45467998,45470628,45471193,45472550,
2225	0	0	17263	2	2	0	0	+	Isoform_36745_15	2232	1	2228	chr19	58617616	45507490	45526978	13	286,172,166,85,50,242,101,52,37,46,91,58,839,	1,287,459,625,710,760,1002,1103,1155,1192,1238,1329,1387,	45507490,45517662,45517928,45521321,45522167,45522339,45522717,45523643,45523840,45524096,45524569,45525945,45526139,
1266	0	0	9903	1	1	0	0	+	Isoform_36871_7	1269	1	1268	chr19	58617616	49677276	49688445	10	40,102,156,64,143,88,116,151,122,284,	1,41,143,299,363,506,594,710,861,983,	49677276,49680486,49681909,49682195,49683926,49684753,49684921,49686092,49686604,49688161,
2986	0	0	10257	3	4	2	2	+	Isoform_37256_6	2990	0	2990	chr19	58617616	2328689	2341934	7	86,120,1399,140,143,97,1003,	0,86,206,1605,1745,1888,1985,	2328689,2334601,2337442,2339068,2339823,2340075,2340931,
1096	0	0	9210	0	0	1	4	+	Isoform_37286_6	1096	0	1096	chr19	58617616	14381251	14391561	4	294,51,117,638,	0,294,345,462,	14381251,14388449,14388701,14390923,
2051	0	0	3105	0	0	0	0	+	Isoform_37984_78	2051	0	2051	chr19	58617616	49335447	49340603	7	162,73,125,75,105,237,1274,	0,162,235,360,435,540,777,	49335447,49335713,49336908,49337146,49337924,49338699,49339329,
990	0	0	2968	1	1	0	0	+	Isoform_38032_7	994	0	991	chr19	58617616	2269527	2273485	4	217,173,86,514,	0,217,390,476,	2269527,2271781,2272734,2272971,
1101	0	0	3783	0	0	0	0	-	Isoform_38219_148	1102	1	1102	chr19	58617616	10115015	10119899	11	114,107,137,108,190,105,60,89,84,47,60,	1,115,222,359,467,657,762,822,911,995,1042,	10115015,10115478,10115683,10115966,10116799,10117083,10118667,10118867,10119087,10119653,10119839,
2591	0	0	1242	1	1	0	0	-	Isoform_38320_9	2592	0	2592	chr19	58617616	16551771	16555604	2	2138,453,	0,2138,	16551771,16555151,
2365	0	0	1141	3	3	0	0	+	Isoform_38375_5	2368	0	2368	chr19	58617616	4971070	4974576	2	2152,213,	0,2152,	4971070,4974363,
3277	0	0	14901	0	0	1	1	+	Isoform_38646_7	3277	0	3277	chr19	58617616	35329177	35347356	14	53,56,378,306,267,264,258,264,264,97,76,119,85,791,	0,53,109,487,793,1060,1324,1582,1846,2110,2207,2283,2402,2487,	35329177,35332018,35332546,35336035,35337754,35338167,35340880,35341342,35341701,35344828,35345050,35345601,35346150,35346565,
2435	0	0	533	5	5	0	0	-	Isoform_39119_9	2440	0	2440	chr19	58617616	14403892	14406860	3	2047,227,161,	0,2047,2274,	14403892,14406330,14406699,
2314	0	0	1517	1	1	2	2	+	Isoform_39463_6	2315	0	2315	chr19	58617616	1269333	1273166	2	77,2239,	0,77,	1269333,1270927,
2141	0	0	10309	2	2	0	0	+	Isoform_39651_48	2143	0	2143	chr19	58617616	1026612	1039062	7	112,122,67,138,117,147,1438,	0,112,234,301,439,556,703,	1026612,1031070,1032391,1032558,1036129,1036415,1037624,
986	0	0	23857	0	0	0	0	-	Isoform_39812_17	986	0	986	chr19	58617616	49555711	49580554	9	111,109,188,119,160,82,106,71,40,	0,111,220,408,527,687,769,875,946,	49555711,49556316,49556548,49556874,49557089,49558896,49559933,49560621,49580514,
1971	0	0	1040	1	1	0	0	+	Isoform_40465_22	1973	0	1972	chr19	58617616	16324830	16327841	3	168,817,986,	0,168,985,	16324830,16325215,16326855,
618	0	0	2776	0	0	0	0	+	Isoform_40629_2326	619	0	618	chr19	58617616	17859922	17863316	5	52,180,130,110,146,	0,52,232,362,472,	17859922,17861292,17862093,17862917,17863170,
2849	0	0	724	2	6	2	2	+	Isoform_40648_15	2856	0	2855	chr19	58617616	53538424	53541999	2	67,2784,	0,67,	53538424,53539215,
2332	0	0	6069	4	7	0	0	-	Isoform_41155_13	2339	0	2339	chr19	58617616	13834515	13842916	2	2191,141,	0,2191,	13834515,13842775,
800	0	0	4353	0	0	0	0	+	Isoform_41416_12	801	0	800	chr19	58617616	48325397	48330550	5	213,93,103,141,250,	0,213,306,409,550,	48325397,48326829,48327520,48329351,48330300,
1508	0	0	3223	0	0	0	0	-	Isoform_41659_6	1508	0	1508	chr19	58617616	35540737	35545468	4	847,324,187,150,	0,847,1171,1358,	35540737,35541750,35542910,35545318,
1168	0	0	2320	0	0	0	0	-	Isoform_41760_66	1168	0	1168	chr19	58617616	40422502	40425990	2	1044,124,	0,1044,	40422502,40425866,
807	0	0	3459	1	1	0	0	+	Isoform_41783_27	808	0	808	chr19	58617616	50418939	50423205	3	46,28,733,	0,46,74,	50418939,50419945,50422472,
648	0	0	3584	0	0	0	0	+	Isoform_42740_62	648	0	648	chr19	58617616	49487609	49491841	8	35,63,66,102,86,60,123,113,	0,35,98,164,266,352,412,535,	49487609,49489849,49490231,49490474,49490778,49491039,49491424,49491728,
1343	0	0	9619	0	0	0	0	-	Isoform_42962_25	1344	1	1344	chr19	58617616	50333802	50344764	9	299,99,145,123,200,119,124,142,92,	1,300,399,544,667,867,986,1110,1252,	50333802,50334306,50334828,50335058,50336505,50337016,50337324,50337533,50344672,
639	0	0	3205	0	0	0	0	-	Isoform_43504_1617	639	0	639	chr19	58617616	48615330	48619174	7	117,70,124,99,108,87,34,	0,117,187,311,410,518,605,	48615330,48615876,48616078,48616725,48617315,48617790,48619140,
1342	0	0	2750	2	2	1	1	+	Isoform_43526_5	1347	0	1344	chr19	58617616	41877276	41881369	4	107,664,69,503,	0,107,771,840,	41877276,41878989,41880669,41880866,
1360	0	0	2128	1	1	0	0	-	Isoform_43988_24	1363	1	1362	chr19	58617616	40440843	40444331	2	1243,117,	1,1244,	40440843,40444214,
636	0	0	15519	0	0	0	0	+	Isoform_44244_5	638	0	636	chr19	58617616	11987653	12003808	3	170,49,417,	0,170,219,	11987653,12001773,12003391,
1740	0	0	816	2	2	2	2	+	Isoform_44291_61	1742	0	1742	chr19	58617616	39406848	39409406	2	80,1662,	0,80,	39406848,39407744,
3543	0	0	35415	0	0	1	1	-	Isoform_45088_6	3543	0	3543	chr19	58617616	15380049	15419008	13	381,96,131,106,1697,64,71,97,454,241,33,75,98,	0,381,477,608,714,2411,2475,2546,2643,3097,3338,3371,3446,	15380049,15380516,15397149,15397519,15397713,15400294,15400793,15400946,15401149,15403474,15404009,15410519,15418910,
960	0	0	1691	1	1	0	0	-	Isoform_45116_31	971	5	966	chr19	58617616	17402941	17405592	5	385,145,61,67,302,	5,390,535,596,663,	17402941,17403679,17404128,17404370,17405290,
1700	0	0	2133	2	2	0	0	+	Isoform_45330_6	1702	0	1702	chr19	58617616	1269333	1273166	6	77,109,107,139,82,1186,	0,77,186,293,432,514,	1269333,1270927,1271139,1271328,1271550,1271980,
1546	0	0	16950	0	0	0	0	-	Isoform_45447_8	1549	3	1549	chr19	58617616	15380052	15398548	5	378,96,131,106,835,	3,381,477,608,714,	15380052,15380516,15397149,15397519,15397713,
1046	0	0	3407	0	0	1	1	-	Isoform_45600_8	1046	0	1046	chr19	58617616	1397092	1401546	6	407,111,68,64,146,251,	0,407,518,586,650,796,	1397092,1398915,1399127,1399523,1399792,1401295,
682	0	0	3578	2	3	0	0	-	Isoform_45635_6	685	0	685	chr19	58617616	58388659	58392919	2	170,512,	0,170,	58388659,58392407,
1124	0	0	2080	0	0	1	1	-	Isoform_45960_7	1127	3	1127	chr19	58617616	58555714	58558919	7	515,64,104,39,95,82,226,	3,518,582,686,725,820,902,	58555714,58556315,58556686,58556891,58557062,58558272,58558693,
654	0	0	1363	0	0	0	0	+	Isoform_46021_40	657	0	654	chr19	58617616	7680835	7682852	2	43,611,	0,43,	7680835,7682241,
1664	0	0	7824	2	6	1	2	+	Isoform_46041_5	1671	0	1670	chr19	58617616	46601289	46610779	2	152,1514,	0,152,	46601289,46609265,
872	0	0	3166	0	0	0	0	-	Isoform_46043_94	873	1	873	chr19	58617616	12730642	12734680	3	426,78,368,	1,427,505,	12730642,12731343,12734312,
1069	0	0	10202	1	9	0	0	+	Isoform_46114_69	1079	1	1079	chr19	58617616	45001466	45012737	3	219,48,802,	1,220,268,	45001466,45002948,45011935,
973	0	0	2080	0	0	0	0	+	Isoform_46727_26	973	0	973	chr19	58617616	1241772	1244825	4	219,154,89,511,	0,219,373,462,	1241772,1242455,1244096,1244314,
1396	0	0	7788	0	0	0	0	-	Isoform_47043_16	1401	5	1401	chr19	58617616	3053162	3062346	7	878,75,63,45,64,98,173,	5,883,958,1021,1066,1130,1228,	3053162,3054119,3055663,3056311,3057678,3061159,3062173,
2500	0	0	10443	1	1	0	0	+	Isoform_47158_5	2504	0	2501	chr19	58617616	18001148	18014091	8	425,67,148,103,257,163,158,1179,	0,425,492,640,743,1000,1163,1321,	18001148,18008710,18008970,18009591,18009782,18010195,18010571,18012912,
2477	0	0	8558	0	0	0	0	+	Isoform_47246_5	2477	0	2477	chr19	58617616	49877709	49888744	16	35,99,75,124,208,112,159,129,104,95,117,101,100,98,600,321,	0,35,134,209,333,541,653,812,941,1045,1140,1257,1358,1458,1556,2156,	49877709,49878142,49878497,49880278,49881267,49882040,49882241,49882763,49882972,49883650,49884252,49884458,49884658,49887475,49887717,49888423,
2466	0	0	35492	0	0	1	1	+	Isoform_47379_6	2466	0	2466	chr19	58617616	44955382	44993341	14	85,113,124,159,118,86,121,245,94,191,96,136,168,731,	0,85,198,322,481,599,685,806,1051,1145,1336,1432,1568,1736,	44955382,44961962,44973086,44974438,44977342,44985217,44986454,44987178,44988079,44990394,44990849,44991237,44992232,44992610,
1816	0	0	14127	0	0	0	0	+	Isoform_47400_9	1818	0	1816	chr19	58617616	54115772	54131715	14	25,185,61,84,98,107,170,158,90,128,73,129,99,409,	0,25,210,271,355,453,560,730,888,978,1106,1179,1308,1407,	54115772,54118270,54118572,54121859,54122496,54123453,54123748,54124498,54126527,54128072,54128304,54129056,54129271,54131306,
846	0	0	10852	0	0	0	0	+	Isoform_47413_6	847	0	846	chr19	58617616	1383883	1395581	7	59,37,69,106,295,89,191,	0,59,96,165,271,566,655,	1383883,1387810,1388524,1388832,1390870,1393241,1395390,
1548	0	0	4636	0	0	1	1	-	Isoform_47908_5	1548	0	1548	chr19	58617616	7695943	7702128	8	971,63,63,63,54,114,107,114,	0,971,1034,1097,1160,1214,1328,1435,	7695943,7697012,7697235,7697526,7698355,7698740,7699738,7702014,
485	0	0	1599	0	0	0	0	+	Isoform_48060_1886	486	0	485	chr19	58617616	1438406	1440490	4	22,86,235,142,	0,22,108,343,	1438406,1438806,1440018,1440348,
379	0	0	515	0	0	0	0	+	Isoform_48116_1042	379	0	379	chr19	58617616	8321501	8322395	4	68,48,139,124,	0,68,116,255,	8321501,8321655,8321952,8322271,
886	0	0	20348	0	0	0	0	-	Isoform_48125_18	897	1	887	chr19	58617616	51345170	51366404	6	211,159,63,159,159,135,	1,212,371,434,593,752,	51345170,51346899,51350328,51353131,51354149,51366269,
529	0	0	3736	0	0	0	0	+	Isoform_48520_7	529	0	529	chr19	58617616	50418940	50423205	4	45,28,73,383,	0,45,73,146,	50418940,50419945,50422472,50422822,
1563	0	0	17541	2	2	0	0	-	Isoform_4902_18	1567	2	1567	chr19	58617616	42198600	42217704	4	1229,141,120,73,	2,1231,1372,1492,	42198600,42209699,42215132,42217631,
1574	0	0	6872	1	1	0	0	-	Isoform_49036_13	1591	1	1576	chr19	58617616	3052909	3061355	6	1131,75,63,45,64,196,	1,1132,1207,1270,1315,1379,	3052909,3054119,3055663,3056311,3057678,3061159,
2256	0	0	8283	1	1	0	0	-	Isoform_49121_10	2259	2	2259	chr19	58617616	14408799	14419338	8	153,148,343,593,610,128,212,69,	2,155,303,646,1239,1849,1977,2189,	14408799,14409036,14409302,14409741,14410988,14412550,14413012,14419269,
1543	0	0	7427	1	1	3	3	-	Isoform_49427_6	1544	0	1544	chr19	58617616	48382582	48391555	5	745,253,159,101,288,	0,745,998,1157,1258,	48382582,48384229,48389552,48390423,48391267,
1201	0	0	1959	0	0	1	1	-	Isoform_49559_23	1201	0	1201	chr19	58617616	2233154	2236315	6	751,64,91,67,68,161,	0,751,815,906,973,1041,	2233154,2233997,2234149,2235761,2235922,2236154,
611	0	0	4276	0	0	0	0	+	Isoform_49705_48	612	0	611	chr19	58617616	3762675	3767562	3	143,166,302,	0,143,309,	3762675,3765165,3767260,
876	0	0	1564	0	0	0	0	-	Isoform_49850_9	876	0	876	chr19	58617616	4180121	4182561	2	788,88,	0,788,	4180121,4182473,
869	0	0	700	0	0	0	0	+	Isoform_50032_1386	869	0	869	chr19	58617616	48965310	48966879	4	299,147,126,297,	0,299,446,572,	48965310,48965769,48966280,48966582,
1251	0	0	2513	0	0	0	0	-	Isoform_50430_5	1251	0	1251	chr19	58617616	10832443	10836207	4	770,184,98,199,	0,770,954,1052,	10832443,10834933,10835255,10836008,
1275	0	0	12910	1	1	0	0	+	Isoform_50639_25	1277	1	1277	chr19	58617616	40751201	40765386	6	280,173,180,174,89,379,	1,281,454,634,808,897,	40751201,40757331,40759430,40762900,40763586,40765007,
911	0	0	11244	1	1	0	0	-	Isoform_50722_9	912	0	912	chr19	58617616	43607456	43619611	3	651,206,54,	0,651,857,	43607456,43614228,43619557,
2208	0	0	213	1	1	1	2	-	Isoform_50777_7	2209	0	2209	chr19	58617616	45074045	45076468	2	1817,393,	0,1817,	45074045,45076075,
3789	0	0	8585	3	5	0	0	+	Isoform_50788_7	3795	0	3794	chr19	58617616	50418938	50431312	6	47,28,73,215,151,3275,	0,47,75,148,363,514,	50418938,50419945,50422472,50422822,50423604,50428037,
736	0	0	6795	0	0	0	0	+	Isoform_50911_2433	737	0	736	chr19	58617616	58387270	58394801	6	69,109,210,129,99,120,	0,69,178,388,517,616,	58387270,58388136,58392975,58393358,58394496,58394681,
1641	0	0	21559	1	1	0	0	-	Isoform_50930_12	1645	3	1645	chr19	58617616	11505931	11529131	8	497,106,149,58,224,418,119,70,	3,500,606,755,813,1037,1455,1574,	11505931,11507456,11507701,11507990,11513055,11513803,11519074,11529061,
3499	0	0	7991	2	2	4	4	+	Isoform_51061_9	3504	0	3501	chr19	58617616	50419818	50431312	3	155,73,3275,	0,155,228,	50419818,50422472,50428037,
1759	0	0	4114	0	0	0	0	-	Isoform_51304_46	1764	0	1759	chr19	58617616	10333776	10339649	7	283,249,255,288,306,267,111,	0,283,532,787,1075,1381,1648,	10333776,10334159,10334527,10335065,10335670,10338681,10339538,
1890	0	0	18119	2	2	1	1	+	Isoform_51371_6	1900	8	1900	chr19	58617616	5131885	5151895	11	122,179,223,77,56,109,186,165,120,93,561,	8,130,309,532,609,665,774,960,1125,1245,1338,	5131885,5133882,5135338,5137261,5137620,5137961,5143966,5144247,5144782,5150357,5151334,
616	0	0	2061	0	0	0	0	-	Isoform_5275_9	625	0	616	chr19	58617616	47045906	47048583	3	346,93,177,	0,346,439,	47045906,47046592,47048406,
2368	0	0	15549	1	1	1	1	+	Isoform_5415_5	2369	0	2369	chr19	58617616	14034784	14052702	2	95,2274,	0,95,	14034784,14050428,
3744	0	0	1002	2	2	0	0	-	Isoform_5494_7	3746	0	3746	chr19	58617616	35540737	35545483	3	847,324,2573,	0,847,1171,	35540737,35541750,35542910,
1224	0	0	1387	0	0	0	0	-	Isoform_5778_18	1227	1	1225	chr19	58617616	14515780	14518391	3	390,581,253,	1,391,972,	14515780,14516465,14518138,
1058	0	0	389	0	0	0	0	+	Isoform_5849_7	1058	0	1058	chr19	58617616	12656508	12657955	2	548,510,	0,548,	12656508,12657445,
1191	0	0	778	0	0	0	0	+	Isoform_5945_47	1192	0	1191	chr19	58617616	55643650	55645619	2	124,1067,	0,124,	55643650,55644552,
1161	0	0	11373	0	0	0	0	+	Isoform_6202_7	1161	0	1161	chr19	58617616	41310241	41322775	5	115,456,279,130,181,	0,115,571,850,980,	41310241,41316383,41319573,41320340,41322594,
1875	0	0	4926	1	1	1	2	+	Isoform_6261_6	1904	0	1876	chr19	58617616	50476538	50483341	7	120,73,110,105,182,94,1193,	0,120,193,303,408,590,684,	50476538,50477928,50478956,50480110,50480580,50480883,50482148,
1139	0	0	1373	2	2	0	0	-	Isoform_6294_7	1141	0	1141	chr19	58617616	10566464	10568976	3	953,156,30,	0,953,1109,	10566464,10568512,10568946,
1129	0	0	2995	0	0	0	0	+	Isoform_6335_35	1132	3	1132	chr19	58617616	41877248	41881372	5	135,300,119,69,506,	3,138,438,557,626,	41877248,41878989,41879534,41880669,41880866,
727	0	0	4446	0	0	0	0	+	Isoform_6336_17	733	0	727	chr19	58617616	48325375	48330548	4	235,103,141,248,	0,235,338,479,	48325375,48327520,48329351,48330300,
1329	0	0	1379	2	2	0	0	+	Isoform_6338_6	1333	0	1331	chr19	58617616	10391382	10394090	2	324,1005,	0,324,	10391382,10393085,
1348	0	0	5571	1	1	0	0	-	Isoform_6467_7	1352	3	1352	chr19	58617616	18080075	18086994	4	926,127,60,235,	3,929,1056,1116,	18080075,18082149,18083431,18086759,
978	0	0	9487	0	0	0	0	+	Isoform_7090_27	978	0	978	chr19	58617616	36115478	36125943	6	196,144,97,192,73,276,	0,196,340,437,629,702,	36115478,36116040,36120709,36121526,36125450,36125667,
2276	0	0	12533	0	0	0	0	+	Isoform_7249_9	2276	0	2276	chr19	58617616	16143725	16158534	5	49,152,657,93,1325,	0,49,201,858,951,	16143725,16148723,16152551,16154398,16157209,
1773	0	0	1607	0	0	0	0	-	Isoform_7440_5	1773	0	1773	chr19	58617616	659781	663161	2	1658,115,	0,1658,	659781,663046,
1119	0	0	3574	0	0	0	0	+	Isoform_7463_1205	1119	0	1119	chr19	58617616	49487609	49492302	8	35,73,66,102,86,60,123,574,	0,35,108,174,276,362,422,545,	49487609,49489849,49490231,49490474,49490778,49491039,49491424,49491728,
1704	0	0	25572	1	1	1	1	+	Isoform_7754_5	1706	0	1705	chr19	58617616	10654357	10681634	11	130,93,230,178,148,92,96,112,98,112,416,	0,130,223,453,631,779,871,967,1079,1177,1289,	10654357,10670515,10670973,10671357,10677162,10678612,10679096,10679815,10680345,10681018,10681218,
1405	0	0	4736	1	1	1	1	+	Isoform_7872_65	1406	0	1406	chr19	58617616	17527268	17533410	3	127,131,1148,	0,127,258,	17527268,17530754,17532262,
1004	0	0	2190	0	0	0	0	-	Isoform_8160_5	1004	0	1004	chr19	58617616	35739253	35742447	4	373,379,200,52,	0,373,752,952,	35739253,35739709,35741023,35742395,
1210	0	0	3946	0	0	0	0	+	Isoform_8439_40	1210	0	1210	chr19	58617616	49335447	49340603	8	162,69,125,75,105,237,84,353,	0,162,231,356,431,536,773,857,	49335447,49335713,49336908,49337146,49337924,49338699,49339329,49340250,
1321	0	0	6872	1	1	0	0	-	Isoform_8517_15	1335	0	1322	chr19	58617616	3053163	3061356	6	877,75,63,45,64,197,	0,877,952,1015,1060,1124,	3053163,3054119,3055663,3056311,3057678,3061159,
1837	0	0	1744	1	2	0	0	-	Isoform_8555_17	1839	0	1839	chr19	58617616	1076512	1080093	3	1533,138,166,	0,1533,1671,	1076512,1079702,1079927,
785	0	0	11891	0	0	0	0	-	Isoform_8844_14	786	1	786	chr19	58617616	46838167	46850843	5	381,60,114,150,80,	1,382,442,556,706,	46838167,46838739,46839464,46845992,46850763,
825	0	0	1266	0	0	0	0	+	Isoform_8891_8	827	0	825	chr19	58617616	38930925	38933016	3	73,68,684,	0,73,141,	38930925,38931275,38932332,
1719	0	0	9114	4	4	5	6	+	Isoform_9029_14	1727	0	1723	chr19	58617616	35268973	35279812	10	190,47,119,201,151,88,59,95,129,646,	0,190,237,356,557,708,796,855,950,1079,	35268973,35269445,35269580,35269802,35270446,35270717,35271082,35278697,35278945,35279166,
2965	0	0	2151	7	7	5	6	+	Isoform_9119_7	2975	0	2972	chr19	58617616	1429986	1435108	2	376,2595,	0,376,	1429986,1432513,
1003	0	0	8632	0	0	0	0	+	Isoform_9544_57	1004	0	1003	chr19	58617616	17511650	17521285	5	310,108,102,141,342,	0,310,418,520,661,	17511650,17516172,17517287,17517709,17520943,
1466	0	0	8585	2	2	0	0	+	Isoform_9670_29	1468	0	1468	chr19	58617616	50418939	50428990	6	46,28,73,215,151,953,	0,46,74,147,362,513,	50418939,50419945,50422472,50422822,50423604,50428037,
1002	0	0	15137	1	1	0	0	-	Isoform_9729_14	1003	0	1003	chr19	58617616	18306937	18323076	5	618,184,99,42,59,	0,618,802,901,943,	18306937,18309677,18312603,18316023,18323017,
2502	0	0	10365	0	0	0	0	-	Isoform_9795_32	2502	0	2502	chr19	58617616	35887672	35900539	10	940,165,117,559,106,146,206,61,104,98,	0,940,1105,1222,1781,1887,2033,2239,2300,2404,	35887672,35889889,35890373,35895979,35896725,35896912,35897650,35898471,35898718,35900441,
917	0	0	93	1	1	0	0	-	Isoform_9971_7	918	0	918	chr19	58617616	45023767	45024777	2	164,753,	0,164,	45023767,45024024,
498	0	0	1632	0	0	0	0	+	Isoform_10490_49	498	0	498	chr2	242193529	97646062	97648192	4	127,74,100,197,	0,127,201,301,	97646062,97647066,97647343,97647995,
413	0	0	5060	0	0	0	0	-	Isoform_10581_10	413	0	413	chr2	242193529	240130827	240136300	3	261,73,79,	0,261,334,	240130827,240133932,240136221,
943	0	0	376826	0	0	1	5	-	Isoform_10587_13	943	0	943	chr2	242193529	88857165	89234939	4	518,36,317,77,	0,518,554,871,	88857165,88861220,89234178,89234862,
925	0	0	355826	0	0	0	0	-	Isoform_10663_45	925	0	925	chr2	242193529	88857165	89213916	4	518,38,295,74,	0,518,556,851,	88857165,88861885,89213423,89213842,
1246	0	0	14364	0	0	0	0	-	Isoform_10753_31	1246	0	1246	chr2	242193529	85394752	85410362	10	206,89,133,93,150,165,155,173,36,46,	0,206,295,428,521,671,836,991,1164,1200,	85394752,85395537,85398019,85398689,85399135,85401164,85401528,85401784,85402122,85410316,
1062	0	0	30881	0	0	0	0	+	Isoform_11196_6	1066	3	1065	chr2	242193529	227325238	227357181	7	189,112,221,170,89,85,196,	3,192,304,525,695,784,869,	227325238,227328677,227330625,227332418,227340291,227355676,227356985,
959	0	0	39549	0	0	0	0	+	Isoform_11385_13	962	0	959	chr2	242193529	126656159	126696667	3	153,84,722,	0,153,237,	126656159,126693863,126695945,
466	0	0	22601	0	0	1	3	-	Isoform_11860_5	466	0	466	chr2	242193529	152694388	152717458	3	234,132,103,	0,234,366,	152694388,152715994,152717355,
2001	0	0	161049	1	1	0	0	-	Isoform_11936_5	2004	2	2004	chr2	242193529	99979508	100142558	7	909,386,313,121,117,80,75,	2,911,1297,1610,1731,1848,1928,	99979508,100006631,100007147,100008811,100104401,100105503,100142483,
581	0	0	18849	0	0	0	0	+	Isoform_12429_10	588	7	588	chr2	242193529	60881590	60901020	4	260,143,149,29,	7,267,410,559,	60881590,60891682,60894396,60900991,
2215	0	0	15671	0	0	2	2	+	Isoform_12445_17	2215	0	2215	chr2	242193529	186486261	186504149	5	196,102,112,153,1654,	0,196,298,410,563,	186486261,186495232,186500181,186501272,186502495,
2271	0	0	2721	2	2	1	1	-	Isoform_12883_5	2276	3	2276	chr2	242193529	156325101	156330094	6	899,179,203,89,130,772,	3,902,1081,1284,1373,1503,	156325101,156326149,156326717,156327925,156328403,156329322,
443	0	0	11785	0	0	0	0	-	Isoform_13824_11	443	0	443	chr2	242193529	70281507	70293735	4	177,125,23,118,	0,177,302,325,	70281507,70288067,70289349,70293617,
2044	0	0	512	3	9	0	0	-	Isoform_15735_21	2055	2	2055	chr2	242193529	43224048	43226604	2	1704,340,	2,1706,	43224048,43226264,
1193	0	0	1342	0	0	0	0	-	Isoform_15738_40	1198	5	1198	chr2	242193529	38748822	38751357	3	883,181,129,	5,888,1069,	38748822,38750013,38751228,
1729	0	0	11391	1	1	1	1	+	Isoform_15919_16	1733	3	1733	chr2	242193529	30146964	30160085	3	98,165,1467,	3,101,266,	30146964,30156627,30158618,
1607	0	0	6812	0	0	0	0	+	Isoform_16010_17	1608	0	1607	chr2	242193529	68774938	68783357	2	482,1125,	0,482,	68774938,68782232,
1427	0	0	40805	0	0	0	0	-	Isoform_16355_6	1427	0	1427	chr2	242193529	65087878	65130110	6	812,132,96,96,73,218,	0,812,944,1040,1136,1209,	65087878,65088938,65090982,65097970,65104733,65129892,
1144	0	0	1269	2	2	1	1	+	Isoform_16786_6	1148	1	1147	chr2	242193529	74458465	74460879	4	206,103,177,659,	1,207,310,487,	74458465,74459642,74459872,74460220,
929	0	0	242260	1	1	1	3	-	Isoform_17503_29	930	0	930	chr2	242193529	88857165	89100357	4	518,34,302,78,	0,518,552,854,	88857165,88860567,89099852,89100279,
2354	0	0	961	2	2	2	2	-	Isoform_18272_6	2359	3	2359	chr2	242193529	219384587	219387904	4	1824,114,272,146,	3,1827,1941,2213,	219384587,219386664,219386891,219387758,
1443	0	0	27264	0	0	0	0	-	Isoform_19372_14	1443	0	1443	chr2	242193529	157415311	157444018	8	832,67,70,94,103,55,50,172,	0,832,899,969,1063,1166,1221,1271,	157415311,157418522,157427350,157430558,157430859,157434369,157434697,157443846,
937	0	0	169618	1	3	1	1	-	Isoform_19742_35	941	1	941	chr2	242193529	88857164	89027720	4	519,32,301,85,	1,520,552,853,	88857164,88861524,89027165,89027635,
541	0	0	2544	0	0	0	0	-	Isoform_19905_27	541	0	541	chr2	242193529	24790267	24793352	2	314,227,	0,314,	24790267,24793125,
674	0	0	3767	0	0	2	3	+	Isoform_20330_10	674	0	674	chr2	242193529	85577587	85582031	3	62,159,456,	0,62,221,	85577587,85579008,85581575,
2864	0	0	28809	2	3	0	0	-	Isoform_20342_7	2868	1	2868	chr2	242193529	165762984	165794657	3	2072,623,169,	1,2073,2696,	165762984,165770185,165794488,
1488	0	0	30893	1	1	0	0	-	Isoform_20513_5	1491	0	1489	chr2	242193529	202206185	202238566	5	1136,72,78,75,127,	0,1136,1208,1286,1361,	202206185,202210734,202214356,202220031,202238439,
931	0	0	285043	0	0	0	0	-	Isoform_2055_31	931	0	931	chr2	242193529	88857165	89143139	4	518,35,298,80,	0,518,553,851,	88857165,88860885,89142574,89143059,
1939	0	0	1847	1	1	1	1	-	Isoform_20883_5	1940	0	1940	chr2	242193529	42285615	42289402	2	764,1176,	0,764,	42285615,42288226,
1735	0	0	598	1	4	1	6	+	Isoform_21932_17	1740	0	1739	chr2	242193529	130372229	130374568	3	254,75,1412,	0,254,329,	130372229,130372872,130373156,
1822	0	0	57444	1	1	1	1	+	Isoform_22255_6	1823	0	1823	chr2	242193529	88691662	88750929	9	321,61,56,60,65,69,142,100,949,	0,321,382,438,498,563,632,774,874,	88691662,88698483,88700008,88729277,88734551,88735668,88736534,88737976,88749980,
536	0	0	2381	0	0	0	0	+	Isoform_22408_89	536	0	536	chr2	242193529	55232689	55235606	6	19,65,55,86,132,179,	0,19,84,139,225,357,	55232689,55232807,55233362,55234118,55234830,55235427,
2652	0	0	16022	1	2	2	2	+	Isoform_23251_6	2657	0	2654	chr2	242193529	237692215	237710891	2	306,2348,	0,306,	237692215,237708543,
1915	0	0	41558	0	0	2	2	-	Isoform_23540_5	1915	0	1915	chr2	242193529	230176498	230219973	15	226,143,99,69,150,81,150,69,78,84,84,267,169,148,100,	0,226,369,468,537,687,768,918,987,1065,1149,1233,1500,1669,1817,	230176498,230177537,230178156,230183571,230185993,230200884,230202578,230207990,230209930,230211469,230212346,230212760,230214949,230216780,230219873,
485	0	0	4158	0	0	0	0	+	Isoform_23943_17	487	0	485	chr2	242193529	207662379	207667022	2	143,342,	0,143,	207662379,207666680,
1792	0	0	20017	0	0	0	0	+	Isoform_24231_6	1795	0	1792	chr2	242193529	27629037	27650846	14	132,94,40,67,38,79,95,46,147,83,40,91,108,732,	0,132,226,266,333,371,450,545,591,738,821,861,952,1060,	27629037,27629858,27631026,27631833,27632632,27634845,27635139,27638209,27638884,27640042,27641239,27642428,27647835,27650114,
1366	0	0	149	0	0	1	1	-	Isoform_24271_6	1369	3	1369	chr2	242193529	156325101	156326617	2	899,468,	3,902,	156325101,156326149,
3141	0	0	656	1	4	4	6	+	Isoform_24592_5	3145	0	3145	chr2	242193529	96544431	96548234	2	771,2376,	0,771,	96544431,96545858,
944	0	0	364347	1	7	1	2	-	Isoform_24969_11	951	0	951	chr2	242193529	88857165	89222458	4	518,32,318,76,	0,518,550,868,	88857165,88861524,89221690,89222382,
684	0	0	31369	0	0	0	0	+	Isoform_25158_5	684	0	684	chr2	242193529	73926893	73958946	4	159,188,100,237,	0,159,347,447,	73926893,73946718,73958145,73958709,
943	0	0	364351	0	0	0	0	-	Isoform_26219_15	943	0	943	chr2	242193529	88857165	89222459	4	518,38,310,77,	0,518,556,866,	88857165,88861220,89221698,89222382,
1248	0	0	2383	0	0	0	0	-	Isoform_26616_26	1248	0	1248	chr2	242193529	219250283	219253914	3	1040,149,59,	0,1040,1189,	219250283,219251564,219253855,
953	0	0	2318	2	2	0	0	+	Isoform_26722_5	958	0	955	chr2	242193529	3558478	3561749	2	520,433,	0,520,	3558478,3561316,
1474	0	0	63116	1	1	2	2	-	Isoform_26976_6	1481	1	1476	chr2	242193529	239960741	240025333	10	445,109,86,55,80,122,87,216,169,107,	1,446,555,641,696,776,898,985,1201,1370,	239960741,239990073,240005209,240007315,240011616,240014738,240018552,240021196,240022171,240025226,
596	0	0	188728	0	0	1	1	-	Isoform_27188_6	596	0	596	chr2	242193529	88857165	89046490	2	518,79,	0,518,	88857165,89046411,
429	0	0	741	0	0	0	0	-	Isoform_27225_62	434	5	434	chr2	242193529	27070482	27071652	3	239,138,52,	5,244,382,	27070482,27071325,27071600,
664	0	0	4929	0	0	0	0	+	Isoform_27364_1216	664	0	664	chr2	242193529	3575326	3580919	7	24,93,72,144,65,151,115,	0,24,117,189,333,398,549,	3575326,3575591,3575816,3576486,3577709,3580109,3580804,
1274	0	0	99974	0	0	0	0	+	Isoform_27404_10	1274	0	1274	chr2	242193529	60452235	60553483	5	431,143,102,330,268,	0,431,574,676,1006,	60452235,60462281,60468731,60545970,60553215,
1095	0	0	110571	0	0	1	1	+	Isoform_27805_7	1099	4	1099	chr2	242193529	42169398	42281065	7	238,183,130,174,129,26,216,	4,242,425,555,729,858,884,	42169398,42245504,42256500,42261120,42263177,42264705,42280849,
1976	0	0	20296	0	0	0	0	+	Isoform_28694_8	1977	0	1976	chr2	242193529	231786450	231808722	7	88,178,76,89,203,106,1236,	0,88,266,342,431,634,740,	231786450,231788554,231791732,231794262,231796105,231798858,231807486,
933	0	0	285040	0	0	0	0	-	Isoform_28867_7	945	0	933	chr2	242193529	88857165	89143138	4	518,39,297,79,	0,518,557,854,	88857165,88861220,89142575,89143059,
1271	0	0	18031	0	0	1	1	-	Isoform_29048_7	1272	1	1272	chr2	242193529	85394768	85414071	10	190,89,133,93,150,165,155,173,36,88,	1,191,280,413,506,656,821,976,1149,1185,	85394768,85395537,85398019,85398689,85399135,85401164,85401528,85401784,85402122,85413983,
516	0	0	271	0	0	1	1	+	Isoform_29222_113	516	0	516	chr2	242193529	84905883	84906671	2	234,283,	0,234,	84905883,84906388,
1974	0	0	26343	0	0	0	0	+	Isoform_29359_5	1974	0	1974	chr2	242193529	11746642	11774959	5	29,201,96,308,1340,	0,29,230,326,634,	11746642,11765532,11767762,11771371,11773619,
2049	0	0	5884	0	0	0	0	-	Isoform_2942_20	2049	0	2049	chr2	242193529	10440392	10448325	12	476,215,113,163,84,82,135,173,174,119,110,205,	0,476,691,804,967,1051,1133,1268,1441,1615,1734,1844,	10440392,10441508,10441816,10442011,10443229,10443489,10443701,10444094,10444473,10444930,10445154,10448120,
920	0	0	152386	0	0	2	3	-	Isoform_29455_5	921	1	921	chr2	242193529	88857168	89010477	4	515,31,302,75,	1,516,547,849,	88857168,88861220,89009975,89010402,
1675	0	0	587	0	0	0	0	-	Isoform_294_144	1675	0	1675	chr2	242193529	96143176	96145438	4	861,220,122,472,	0,861,1081,1203,	96143176,96144153,96144760,96144966,
1404	0	0	5601	2	2	1	1	+	Isoform_29602_11	1406	0	1406	chr2	242193529	196137481	196144487	4	248,180,49,928,	0,248,428,477,	196137481,196139619,196141248,196143559,
2401	0	0	3215	0	0	0	0	+	Isoform_29908_6	2401	0	2401	chr2	242193529	113197610	113203226	4	24,164,144,2069,	0,24,188,332,	113197610,113197749,113199082,113201157,
1438	0	0	8637	0	0	0	0	+	Isoform_30871_18	1438	0	1438	chr2	242193529	46941233	46951308	2	492,946,	0,492,	46941233,46950362,
3013	0	0	4458	1	1	0	0	+	Isoform_31512_6	3015	0	3014	chr2	242193529	219279420	219286891	9	98,101,110,54,123,93,103,71,2260,	0,98,199,309,363,486,579,682,753,	219279420,219279797,219280577,219281717,219281938,219282836,219283132,219283418,219284631,
1121	0	0	3886	2	2	1	1	+	Isoform_31713_37	1123	0	1123	chr2	242193529	231708531	231713539	4	220,72,94,736,	0,220,292,386,	231708531,231711347,231711889,231712803,
491	0	0	203	0	0	0	0	-	Isoform_31796_19	491	0	491	chr2	242193529	74471984	74472678	3	268,113,110,	0,268,381,	74471984,74472357,74472568,
1485	0	0	122952	0	0	0	0	+	Isoform_3192_5	1485	0	1485	chr2	242193529	10302909	10427346	5	268,86,402,106,623,	0,268,354,756,862,	10302909,10396834,10419733,10422982,10426723,
976	0	0	32188	0	0	1	1	-	Isoform_31935_10	985	2	978	chr2	242193529	24327317	24360482	2	798,179,	2,800,	24327317,24360303,
1196	0	0	35750	0	0	0	0	+	Isoform_32140_10	1199	0	1196	chr2	242193529	218217160	218254106	11	94,82,35,113,46,187,94,127,101,101,216,	0,94,176,211,324,370,557,651,778,879,980,	218217160,218217462,218225919,218228737,218234351,218238663,218239390,218245419,218249363,218249820,218253890,
941	0	0	364351	1	1	1	1	-	Isoform_33086_9	942	0	942	chr2	242193529	88857165	89222458	4	518,35,313,76,	0,518,553,866,	88857165,88861885,89221695,89222382,
848	0	0	7343	0	0	0	0	-	Isoform_33247_5	851	3	851	chr2	242193529	669213	677404	5	462,94,55,121,116,	3,465,559,614,735,	669213,669756,672807,675509,677288,
704	0	0	84052	0	0	0	0	+	Isoform_3375_35	719	15	719	chr2	242193529	60468727	60553483	3	106,330,268,	15,121,451,	60468727,60545970,60553215,
1443	0	0	28465	1	1	1	1	+	Isoform_3400_5	1444	0	1444	chr2	242193529	241637695	241667604	7	29,102,72,99,101,80,960,	0,29,131,203,302,403,483,	241637695,241651009,241651263,241653511,241654545,241659107,241666644,
691	0	0	2866	0	0	0	0	-	Isoform_34174_20	697	3	694	chr2	242193529	175178146	175181703	5	256,194,81,112,48,	3,259,453,534,646,	175178146,175179056,175180097,175181354,175181655,
1505	0	0	4958	0	0	0	0	-	Isoform_3429_6	1505	0	1505	chr2	242193529	38744894	38751357	9	293,36,54,111,75,449,177,181,129,	0,293,329,383,494,569,1018,1195,1376,	38744894,38746143,38746693,38748046,38748578,38748897,38749528,38750013,38751228,
925	0	0	152385	0	0	1	1	-	Isoform_34838_16	925	0	925	chr2	242193529	88857165	89010476	4	518,32,301,74,	0,518,550,851,	88857165,88861524,89009976,89010402,
1043	0	0	3750	0	0	0	0	+	Isoform_36367_7	1049	0	1043	chr2	242193529	27212357	27217150	7	250,122,72,72,122,98,307,	0,250,372,444,516,638,736,	27212357,27213176,27215320,27215473,27215631,27216522,27216843,
1443	0	0	24361	0	0	0	0	-	Isoform_3653_15	1450	2	1445	chr2	242193529	151802617	151828421	6	707,152,84,148,61,291,	2,709,861,945,1093,1154,	151802617,151806820,151812356,151814168,151815138,151828130,
2531	0	0	78701	1	1	1	1	+	Isoform_37001_7	2532	0	2532	chr2	242193529	233060339	233141572	6	273,64,151,172,141,1731,	0,273,337,488,660,801,	233060339,233079334,233122106,233125747,233130507,233139841,
480	0	0	254	0	0	0	0	+	Isoform_37093_5	480	0	480	chr2	242193529	174594355	174595089	2	238,242,	0,238,	174594355,174594847,
1056	0	0	5407	0	0	0	0	-	Isoform_37185_11	1058	2	1058	chr2	242193529	38744895	38751358	8	292,36,54,111,75,177,181,130,	2,294,330,384,495,570,747,928,	38744895,38746143,38746693,38748046,38748578,38749528,38750013,38751228,
1767	0	0	32070	1	6	0	0	-	Isoform_37534_33	1775	2	1775	chr2	242193529	127048031	127081868	14	602,102,111,90,145,83,76,86,108,96,95,55,81,37,	2,604,706,817,907,1052,1135,1211,1297,1405,1501,1596,1651,1732,	127048031,127050420,127050801,127051153,127059010,127062114,127063570,127063932,127068923,127069994,127070552,127070761,127076625,127081831,
1660	0	0	2133	0	0	0	0	-	Isoform_37668_126	1660	0	1660	chr2	242193529	136114354	136118147	2	1558,102,	0,1558,	136114354,136118045,
1632	0	0	406	1	2	1	1	-	Isoform_38130_8	1636	2	1636	chr2	242193529	9628928	9630967	2	1606,27,	2,1608,	9628928,9630940,
2997	0	0	8918	1	1	1	1	+	Isoform_387_6	3005	2	3000	chr2	242193529	200811919	200823835	12	71,74,177,95,66,136,110,171,147,139,123,1689,	2,73,147,324,419,485,621,731,902,1049,1188,1311,	200811919,200813207,200815340,200815666,200816324,200817105,200817973,200818222,200818754,200819981,200821182,200822146,
2356	0	0	3645	2	2	2	2	+	Isoform_39165_9	2367	5	2363	chr2	242193529	218399936	218405939	6	221,149,102,57,186,1643,	5,226,375,477,534,720,	218399936,218401563,218402113,218402348,218403231,218404296,
1072	0	0	34483	0	0	3	3	-	Isoform_39686_6	1072	0	1072	chr2	242193529	84423748	84459306	9	24,189,152,84,58,213,117,104,134,	0,24,213,365,449,507,720,837,941,	84423748,84425414,84431507,84433351,84441046,84441246,84443283,84449648,84459172,
896	0	0	4255	0	0	0	0	-	Isoform_39752_7	896	0	896	chr2	242193529	108746229	108751380	3	569,210,117,	0,569,779,	108746229,108748919,108751263,
743	0	0	271	0	0	0	0	+	Isoform_39975_12	743	0	743	chr2	242193529	84905657	84906671	2	460,283,	0,460,	84905657,84906388,
714	0	0	3410	0	0	0	0	+	Isoform_40283_10	715	0	714	chr2	242193529	101002294	101006418	4	21,107,126,460,	0,21,128,254,	101002294,101002701,101004157,101005958,
1976	0	0	13895	0	0	1	1	+	Isoform_40303_6	1978	0	1976	chr2	242193529	96536754	96552626	8	76,116,139,53,311,160,228,894,	0,76,192,331,384,695,855,1083,	96536754,96547401,96549320,96549752,96549974,96550573,96551098,96551732,
2083	0	0	22067	1	1	0	0	-	Isoform_41404_7	2086	2	2086	chr2	242193529	238264642	238288792	9	948,143,52,202,122,155,63,249,149,	2,950,1093,1145,1347,1469,1624,1687,1936,	238264642,238268055,238268922,238271311,238273069,238275742,238277130,238277706,238288643,
1538	0	0	81266	3	3	0	0	+	Isoform_41409_10	1541	0	1541	chr2	242193529	180980616	181063420	6	357,219,51,133,148,630,	0,357,576,627,760,908,	180980616,180982017,180984042,181057692,181060664,181062790,
3099	0	0	7128	0	0	0	0	+	Isoform_41822_22	3100	1	3100	chr2	242193529	240568498	240578725	11	616,141,152,117,236,114,113,109,231,143,1127,	1,617,758,910,1027,1263,1377,1490,1599,1830,1973,	240568498,240572422,240573109,240573774,240574112,240574514,240575029,240575501,240576534,240576847,240577598,
1481	0	0	30466	0	0	1	1	-	Isoform_4212_6	1483	2	1483	chr2	242193529	37292833	37324781	3	438,943,101,	2,440,1383,	37292833,37316236,37324680,
619	0	0	1798	0	0	0	0	+	Isoform_42410_10	621	0	619	chr2	242193529	218270520	218272937	3	82,169,368,	0,82,251,	218270520,218271380,218272569,
666	0	0	8090	0	0	0	0	-	Isoform_42511_17	668	0	666	chr2	242193529	24067587	24076343	4	264,139,119,144,	0,264,403,522,	24067587,24068320,24074075,24076199,
2140	0	0	11391	0	0	0	0	+	Isoform_43680_14	2140	0	2140	chr2	242193529	30147002	30160533	3	60,165,1915,	0,60,225,	30147002,30156627,30158618,
1897	0	0	122779	0	0	1	1	+	Isoform_44108_6	1900	0	1897	chr2	242193529	10302909	10427586	6	268,86,173,402,106,863,	0,268,354,527,929,1035,	10302909,10396834,10408561,10419733,10422982,10426723,
795	0	0	2500	0	0	0	0	+	Isoform_44330_5	800	1	796	chr2	242193529	206159630	206162925	7	54,101,123,127,67,126,197,	1,55,156,279,406,473,599,	206159630,206159958,206160587,206161345,206162037,206162488,206162728,
1206	0	0	9367	1	3	0	0	+	Isoform_44387_14	1209	0	1209	chr2	242193529	26244926	26255499	3	64,72,1070,	0,64,136,	26244926,26254246,26254429,
848	0	0	93	1	1	1	3	-	Isoform_44631_6	849	0	849	chr2	242193529	200826441	200827385	2	187,664,	0,187,	200826441,200826721,
1196	0	0	3812	0	0	1	1	+	Isoform_45326_701	1196	0	1196	chr2	242193529	231708527	231713536	5	224,72,94,74,733,	0,224,296,390,464,	231708527,231711347,231711889,231712442,231712803,
933	0	0	169616	0	0	0	0	-	Isoform_45401_7	955	22	955	chr2	242193529	88857165	89027714	4	518,38,298,79,	22,540,578,876,	88857165,88860567,89027168,89027635,
1097	0	0	11923	0	0	0	0	-	Isoform_4591_10	1098	1	1098	chr2	242193529	189771313	189784333	5	589,152,181,110,65,	1,590,742,923,1033,	189771313,189775564,189782421,189783013,189784268,
1226	0	0	18031	0	0	0	0	-	Isoform_46209_7	1227	1	1227	chr2	242193529	85394755	85414012	10	203,89,133,93,150,165,155,173,36,29,	1,204,293,426,519,669,834,989,1162,1198,	85394755,85395537,85398019,85398689,85399135,85401164,85401528,85401784,85402122,85413983,
1451	0	0	5260	1	1	0	0	+	Isoform_46400_5	1455	0	1452	chr2	242193529	208312237	208318948	4	58,130,181,1082,	0,58,188,369,	208312237,208314293,208315192,208317866,
1866	0	0	246	0	0	0	0	+	Isoform_47471_5	1888	20	1886	chr2	242193529	85354768	85356880	2	61,1805,	20,81,	85354768,85355075,
1810	0	0	27611	2	2	1	1	+	Isoform_47609_6	1815	0	1812	chr2	242193529	230416217	230445639	4	111,75,163,1462,	0,111,186,349,	230416217,230417590,230442936,230444177,
962	0	0	35701	1	1	0	0	-	Isoform_47781_15	963	0	963	chr2	242193529	64107694	64144357	2	685,277,	0,685,	64107694,64144080,
375	0	0	7614	0	0	0	0	+	Isoform_47868_5	375	0	375	chr2	242193529	27771739	27779728	3	60,19,296,	0,60,79,	27771739,27772673,27779432,
735	0	0	9565	0	0	0	0	+	Isoform_48302_6	751	16	751	chr2	242193529	30146983	30157283	2	79,656,	16,95,	30146983,30156627,
1162	0	0	35750	0	0	0	0	+	Isoform_48335_31	1162	0	1162	chr2	242193529	218217190	218254102	11	64,82,35,113,46,187,94,127,101,101,212,	0,64,146,181,294,340,527,621,748,849,950,	218217190,218217462,218225919,218228737,218234351,218238663,218239390,218245419,218249363,218249820,218253890,
1884	0	0	16851	0	0	0	0	+	Isoform_48473_8	1886	0	1884	chr2	242193529	73234267	73253002	12	117,154,107,126,53,172,165,189,98,133,207,363,	0,117,271,378,504,557,729,894,1083,1181,1314,1521,	73234267,73239642,73240436,73243003,73243996,73244543,73247761,73248990,73249818,73250305,73251225,73252639,
925	0	0	285037	1	1	0	0	-	Isoform_49528_5	934	3	929	chr2	242193529	88857168	89143130	4	515,38,301,71,	3,518,556,857,	88857168,88860567,89142571,89143059,
920	0	0	242273	1	10	0	0	-	Isoform_49732_22	930	0	930	chr2	242193529	88857165	89100358	4	518,35,288,79,	0,518,553,841,	88857165,88861885,89099866,89100279,
366	0	0	2251	0	0	0	0	+	Isoform_49740_525	366	0	366	chr2	242193529	216498844	216501461	4	33,129,83,121,	0,33,162,245,	216498844,216499269,216499948,216501340,
806	0	0	2226	0	0	0	0	+	Isoform_51881_478	806	0	806	chr2	242193529	206159896	206162928	6	163,123,127,67,126,200,	0,163,286,413,480,606,	206159896,206160587,206161345,206162037,206162488,206162728,
1734	0	0	47034	2	2	0	0	+	Isoform_51948_5	1736	0	1736	chr2	242193529	48314668	48363436	5	146,142,551,101,794,	0,146,288,839,940,	48314668,48328560,48346200,48359046,48362642,
959	0	0	2978	0	0	0	0	-	Isoform_6170_8	961	2	961	chr2	242193529	231460545	231464482	5	19,198,478,117,147,	2,21,219,697,814,	231460545,231460668,231461539,231463199,231464335,
2062	0	0	37641	1	1	0	0	-	Isoform_7024_8	2066	0	2063	chr2	242193529	64104703	64144406	3	1596,140,326,	0,1596,1736,	64104703,64108239,64144080,
459	0	0	555	0	0	0	0	+	Isoform_7214_983	459	0	459	chr2	242193529	84905657	84906671	3	61,115,283,	0,61,176,	84905657,84906002,84906388,
724	0	0	1828	0	0	0	0	+	Isoform_7225_5	724	0	724	chr2	242193529	241881399	241883951	4	79,76,94,475,	0,79,155,249,	241881399,241882559,241883285,241883476,
2682	0	0	51055	0	0	0	0	-	Isoform_836_16	2682	0	2682	chr2	242193529	26190871	26244608	20	524,146,115,196,69,141,87,172,135,110,57,119,123,103,120,139,134,71,42,79,	0,524,670,785,981,1050,1191,1278,1450,1585,1695,1752,1871,1994,2097,2217,2356,2490,2561,2603,	26190871,26191482,26192309,26193576,26194569,26195091,26197690,26201148,26204061,26209779,26212569,26214442,26215052,26230191,26232159,26234216,26236854,26238933,26239101,26244529,
1830	0	0	16851	0	0	0	0	+	Isoform_8681_11	1832	2	1832	chr2	242193529	73234324	73253005	12	60,154,107,126,53,172,165,189,98,133,207,366,	2,62,216,323,449,502,674,839,1028,1126,1259,1466,	73234324,73239642,73240436,73243003,73243996,73244543,73247761,73248990,73249818,73250305,73251225,73252639,
2451	0	0	1688	0	0	0	0	-	Isoform_8734_16	2452	0	2451	chr2	242193529	156328576	156332715	2	2215,236,	0,2215,	156328576,156332479,
1127	0	0	15218	0	0	0	0	-	Isoform_8750_17	1127	0	1127	chr2	242193529	47160164	47176509	6	640,136,107,144,31,69,	0,640,776,883,1027,1058,	47160164,47161722,47162285,47162518,47170733,47176440,
2321	0	0	15600	1	1	1	4	+	Isoform_10125_18	2322	0	2322	chr20	64444167	57391400	57409325	3	418,124,1783,	0,418,542,	57391400,57392653,57407542,
2172	0	0	7933	0	0	0	0	+	Isoform_10171_11	2175	0	2172	chr20	64444167	45416133	45426238	12	210,178,128,101,87,88,98,166,201,166,84,665,	0,210,388,516,617,704,792,890,1056,1257,1423,1507,	45416133,45416516,45418851,45419294,45419503,45420135,45420331,45420527,45421382,45424215,45424495,45425573,
1860	0	0	29917	0	0	2	2	-	Isoform_10178_7	1860	0	1860	chr20	64444167	50081369	50113148	4	1545,126,149,42,	0,1545,1671,1820,	50081369,50084128,50096671,50113106,
1128	0	0	12724	0	0	0	0	-	Isoform_10462_9	1129	1	1129	chr20	64444167	44196913	44210765	4	826,114,118,70,	1,827,941,1059,	44196913,44202960,44206880,44210695,
2021	0	0	46689	0	0	0	0	+	Isoform_11311_5	2021	0	2021	chr20	64444167	1118603	1167313	7	299,153,83,186,54,159,1087,	0,299,452,535,721,775,934,	1118603,1125497,1127425,1135120,1163129,1164317,1166226,
1077	0	0	8066	0	0	1	1	-	Isoform_1188_16	1080	3	1080	chr20	64444167	2461641	2470785	7	298,126,139,153,112,152,98,	3,301,427,566,719,831,983,	2461641,2462635,2463088,2463746,2465707,2467606,2470687,
355	0	0	1060	0	0	0	0	+	Isoform_12738_408	355	0	355	chr20	64444167	62387105	62388520	6	31,68,64,72,56,64,	0,31,99,163,235,291,	62387105,62387320,62387610,62387842,62388308,62388456,
492	0	0	9691	0	0	0	0	-	Isoform_12844_7	492	0	492	chr20	64444167	35732057	35742240	4	78,50,64,300,	0,78,128,192,	35732057,35738967,35740823,35741940,
882	0	0	81163	0	0	0	0	+	Isoform_14928_19	882	0	882	chr20	64444167	47501912	47583957	2	107,775,	0,107,	47501912,47583182,
1296	0	0	14255	0	0	0	0	+	Isoform_17539_43	1297	0	1296	chr20	64444167	35542081	35557632	13	104,71,88,120,94,166,58,32,97,65,137,56,208,	0,104,175,263,383,477,643,701,733,830,895,1032,1088,	35542081,35542322,35542512,35542821,35547411,35548508,35548807,35555043,35556032,35556206,35556972,35557193,35557424,
2467	0	0	738	1	1	3	3	+	Isoform_18191_15	2470	0	2468	chr20	64444167	63740294	63743502	6	1185,188,101,280,92,624,	0,1185,1373,1474,1754,1846,	63740294,63741868,63742129,63742335,63742698,63742878,
780	0	0	615	1	1	0	0	+	Isoform_20673_106	781	0	781	chr20	64444167	63520766	63522161	4	128,80,78,494,	0,128,208,286,	63520766,63521283,63521511,63521667,
1252	0	0	12994	0	0	0	0	-	Isoform_20766_11	1268	0	1252	chr20	64444167	3753507	3767753	6	651,123,139,143,105,91,	0,651,774,913,1056,1161,	3753507,3754396,3755468,3758535,3760081,3767662,
737	0	0	1279	0	0	1	6	-	Isoform_20993_5	748	0	737	chr20	64444167	35740214	35742236	3	383,64,296,	0,383,447,	35740214,35740823,35741940,
1532	0	0	20472	1	1	0	0	+	Isoform_21157_7	1534	0	1533	chr20	64444167	58889181	58911185	12	172,73,58,120,98,55,74,59,121,131,68,503,	0,172,245,303,423,521,576,650,709,830,961,1029,	58889181,58895611,58903527,58903671,58905382,58909161,58909349,58909520,58909683,58909950,58910333,58910682,
1599	0	0	4719	1	1	0	0	-	Isoform_21666_10	1600	0	1600	chr20	64444167	64073187	64079505	6	857,235,75,122,98,212,	0,857,1092,1167,1289,1387,	64073187,64074143,64074466,64076524,64076856,64079293,
1530	0	0	4280	0	0	0	0	-	Isoform_22061_19	1536	0	1530	chr20	64444167	2658395	2664205	12	442,61,95,147,103,134,133,61,121,99,81,53,	0,442,503,598,745,848,982,1115,1176,1297,1396,1477,	2658395,2659524,2659698,2660029,2660262,2660456,2660696,2660908,2663445,2663659,2663924,2664152,
2536	0	0	27890	0	0	0	0	+	Isoform_2206_8	2538	0	2536	chr20	64444167	32819972	32850398	7	56,124,146,208,122,153,1727,	0,56,180,326,534,656,809,	32819972,32825924,32833716,32836633,32839734,32846617,32848671,
1160	0	0	12724	0	0	0	0	-	Isoform_22953_8	1160	0	1160	chr20	64444167	44196911	44210795	4	828,114,118,100,	0,828,942,1060,	44196911,44202960,44206880,44210695,
1246	0	0	1213	0	0	0	0	+	Isoform_23544_7	1247	0	1246	chr20	64444167	63736644	63739103	5	68,115,240,317,506,	0,68,183,423,740,	63736644,63737532,63737820,63738182,63738597,
877	0	0	5008	0	0	0	0	+	Isoform_24054_5	878	0	877	chr20	64444167	62302973	62308858	6	76,124,82,233,158,204,	0,76,200,282,515,673,	62302973,62306196,62307370,62307595,62308020,62308654,
1117	0	0	35309	1	1	0	0	+	Isoform_2425_14	1120	0	1118	chr20	64444167	44582608	44619034	4	123,70,174,750,	0,123,193,367,	44582608,44589796,44614533,44618284,
481	0	0	1642	0	0	0	0	+	Isoform_24434_18	481	0	481	chr20	64444167	18567435	18569558	2	161,320,	0,161,	18567435,18569238,
1034	0	0	664	2	2	1	1	+	Isoform_2680_5	1039	0	1036	chr20	64444167	34558642	34560341	4	266,56,107,606,	0,266,322,429,	34558642,34559207,34559346,34559735,
1374	0	0	45491	0	0	0	0	+	Isoform_27476_11	1376	1	1375	chr20	64444167	1118611	1165476	7	291,153,83,186,54,159,448,	1,292,445,528,714,768,927,	1118611,1125497,1127425,1135120,1163129,1164317,1165028,
1851	0	0	176199	2	3	1	1	+	Isoform_27541_5	1858	3	1857	chr20	64444167	37694065	37872116	16	87,189,107,140,98,94,92,73,59,149,182,98,81,138,73,192,	3,90,279,386,526,624,718,810,883,942,1091,1273,1371,1452,1590,1663,	37694065,37732878,37737377,37746467,37757558,37765196,37767952,37777344,37777653,37779186,37802866,37840101,37842338,37859898,37860271,37871924,
1630	0	0	30342	1	1	1	1	-	Isoform_2835_9	1631	0	1631	chr20	64444167	35115365	35147338	9	568,122,145,125,212,126,106,40,187,	0,568,690,835,960,1172,1298,1404,1444,	35115365,35118597,35123889,35126250,35134737,35137879,35142372,35144978,35147151,
968	0	0	5700	0	0	0	0	-	Isoform_2841_7	969	1	969	chr20	64444167	62136731	62143399	7	218,63,120,123,125,127,192,	1,219,282,402,525,650,777,	62136731,62137363,62138170,62139074,62139780,62140817,62143207,
981	0	0	2919	0	0	0	0	+	Isoform_29465_7	985	0	981	chr20	64444167	23350874	23354774	2	187,794,	0,187,	23350874,23353980,
789	0	0	3506	0	0	0	0	-	Isoform_30139_12	790	1	790	chr20	64444167	23633658	23637953	3	341,114,334,	1,342,456,	23633658,23635253,23637619,
643	0	0	4716	0	0	0	0	-	Isoform_30465_10	643	0	643	chr20	64444167	2465427	2470786	3	392,152,99,	0,392,544,	2465427,2467606,2470687,
472	0	0	10137	0	0	0	0	+	Isoform_31767_69	472	0	472	chr20	64444167	49278643	49289252	4	73,105,86,208,	0,73,178,264,	49278643,49279103,49280484,49289044,
949	0	0	1487	0	0	0	0	+	Isoform_32393_5	953	4	953	chr20	64444167	408328	410764	3	451,145,353,	4,455,600,	408328,409880,410411,
979	0	0	239	0	0	0	0	+	Isoform_33085_27	980	0	979	chr20	64444167	31605291	31606509	2	522,457,	0,522,	31605291,31606052,
2404	0	0	6756	2	2	0	0	+	Isoform_33135_5	2408	0	2406	chr20	64444167	62804837	62813997	7	193,69,79,79,67,149,1768,	0,193,262,341,420,487,636,	62804837,62807536,62808246,62809584,62810498,62811461,62812229,
1542	0	0	22563	1	4	1	3	-	Isoform_33819_18	1549	3	1549	chr20	64444167	1368980	1393088	5	1092,165,113,48,127,	3,1095,1260,1373,1421,	1368980,1372075,1375490,1392833,1392961,
2631	0	0	818	1	1	2	2	-	Isoform_36009_6	2640	8	2640	chr20	64444167	45838239	45841690	2	773,1860,	8,781,	45838239,45839830,
958	0	0	20604	1	1	0	0	+	Isoform_36110_9	962	0	959	chr20	64444167	18588044	18609606	5	71,119,91,236,441,	0,71,190,281,517,	18588044,18593514,18593730,18596005,18609165,
755	0	0	661	1	1	0	0	-	Isoform_36452_6	764	0	756	chr20	64444167	45970773	45972189	2	687,68,	0,687,	45970773,45972121,
905	0	0	2919	0	0	0	0	+	Isoform_37371_37	910	0	905	chr20	64444167	23350878	23354702	2	183,722,	0,183,	23350878,23353980,
1154	0	0	81003	0	0	0	0	+	Isoform_37805_19	1163	8	1162	chr20	64444167	50795021	50877178	5	152,72,102,135,693,	8,160,232,334,469,	50795021,50818210,50830278,50841765,50876485,
534	0	0	10075	0	0	0	0	+	Isoform_39049_42	534	0	534	chr20	64444167	49278643	49289252	5	73,105,86,62,208,	0,73,178,264,326,	49278643,49279103,49280484,49280902,49289044,
2425	0	0	12703	1	1	0	0	+	Isoform_39255_8	2428	0	2426	chr20	64444167	4686456	4701584	2	56,2369,	0,56,	4686456,4699215,
1592	0	0	158	1	1	0	0	+	Isoform_43496_8	1596	0	1593	chr20	64444167	50190831	50192581	2	1378,214,	0,1378,	50190831,50192367,
1491	0	0	10568	0	0	0	0	-	Isoform_43741_11	1491	0	1491	chr20	64444167	58995189	59007248	6	570,163,151,180,164,263,	0,570,733,884,1064,1228,	58995189,58996638,58997602,59001464,59006321,59006985,
981	0	0	35309	0	0	0	0	+	Isoform_47470_5	981	0	981	chr20	64444167	44582581	44618871	4	150,70,174,587,	0,150,220,394,	44582581,44589796,44614533,44618284,
1491	0	0	99	0	0	0	0	-	Isoform_4800_10	1494	3	1494	chr20	64444167	45966884	45968474	2	750,741,	3,753,	45966884,45967733,
444	0	0	968	0	0	0	0	+	Isoform_48499_12	446	0	444	chr20	64444167	62387106	62388518	5	30,68,64,72,210,	0,30,98,162,234,	62387106,62387320,62387610,62387842,62388308,
428	0	0	2859	0	0	0	0	-	Isoform_51992_33	428	0	428	chr20	64444167	35738971	35742258	3	46,64,318,	0,46,110,	35738971,35740823,35741940,
558	0	0	2613	0	0	0	0	+	Isoform_5715_30	558	0	558	chr20	64444167	45934698	45937869	2	106,452,	0,106,	45934698,45937417,
610	0	0	2408	0	0	0	0	+	Isoform_5775_9	613	3	613	chr20	64444167	35772033	35775051	2	46,564,	3,49,	35772033,35774487,
1579	0	0	48647	0	0	0	0	+	Isoform_5821_8	1581	1	1580	chr20	64444167	56468656	56518882	9	110,95,94,140,79,114,55,96,796,	1,111,206,300,440,519,633,688,784,	56468656,56473300,56474677,56476984,56484110,56513314,56516934,56517105,56518086,
653	0	0	8881	0	0	0	0	-	Isoform_582_6	659	6	659	chr20	64444167	35268586	35278120	3	437,141,75,	6,443,584,	35268586,35272004,35278045,
2053	0	0	14444	0	0	0	0	+	Isoform_6118_7	2055	0	2053	chr20	64444167	381056	397553	4	113,291,293,1356,	0,113,404,697,	381056,388010,391286,396197,
1924	0	0	3350	1	1	2	3	-	Isoform_6258_5	1927	2	1927	chr20	64444167	48624254	48629531	4	1673,68,103,83,	2,1675,1743,1846,	48624254,48627547,48627860,48629448,
2515	0	0	20140	0	0	0	0	+	Isoform_6304_12	2516	0	2515	chr20	64444167	408306	430961	12	473,145,94,199,122,174,161,112,180,99,144,612,	0,473,618,712,911,1033,1207,1368,1480,1660,1759,1903,	408306,409880,417525,417731,419346,419557,420870,422126,427312,428490,428950,430349,
835	0	0	5474	0	0	0	0	+	Isoform_8229_5	839	0	835	chr20	64444167	44966505	44972814	2	98,737,	0,98,	44966505,44972077,
1715	0	0	49361	0	0	1	1	+	Isoform_9616_6	1716	0	1715	chr20	64444167	62238502	62289579	12	95,165,145,76,135,98,178,108,90,124,129,373,	0,95,260,405,481,616,714,892,1000,1090,1214,1343,	62238502,62256056,62259980,62263615,62272124,62273308,62279161,62281057,62281789,62284045,62286582,62289206,
2565	0	0	51254	0	0	0	0	+	Isoform_13676_17	2565	0	2565	chr21	46709983	36156826	36210645	5	117,164,182,171,1931,	0,117,281,463,634,	36156826,36164707,36199069,36200330,36208714,
1746	0	0	29596	4	4	0	0	-	Isoform_13893_8	1769	3	1753	chr21	46709983	31700759	31732101	6	412,604,162,45,84,439,	3,415,1019,1181,1226,1310,	31700759,31701775,31703764,31705422,31706273,31731662,
3122	0	0	22267	0	0	1	2	+	Isoform_170_6	3122	0	3122	chr21	46709983	29298841	29324232	2	112,3012,	0,112,	29298841,29321220,
1267	0	0	8226	0	0	0	0	-	Isoform_20616_8	1271	1	1268	chr21	46709983	44329892	44339385	7	434,97,172,230,47,19,268,	1,435,532,704,934,981,1000,	44329892,44330822,44331842,44333032,44335757,44337648,44339117,
1662	0	0	32405	0	0	0	0	+	Isoform_21017_13	1669	2	1664	chr21	46709983	33403438	33437505	7	178,133,206,149,160,158,678,	2,180,313,519,668,828,986,	33403438,33414887,33421479,33426883,33432176,33432713,33436827,
1418	0	0	17007	0	0	1	1	+	Isoform_2281_5	1418	0	1418	chr21	46709983	5022533	5040959	7	160,41,351,291,165,36,375,	0,160,201,552,843,1008,1044,	5022533,5025008,5026279,5027934,5032052,5033407,5040584,
1832	0	0	15469	0	0	0	0	-	Isoform_28059_6	1832	0	1832	chr21	46709983	29056327	29073628	15	225,120,165,72,116,88,67,179,138,62,181,150,80,91,98,	0,225,345,510,582,698,786,853,1032,1170,1232,1413,1563,1643,1734,	29056327,29060540,29061252,29061495,29062127,29062327,29062489,29063351,29064967,29066715,29066890,29067555,29069422,29070246,29073530,
751	0	0	11596	0	0	0	0	-	Isoform_28713_74	751	0	751	chr21	46709983	33903455	33915802	7	184,87,113,130,111,51,75,	0,184,271,384,514,625,676,	33903455,33903934,33907340,33909081,33912288,33914449,33915727,
2457	0	0	17102	1	1	1	1	+	Isoform_32142_6	2460	0	2458	chr21	46709983	45204682	45224242	3	54,179,2225,	0,54,233,	45204682,45220835,45222017,
374	0	0	6139	0	0	0	0	+	Isoform_32545_24	376	2	376	chr21	46709983	33543061	33549574	3	108,167,99,	2,110,277,	33543061,33546212,33549475,
1736	0	0	10706	1	1	0	0	-	Isoform_4140_12	1738	1	1738	chr21	46709983	44805619	44818061	4	1421,72,129,114,	1,1422,1494,1623,	44805619,44809046,44813975,44817947,
1227	0	0	5503	0	0	0	0	-	Isoform_4159_27	1232	5	1232	chr21	46709983	39342323	39349053	6	836,129,48,30,33,151,	5,841,970,1018,1048,1081,	39342323,39345145,39348291,39348421,39348544,39348902,
841	0	0	14711	0	0	0	0	-	Isoform_42237_6	845	3	844	chr21	46709983	39298076	39313628	5	506,60,30,59,186,	3,509,569,599,658,	39298076,39312840,39313071,39313240,39313442,
519	0	0	9879	0	0	1	1	-	Isoform_4223_13	521	2	521	chr21	46709983	25724503	25734902	4	174,125,171,50,	2,176,301,472,	25724503,25725225,25729630,25734852,
2936	0	0	75093	0	0	1	1	+	Isoform_43359_5	2936	0	2936	chr21	46709983	42219118	42297148	15	186,244,118,133,51,146,124,115,185,102,169,101,159,119,985,	0,186,430,548,681,732,878,1002,1117,1302,1404,1573,1674,1833,1952,	42219118,42225670,42271069,42273302,42276894,42282273,42284559,42285879,42287888,42288210,42290049,42291091,42291497,42294541,42296163,
4205	0	0	6366	4	10	3	3	+	Isoform_43740_7	4215	0	4215	chr21	46709983	42219146	42229720	2	158,4050,	0,158,	42219146,42225670,
1281	0	0	8229	0	0	0	0	-	Isoform_48248_18	1282	1	1282	chr21	46709983	44329890	44339400	7	436,94,172,230,47,19,283,	1,437,531,703,933,980,999,	44329890,44330822,44331842,44333032,44335757,44337648,44339117,
1274	0	0	453	1	1	1	1	-	Isoform_48275_8	1275	0	1275	chr21	46709983	39311886	39313614	4	1014,30,59,172,	0,1014,1044,1103,	39311886,39313071,39313240,39313442,
2809	0	0	32140	0	0	1	1	-	Isoform_8190_11	2811	2	2811	chr21	46709983	44885955	44920905	16	475,167,203,220,245,188,141,90,96,156,242,171,181,89,61,85,	2,477,644,847,1067,1312,1500,1641,1731,1827,1983,2225,2396,2577,2666,2727,	44885955,44886735,44888692,44889275,44889977,44891808,44893403,44894970,44899066,44900319,44901491,44903364,44906914,44910283,44910724,44920820,
876	0	0	77772	1	12	1	1	+	Isoform_10916_10	888	0	888	chr22	50818468	22822784	22901433	5	82,121,176,39,458,	0,82,203,379,418,	22822784,22822981,22856872,22899616,22900975,
878	0	0	72165	1	3	1	4	+	Isoform_10984_11	881	0	881	chr22	50818468	22822783	22895830	5	83,121,176,46,456,	0,83,204,380,426,	22822783,22822981,22856872,22893772,22895374,
883	0	0	77767	0	0	1	1	+	Isoform_11032_11	883	0	883	chr22	50818468	22822782	22901433	4	84,308,34,458,	0,84,392,426,	22822782,22822981,22899621,22900975,
869	0	0	232272	0	0	1	2	+	Isoform_11865_10	871	0	869	chr22	50818468	22668289	22901432	4	82,292,38,457,	0,82,374,412,	22668289,22668513,22899617,22900975,
545	0	0	2507	0	0	0	0	-	Isoform_1392_53	545	0	545	chr22	50818468	23971371	23974423	3	252,176,117,	0,252,428,	23971371,23973767,23974306,
881	0	0	136246	0	0	0	0	+	Isoform_14081_25	883	0	881	chr22	50818468	22758702	22895829	4	84,304,38,455,	0,84,388,426,	22758702,22758903,22893780,22895374,
1379	0	0	143244	0	0	0	0	+	Isoform_1459_5	1381	0	1379	chr22	50818468	44024302	44168925	13	149,90,71,103,141,116,59,20,62,69,102,73,324,	0,149,239,310,413,554,670,729,749,811,880,982,1055,	44024302,44093927,44100052,44119037,44131486,44132893,44136459,44140123,44147860,44151482,44157981,44163857,44168601,
1760	0	0	8905	0	0	0	0	+	Isoform_14682_10	1760	0	1760	chr22	50818468	39077066	39087731	8	312,154,295,115,154,289,116,325,	0,312,466,761,876,1030,1319,1435,	39077066,39078931,39080932,39081470,39083730,39086278,39087010,39087406,
2021	0	0	752	0	0	0	0	+	Isoform_15066_8	2021	0	2021	chr22	50818468	42576357	42579130	2	1935,86,	0,1935,	42576357,42579044,
1047	0	0	7923	2	2	1	3	-	Isoform_16112_9	1052	1	1050	chr22	50818468	41459719	41468692	4	768,167,24,91,	1,769,936,960,	41459719,41467447,41468123,41468601,
968	0	0	2944	0	0	0	0	-	Isoform_16240_10	968	0	968	chr22	50818468	36525260	36529172	2	871,97,	0,871,	36525260,36529075,
828	0	0	1173	0	0	0	0	+	Isoform_1806_11	828	0	828	chr22	50818468	21642298	21644299	3	225,197,406,	0,225,422,	21642298,21642861,21643893,
691	0	0	10173	0	0	0	0	+	Isoform_18848_5	707	14	705	chr22	50818468	37877766	37888630	3	405,81,205,	14,419,500,	37877766,37886764,37888425,
759	0	0	2019	0	0	0	0	-	Isoform_19736_11	761	2	761	chr22	50818468	31104779	31107557	4	507,35,36,181,	2,509,544,580,	31104779,31105657,31105929,31107376,
860	0	0	14248	1	12	1	1	+	Isoform_20373_26	872	0	872	chr22	50818468	22880723	22895832	4	80,277,46,458,	0,80,357,403,	22880723,22881096,22893772,22895374,
2988	0	0	36479	1	1	0	0	+	Isoform_20447_5	2989	0	2989	chr22	50818468	40370637	40410104	21	51,118,83,67,209,108,144,196,146,225,55,128,156,55,50,153,71,49,440,61,423,	0,51,169,252,319,528,636,780,976,1122,1347,1402,1530,1686,1741,1791,1944,2015,2064,2504,2565,	40370637,40400695,40401592,40402138,40404246,40404556,40405140,40405648,40406077,40406437,40407016,40407200,40407412,40407788,40408070,40408276,40408626,40408793,40408932,40409464,40409681,
1415	0	0	703	2	2	0	0	+	Isoform_20500_37	1417	0	1417	chr22	50818468	39520563	39522681	3	188,318,909,	0,188,506,	39520563,39521353,39521772,
1243	0	0	8031	1	1	0	0	-	Isoform_208_5	1246	2	1246	chr22	50818468	27909970	27919244	3	1139,31,73,	2,1141,1172,	27909970,27914316,27919171,
4324	0	0	8967	9	10	6	6	-	Isoform_22153_5	4336	2	4336	chr22	50818468	41433497	41446794	2	3910,420,	2,3912,	41433497,41446374,
878	0	0	530940	0	0	0	0	+	Isoform_23386_10	881	0	878	chr22	50818468	22369614	22901432	5	79,166,136,40,457,	0,79,245,381,421,	22369614,22369782,22395350,22899615,22900975,
990	0	0	30228	0	0	0	0	+	Isoform_23542_40	990	0	990	chr22	50818468	23803288	23834506	5	134,167,191,132,366,	0,134,301,492,624,	23803288,23816769,23825224,23833571,23834140,
1871	0	0	16434	3	3	0	0	-	Isoform_24451_7	1879	5	1879	chr22	50818468	36510859	36529164	15	141,284,143,130,86,131,148,133,113,71,86,137,46,133,89,	5,146,430,573,703,789,920,1068,1201,1314,1385,1471,1608,1654,1787,	36510859,36511502,36512459,36516477,36516704,36517300,36518762,36519404,36520575,36523208,36523894,36524595,36525663,36525998,36529075,
885	0	0	102452	1	1	0	0	+	Isoform_24758_35	886	0	886	chr22	50818468	22792493	22895830	4	85,298,46,456,	0,85,383,429,	22792493,22822981,22893772,22895374,
874	0	0	102460	1	6	0	0	+	Isoform_25037_11	880	0	880	chr22	50818468	22792496	22895830	5	82,121,176,39,456,	0,82,203,379,418,	22792496,22792695,22856872,22893779,22895374,
961	0	0	13259	0	0	0	0	-	Isoform_2580_6	965	4	965	chr22	50818468	36467395	36481615	4	522,124,263,52,	4,526,650,913,	36467395,36476732,36480574,36481563,
3672	0	0	50130	0	0	4	4	+	Isoform_25824_5	3672	0	3672	chr22	50818468	41833251	41887057	8	107,450,182,147,115,182,277,2216,	0,107,557,739,886,1001,1183,1460,	41833251,41866830,41868610,41870888,41875336,41875542,41880715,41884841,
1114	0	0	4651	0	0	0	0	-	Isoform_26247_22	1116	1	1115	chr22	50818468	20314279	20320044	5	545,141,101,161,166,	1,546,687,788,949,	20314279,20315335,20316118,20319638,20319878,
2488	0	0	504096	1	1	0	0	-	Isoform_28044_15	2496	3	2492	chr22	50818468	33254957	33761541	13	546,147,279,164,156,126,113,105,172,124,83,302,171,	3,549,696,975,1139,1295,1421,1534,1639,1811,1935,2018,2320,	33254957,33283201,33304228,33316084,33337645,33381918,33384191,33432160,33564847,33604434,33626243,33650366,33761370,
1779	0	0	2407	1	1	0	0	-	Isoform_28604_6	1782	2	1782	chr22	50818468	41916513	41920699	2	286,1493,	2,288,	41916513,41919206,
1870	0	0	16432	0	0	0	0	-	Isoform_28692_112	1873	3	1873	chr22	50818468	36510862	36529164	15	138,284,143,130,86,131,148,133,113,73,86,137,46,133,89,	3,141,425,568,698,784,915,1063,1196,1309,1382,1468,1605,1651,1784,	36510862,36511502,36512459,36516477,36516704,36517300,36518762,36519404,36520575,36523208,36523894,36524595,36525663,36525998,36529075,
1365	0	0	7933	1	2	0	0	+	Isoform_2872_12	1371	4	1371	chr22	50818468	37608825	37618123	3	78,85,1202,	4,82,167,	37608825,37614189,37616921,
2029	0	0	3627	1	1	1	2	-	Isoform_29451_6	2030	0	2030	chr22	50818468	29832608	29838266	2	1942,89,	0,1942,	29832608,29838177,
553	0	0	284	0	0	1	1	+	Isoform_29710_98	553	0	553	chr22	50818468	23894385	23895223	3	197,173,184,	0,197,370,	23894385,23894771,23895039,
887	0	0	141837	0	0	3	7	+	Isoform_31747_10	887	0	887	chr22	50818468	22758702	22901433	4	84,312,38,458,	0,84,396,434,	22758702,22822981,22899617,22900975,
493	0	0	4175	0	0	0	0	-	Isoform_31804_6	495	2	495	chr22	50818468	42086091	42090759	3	223,116,154,	2,225,341,	42086091,42087059,42090605,
710	0	0	2098	0	0	0	0	-	Isoform_31999_18	716	2	712	chr22	50818468	31104779	31107587	5	349,79,35,36,211,	2,351,430,465,501,	31104779,31105207,31105657,31105929,31107376,
877	0	0	108060	1	5	1	1	+	Isoform_32012_13	882	0	882	chr22	50818468	22792495	22901433	5	83,121,176,40,458,	0,83,204,380,420,	22792495,22792695,22856872,22899615,22900975,
883	0	0	147216	1	3	0	0	+	Isoform_32184_9	886	0	886	chr22	50818468	22758702	22906801	4	84,299,40,460,	0,84,383,423,	22758702,22822981,22904985,22906341,
879	0	0	141850	1	1	1	1	+	Isoform_33275_5	880	0	880	chr22	50818468	22758703	22901433	4	83,299,40,458,	0,83,382,422,	22758703,22822981,22899615,22900975,
1225	0	0	8822	0	0	0	0	+	Isoform_34284_12	1228	0	1225	chr22	50818468	37019758	37029805	3	16,619,590,	0,16,635,	37019758,37024191,37029215,
584	0	0	13477	0	0	1	1	-	Isoform_35880_6	584	0	584	chr22	50818468	41674814	41688876	3	381,121,83,	0,381,502,	41674814,41680243,41688793,
1593	0	0	28893	0	0	0	0	-	Isoform_3633_45	1593	0	1593	chr22	50818468	40826136	40856622	12	530,134,49,117,103,111,85,67,71,76,58,192,	0,530,664,713,830,933,1044,1129,1196,1267,1343,1401,	40826136,40827095,40829625,40830839,40832568,40835559,40835802,40840625,40844838,40848293,40850822,40856430,
885	0	0	77767	0	0	0	0	+	Isoform_37036_39	885	0	885	chr22	50818468	22822781	22901433	4	85,302,40,458,	0,85,387,427,	22822781,22822981,22899615,22900975,
876	0	0	141854	1	7	0	0	+	Isoform_37171_17	885	0	883	chr22	50818468	22758701	22901431	4	85,295,40,456,	0,85,380,420,	22758701,22822981,22899615,22900975,
1021	0	0	644	0	0	2	2	+	Isoform_38420_6	1024	0	1021	chr22	50818468	41621308	41622975	2	37,986,	0,37,	41621308,41621989,
884	0	0	72166	0	0	0	0	+	Isoform_38724_17	884	0	884	chr22	50818468	22822782	22895832	4	84,303,39,458,	0,84,387,426,	22822782,22822981,22893779,22895374,
2384	0	0	11299	2	2	0	0	+	Isoform_38859_8	2386	0	2386	chr22	50818468	50185910	50199593	9	66,67,79,167,141,111,140,364,1249,	0,66,133,212,379,520,631,771,1135,	50185910,50193026,50193575,50194339,50194899,50197240,50197448,50197822,50198344,
1608	0	0	2675	0	0	0	0	-	Isoform_40364_11	1611	3	1611	chr22	50818468	50525756	50530039	10	162,141,231,163,119,130,99,203,224,136,	3,165,306,537,700,819,949,1048,1251,1475,	50525756,50526000,50526245,50526575,50527164,50527587,50528511,50529135,50529495,50529903,
1745	0	0	11318	0	0	1	1	+	Isoform_41648_18	1745	0	1745	chr22	50818468	31944536	31957600	2	284,1462,	0,284,	31944536,31956138,
885	0	0	147213	0	0	0	0	+	Isoform_4238_46	885	0	885	chr22	50818468	22758701	22906799	4	85,302,40,458,	0,85,387,427,	22758701,22822981,22904985,22906341,
878	0	0	102454	1	4	1	4	+	Isoform_42454_10	882	0	882	chr22	50818468	22792494	22895830	4	84,296,46,456,	0,84,380,426,	22792494,22822981,22893772,22895374,
441	0	0	200783	0	0	0	0	+	Isoform_42643_5	443	0	441	chr22	50818468	40044828	40246052	5	170,74,91,68,38,	0,170,244,335,403,	40044828,40117054,40125771,40156114,40246014,
885	0	0	72163	0	0	0	0	+	Isoform_43432_12	885	0	885	chr22	50818468	22822782	22895830	4	84,312,33,456,	0,84,396,429,	22822782,22822981,22893785,22895374,
3447	0	0	144	0	0	1	1	+	Isoform_44170_5	3450	0	3447	chr22	50818468	42553962	42557554	2	1125,2323,	0,1125,	42553962,42555231,
2995	0	0	2543	3	8	1	1	-	Isoform_45162_26	3003	0	3003	chr22	50818468	39147116	39152655	2	2716,280,	0,2716,	39147116,39152375,
2012	0	0	101	0	0	0	0	+	Isoform_45248_12	2013	0	2012	chr22	50818468	39520565	39522678	2	1106,906,	0,1106,	39520565,39521772,
875	0	0	536311	3	3	0	0	+	Isoform_46429_8	878	0	878	chr22	50818468	22369615	22906801	5	78,199,98,40,460,	0,78,277,375,415,	22369615,22369782,22395383,22904985,22906341,
523	0	0	3639	0	0	0	0	+	Isoform_46591_28	523	0	523	chr22	50818468	37675639	37679801	4	72,80,172,199,	0,72,152,324,	37675639,37676985,37678482,37679602,
886	0	0	529923	0	0	1	2	+	Isoform_46667_5	886	0	886	chr22	50818468	22375988	22906799	4	71,319,38,458,	0,71,390,428,	22375988,22376182,22904987,22906341,
1480	0	0	17528	0	0	0	0	-	Isoform_46672_41	1480	0	1480	chr22	50818468	37225270	37244278	7	769,133,160,63,118,72,165,	0,769,902,1062,1125,1243,1315,	37225270,37226670,37231230,37231931,37232800,37241586,37244113,
1997	0	0	22647	0	0	1	1	-	Isoform_47803_6	2002	2	1999	chr22	50818468	32387592	32412237	12	507,120,111,189,176,160,157,157,100,68,79,174,	2,509,629,740,929,1105,1265,1422,1579,1679,1747,1826,	32387592,32392239,32393891,32395025,32396073,32397940,32399602,32401746,32406661,32408174,32408754,32412063,
547	0	0	1116	0	0	0	0	-	Isoform_47962_52	550	0	547	chr22	50818468	23752745	23754408	2	453,94,	0,453,	23752745,23754314,
844	0	0	10848	0	0	0	0	+	Isoform_4798_34	844	0	844	chr22	50818468	43151550	43163242	4	54,211,139,440,	0,54,265,404,	43151550,43159209,43161051,43162802,
866	0	0	75877	0	0	0	0	+	Isoform_48200_14	866	0	866	chr22	50818468	22819087	22895830	4	83,292,35,456,	0,83,375,410,	22819087,22819456,22893783,22895374,
1698	0	0	88092	1	1	1	1	+	Isoform_4860_5	1701	0	1699	chr22	50818468	29883198	29972989	5	161,53,87,50,1348,	0,161,214,301,351,	29883198,29957035,29970975,29971311,29971641,
884	0	0	83133	0	0	0	0	+	Isoform_49376_21	884	0	884	chr22	50818468	22822782	22906799	4	84,302,40,458,	0,84,386,426,	22822782,22822981,22904985,22906341,
695	0	0	1439	0	0	0	0	-	Isoform_49449_50	695	0	695	chr22	50818468	23765835	23767969	4	191,148,220,136,	0,191,339,559,	23765835,23766127,23767373,23767833,
826	0	0	2836	0	0	0	0	-	Isoform_7855_25	826	0	826	chr22	50818468	39529095	39532757	4	528,98,129,71,	0,528,626,755,	39529095,39529819,39532394,39532686,
1292	0	0	5446	0	0	0	0	-	Isoform_8171_4163	1292	0	1292	chr22	50818468	39312883	39319621	10	101,120,96,102,161,187,136,169,193,27,	0,101,221,317,419,580,767,903,1072,1265,	39312883,39313190,39313633,39314106,39314685,39315368,39316705,39317460,39318399,39319594,
1264	0	0	13002	0	0	0	0	-	Isoform_10280_16	1264	0	1264	chr3	198295559	195529058	195543324	2	843,421,	0,843,	195529058,195542903,
1909	0	0	6048	0	0	1	1	+	Isoform_11332_6	1909	0	1909	chr3	198295559	127672954	127680912	12	127,28,56,145,160,46,117,119,99,168,201,644,	0,127,155,211,356,516,562,679,798,897,1065,1266,	127672954,127674390,127674544,127675969,127676271,127676535,127676966,127677167,127677464,127677675,127679984,127680268,
1989	0	0	9202	0	0	1	1	-	Isoform_11569_7	1990	1	1990	chr3	198295559	50329788	50340980	6	939,116,298,105,107,425,	1,940,1056,1354,1459,1566,	50329788,50331333,50331558,50332049,50337904,50340555,
1408	0	0	23679	0	0	0	0	+	Isoform_12153_14	1410	0	1408	chr3	198295559	150603289	150628376	6	210,111,127,88,154,718,	0,210,321,448,536,690,	150603289,150622384,150623042,150624811,150627009,150627658,
2380	0	0	6742	0	0	1	1	+	Isoform_13306_6	2382	0	2380	chr3	198295559	49674377	49683500	22	36,133,127,94,76,164,138,92,41,122,61,98,52,89,139,83,81,89,191,103,107,264,	0,36,169,296,390,466,630,768,860,901,1023,1084,1182,1234,1323,1462,1545,1626,1715,1906,2009,2116,	49674377,49674488,49675182,49675693,49675890,49676055,49676377,49676608,49676776,49676902,49677572,49678851,49679592,49680540,49681100,49681721,49681886,49682347,49682545,49682842,49683039,49683236,
866	0	0	279	0	0	0	0	-	Isoform_13709_21	866	0	866	chr3	198295559	49357178	49358323	2	569,297,	0,569,	49357178,49358026,
915	0	0	29044	0	0	0	0	-	Isoform_15201_7	917	2	917	chr3	198295559	63833868	63863827	8	331,70,67,58,87,128,118,56,	2,333,403,470,528,615,743,861,	63833868,63835153,63835323,63836300,63837975,63838371,63839655,63863771,
821	0	0	4113	1	18	0	0	+	Isoform_1536_28	840	0	839	chr3	198295559	40457340	40462274	6	134,102,95,100,54,336,	0,134,236,331,431,485,	40457340,40457889,40458641,40461406,40461607,40461938,
552	0	0	14557	0	0	0	0	+	Isoform_16877_8	553	0	552	chr3	198295559	57227779	57242888	7	158,99,60,72,88,42,33,	0,158,257,317,389,477,519,	57227779,57235565,57237491,57238044,57240464,57242100,57242855,
1578	0	0	3498	0	0	0	0	-	Isoform_17522_7	1578	0	1578	chr3	198295559	49024333	49029409	13	71,84,144,145,144,96,91,200,88,207,102,49,157,	0,71,155,299,444,588,684,775,975,1063,1270,1372,1421,	49024333,49024494,49024658,49024895,49025125,49026323,49026518,49026686,49026959,49027709,49028430,49028757,49029252,
646	0	0	1620	0	0	0	0	-	Isoform_17629_1472	646	0	646	chr3	198295559	51993627	51995893	4	499,65,45,37,	0,499,564,609,	51993627,51995041,51995424,51995856,
1753	0	0	4435	0	0	0	0	+	Isoform_18929_7	1753	0	1753	chr3	198295559	186783578	186789766	11	61,46,133,140,169,110,144,138,90,80,642,	0,61,107,240,380,549,659,803,941,1031,1111,	186783578,186784431,186784563,186784961,186785882,186786163,186786501,186787126,186787494,186787802,186789124,
2289	0	0	1622	0	0	1	2	+	Isoform_1909_5	2289	0	2289	chr3	198295559	57556323	57560236	2	1364,927,	0,1364,	57556323,57559309,
785	0	0	7797	1	1	0	0	-	Isoform_20258_7	786	0	786	chr3	198295559	44753035	44761617	3	517,145,123,	0,517,662,	44753035,44754223,44761494,
1476	0	0	13006	0	0	2	2	+	Isoform_20624_5	1477	0	1476	chr3	198295559	9792612	9807096	6	93,119,112,96,171,887,	0,93,212,324,420,591,	9792612,9797658,9800184,9801660,9803842,9806209,
1416	0	0	301	5	8	1	1	-	Isoform_20649_5	1424	0	1424	chr3	198295559	50329027	50330745	2	379,1038,	0,379,	50329027,50329707,
1983	0	0	1703	0	0	0	0	+	Isoform_20751_231	1983	0	1983	chr3	198295559	23917149	23920835	4	24,182,137,1640,	0,24,206,343,	23917149,23917849,23918439,23919195,
688	0	0	3698	2	9	0	0	+	Isoform_21848_759	720	22	719	chr3	198295559	40457888	40462274	5	103,95,100,54,336,	22,125,220,320,374,	40457888,40458641,40461406,40461607,40461938,
976	0	0	69702	0	0	0	0	+	Isoform_21917_5	995	17	993	chr3	198295559	196739938	196810616	8	219,208,101,148,32,108,133,27,	17,236,444,545,693,725,833,966,	196739938,196782625,196801926,196803016,196805351,196806578,196807781,196810589,
523	0	0	23034	1	24	0	0	-	Isoform_22_5	550	3	550	chr3	198295559	142005067	142028624	2	477,46,	3,480,	142005067,142028578,
884	0	0	4737	0	0	0	0	+	Isoform_23523_13	884	0	884	chr3	198295559	196055177	196060798	4	124,82,59,619,	0,124,206,265,	196055177,196058283,196058573,196060179,
1214	0	0	6313	2	2	2	3	-	Isoform_23706_6	1216	0	1216	chr3	198295559	196496213	196503743	2	346,871,	0,346,	196496213,196502872,
501	0	0	4987	0	0	0	0	-	Isoform_23878_2693	504	3	504	chr3	198295559	12836051	12841539	4	172,182,101,46,	3,175,357,458,	12836051,12839348,12840141,12841493,
1580	0	0	58556	0	0	0	0	-	Isoform_2520_7	1580	0	1580	chr3	198295559	108162275	108222411	11	380,67,63,132,72,123,69,91,119,163,301,	0,380,447,510,642,714,837,906,997,1116,1279,	108162275,108163662,108165430,108166853,108167792,108191520,108206627,108213930,108218534,108219409,108222110,
2046	0	0	667	1	2	1	1	-	Isoform_26077_5	2050	2	2050	chr3	198295559	52401021	52403735	5	1400,73,93,161,320,	2,1402,1475,1568,1729,	52401021,52402601,52402778,52403137,52403415,
1517	0	0	10683	0	0	0	0	+	Isoform_26210_5	1520	0	1517	chr3	198295559	58306293	58318493	6	124,98,85,77,79,1054,	0,124,222,307,384,463,	58306293,58310308,58310506,58316514,58316914,58317439,
1547	0	0	31863	4	4	4	4	+	Isoform_27089_5	1556	0	1551	chr3	198295559	152268932	152302346	3	160,963,428,	0,160,1123,	152268932,152299404,152301918,
1116	0	0	32520	1	1	0	0	+	Isoform_27385_14	1117	0	1117	chr3	198295559	122577651	122611287	3	202,120,794,	0,202,322,	122577651,122605935,122610493,
1858	0	0	4464	0	0	0	0	+	Isoform_28076_7	1859	0	1858	chr3	198295559	186783578	186789900	11	61,46,133,169,110,144,138,90,80,111,776,	0,61,107,240,409,519,663,801,891,971,1082,	186783578,186784431,186784563,186785882,186786163,186786501,186787126,186787494,186787802,186788309,186789124,
1170	0	0	1147	0	0	0	0	+	Isoform_28648_5	1170	0	1170	chr3	198295559	51538724	51541041	2	191,979,	0,191,	51538724,51540062,
1610	0	0	12796	0	0	0	0	-	Isoform_28921_10	1610	0	1610	chr3	198295559	129169485	129183891	5	1085,199,93,117,116,	0,1085,1284,1377,1494,	129169485,129171078,129171445,129171654,129183775,
529	0	0	5068	0	0	1	1	-	Isoform_30396_8	529	0	529	chr3	198295559	101681096	101686694	6	119,64,137,111,76,23,	0,119,183,320,431,507,	101681096,101682428,101682770,101685817,101686481,101686671,
1640	0	0	3423	1	1	0	0	-	Isoform_30799_76	1641	0	1641	chr3	198295559	49024333	49029396	14	71,84,144,145,144,96,91,200,88,207,75,102,49,144,	0,71,155,299,444,588,684,775,975,1063,1270,1345,1447,1496,	49024333,49024494,49024658,49024895,49025125,49026323,49026518,49026686,49026959,49027709,49028247,49028430,49028757,49029252,
2360	0	0	7807	1	2	0	0	-	Isoform_31229_7	2367	0	2362	chr3	198295559	108212255	108222422	4	1766,119,163,312,	0,1766,1885,2048,	108212255,108218534,108219409,108222110,
1144	0	0	35678	0	0	0	0	+	Isoform_31415_6	1146	0	1144	chr3	198295559	182793500	182830322	4	286,117,90,651,	0,286,403,493,	182793500,182820259,182828119,182829671,
1611	0	0	12793	1	1	0	0	-	Isoform_33185_5	1615	3	1615	chr3	198295559	129169488	129183892	5	1082,202,93,117,117,	3,1085,1287,1380,1497,	129169488,129171078,129171445,129171654,129183775,
464	0	0	5187	0	0	0	0	+	Isoform_33783_419	468	0	464	chr3	198295559	197950194	197955845	5	27,43,153,145,96,	0,27,70,223,368,	197950194,197950935,197951158,197954002,197955749,
1915	0	0	7312	1	2	0	0	+	Isoform_33894_19	1918	1	1918	chr3	198295559	184174864	184184091	11	95,117,266,83,136,142,120,136,98,112,610,	1,96,213,479,562,698,840,960,1096,1194,1306,	184174864,184176950,184178856,184180168,184180848,184181084,184181695,184181911,184182150,184182756,184183481,
1135	0	0	10366	0	0	0	0	+	Isoform_33895_8	1136	1	1136	chr3	198295559	10115687	10127188	3	132,83,920,	1,133,216,	10115687,10125625,10126268,
575	0	0	3352	0	0	0	0	-	Isoform_34899_24	576	1	576	chr3	198295559	170866266	170870193	4	258,189,93,35,	1,259,448,541,	170866266,170868012,170868297,170870158,
548	0	0	18947	0	0	0	0	+	Isoform_35116_18	552	2	550	chr3	198295559	14178846	14198341	4	35,111,96,306,	2,37,148,244,	14178846,14181559,14183936,14198035,
2049	0	0	1637	0	0	0	0	+	Isoform_35435_14	2049	0	2049	chr3	198295559	23917149	23920835	4	90,182,137,1640,	0,90,272,409,	23917149,23917849,23918439,23919195,
689	0	0	39914	0	0	0	0	+	Isoform_35784_5	690	0	689	chr3	198295559	191329351	191369954	5	372,63,127,91,36,	0,372,435,562,653,	191329351,191357087,191357997,191361068,191369918,
1351	0	0	2587	1	1	1	1	-	Isoform_36184_9	1355	3	1355	chr3	198295559	15095207	15099146	3	1081,159,112,	3,1084,1243,	15095207,15096551,15099034,
2219	0	0	0	1	2	3	28	+	Isoform_36377_6	2227	2	2223	chr3	198295559	136862249	136864496	2	395,1830,	2,397,	136862249,136862666,
1447	0	0	1010	2	2	0	0	+	Isoform_36546_9	1450	0	1449	chr3	198295559	194136150	194138607	4	338,96,88,925,	0,338,434,522,	194136150,194136616,194136960,194137682,
3233	0	0	33622	1	1	1	1	+	Isoform_37691_6	3242	5	3239	chr3	198295559	196867930	196904786	6	143,1544,106,139,48,1254,	5,148,1692,1798,1937,1985,	196867930,196885150,196899665,196899923,196900364,196903532,
1241	0	0	3284	2	8	1	1	+	Isoform_37858_5	1252	0	1249	chr3	198295559	19947380	19951906	2	141,1101,	0,141,	19947380,19950805,
2174	0	0	19326	0	0	1	2	-	Isoform_384_6	2176	2	2176	chr3	198295559	108069529	108091031	3	1653,354,169,	2,1655,2009,	108069529,108079990,108090862,
1926	0	0	10533	0	0	0	0	-	Isoform_38582_22	1926	0	1926	chr3	198295559	9779972	9792431	9	577,186,110,104,142,106,251,234,216,	0,577,763,873,977,1119,1225,1476,1710,	9779972,9784027,9785315,9787005,9787198,9789508,9789712,9791259,9792215,
3239	0	0	8495	1	1	0	0	-	Isoform_39113_20	3240	0	3240	chr3	198295559	39141854	39153588	5	2190,315,338,245,151,	0,2190,2505,2843,3088,	39141854,39144136,39144918,39146477,39153437,
2997	0	0	8573	1	1	1	1	-	Isoform_39650_5	3000	2	3000	chr3	198295559	39142018	39153589	5	2026,315,260,245,152,	2,2028,2343,2603,2848,	39142018,39144136,39144996,39146477,39153437,
766	0	0	1637	0	0	0	0	+	Isoform_40687_116	766	0	766	chr3	198295559	23917149	23919552	4	90,182,137,357,	0,90,272,409,	23917149,23917849,23918439,23919195,
2050	0	0	28315	0	0	0	0	-	Isoform_41057_85	2050	0	2050	chr3	198295559	53225655	53256020	14	276,123,94,84,131,157,165,194,119,192,98,114,118,185,	0,276,399,493,577,708,865,1030,1224,1343,1535,1633,1747,1865,	53225655,53226755,53228055,53228275,53229006,53229279,53230456,53231356,53233155,53234982,53240250,53241131,53242124,53255835,
510	0	0	3419	0	0	0	0	-	Isoform_41375_23	510	0	510	chr3	198295559	170866264	170870193	4	260,122,93,35,	0,260,382,475,	170866264,170868012,170868297,170870158,
1484	0	0	6594	2	2	0	0	+	Isoform_42826_6	1490	0	1486	chr3	198295559	141738321	141746399	3	195,48,1241,	0,195,243,	141738321,141743508,141745158,
2177	0	0	20940	2	6	5	6	+	Isoform_42870_7	2183	0	2183	chr3	198295559	50236203	50259326	9	250,43,142,161,129,130,154,215,959,	0,250,293,435,596,725,855,1009,1224,	50236203,50252099,50252396,50253023,50256191,50256722,50256936,50257499,50258367,
782	0	0	3698	1	15	0	0	+	Isoform_43539_23	819	22	819	chr3	198295559	40457888	40462368	5	103,95,100,54,430,	22,125,220,320,374,	40457888,40458641,40461406,40461607,40461938,
2170	0	0	18053	0	0	1	2	+	Isoform_43871_10	2170	0	2170	chr3	198295559	101574205	101594430	5	74,163,75,56,1804,	0,74,237,312,368,	101574205,101579841,101585436,101590214,101592626,
1101	0	0	14651	0	0	1	2	+	Isoform_44421_6	1103	0	1101	chr3	198295559	196639779	196655533	2	96,1007,	0,96,	196639779,196654526,
1031	0	0	4683	0	0	0	0	+	Isoform_44435_1508	1031	0	1031	chr3	198295559	39406721	39412435	7	43,166,119,246,129,166,162,	0,43,209,328,574,703,869,	39406721,39407620,39408605,39410753,39411648,39411895,39412273,
710	0	0	5946	0	0	0	0	-	Isoform_44780_9	711	1	711	chr3	198295559	53885200	53891856	5	361,87,84,91,87,	1,362,449,533,624,	53885200,53885825,53886850,53888392,53891769,
947	0	0	9238	1	1	0	0	-	Isoform_45146_7	949	1	949	chr3	198295559	157149959	157160144	8	18,105,100,65,121,110,75,353,	1,19,124,224,289,410,520,595,	157149959,157150064,157150281,157152176,157153035,157158865,157159404,157159791,
463	0	0	5521	0	0	0	0	+	Isoform_47047_9	464	1	464	chr3	198295559	120596340	120602324	3	199,147,117,	1,200,347,	120596340,120601110,120602207,
2190	0	0	13970	1	1	1	1	+	Isoform_47284_7	2191	0	2191	chr3	198295559	52198122	52214283	11	133,231,228,150,223,185,180,165,269,163,264,	0,133,364,592,742,965,1150,1330,1495,1764,1927,	52198122,52199209,52202506,52203862,52204692,52205838,52206571,52208082,52211282,52212257,52214019,
1477	0	0	12587	1	3	0	0	+	Isoform_47751_6	1484	0	1480	chr3	198295559	9793033	9807097	6	91,119,112,96,171,888,	0,91,210,322,418,589,	9793033,9797658,9800184,9801660,9803842,9806209,
436	0	0	5187	0	0	0	0	+	Isoform_4790_496	436	0	436	chr3	198295559	197950194	197955817	5	27,43,153,145,68,	0,27,70,223,368,	197950194,197950935,197951158,197954002,197955749,
1249	0	0	4534	0	0	0	0	+	Isoform_49182_14	1252	3	1252	chr3	198295559	9793090	9798873	2	34,1215,	3,37,	9793090,9797658,
1822	0	0	51027	0	0	0	0	-	Isoform_50558_7	1830	0	1822	chr3	198295559	49359146	49411995	5	1236,131,121,158,176,	0,1236,1367,1488,1646,	49359146,49362495,49368427,49375433,49411819,
1737	0	0	1345	0	0	0	0	-	Isoform_50998_7	1739	2	1739	chr3	198295559	49015492	49018574	12	215,69,114,183,83,62,74,129,80,257,296,175,	2,217,286,400,583,666,728,802,931,1011,1268,1564,	49015492,49015803,49015972,49016157,49016428,49016611,49016773,49017227,49017433,49017612,49018022,49018399,
913	0	0	17828	1	2	0	0	-	Isoform_6122_5	915	0	915	chr3	198295559	141904725	141923466	2	35,878,	0,35,	141904725,141922588,
846	0	0	54175	1	1	0	0	-	Isoform_7068_5	850	3	850	chr3	198295559	46921732	46976753	7	407,77,35,62,80,68,117,	3,410,487,522,584,664,732,	46921732,46922235,46923328,46923606,46925455,46940997,46976636,
1899	0	0	811	3	5	3	4	+	Isoform_733_5	1912	6	1910	chr3	198295559	40309693	40312407	3	1363,102,438,	6,1369,1471,	40309693,40311469,40311969,
670	0	0	7807	0	0	0	0	-	Isoform_760_7	673	3	673	chr3	198295559	108213930	108222407	4	91,119,163,297,	3,94,213,376,	108213930,108218534,108219409,108222110,
544	0	0	3391	0	0	0	0	+	Isoform_8013_34	550	6	550	chr3	198295559	48440268	48444203	4	44,56,88,356,	6,50,106,194,	48440268,48440402,48440540,48443847,
1712	0	0	1917	2	2	7	10	-	Isoform_8075_5	1723	9	1723	chr3	198295559	88055338	88058977	3	661,102,959,	9,670,772,	88055338,88057190,88058018,
1391	0	0	137	2	3	2	2	+	Isoform_8525_7	1398	0	1394	chr3	198295559	136161722	136163252	2	484,909,	0,484,	136161722,136162343,
747	0	0	1477	0	0	0	0	-	Isoform_8646_46	747	0	747	chr3	198295559	150544220	150546444	3	278,76,393,	0,278,354,	150544220,150545702,150546051,
1357	0	0	2570	0	0	1	1	-	Isoform_8654_6	1359	2	1359	chr3	198295559	15095207	15099135	3	1081,176,101,	2,1083,1259,	15095207,15096534,15099034,
1412	0	0	12587	1	1	1	2	+	Isoform_8860_69	1413	0	1413	chr3	198295559	9793097	9807098	6	27,119,112,96,171,889,	0,27,146,258,354,525,	9793097,9797658,9800184,9801660,9803842,9806209,
1455	0	0	51027	0	0	0	0	-	Isoform_9345_15	1455	0	1455	chr3	198295559	49359495	49411977	5	887,131,121,158,158,	0,887,1018,1139,1297,	49359495,49362495,49368427,49375433,49411819,
1139	0	0	2103	0	0	0	0	+	Isoform_9413_9	1142	0	1139	chr3	198295559	9890611	9893853	2	200,939,	0,200,	9890611,9892914,
881	0	0	24684	0	0	0	0	+	Isoform_10934_7	894	11	892	chr4	190214555	38664198	38689763	4	263,96,487,35,	11,274,370,857,	38664198,38680586,38688584,38689728,
2740	0	0	21755	4	4	3	4	+	Isoform_11078_6	2744	0	2744	chr4	190214555	25234045	25258544	4	386,155,201,2002,	0,386,541,742,	25234045,25252320,25255064,25256542,
1283	0	0	1468	0	0	0	0	-	Isoform_12187_6	1290	7	1290	chr4	190214555	88520996	88523747	2	1033,250,	7,1040,	88520996,88523497,
1874	0	0	26080	5	11	4	4	-	Isoform_12296_20	1885	0	1885	chr4	190214555	77048031	77075989	7	631,231,141,75,129,153,518,	0,631,862,1003,1078,1207,1360,	77048031,77055149,77055961,77056248,77058506,77066248,77075471,
1106	0	0	1542	0	0	0	0	-	Isoform_13828_24	1109	3	1109	chr4	190214555	173331703	173334351	5	535,175,146,170,80,	3,538,713,859,1029,	173331703,173332820,173333068,173333499,173334271,
862	0	0	1322	0	0	0	0	-	Isoform_14402_14	862	0	862	chr4	190214555	99948089	99950273	5	434,130,114,78,106,	0,434,564,678,756,	99948089,99948810,99949272,99949662,99950167,
585	0	0	27836	1	1	0	0	+	Isoform_14482_9	586	0	586	chr4	190214555	40197033	40225454	2	267,318,	0,267,	40197033,40225136,
916	0	0	14674	0	0	0	0	+	Isoform_14578_10	916	0	916	chr4	190214555	25914222	25929812	3	200,57,659,	0,200,257,	25914222,25928312,25929153,
852	0	0	246125	0	0	0	0	+	Isoform_18094_12	854	2	854	chr4	190214555	85475402	85722379	3	157,200,495,	2,159,359,	85475402,85570521,85721884,
2171	0	0	39468	1	1	1	1	-	Isoform_19599_6	2172	0	2172	chr4	190214555	10075153	10116793	15	331,145,174,111,88,155,90,234,81,78,181,148,91,122,143,	0,331,476,650,761,849,1004,1094,1328,1409,1487,1668,1816,1907,2029,	10075153,10077303,10077752,10078890,10081356,10083021,10084440,10087706,10088292,10088663,10097710,10098991,10103895,10116112,10116650,
1490	0	0	29440	0	0	0	0	-	Isoform_20852_10	1490	0	1490	chr4	190214555	102796595	102827525	8	865,94,106,78,32,64,152,99,	0,865,959,1065,1143,1175,1239,1391,	102796595,102799406,102801453,102802560,102809671,102809791,102826484,102827426,
1266	0	0	88781	1	1	0	0	+	Isoform_24427_5	1268	0	1267	chr4	190214555	77862735	77952782	9	144,112,259,84,72,112,107,82,294,	0,144,256,515,599,671,783,890,972,	77862735,77871743,77883241,77885255,77887219,77894138,77909265,77949796,77952488,
734	0	0	20647	0	0	0	0	-	Isoform_28332_10	737	0	734	chr4	190214555	48885388	48906769	7	177,118,48,54,97,128,112,	0,177,295,343,397,494,622,	48885388,48892771,48894005,48897803,48899828,48904483,48906657,
2840	0	0	14863	4	4	2	2	-	Isoform_29248_5	2844	0	2844	chr4	190214555	109712362	109730067	4	2133,166,77,466,	0,2133,2299,2376,	109712362,109717547,109718682,109729601,
2556	0	0	6145	1	1	1	1	+	Isoform_29302_8	2558	0	2557	chr4	190214555	1723525	1732227	4	345,1080,76,1056,	0,345,1425,1501,	1723525,1727707,1730886,1731171,
1229	0	0	8636	0	0	0	0	+	Isoform_31379_28	1229	0	1229	chr4	190214555	74445138	74455003	6	268,249,202,153,112,245,	0,268,517,719,872,984,	74445138,74446533,74449046,74450379,74452543,74454758,
2388	0	0	10759	6	6	3	3	-	Isoform_33266_5	2394	0	2394	chr4	190214555	184636292	184649442	3	2176,167,48,	0,2176,2343,	184636292,184648464,184649394,
670	0	0	3910	0	0	0	0	-	Isoform_33787_5	670	0	670	chr4	190214555	54060010	54064590	2	261,409,	0,261,	54060010,54064181,
2603	0	0	26404	0	0	0	0	-	Isoform_343_9	2626	18	2621	chr4	190214555	75644393	75673400	11	1309,119,129,103,181,103,91,174,82,119,193,	18,1327,1446,1575,1678,1859,1962,2053,2227,2309,2428,	75644393,75646337,75647028,75648638,75655065,75655767,75656923,75657556,75658842,75661930,75673207,
2116	0	0	29440	1	1	0	0	-	Isoform_35754_9	2118	1	2118	chr4	190214555	102795972	102827528	8	1488,94,106,78,32,64,152,102,	1,1489,1583,1689,1767,1799,1863,2015,	102795972,102799406,102801453,102802560,102809671,102809791,102826484,102827426,
1449	0	0	590	1	1	1	1	+	Isoform_35798_9	1450	0	1450	chr4	190214555	6640686	6642726	3	22,431,997,	0,22,453,	6640686,6640827,6641729,
1663	0	0	52892	0	0	0	0	-	Isoform_36081_15	1667	2	1665	chr4	190214555	87336614	87391169	7	752,117,138,107,132,108,309,	2,754,871,1009,1116,1248,1356,	87336614,87340489,87357278,87372708,87374698,87382254,87390860,
1889	0	0	26076	1	2	1	1	-	Isoform_36811_438	1891	0	1891	chr4	190214555	77048024	77075990	7	638,231,141,75,129,157,519,	0,638,869,1010,1085,1214,1371,	77048024,77055149,77055961,77056248,77058506,77066248,77075471,
1869	0	0	52	1	1	1	1	+	Isoform_37756_5	1879	6	1876	chr4	190214555	47485305	47487227	2	513,1357,	6,519,	47485305,47485870,
1236	0	0	126244	0	0	0	0	+	Isoform_37793_11	1236	0	1236	chr4	190214555	109560228	109687708	8	208,76,171,105,161,204,117,194,	0,208,284,455,560,721,925,1042,	109560228,109659010,109660194,109664289,109682581,109684442,109685250,109687514,
755	0	0	29440	0	0	0	0	-	Isoform_37950_9	757	1	756	chr4	190214555	102797355	102827550	8	105,94,106,78,32,64,152,124,	1,106,200,306,384,416,480,632,	102797355,102799406,102801453,102802560,102809671,102809791,102826484,102827426,
1601	0	0	2617	0	0	0	0	+	Isoform_38113_5	1611	7	1608	chr4	190214555	185396015	185400233	5	935,153,92,204,217,	7,942,1095,1187,1391,	185396015,185397149,185398936,185399569,185400016,
1448	0	0	29715	0	0	0	0	-	Isoform_38848_6	1450	2	1450	chr4	190214555	42625928	42657091	2	1181,267,	2,1183,	42625928,42656824,
451	0	0	3562	0	0	0	0	-	Isoform_39474_10	451	0	451	chr4	190214555	39028376	39032389	3	221,66,164,	0,221,287,	39028376,39031427,39032225,
1608	0	0	7205	1	1	0	0	-	Isoform_39512_14	1612	3	1612	chr4	190214555	112277085	112285898	2	1349,259,	3,1352,	112277085,112285639,
1627	0	0	28650	0	0	0	0	-	Isoform_40447_9	1627	0	1627	chr4	190214555	102796595	102826872	7	865,94,106,78,32,64,388,	0,865,959,1065,1143,1175,1239,	102796595,102799406,102801453,102802560,102809671,102809791,102826484,
1142	0	0	7252	0	0	1	4	+	Isoform_41043_7	1149	7	1149	chr4	190214555	143513496	143521894	3	605,75,466,	7,612,687,	143513496,143517354,143521428,
702	0	0	4075	0	0	0	0	-	Isoform_41916_1057	702	0	702	chr4	190214555	39454136	39458913	8	89,117,81,133,96,116,47,23,	0,89,206,287,420,516,632,679,	39454136,39454532,39454863,39456405,39457585,39458193,39458393,39458890,
1806	0	0	237485	0	0	1	1	+	Isoform_42097_5	1810	0	1806	chr4	190214555	101790743	102030035	10	207,399,155,139,140,106,197,79,309,76,	0,207,606,761,900,1040,1146,1343,1422,1731,	101790743,101829807,101855034,101862525,101870504,101895304,101917992,102021513,102025200,102029959,
2023	0	0	2175	2	2	2	2	+	Isoform_42687_5	2026	0	2025	chr4	190214555	185396034	185400234	3	1268,92,665,	0,1268,1360,	185396034,185398936,185399569,
1067	0	0	8607	0	0	3	3	+	Isoform_44059_5	1070	0	1067	chr4	190214555	17614638	17624315	4	175,67,113,715,	0,175,242,355,	17614638,17619900,17621586,17623600,
1985	0	0	5761	0	0	1	2	+	Isoform_44065_12	1992	4	1989	chr4	190214555	8199327	8207075	2	78,1909,	4,82,	8199327,8205166,
736	0	0	15305	0	0	0	0	+	Isoform_45403_5	736	0	736	chr4	190214555	56978885	56994926	5	119,73,151,113,280,	0,119,192,343,456,	56978885,56986353,56990747,56994403,56994646,
506	0	0	1556	0	0	0	0	-	Isoform_46537_15	508	2	508	chr4	190214555	119298492	119300554	2	287,219,	2,289,	119298492,119300335,
1785	0	0	6146	3	10	1	1	+	Isoform_46894_8	1796	0	1795	chr4	190214555	56467628	56475560	5	116,121,124,144,1281,	0,116,237,361,505,	56467628,56469652,56471719,56474053,56474279,
1882	0	0	26078	1	2	5	6	-	Isoform_47698_31	1884	0	1884	chr4	190214555	77048024	77075990	7	638,231,139,75,129,157,519,	0,638,869,1008,1083,1212,1369,	77048024,77055149,77055961,77056248,77058506,77066248,77075471,
2970	0	0	32934	3	3	7	7	+	Isoform_48268_5	2975	0	2973	chr4	190214555	8440809	8476720	11	632,115,191,69,108,72,107,184,433,117,949,	0,632,747,938,1007,1115,1187,1294,1478,1911,2028,	8440809,8446475,8449697,8451959,8452881,8454741,8463984,8465377,8467913,8471083,8475771,
742	0	0	23308	0	0	1	6	-	Isoform_49124_6	742	0	742	chr4	190214555	83090690	83114746	5	281,114,125,147,81,	0,281,395,520,667,	83090690,83094677,83104895,83107803,83114665,
1429	0	0	45756	0	0	0	0	+	Isoform_49362_25	1437	8	1437	chr4	190214555	40197047	40244232	3	253,121,1055,	8,261,382,	40197047,40242713,40243177,
795	0	0	27112	0	0	0	0	-	Isoform_50023_7	798	3	798	chr4	190214555	98901216	98929123	2	766,29,	3,769,	98901216,98929094,
1373	0	0	28770	0	0	0	0	+	Isoform_51342_7	1375	0	1373	chr4	190214555	48831107	48861250	9	142,63,81,54,48,136,170,153,526,	0,142,205,286,340,388,524,694,847,	48831107,48832619,48833400,48842635,48848398,48849946,48851805,48857212,48860724,
1318	0	0	1024	0	0	1	2	-	Isoform_7235_5	1321	3	1321	chr4	190214555	139554966	139557310	2	419,901,	3,422,	139554966,139556409,
858	0	0	4146	0	0	0	0	+	Isoform_7431_2413	859	0	858	chr4	190214555	151099630	151104634	6	84,104,188,209,110,163,	0,84,188,376,585,695,	151099630,151100484,151100974,151102870,151104176,151104471,
1865	0	0	45756	1	1	1	2	+	Isoform_7481_7	1867	0	1866	chr4	190214555	40197034	40244657	3	266,121,1480,	0,266,387,	40197034,40242713,40243177,
422	0	0	4249	0	0	0	0	+	Isoform_9850_1123	426	0	422	chr4	190214555	108620578	108625249	5	22,74,100,104,122,	0,22,96,196,300,	108620578,108621950,108622104,108622514,108625127,
1943	0	0	15518	0	0	0	0	-	Isoform_10331_11	1943	0	1943	chr5	181538259	140673904	140691365	13	424,147,117,243,128,94,99,108,126,96,120,90,151,	0,424,571,688,931,1059,1153,1252,1360,1486,1582,1702,1792,	140673904,140674678,140675016,140676653,140676988,140677326,140677654,140677907,140679001,140679787,140683099,140690854,140691214,
1147	0	0	33275	0	0	0	0	+	Isoform_1080_8	1148	0	1147	chr5	181538259	96662263	96696685	3	234,63,850,	0,234,297,	96662263,96675538,96695835,
836	0	0	42233	0	0	0	0	+	Isoform_1118_7	838	0	836	chr5	181538259	142108790	142151859	7	247,88,131,88,47,106,129,	0,247,335,466,554,601,707,	142108790,142131807,142132211,142135729,142140562,142144570,142151730,
1956	0	0	28253	2	2	0	0	+	Isoform_11633_5	1958	0	1958	chr5	181538259	122775082	122805291	7	129,118,164,67,44,587,847,	0,129,247,411,478,522,1109,	122775082,122795265,122799691,122801868,122802080,122803471,122804444,
547	0	0	84513	0	0	0	0	-	Isoform_12680_33	548	1	548	chr5	181538259	77691248	77776308	4	250,87,106,104,	1,251,338,444,	77691248,77693265,77708241,77776204,
1072	0	0	33830	1	1	0	0	+	Isoform_13267_6	1076	2	1075	chr5	181538259	140401842	140436744	2	431,641,	2,433,	140401842,140436103,
3205	0	0	39643	0	0	0	0	-	Isoform_17201_8	3208	3	3208	chr5	181538259	151181236	151224084	9	2378,98,120,102,74,88,107,76,162,	3,2381,2479,2599,2701,2775,2863,2970,3046,	151181236,151184343,151185421,151186022,151187385,151198996,151201581,151205399,151223922,
869	0	0	31939	1	15	1	2	-	Isoform_18492_5	894	3	887	chr5	181538259	159176718	159209528	5	149,92,109,223,298,	3,152,244,353,576,	159176718,159181959,159194715,159203433,159209230,
589	0	0	675	0	0	0	0	+	Isoform_18699_10	591	0	589	chr5	181538259	70025589	70026853	2	142,447,	0,142,	70025589,70026406,
441	0	0	2243	0	0	0	0	+	Isoform_19096_9	441	0	441	chr5	181538259	181261214	181263898	2	170,271,	0,170,	181261214,181263627,
834	0	0	6130	0	0	0	0	-	Isoform_19631_16	834	0	834	chr5	181538259	150405788	150412752	3	533,173,128,	0,533,706,	150405788,150407151,150412624,
938	0	0	1925	0	0	0	0	+	Isoform_22191_30	939	0	938	chr5	181538259	177303802	177306665	5	275,226,114,79,244,	0,275,501,615,694,	177303802,177304624,177305870,177306097,177306421,
4180	0	0	6100	3	3	5	15	+	Isoform_22484_7	4186	0	4183	chr5	181538259	150648910	150659205	2	1393,2802,	0,1393,	150648910,150656403,
849	0	0	11966	0	0	1	1	+	Isoform_22913_10	851	0	849	chr5	181538259	134738549	134751365	2	243,607,	0,243,	134738549,134750758,
1879	0	0	2876	1	3	0	0	+	Isoform_23058_5	1885	0	1882	chr5	181538259	138338266	138343021	2	41,1838,	0,41,	138338266,138341183,
1334	0	0	808	1	1	0	0	-	Isoform_23510_43	1335	0	1335	chr5	181538259	172768097	172770239	3	1035,220,79,	0,1035,1255,	172768097,172769574,172770160,
2353	0	0	13994	0	0	0	0	+	Isoform_23641_29	2353	0	2353	chr5	181538259	179820906	179837253	7	235,96,230,142,81,751,818,	0,235,331,561,703,784,1535,	179820906,179822957,179823857,179824181,179825145,179833031,179836435,
3667	0	0	7445	0	0	0	0	-	Isoform_23848_25	3669	2	3669	chr5	181538259	150401641	150412753	6	3126,96,63,80,173,129,	2,3128,3224,3287,3367,3540,	150401641,150405084,150406258,150406880,150407151,150412624,
1703	0	0	4622	0	0	0	0	-	Isoform_23907_10	1705	2	1705	chr5	181538259	157569438	157575763	2	1542,161,	2,1544,	157569438,157575602,
1156	0	0	114289	0	0	0	0	-	Isoform_24639_7	1159	3	1159	chr5	181538259	81635603	81751048	3	1015,73,68,	3,1018,1091,	81635603,81650266,81750980,
1232	0	0	9874	0	0	0	0	-	Isoform_24823_23	1234	2	1234	chr5	181538259	150401642	150412748	7	608,88,96,63,80,173,124,	2,610,698,794,857,937,1110,	150401642,150404679,150405084,150406258,150406880,150407151,150412624,
1159	0	0	3615	0	0	0	0	-	Isoform_2502_6	1160	1	1160	chr5	181538259	69364744	69369518	3	1010,93,56,	1,1011,1104,	69364744,69366502,69369462,
1278	0	0	50081	1	1	0	0	+	Isoform_25903_7	1282	0	1279	chr5	181538259	100535375	100586734	3	589,135,554,	0,589,724,	100535375,100562053,100586180,
1665	0	0	5300	0	0	0	0	-	Isoform_26617_273	1665	0	1665	chr5	181538259	150405788	150412753	2	1536,129,	0,1536,	150405788,150412624,
2302	0	0	79704	1	1	0	0	-	Isoform_28385_11	2317	9	2312	chr5	181538259	10679253	10761259	4	1916,43,97,246,	9,1925,1968,2065,	10679253,10683528,10748174,10761013,
1944	0	0	22251	0	0	1	1	-	Isoform_28471_6	1947	3	1947	chr5	181538259	178208591	178232787	13	324,81,131,90,155,226,83,117,88,75,160,119,296,	3,327,408,539,629,784,1010,1093,1210,1298,1373,1533,1652,	178208591,178211889,178212972,178214795,178215275,178222354,178222851,178224447,178224641,178225354,178229939,178231404,178232491,
1766	0	0	25529	2	3	1	1	-	Isoform_28840_7	1769	0	1769	chr5	181538259	159072429	159099725	6	1035,74,56,64,157,381,	0,1035,1109,1165,1229,1386,	159072429,159084665,159095619,159096342,159096973,159099344,
826	0	0	6191	0	0	0	0	+	Isoform_3055_8	845	19	845	chr5	181538259	73498478	73505495	6	80,69,114,202,57,304,	19,99,168,282,484,541,	73498478,73499133,73502487,73502915,73504346,73505191,
360	0	0	2388	0	0	0	0	-	Isoform_30723_468	360	0	360	chr5	181538259	40832462	40835210	4	111,85,136,28,	0,111,196,332,	40832462,40834180,40834470,40835182,
892	0	0	1440	0	0	0	0	-	Isoform_30726_9	899	0	892	chr5	181538259	139387567	139389899	4	354,111,207,220,	0,354,465,672,	139387567,139388020,139388460,139389679,
1098	0	0	5870	1	4	0	0	-	Isoform_3106_1420	1103	1	1103	chr5	181538259	181236936	181243904	8	106,111,141,111,96,148,172,213,	1,107,218,359,470,566,714,886,	181236936,181237608,181238098,181239066,181239486,181241491,181242173,181243691,
574	0	0	84513	0	0	0	0	-	Isoform_3126_7	581	0	574	chr5	181538259	77691246	77776333	4	252,87,106,129,	0,252,339,445,	77691246,77693265,77708241,77776204,
430	0	0	2393	0	0	0	0	+	Isoform_31504_113	430	0	430	chr5	181538259	86617942	86620765	3	188,144,98,	0,188,332,	86617942,86619352,86620667,
2441	0	0	4978	0	0	0	0	+	Isoform_32635_13	2441	0	2441	chr5	181538259	163437596	163445015	7	208,264,254,79,99,195,1342,	0,208,472,726,805,904,1099,	163437596,163439256,163441077,163441885,163442044,163442373,163443673,
1809	0	0	27160	0	0	0	0	-	Isoform_32705_6	1811	2	1811	chr5	181538259	134197099	134226068	7	745,119,162,90,174,210,309,	2,747,866,1028,1118,1292,1502,	134197099,134199085,134200334,134200984,134201847,134205921,134225759,
999	0	0	18299	1	1	2	3	+	Isoform_32865_6	1000	0	1000	chr5	181538259	134371477	134390778	6	162,81,26,90,89,554,	0,162,243,269,359,448,	134371477,134374382,134376668,134380718,134388324,134390224,
1205	0	0	18491	0	0	0	0	-	Isoform_32967_20	1205	0	1205	chr5	181538259	177331964	177351660	8	282,120,115,162,80,118,119,209,	0,282,402,517,679,759,877,996,	177331964,177334283,177337135,177337362,177337705,177338487,177351172,177351451,
4036	0	0	4047	2	2	2	2	-	Isoform_33444_5	4040	2	4040	chr5	181538259	132482685	132490770	7	3031,123,130,336,100,92,226,	2,3033,3156,3286,3622,3722,3814,	132482685,132486250,132486556,132486794,132487925,132489391,132490544,
822	0	0	3643	0	0	0	0	-	Isoform_33755_6	824	2	824	chr5	181538259	178149467	178153932	4	371,106,70,275,	2,373,479,549,	178149467,178150887,178153490,178153657,
1102	0	0	5859	0	0	0	0	-	Isoform_35447_15	1102	0	1102	chr5	181538259	150405788	150412749	3	533,444,125,	0,533,977,	150405788,150406880,150412624,
2816	0	0	279	1	1	0	0	-	Isoform_36296_5	2819	2	2819	chr5	181538259	172768098	172771193	2	2208,608,	2,2210,	172768098,172770585,
1417	0	0	2494	0	0	0	0	+	Isoform_36977_11	1430	10	1427	chr5	181538259	177592203	177596114	5	195,101,126,147,848,	10,205,306,432,579,	177592203,177592574,177593649,177594138,177595266,
1302	0	0	101529	0	0	0	0	-	Isoform_37220_6	1303	1	1303	chr5	181538259	38971563	39074394	11	396,68,68,170,127,64,132,65,98,48,66,	1,397,465,533,703,830,894,1026,1091,1189,1237,	38971563,38975536,38978582,38981866,38990948,38996818,39002534,39003557,39021038,39074110,39074328,
1269	0	0	5864	0	0	0	0	+	Isoform_3754_8	1269	0	1269	chr5	181538259	32585576	32592709	3	49,73,1147,	0,49,122,	32585576,32588511,32591562,
1037	0	0	4964	0	0	2	2	-	Isoform_3796_8	1045	8	1045	chr5	181538259	131159296	131165299	4	315,414,105,205,	8,323,737,842,	131159296,131162063,131162571,131165094,
909	0	0	64566	0	0	0	0	+	Isoform_38027_19	909	0	909	chr5	181538259	139561376	139626851	7	439,64,32,78,106,94,96,	0,439,503,535,613,719,813,	139561376,139600371,139614585,139614696,139614860,139623367,139626755,
784	0	0	2243	0	0	1	1	+	Isoform_3808_5	784	0	784	chr5	181538259	181261214	181264242	2	170,615,	0,170,	181261214,181263627,
1769	0	0	1087	0	0	0	0	-	Isoform_39181_8	1771	2	1771	chr5	181538259	172768099	172770955	4	1033,220,146,370,	2,1035,1255,1401,	172768099,172769574,172770160,172770585,
593	0	0	1577	0	0	0	0	-	Isoform_40060_5	596	3	596	chr5	181538259	140645481	140647651	2	197,396,	3,200,	140645481,140647255,
915	0	0	6050	0	0	0	0	-	Isoform_40575_51	915	0	915	chr5	181538259	150405788	150412753	4	533,80,173,129,	0,533,613,786,	150405788,150406880,150407151,150412624,
1616	0	0	9499	1	1	0	0	-	Isoform_41255_16	1617	0	1617	chr5	181538259	150401639	150412754	7	986,88,96,63,80,173,130,	0,986,1074,1170,1233,1313,1486,	150401639,150404679,150405084,150406258,150406880,150407151,150412624,
350	0	0	2470	0	0	0	0	+	Isoform_41874_9	351	0	350	chr5	181538259	86617942	86620762	3	111,144,95,	0,111,255,	86617942,86619352,86620667,
676	0	0	15074	0	0	0	0	+	Isoform_42639_19	676	0	676	chr5	181538259	32585576	32601326	5	49,73,123,109,322,	0,49,122,245,354,	32585576,32588511,32591562,32598960,32601004,
588	0	0	3222	0	0	0	0	-	Isoform_43707_15	588	0	588	chr5	181538259	132486961	132490771	4	169,100,92,227,	0,169,269,361,	132486961,132487925,132489391,132490544,
749	0	0	2779	4	590	0	0	-	Isoform_44829_12	1348	0	1339	chr5	181538259	150401639	150405167	4	611,7,48,83,	0,611,618,666,	150401639,150402562,150404719,150405084,
1031	0	0	8528	0	0	0	0	+	Isoform_4515_15	1031	0	1031	chr5	181538259	74767253	74776812	6	110,188,151,180,193,209,	0,110,298,449,629,822,	74767253,74768930,74769213,74770630,74773867,74776603,
503	0	0	1783	0	0	0	0	-	Isoform_4525_51	504	1	504	chr5	181538259	82276066	82278352	4	189,121,160,33,	1,190,311,471,	82276066,82276397,82277692,82278319,
947	0	0	64566	0	0	0	0	+	Isoform_45351_10	951	4	951	chr5	181538259	139561338	139626851	7	477,64,32,78,106,94,96,	4,481,545,577,655,761,855,	139561338,139600371,139614585,139614696,139614860,139623367,139626755,
585	0	0	5378	0	0	0	0	-	Isoform_45396_204	585	0	585	chr5	181538259	131159289	131165252	3	322,105,158,	0,322,427,	131159289,131162571,131165094,
1540	0	0	716	0	0	0	0	-	Isoform_45438_14	1543	3	1543	chr5	181538259	177301460	177303716	7	347,63,369,68,79,69,545,	3,350,413,782,850,929,998,	177301460,177301924,177302127,177302576,177302751,177303008,177303171,
1490	0	0	424	0	0	0	0	+	Isoform_4557_24	1490	0	1490	chr5	181538259	132471099	132473013	2	1079,411,	0,1079,	132471099,132472602,
1019	0	0	1236	3	3	4	4	+	Isoform_45725_5	1034	11	1033	chr5	181538259	57174083	57176342	2	128,895,	11,139,	57174083,57175447,
2077	0	0	5625	2	2	1	1	-	Isoform_46664_5	2082	3	2082	chr5	181538259	132483068	132490771	9	1007,136,50,130,177,100,92,159,227,	3,1010,1146,1196,1326,1503,1603,1695,1854,	132483068,132484361,132485666,132486556,132486953,132487925,132489391,132489581,132490544,
1098	0	0	5950	0	0	0	0	+	Isoform_47501_30	1098	0	1098	chr5	181538259	73498444	73505492	6	355,69,114,202,57,301,	0,355,424,538,740,797,	73498444,73499133,73502487,73502915,73504346,73505191,
838	0	0	18630	0	0	0	0	-	Isoform_47718_21	840	2	840	chr5	181538259	134157480	134176948	6	288,141,144,74,97,94,	2,290,431,575,649,746,	134157480,134158454,134160986,134167169,134173925,134176854,
1331	0	0	9811	0	0	0	0	-	Isoform_48799_40	1331	0	1331	chr5	181538259	150401641	150412783	8	609,63,88,96,63,80,173,159,	0,609,672,760,856,919,999,1172,	150401641,150402562,150404679,150405084,150406258,150406880,150407151,150412624,
582	0	0	1331	0	0	0	0	-	Isoform_51548_5	582	0	582	chr5	181538259	87410983	87412896	2	363,219,	0,363,	87410983,87412677,
1753	0	0	64566	0	0	2	3	+	Isoform_52151_5	1758	5	1758	chr5	181538259	139561360	139627682	7	455,64,32,78,106,94,927,	5,460,524,556,634,740,834,	139561360,139600371,139614585,139614696,139614860,139623367,139626755,
2664	0	0	0	2	2	2	28	+	Isoform_52246_7	2666	0	2666	chr5	181538259	150624857	150627549	2	1251,1416,	0,1251,	150624857,150626133,
2282	0	0	14015	0	0	0	0	+	Isoform_5407_6	2285	0	2282	chr5	181538259	141923852	141940149	13	120,115,118,148,159,86,97,143,159,93,160,240,644,	0,120,235,353,501,660,746,843,986,1145,1238,1398,1638,	141923852,141924580,141925409,141928150,141929581,141929988,141930177,141933258,141934239,141934493,141937197,141938520,141939505,
658	0	0	782	0	0	1	1	+	Isoform_5483_45	658	0	658	chr5	181538259	112160866	112162307	3	429,73,157,	0,429,502,	112160866,112161702,112162150,
537	0	0	4959	0	0	0	0	-	Isoform_6588_2344	537	0	537	chr5	181538259	150444239	150449735	5	114,77,162,151,33,	0,114,191,353,504,	150444239,150445608,150446801,150447584,150449702,
1491	0	0	9619	1	1	0	0	-	Isoform_7424_144	1492	0	1492	chr5	181538259	150401641	150412751	9	609,63,192,88,96,63,80,173,127,	0,609,672,864,952,1048,1111,1191,1364,	150401641,150402562,150403120,150404679,150405084,150406258,150406880,150407151,150412624,
2587	0	0	3523	1	1	2	2	-	Isoform_7622_6	2597	2	2590	chr5	181538259	143398377	143404489	2	2475,114,	2,2477,	143398377,143404375,
1297	0	0	21732	0	0	0	0	+	Isoform_7935_150	1297	0	1297	chr5	181538259	171387850	171410879	11	156,80,120,94,107,65,58,87,102,75,353,	0,156,236,356,450,557,622,680,767,869,944,	171387850,171390050,171391304,171391705,171392709,171392913,171400152,171400838,171405301,171407699,171410526,
1937	0	0	14036	0	0	2	3	-	Isoform_8385_8	1941	2	1939	chr5	181538259	141620882	141636858	15	655,158,80,59,90,65,74,81,134,56,57,82,143,83,123,	2,657,815,895,954,1044,1109,1183,1264,1398,1454,1511,1593,1736,1819,	141620882,141625207,141625684,141626012,141626193,141627892,141628113,141628558,141629172,141629683,141629859,141630043,141634810,141636547,141636735,
460	0	0	19459	0	0	0	0	+	Isoform_8718_6	460	0	460	chr5	181538259	146203583	146223502	3	241,119,100,	0,241,360,	146203583,146218984,146223402,
1195	0	0	17677	0	0	0	0	+	Isoform_8730_13	1195	0	1195	chr5	181538259	171387854	171406726	10	152,80,120,94,107,65,58,87,102,330,	0,152,232,352,446,553,618,676,763,865,	171387854,171390050,171391304,171391705,171392709,171392913,171400152,171400838,171405301,171406396,
2152	0	0	65888	0	0	0	0	-	Isoform_8930_8	2157	0	2152	chr5	181538259	157791075	157859115	10	920,75,70,247,178,165,109,97,105,186,	0,920,995,1065,1312,1490,1655,1764,1861,1966,	157791075,157794897,157803649,157805865,157809627,157813062,157814184,157816733,157817442,157858929,
616	0	0	30219	0	0	0	0	+	Isoform_9225_6	643	23	639	chr5	181538259	175478563	175509398	3	76,173,367,	23,99,272,	175478563,175492094,175509031,
1921	0	0	33001	0	0	0	0	+	Isoform_9714_7	1923	0	1921	chr5	181538259	139648962	139683884	4	47,1084,291,499,	0,47,1131,1422,	139648962,139680363,139682862,139683385,
1718	0	0	52985	0	0	0	0	+	Isoform_9827_6	1718	0	1718	chr5	181538259	122775050	122829753	15	161,118,164,67,44,142,79,76,114,94,206,144,81,72,156,	0,161,279,443,510,554,696,775,851,965,1059,1265,1409,1490,1562,	122775050,122795265,122799691,122801868,122802080,122803471,122808276,122815895,122816914,122817279,122818817,122826049,122827378,122827574,122829597,
2445	0	0	3163	3	3	3	3	+	Isoform_10071_5	2448	0	2448	chr6	170805979	33410808	33416419	15	407,175,82,96,101,149,96,69,124,68,105,190,95,81,610,	0,407,582,664,760,861,1010,1106,1175,1299,1367,1472,1662,1757,1838,	33410808,33412247,33412507,33412697,33413195,33413408,33413735,33414040,33414242,33414476,33414724,33414954,33415234,33415589,33415809,
1286	0	0	4332	0	0	2	3	-	Isoform_10414_7	1289	3	1289	chr6	170805979	90291244	90296865	3	701,202,386,	3,704,906,	90291244,90292482,90296479,
1422	0	0	1802	2	19	1	1	-	Isoform_11019_121	1446	0	1441	chr6	170805979	31268852	31272077	8	321,48,33,120,276,276,270,79,	0,321,369,402,522,798,1074,1344,	31268852,31269337,31269492,31269965,31270209,31271072,31271598,31271998,
2655	0	0	4415	2	2	0	0	-	Isoform_11440_5	2660	3	2660	chr6	170805979	33193589	33200659	8	1240,106,133,173,180,157,248,418,	3,1243,1349,1482,1655,1835,1992,2240,	33193589,33194944,33195569,33196433,33197761,33198307,33199168,33200241,
2096	0	0	19686	2	2	2	4	-	Isoform_11497_11	2098	0	2098	chr6	170805979	87680444	87702230	2	1319,781,	0,1319,	87680444,87701449,
1237	0	0	3925	2	2	0	0	+	Isoform_11711_1612	1239	0	1239	chr6	170805979	32439883	32445045	5	149,246,282,166,394,	0,149,395,677,843,	32439883,32442447,32443184,32443755,32444651,
1744	0	0	1032	2	2	2	2	+	Isoform_12088_5	1754	5	1751	chr6	170805979	33410838	33413616	2	377,1369,	5,382,	33410838,33412247,
901	0	0	140	0	0	0	0	-	Isoform_1247_35	905	0	901	chr6	170805979	33313029	33314070	2	835,66,	0,835,	33313029,33314004,
877	0	0	17297	0	0	0	0	-	Isoform_12605_28	882	2	879	chr6	170805979	170535120	170553294	6	285,107,130,82,108,165,	2,287,394,524,606,714,	170535120,170537233,170543600,170546102,170549005,170553129,
1148	0	0	7376	0	0	1	1	-	Isoform_12841_27	1148	0	1148	chr6	170805979	2894781	2903306	4	727,138,178,106,	0,727,865,1043,	2894781,2896052,2900443,2903200,
607	0	0	1600	0	0	0	0	+	Isoform_12853_9	614	7	614	chr6	170805979	41787682	41789889	3	143,105,359,	7,150,255,	41787682,41789231,41789530,
2641	0	0	13555	1	1	0	0	+	Isoform_12989_13	2643	0	2642	chr6	170805979	14117775	14133971	3	73,116,2452,	0,73,189,	14117775,14117949,14131519,
1774	0	0	1548	1	18	0	0	-	Isoform_14978_5	1796	3	1795	chr6	170805979	31268755	31272077	6	418,48,33,520,276,479,	3,421,469,502,1022,1298,	31268755,31269337,31269492,31269965,31271072,31271598,
1189	0	0	4924	0	0	0	0	-	Isoform_15048_10	1191	2	1191	chr6	170805979	159038907	159045020	8	402,110,162,167,67,54,85,142,	2,404,514,676,843,910,964,1049,	159038907,159040722,159041353,159042077,159043588,159043977,159044119,159044878,
1777	0	0	6488	0	0	1	1	+	Isoform_15108_22	1777	0	1777	chr6	170805979	63572554	63580820	6	165,550,93,131,75,764,	0,165,715,808,939,1014,	63572554,63576435,63578436,63578897,63579256,63580056,
1759	0	0	2318	0	0	1	4	+	Isoform_15251_96	1761	0	1759	chr6	170805979	89080752	89084833	2	682,1081,	0,682,	89080752,89083752,
1571	0	0	5484	0	0	1	2	+	Isoform_15316_6	1573	0	1571	chr6	170805979	37005656	37012713	4	229,232,78,1034,	0,229,461,539,	37005656,37008833,37010972,37011679,
1799	0	0	5042	0	0	1	1	-	Isoform_15391_13	1800	1	1800	chr6	170805979	44258695	44265537	6	589,240,89,223,103,556,	1,590,830,919,1142,1245,	44258695,44260042,44260450,44261625,44262559,44264981,
1279	0	0	5045	0	0	0	0	-	Isoform_15452_18	1279	0	1279	chr6	170805979	32934637	32940961	6	350,36,117,285,282,209,	0,350,386,503,788,1070,	32934637,32935341,32935535,32937171,32938683,32940752,
1818	0	0	1803	0	0	0	0	-	Isoform_15545_7	1824	3	1821	chr6	170805979	31859196	31862817	3	1425,193,200,	3,1428,1621,	31859196,31861998,31862617,
1553	0	0	5510	0	0	1	2	+	Isoform_15740_12	1556	0	1553	chr6	170805979	37005644	37012709	4	241,232,78,1004,	0,241,473,551,	37005644,37008833,37010972,37011705,
2776	0	0	252	1	15	1	1	-	Isoform_16090_5	2794	3	2794	chr6	170805979	81749648	81752677	2	2530,247,	3,2533,	81749648,81752430,
1833	0	0	25476	1	1	0	0	-	Isoform_16489_20	1836	1	1835	chr6	170805979	87674927	87702236	5	680,72,150,144,787,	1,681,753,903,1047,	87674927,87675859,87677817,87681619,87701449,
797	0	0	2447	0	0	0	0	+	Isoform_16825_28	799	0	797	chr6	170805979	44247102	44250346	6	93,147,207,160,134,56,	0,93,240,447,607,741,	44247102,44248629,44249376,44249674,44250020,44250290,
1710	0	0	112017	1	1	0	0	-	Isoform_16869_8	1711	0	1711	chr6	170805979	41934958	42048685	4	1149,160,216,185,	0,1149,1309,1525,	41934958,41937234,41940369,42048500,
939	0	0	16159	0	0	1	2	-	Isoform_17391_11	967	28	967	chr6	170805979	99408204	99425304	7	67,172,224,189,119,80,90,	28,95,267,491,680,799,879,	99408204,99409172,99410740,99412550,99414571,99416348,99425214,
2290	0	0	40891	0	0	0	0	-	Isoform_17607_18	2290	0	2290	chr6	170805979	158775051	158818232	7	1453,147,84,275,96,84,151,	0,1453,1600,1684,1959,2055,2139,	158775051,158783519,158784643,158785308,158787107,158789287,158818081,
2476	0	0	747	1	2	4	8	+	Isoform_17703_17	2483	0	2478	chr6	170805979	29942533	29945764	3	1010,1160,314,	0,1010,2170,	29942533,29944121,29945450,
2516	0	0	708	2	3	3	7	+	Isoform_17836_18	2521	0	2519	chr6	170805979	29942533	29945764	3	93,787,1643,	0,93,880,	29942533,29942756,29944121,
2544	0	0	1320	0	0	2	2	+	Isoform_17924_6	2583	0	2544	chr6	170805979	30489455	30493321	5	540,276,276,117,1337,	0,540,816,1092,1209,	30489455,30490239,30491136,30491536,30491984,
1106	0	0	2207	0	0	0	0	-	Isoform_17943_8	1106	0	1106	chr6	170805979	32840720	32844033	6	327,205,130,112,148,184,	0,327,532,662,774,922,	32840720,32841530,32842133,32842671,32842941,32843849,
1436	0	0	10549	0	0	1	1	+	Isoform_18507_5	1439	0	1436	chr6	170805979	31546840	31558826	4	133,277,222,805,	0,133,410,632,	31546840,31548162,31557627,31558021,
1703	0	0	1548	1	18	0	0	-	Isoform_18663_5	1721	0	1721	chr6	170805979	31268838	31272089	6	335,48,33,520,276,491,	0,335,383,416,936,1212,	31268838,31269337,31269492,31269965,31271072,31271598,
1174	0	0	48350	0	0	2	2	-	Isoform_1913_6	1174	0	1174	chr6	170805979	108211512	108261038	4	742,125,96,213,	0,742,867,963,	108211512,108214497,108222949,108260825,
1394	0	0	22094	1	9	0	0	-	Isoform_19847_5	1411	5	1408	chr6	170805979	2948170	2971658	7	529,156,143,118,147,175,126,	5,534,690,833,951,1098,1273,	2948170,2948913,2953043,2954591,2955523,2959167,2971532,
1743	0	0	1771	0	0	0	0	-	Isoform_19878_5564	1743	0	1743	chr6	170805979	73517516	73521030	8	418,235,257,151,297,180,174,31,	0,418,653,910,1061,1358,1538,1712,	73517516,73518029,73518353,73518697,73518931,73519336,73519882,73520999,
1704	0	0	41984	0	0	2	2	-	Isoform_20534_5	1705	1	1705	chr6	170805979	158775674	158819364	9	830,147,84,275,57,96,84,85,48,	1,831,978,1062,1337,1394,1490,1574,1659,	158775674,158783519,158784643,158785308,158786709,158787107,158789287,158818081,158819316,
732	0	0	15547	0	0	0	0	+	Isoform_20541_5	734	0	732	chr6	170805979	34757509	34773788	6	42,43,109,90,105,343,	0,42,85,194,284,389,	34757509,34757911,34762594,34767907,34770290,34773445,
1532	0	0	1769	0	0	0	0	-	Isoform_20763_788	1534	0	1532	chr6	170805979	31353874	31357175	8	422,48,33,117,276,276,270,90,	0,422,470,503,620,896,1172,1442,	31353874,31354478,31354632,31355106,31355316,31356166,31356687,31357085,
1077	0	0	9699	0	0	0	0	+	Isoform_21215_21	1077	0	1077	chr6	170805979	33075992	33086768	6	149,264,282,128,24,230,	0,149,413,695,823,847,	33075992,33080671,33084949,33085778,33086218,33086538,
3448	0	0	417	1	2	0	0	+	Isoform_21465_20	3484	0	3450	chr6	170805979	14117776	14121641	3	72,3290,86,	0,72,3362,	14117776,14117949,14121555,
859	0	0	65404	0	0	0	0	+	Isoform_2153_25	861	0	859	chr6	170805979	6588718	6654981	5	152,87,129,53,438,	0,152,239,368,421,	6588718,6624925,6626292,6649624,6654543,
798	0	0	1835	2	2	0	0	+	Isoform_2238_5	803	0	800	chr6	170805979	113857398	113860031	2	449,349,	0,449,	113857398,113859682,
648	0	0	3199	0	0	0	0	-	Isoform_22569_11	650	2	650	chr6	170805979	43225631	43229478	4	250,111,69,218,	2,252,363,432,	43225631,43226032,43226326,43229260,
2334	0	0	889	1	2	4	8	+	Isoform_22597_31	2338	0	2336	chr6	170805979	29942533	29945764	4	1010,970,48,314,	0,1010,1980,2028,	29942533,29944121,29945233,29945450,
1186	0	0	7791	0	0	0	0	-	Isoform_23179_6	1186	0	1186	chr6	170805979	159684264	159693241	4	769,117,203,97,	0,769,886,1089,	159684264,159688125,159692660,159693144,
1608	0	0	1515	1	1	0	0	+	Isoform_23344_9	1613	2	1611	chr6	170805979	30067204	30070327	3	275,109,1224,	2,277,386,	30067204,30068589,30069103,
1140	0	0	12356	0	0	0	0	-	Isoform_23647_10	1145	5	1145	chr6	170805979	99411812	99425308	3	927,119,94,	5,932,1051,	99411812,99414571,99425214,
818	0	0	216	0	0	0	0	-	Isoform_23699_5	821	2	820	chr6	170805979	33313030	33314064	2	447,371,	2,449,	33313030,33313693,
2015	0	0	1820	8	798	9	17	-	Isoform_2378_7	2818	5	2818	chr6	170805979	32662842	32666694	3	689,1147,196,	5,694,1841,	32662842,32663920,32666498,
1859	0	0	5177	1	1	0	0	+	Isoform_24276_7	1862	0	1860	chr6	170805979	43014252	43021288	11	96,213,177,116,72,214,87,109,74,79,622,	0,96,309,486,602,674,888,975,1084,1158,1237,	43014252,43017133,43017518,43017852,43018144,43018342,43018632,43018862,43019091,43019287,43020666,
908	0	0	385	0	0	0	0	+	Isoform_25314_5	909	0	908	chr6	170805979	167111797	167113090	2	217,691,	0,217,	167111797,167112399,
863	0	0	4695	0	0	0	0	+	Isoform_25699_7	863	0	863	chr6	170805979	13615337	13620895	8	287,61,59,32,82,122,78,142,	0,287,348,407,439,521,643,721,	13615337,13615711,13616462,13617769,13618057,13620207,13620407,13620753,
918	0	0	3059	0	0	0	0	+	Isoform_256_26	921	3	921	chr6	170805979	31666090	31670067	7	118,83,103,116,76,190,232,	3,121,204,307,423,499,689,	31666090,31666820,31667867,31668538,31669096,31669318,31669835,
1121	0	0	2125	0	0	0	0	+	Isoform_25992_10	1123	0	1121	chr6	170805979	44247102	44250348	4	93,147,207,674,	0,93,240,447,	44247102,44248629,44249376,44249674,
1319	0	0	2707	0	0	0	0	+	Isoform_26650_6	1319	0	1319	chr6	170805979	136279153	136283179	2	723,596,	0,723,	136279153,136282583,
2198	0	0	4855	2	2	1	1	+	Isoform_26704_27	2201	0	2200	chr6	170805979	37005656	37012710	3	229,232,1738,	0,229,461,	37005656,37008833,37010972,
2572	0	0	751	2	2	5	12	-	Isoform_27221_13	2575	1	2575	chr6	170805979	31268753	31272088	3	420,1148,1016,	1,421,1569,	31268753,31269337,31271072,
1085	0	0	48409	0	0	0	0	-	Isoform_27246_15	1094	0	1085	chr6	170805979	108211516	108261010	3	738,96,251,	0,738,834,	108211516,108222949,108260759,
1605	0	0	27869	2	3	0	0	+	Isoform_27627_5	1608	0	1608	chr6	170805979	42050522	42079996	10	64,157,99,63,125,148,143,140,459,207,	0,64,221,320,383,508,656,799,939,1398,	42050522,42051356,42055530,42055951,42057388,42066311,42068464,42077099,42077532,42079789,
592	0	0	61000	0	0	0	0	+	Isoform_27933_6	597	0	592	chr6	170805979	157823280	157884872	5	166,87,75,126,138,	0,166,253,328,454,	157823280,157867546,157873101,157875050,157884734,
1829	0	0	3922	3	3	3	4	+	Isoform_28190_7	1832	0	1832	chr6	170805979	24713401	24719156	3	1039,177,617,	0,1039,1216,	24713401,24716147,24718539,
591	0	0	1637	0	0	0	0	+	Isoform_28902_11	591	0	591	chr6	170805979	41787661	41789889	3	164,105,322,	0,164,269,	41787661,41789231,41789567,
2312	0	0	858	2	19	2	7	-	Isoform_29100_7	2331	0	2331	chr6	170805979	31268857	31272034	4	316,48,993,962,	0,316,364,1357,	31268857,31269337,31269492,31271072,
955	0	0	7042	0	0	0	0	+	Isoform_29383_5	955	0	955	chr6	170805979	10723125	10731122	6	116,64,77,102,88,508,	0,116,180,257,359,447,	10723125,10724569,10724960,10725906,10728639,10730614,
742	0	0	2893	0	0	0	0	+	Isoform_29548_5	742	0	742	chr6	170805979	30061261	30064896	3	408,110,224,	0,408,518,	30061261,30062223,30064672,
2273	0	0	62358	2	2	0	0	+	Isoform_29571_12	2277	0	2275	chr6	170805979	150599904	150664535	3	113,59,2101,	0,113,172,	150599904,150650727,150662434,
1238	0	0	48284	0	0	0	0	-	Isoform_29581_58	1238	0	1238	chr6	170805979	108211516	108261038	4	738,125,96,279,	0,738,863,959,	108211516,108214497,108222949,108260759,
1205	0	0	665	1	1	0	0	-	Isoform_29582_70	1207	1	1207	chr6	170805979	32190767	32192637	4	736,200,103,166,	1,737,937,1040,	32190767,32191708,32192147,32192471,
2645	0	0	578	1	2	4	8	+	Isoform_31050_27	2649	0	2647	chr6	170805979	29942533	29945764	2	1010,1643,	0,1010,	29942533,29944121,
692	0	0	811	0	0	0	0	-	Isoform_31317_22	693	1	693	chr6	170805979	33416549	33418052	6	227,50,46,60,215,94,	1,228,278,324,384,599,	33416549,33416919,33417096,33417250,33417480,33417958,
1774	0	0	1552	1	1	3	7	-	Isoform_3140_22	1777	2	1777	chr6	170805979	31268751	31272084	7	422,48,33,120,276,796,86,	2,424,472,505,625,901,1697,	31268751,31269337,31269492,31269965,31270209,31271072,31271998,
1264	0	0	1000	0	0	0	0	-	Isoform_31685_5	1266	2	1266	chr6	170805979	109480953	109483217	2	1101,163,	2,1103,	109480953,109483054,
2085	0	0	2225	0	0	0	0	-	Isoform_31774_7	2085	0	2085	chr6	170805979	36681609	36685919	2	262,1823,	0,262,	36681609,36684096,
539	0	0	3888	0	0	0	0	+	Isoform_32116_4839	540	0	539	chr6	170805979	33272078	33276505	6	44,99,87,102,92,115,	0,44,143,230,332,424,	33272078,33272627,33275796,33275964,33276175,33276390,
3217	0	0	6798	0	0	0	0	-	Isoform_32364_35	3217	0	3217	chr6	170805979	159035000	159045015	10	2124,115,196,110,162,167,67,54,85,137,	0,2124,2239,2435,2545,2707,2874,2941,2995,3080,	159035000,159038113,159039113,159040722,159041353,159042077,159043588,159043977,159044119,159044878,
687	0	0	16081	0	0	0	0	-	Isoform_3237_23	699	0	687	chr6	170805979	69780139	69796907	3	415,177,95,	0,415,592,	69780139,69790295,69796812,
1815	0	0	111880	0	0	1	1	-	Isoform_32388_12	1815	0	1815	chr6	170805979	41934958	42048654	5	1149,137,160,216,154,	0,1149,1286,1446,1662,	41934958,41936558,41937234,41940369,42048500,
1333	0	0	8384	0	0	0	0	+	Isoform_3246_20	1333	0	1333	chr6	170805979	42929546	42939263	6	175,124,97,123,118,696,	0,175,299,396,519,637,	42929546,42934474,42935573,42937716,42938089,42938567,
3417	0	0	17506	0	0	0	0	+	Isoform_32499_8	3417	0	3417	chr6	170805979	110874786	110895709	9	429,87,127,103,43,145,93,156,2234,	0,429,516,643,746,789,934,1027,1183,	110874786,110887504,110888856,110890253,110892160,110892298,110892734,110892909,110893475,
2750	0	0	578	6	6	3	7	+	Isoform_32924_19	2761	0	2756	chr6	170805979	29942533	29945868	2	1010,1747,	0,1010,	29942533,29944121,
2543	0	0	2138	0	0	0	0	+	Isoform_33404_58	2543	0	2543	chr6	170805979	30489513	30494194	8	82,270,276,276,117,33,43,1446,	0,82,352,628,904,1021,1054,1097,	30489513,30489725,30490239,30491136,30491536,30492403,30492540,30492748,
1250	0	0	33010	0	0	0	0	+	Isoform_33650_8	1250	0	1250	chr6	170805979	133953225	133987485	7	200,179,83,64,104,95,525,	0,200,379,462,526,630,725,	133953225,133980081,133982567,133982816,133984375,133984576,133986960,
736	0	0	4101	0	0	0	0	+	Isoform_34135_84	736	0	736	chr6	170805979	31834917	31839754	4	283,41,200,212,	0,283,324,524,	31834917,31835410,31837235,31839542,
1866	0	0	17036	0	0	0	0	+	Isoform_3517_50	1866	0	1866	chr6	170805979	14117773	14136675	4	75,116,107,1568,	0,75,191,298,	14117773,14117949,14133648,14135107,
1663	0	0	22396	1	1	2	4	-	Isoform_35526_6	1668	2	1666	chr6	170805979	7289151	7313214	8	780,94,79,77,263,88,113,173,	2,782,876,955,1032,1295,1383,1496,	7289151,7295391,7297922,7298746,7301309,7303549,7309916,7313041,
2829	0	0	989	4	4	2	2	+	Isoform_35587_8	2833	0	2833	chr6	170805979	30489510	30493330	4	485,276,276,1794,	0,485,761,1037,	30489510,30490239,30491136,30491536,
2091	0	0	191724	4	4	2	2	-	Isoform_3591_6	2096	1	2096	chr6	170805979	90103055	90296872	5	1380,76,131,113,393,	1,1381,1457,1588,1701,	90103055,90105395,90106899,90206568,90296479,
569	0	0	1637	0	0	0	0	+	Isoform_36420_12	569	0	569	chr6	170805979	41787689	41789895	3	136,105,328,	0,136,241,	41787689,41789231,41789567,
596	0	0	54259	0	0	0	0	-	Isoform_36426_21	597	1	597	chr6	170805979	53294093	53348948	3	398,66,132,	1,399,465,	53294093,53295641,53348816,
749	0	0	828	0	0	1	1	+	Isoform_36496_16	754	3	752	chr6	170805979	116462196	116463774	2	258,492,	3,261,	116462196,116463282,
1427	0	0	1804	2	4	0	0	+	Isoform_36585_110	1436	0	1431	chr6	170805979	29942533	29945764	8	93,270,276,276,117,33,48,314,	0,93,363,639,915,1032,1065,1113,	29942533,29942756,29943267,29944121,29944499,29945058,29945233,29945450,
1280	0	0	6975	1	2	1	1	-	Isoform_37009_5	1282	0	1282	chr6	170805979	158636481	158644737	4	416,767,42,56,	0,416,1183,1225,	158636481,158637127,158641318,158644681,
595	0	0	73546	0	0	0	0	-	Isoform_37579_7	596	1	596	chr6	170805979	5186599	5260740	3	381,121,93,	1,382,503,	5186599,5216617,5260647,
1565	0	0	1528	0	0	0	0	+	Isoform_37667_9	1566	1	1566	chr6	170805979	29723431	29726524	5	1017,276,117,33,122,	1,1018,1294,1411,1444,	29723431,29725030,29725446,29726010,29726402,
1580	0	0	5809	0	0	1	1	-	Isoform_37957_12	1580	0	1580	chr6	170805979	159037624	159045014	9	604,196,110,162,167,67,54,85,136,	0,604,800,910,1072,1239,1306,1360,1445,	159037624,159039113,159040722,159041353,159042077,159043588,159043977,159044119,159044878,
987	0	0	12508	0	0	1	1	-	Isoform_38057_14	987	0	987	chr6	170805979	99411809	99425305	5	509,189,119,80,91,	0,509,698,817,897,	99411809,99412550,99414571,99416348,99425214,
1469	0	0	4705	0	0	2	6	+	Isoform_38378_28	1472	0	1469	chr6	170805979	32637404	32643584	5	136,249,282,175,633,	0,136,385,667,842,	32637404,32641309,32641971,32642609,32642951,
1687	0	0	16091	0	0	0	0	+	Isoform_38840_18	1688	0	1687	chr6	170805979	16129087	16146865	7	322,191,186,198,165,421,204,	0,322,513,699,897,1062,1483,	16129087,16130556,16141624,16143019,16143698,16144896,16146661,
639	0	0	151035	0	0	0	0	-	Isoform_38959_8	643	4	643	chr6	170805979	5109066	5260740	3	425,121,93,	4,429,550,	5109066,5216617,5260647,
1964	0	0	1260	1	2	3	7	+	Isoform_39167_12	1971	0	1966	chr6	170805979	29942533	29945764	6	93,270,276,970,48,314,	0,93,363,639,1609,1657,	29942533,29942756,29943267,29944121,29945233,29945450,
713	0	0	13045	0	0	0	0	-	Isoform_39632_5	718	3	716	chr6	170805979	44113696	44127454	3	513,89,111,	3,516,605,	44113696,44116540,44127343,
2471	0	0	20378	1	1	0	0	+	Isoform_40304_8	2472	0	2472	chr6	170805979	37005690	37028539	16	195,232,78,149,157,139,59,147,93,80,31,93,132,147,147,592,	0,195,427,505,654,811,950,1009,1156,1249,1329,1360,1453,1585,1732,1879,	37005690,37008833,37010972,37011705,37013608,37013961,37014645,37014891,37015767,37020540,37020708,37021511,37022238,37025791,37027428,37027947,
1722	0	0	2758	1	3	0	0	-	Isoform_40485_18	1725	0	1725	chr6	170805979	32948617	32953097	4	251,129,1193,149,	0,251,380,1573,	32948617,32949270,32949610,32952948,
1151	0	0	2080	0	0	0	0	+	Isoform_40541_5	1156	0	1151	chr6	170805979	29942533	29945764	7	93,270,276,117,33,48,314,	0,93,363,639,756,789,837,	29942533,29942756,29944121,29944499,29945058,29945233,29945450,
1175	0	0	9851	2	3	3	3	-	Isoform_4093_303	1178	0	1178	chr6	170805979	32578774	32589803	6	330,24,111,282,270,161,	0,330,354,465,747,1017,	32578774,32580246,32580745,32581556,32584108,32589642,
1481	0	0	1804	0	0	0	0	+	Isoform_4128_10	1481	0	1481	chr6	170805979	29942533	29945818	8	93,270,276,276,117,33,48,368,	0,93,363,639,915,1032,1065,1113,	29942533,29942756,29943267,29944121,29944499,29945058,29945233,29945450,
933	0	0	715	0	0	0	0	-	Isoform_41325_16	935	2	935	chr6	170805979	85677083	85678731	5	108,69,81,79,596,	2,110,179,260,339,	85677083,85677423,85677794,85677953,85678135,
1503	0	0	17533	0	0	1	1	+	Isoform_41356_9	1503	0	1503	chr6	170805979	127343407	127362444	2	44,1460,	0,44,	127343407,127360984,
758	0	0	108719	1	1	1	3	+	Isoform_41393_6	763	0	759	chr6	170805979	32637407	32746887	4	133,249,282,97,	0,133,382,664,	32637407,32641309,32745790,32746790,
1230	0	0	25824	0	0	0	0	-	Isoform_41515_17	1237	0	1230	chr6	170805979	166929523	166956577	9	268,75,46,114,71,58,56,61,481,	0,268,343,389,503,574,632,688,749,	166929523,166931043,166934090,166938894,166943018,166946681,166948569,166952487,166956096,
1072	0	0	1303	0	0	0	0	+	Isoform_41852_8	1073	0	1072	chr6	170805979	35468405	35470780	5	468,81,149,173,201,	0,468,549,698,871,	35468405,35468946,35469380,35470178,35470579,
1063	0	0	9962	2	3	3	3	-	Isoform_41876_17	1066	0	1066	chr6	170805979	32578774	32589802	5	330,24,282,270,160,	0,330,354,636,906,	32578774,32580246,32581556,32584108,32589642,
914	0	0	7011	0	0	0	0	+	Isoform_42165_7	915	0	914	chr6	170805979	36594365	36602290	6	116,208,135,39,87,329,	0,116,324,459,498,585,	36594365,36596760,36598848,36601151,36601707,36601961,
1190	0	0	5586	2	2	1	3	-	Isoform_4218_201	1197	0	1192	chr6	170805979	32659885	32666664	5	364,111,282,270,166,	0,364,475,757,1027,	32659885,32661346,32661966,32664797,32666498,
1099	0	0	3387	1	3	0	0	-	Isoform_42996_110	1103	1	1103	chr6	170805979	32948620	32953106	5	248,129,279,285,158,	1,249,378,657,942,	32948620,32949270,32949610,32950518,32952948,
1381	0	0	8384	0	0	0	0	+	Isoform_43291_12	1386	5	1386	chr6	170805979	42929498	42939263	6	223,124,97,123,118,696,	5,228,352,449,572,690,	42929498,42934474,42935573,42937716,42938089,42938567,
1203	0	0	9851	2	3	3	3	-	Isoform_43497_19	1206	0	1206	chr6	170805979	32578744	32589801	6	360,24,111,282,270,159,	0,360,384,495,777,1047,	32578744,32580246,32580745,32581556,32584108,32589642,
2782	0	0	441	3	23	3	7	+	Isoform_43588_7	2807	0	2805	chr6	170805979	29942533	29945763	4	93,2335,48,313,	0,93,2428,2476,	29942533,29942756,29945233,29945450,
1676	0	0	2556	0	0	1	1	+	Isoform_43862_66	1676	0	1676	chr6	170805979	30720344	30724577	4	219,109,111,1238,	0,219,328,439,	30720344,30722536,30722917,30723339,
1202	0	0	7428	0	0	0	0	-	Isoform_44296_704	1202	0	1202	chr6	170805979	33065015	33073645	5	332,167,282,246,175,	0,332,499,781,1027,	33065015,33068637,33069018,33069640,33073470,
1705	0	0	649	2	3	1	1	+	Isoform_44617_5	1708	0	1708	chr6	170805979	44091364	44093719	2	70,1635,	0,70,	44091364,44092084,
1630	0	0	1995	1	2	1	4	-	Isoform_44683_5	1632	0	1632	chr6	170805979	158765744	158769373	3	1334,252,48,	0,1334,1586,	158765744,158767260,158769325,
1619	0	0	5586	2	2	1	1	-	Isoform_4490_6	1626	5	1626	chr6	170805979	32659473	32666679	5	776,111,282,270,181,	5,781,892,1174,1444,	32659473,32661346,32661966,32664797,32666498,
708	0	0	1662	0	0	2	2	+	Isoform_45251_7	708	0	708	chr6	170805979	35468405	35470777	6	34,75,81,149,173,198,	0,34,109,190,339,512,	35468405,35468798,35468946,35469380,35470178,35470579,
1859	0	0	6555	0	0	0	0	+	Isoform_45453_21	1860	0	1859	chr6	170805979	36594366	36602780	7	115,208,135,456,39,87,819,	0,115,323,458,914,953,1040,	36594366,36596760,36598848,36599820,36601151,36601707,36601961,
977	0	0	1262	0	0	1	2	+	Isoform_45535_9	977	0	977	chr6	170805979	2889865	2892106	2	705,274,	0,705,	2889865,2891832,
872	0	0	974	0	0	1	1	-	Isoform_4562_30	875	3	875	chr6	170805979	31580572	31582419	4	591,72,46,164,	3,594,666,712,	31580572,31581558,31581813,31582255,
663	0	0	721	0	0	0	0	-	Isoform_45641_27	664	1	664	chr6	170805979	33416549	33417933	6	227,50,46,60,215,65,	1,228,278,324,384,599,	33416549,33416919,33417096,33417250,33417480,33417868,
2620	0	0	708	2	3	3	7	+	Isoform_46818_10	2623	0	2623	chr6	170805979	29942534	29945869	3	92,787,1748,	0,92,879,	29942534,29942756,29944121,
1914	0	0	1422	4	18	1	5	-	Isoform_47107_21	1932	0	1932	chr6	170805979	31268749	31272090	6	424,48,33,120,276,1018,	0,424,472,505,625,901,	31268749,31269337,31269492,31269965,31270209,31271072,
1491	0	0	9716	0	0	1	1	+	Isoform_47190_5	1491	0	1491	chr6	170805979	33075992	33087200	6	149,264,282,111,24,662,	0,149,413,695,806,830,	33075992,33080671,33084949,33085778,33086218,33086538,
1660	0	0	1672	2	2	3	7	-	Isoform_48030_13	1665	3	1665	chr6	170805979	31268751	31272090	6	422,48,33,276,796,92,	3,425,473,506,782,1578,	31268751,31269337,31269492,31270209,31271072,31271998,
2807	0	0	3460	8	8	1	1	-	Isoform_48225_6	2817	2	2817	chr6	170805979	33193591	33199859	8	1238,106,133,130,173,180,157,691,	2,1240,1346,1479,1609,1782,1962,2119,	33193591,33194944,33195569,33195906,33196433,33197761,33198307,33199168,
1186	0	0	4733	0	0	3	3	-	Isoform_48953_8	1186	0	1186	chr6	170805979	31730605	31736527	6	398,182,107,126,110,266,	0,398,580,687,813,923,	31730605,31732216,31733565,31733835,31734153,31736261,
2090	0	0	16807	0	0	0	0	+	Isoform_49022_45	2091	0	2090	chr6	170805979	14117775	14136672	5	73,116,229,107,1565,	0,73,189,418,525,	14117775,14117949,14131519,14133648,14135107,
2243	0	0	991	3	4	2	4	+	Isoform_4990_13	2247	0	2247	chr6	170805979	29942533	29945771	5	1010,276,592,48,321,	0,1010,1286,1878,1926,	29942533,29944121,29944499,29945233,29945450,
2221	0	0	8185	0	0	0	0	-	Isoform_50425_14	2228	0	2221	chr6	170805979	33303664	33314070	4	1723,261,171,66,	0,1723,1984,2155,	33303664,33313216,33313693,33314004,
1493	0	0	2012	0	0	1	1	-	Isoform_50676_7	1493	0	1493	chr6	170805979	44258169	44261675	4	1115,240,89,50,	0,1115,1355,1444,	44258169,44260042,44260450,44261625,
2058	0	0	17036	0	0	1	1	+	Isoform_50851_7	2061	0	2058	chr6	170805979	14117775	14136870	4	73,116,107,1763,	0,73,189,296,	14117775,14117949,14133648,14135107,
801	0	0	9980	0	0	0	0	+	Isoform_50917_13	803	0	801	chr6	170805979	33075987	33086768	5	154,282,111,24,230,	0,154,436,547,571,	33075987,33084949,33085778,33086218,33086538,
3660	0	0	1729	2	2	1	1	-	Isoform_51329_6	3664	2	3664	chr6	170805979	33004184	33009574	5	1206,1105,136,1094,120,	2,1208,2313,2449,3543,	33004184,33005736,33007079,33007310,33009454,
3438	0	0	10935	4	13	0	0	-	Isoform_5453_27	3451	0	3451	chr6	170805979	33299695	33314068	8	2076,35,90,342,399,261,171,64,	0,2076,2111,2201,2543,2942,3203,3374,	33299695,33303954,33304127,33304296,33304988,33313216,33313693,33314004,
501	0	0	2493	0	0	0	0	+	Isoform_5485_3068	501	0	501	chr6	170805979	132814570	132817564	6	43,51,117,103,102,85,	0,43,94,211,314,416,	132814570,132814731,132814971,132816460,132816959,132817479,
1200	0	0	25824	0	0	0	0	-	Isoform_5710_44	1200	0	1200	chr6	170805979	166929523	166956547	9	268,75,46,114,71,58,56,61,451,	0,268,343,389,503,574,632,688,749,	166929523,166931043,166934090,166938894,166943018,166946681,166948569,166952487,166956096,
1184	0	0	1903	0	0	0	0	+	Isoform_5727_31	1187	0	1184	chr6	170805979	29723432	29726519	7	95,270,276,276,117,33,117,	0,95,365,641,917,1034,1067,	29723432,29723657,29724172,29725030,29725446,29726010,29726402,
1346	0	0	5045	0	0	0	0	-	Isoform_5936_18	1348	0	1346	chr6	170805979	32934637	32941028	6	350,36,117,285,282,276,	0,350,386,503,788,1070,	32934637,32935341,32935535,32937171,32938683,32940752,
1414	0	0	1922	0	0	2	2	-	Isoform_6063_25	1414	0	1414	chr6	170805979	31268751	31272089	7	422,48,33,276,276,270,91,	0,422,470,503,779,1055,1325,	31268751,31269337,31269492,31270209,31271072,31271598,31271998,
932	0	0	4911	0	0	1	3	+	Isoform_6322_19	942	0	932	chr6	170805979	32637405	32643251	5	135,249,282,175,94,	0,135,384,666,841,	32637405,32641309,32641971,32642609,32643157,
573	0	0	8028	0	0	0	0	-	Isoform_6590_1872	574	1	574	chr6	170805979	34417466	34426067	6	81,56,78,172,150,36,	1,82,138,216,388,538,	34417466,34418368,34421729,34424668,34425071,34426031,
1668	0	0	1563	0	0	0	0	+	Isoform_6659_26	1670	0	1668	chr6	170805979	29942533	29945764	7	93,787,276,117,33,48,314,	0,93,880,1156,1273,1306,1354,	29942533,29942756,29944121,29944499,29945058,29945233,29945450,
1094	0	0	9716	0	0	0	0	+	Isoform_675_28	1094	0	1094	chr6	170805979	33075958	33086768	6	183,264,282,111,24,230,	0,183,447,729,840,864,	33075958,33080671,33084949,33085778,33086218,33086538,
1046	0	0	3049	1	1	0	0	-	Isoform_7064_7	1056	2	1049	chr6	170805979	31588901	31592996	4	275,108,345,318,	2,277,385,730,	31588901,31589525,31589781,31592678,
2268	0	0	42041	0	0	0	0	-	Isoform_7189_15	2269	1	2269	chr6	170805979	158775054	158819363	8	1450,147,84,275,96,84,85,47,	1,1451,1598,1682,1957,2053,2137,2222,	158775054,158783519,158784643,158785308,158787107,158789287,158818081,158819316,
1007	0	0	13181	0	0	0	0	-	Isoform_7581_7	1009	0	1007	chr6	170805979	159679117	159693305	6	181,165,180,117,203,161,	0,181,346,526,643,846,	159679117,159682473,159684853,159688125,159692660,159693144,
2933	0	0	3052	1	1	0	0	+	Isoform_7704_6	2937	0	2934	chr6	170805979	32972201	32978186	9	726,304,92,138,139,215,1009,249,61,	0,726,1030,1122,1260,1399,1614,2623,2872,	32972201,32974461,32975020,32975383,32976030,32976249,32976561,32977756,32978125,
840	0	0	1020	1	3	0	0	-	Isoform_7919_138	843	0	843	chr6	170805979	31580559	31582419	3	604,72,164,	0,604,676,	31580559,31581558,31582255,
1215	0	0	12276	1	1	0	0	-	Isoform_799_11	1218	0	1216	chr6	170805979	99411809	99425300	4	930,119,80,86,	0,930,1049,1129,	99411809,99414571,99416348,99425214,
1558	0	0	1802	2	21	0	0	-	Isoform_8717_57	1579	0	1579	chr6	170805979	31268749	31272109	8	424,48,33,120,276,276,270,111,	0,424,472,505,625,901,1177,1447,	31268749,31269337,31269492,31269965,31270209,31271072,31271598,31271998,
816	0	0	828	0	0	0	0	+	Isoform_8897_13	816	0	816	chr6	170805979	116462127	116463771	2	327,489,	0,327,	116462127,116463282,
1774	0	0	1563	0	0	0	0	+	Isoform_889_16	1775	0	1774	chr6	170805979	29942534	29945871	7	92,787,276,117,33,48,421,	0,92,879,1155,1272,1305,1353,	29942534,29942756,29944121,29944499,29945058,29945233,29945450,
2130	0	0	1262	0	0	1	1	+	Isoform_9261_6	2130	0	2130	chr6	170805979	2888713	2892106	2	1857,274,	0,1857,	2888713,2891832,
975	0	0	77991	0	0	0	0	+	Isoform_9781_11	985	9	984	chr6	170805979	157823245	157902211	6	201,87,75,126,172,314,	9,210,297,372,498,670,	157823245,157867546,157873101,157875050,157896826,157901897,
794	0	0	1147	0	0	0	0	+	Isoform_9902_53	795	0	794	chr6	170805979	16129087	16131028	2	322,472,	0,322,	16129087,16130556,
1505	0	0	47750	0	0	0	0	+	Isoform_10039_10	1524	0	1505	chr7	159345973	157337020	157386275	8	124,91,110,60,111,132,142,735,	0,124,215,325,385,496,628,770,	157337020,157358546,157363160,157366501,157367372,157382245,157384866,157385540,
2230	0	0	3132	0	0	0	0	+	Isoform_11120_27	2233	0	2230	chr7	159345973	100673803	100679165	8	120,146,39,968,67,202,217,471,	0,120,266,305,1273,1340,1542,1759,	100673803,100676176,100676534,100676692,100677751,100678097,100678397,100678694,
649	0	0	8133	0	0	0	0	-	Isoform_11619_10	651	2	651	chr7	159345973	141006167	141014949	3	368,242,39,	2,370,612,	141006167,141010418,141014910,
1548	0	0	4906	1	1	1	2	-	Isoform_11982_7	1552	3	1552	chr7	159345973	98216580	98223036	5	923,351,93,136,47,	3,926,1277,1370,1506,	98216580,98217691,98221660,98222385,98222989,
802	0	0	4107	0	0	0	0	-	Isoform_13608_88	802	0	802	chr7	159345973	56101573	56106482	4	288,145,250,119,	0,288,433,683,	56101573,56102866,56104225,56106363,
1519	0	0	432	0	0	0	0	-	Isoform_13667_28	1519	0	1519	chr7	159345973	100343417	100345368	2	105,1414,	0,105,	100343417,100343954,
841	0	0	9684	0	0	0	0	-	Isoform_13730_6	841	0	841	chr7	159345973	19698507	19709032	4	220,209,142,270,	0,220,429,571,	19698507,19700071,19704778,19708762,
2835	0	0	12504	2	2	1	2	+	Isoform_13952_9	2840	0	2837	chr7	159345973	102433574	102448915	4	87,109,238,2403,	0,87,196,434,	102433574,102436224,102438943,102446512,
1141	0	0	1125	0	0	0	0	+	Isoform_14499_18	1143	2	1143	chr7	159345973	12686903	12689169	2	140,1001,	2,142,	12686903,12688168,
1788	0	0	58533	0	0	1	1	+	Isoform_14549_5	1788	0	1788	chr7	159345973	16646191	16706513	12	97,65,177,104,66,136,110,171,147,139,123,454,	0,97,162,339,443,509,645,755,926,1073,1212,1335,	16646191,16665436,16674411,16681300,16682779,16685904,16689796,16694833,16696914,16698047,16704546,16706059,
1659	0	0	3766	0	0	0	0	+	Isoform_14596_11	1661	0	1659	chr7	159345973	100673742	100679167	10	181,146,39,107,64,163,67,202,217,473,	0,181,327,366,473,537,700,767,969,1186,	100673742,100676176,100676534,100676692,100677351,100677497,100677751,100678097,100678397,100678694,
3406	0	0	5971	2	3	1	1	-	Isoform_14649_5	3409	0	3409	chr7	159345973	966169	975547	2	3287,120,	0,3287,	966169,975427,
1669	0	0	1771	2	2	1	1	-	Isoform_15506_11	1672	1	1672	chr7	159345973	5527157	5530598	5	734,182,439,240,75,	1,735,917,1356,1596,	5527157,5528003,5528280,5529160,5530523,
886	0	0	2059	0	0	0	0	+	Isoform_15616_22	886	0	886	chr7	159345973	102541183	102544128	3	120,162,604,	0,120,282,	102541183,102541500,102543524,
2693	0	0	414456	0	0	0	0	-	Isoform_15780_7	2696	3	2696	chr7	159345973	1815796	2232945	19	432,191,211,91,89,57,141,145,87,62,115,131,82,125,180,141,160,179,74,	3,435,626,837,928,1017,1074,1215,1360,1447,1509,1624,1755,1837,1962,2142,2283,2443,2622,	1815796,1898199,1936686,1957628,1980452,2002064,2014501,2069193,2149151,2213211,2215884,2216156,2217961,2219331,2222574,2225409,2229983,2230548,2232871,
714	0	0	5298	0	0	0	0	+	Isoform_16043_5	717	0	714	chr7	159345973	101218174	101224186	5	43,171,80,170,250,	0,43,214,294,464,	101218174,101222603,101223476,101223672,101223936,
1383	0	0	15384	0	0	0	0	-	Isoform_18156_7	1383	0	1383	chr7	159345973	134442355	134459122	10	415,83,84,82,107,123,78,117,168,126,	0,415,498,582,664,771,894,972,1089,1257,	134442355,134445237,134447297,134447979,134448386,134448996,134449719,134450785,134451585,134458996,
1054	0	0	2258	0	0	0	0	+	Isoform_18236_20	1058	2	1056	chr7	159345973	127588387	127591699	6	178,81,110,72,126,487,	2,180,261,371,443,569,	127588387,127589082,127589484,127590065,127590962,127591212,
1136	0	0	51838	0	0	0	0	-	Isoform_18247_8	1140	4	1140	chr7	159345973	151466711	151519685	8	500,82,48,57,83,68,72,226,	4,504,586,634,691,774,842,914,	151466711,151470570,151471393,151471548,151477332,151484736,151490942,151519459,
1486	0	0	19843	4	4	0	0	-	Isoform_1851_5	1491	1	1491	chr7	159345973	73536355	73557684	5	1035,80,97,76,198,	1,1036,1116,1213,1289,	73536355,73537933,73543547,73552166,73557486,
2255	0	0	1921	1	1	0	0	-	Isoform_19836_6	2259	3	2259	chr7	159345973	151076626	151080802	3	1466,423,366,	3,1469,1892,	151076626,151079499,151080436,
972	0	0	3102	0	0	0	0	-	Isoform_19942_13	972	0	972	chr7	159345973	56102372	56106446	3	639,250,83,	0,639,889,	56102372,56104225,56106363,
652	0	0	3657	0	0	0	0	-	Isoform_20245_5	652	0	652	chr7	159345973	66991277	66995586	4	24,201,130,297,	0,24,225,355,	66991277,66993216,66994211,66995289,
727	0	0	4740	1	11	0	0	-	Isoform_20799_16	738	0	738	chr7	159345973	101239612	101245079	5	291,106,77,133,120,	0,291,397,474,607,	101239612,101240141,101240829,101244006,101244959,
1472	0	0	18576	0	0	1	1	+	Isoform_20905_31	1472	0	1472	chr7	159345973	99374731	99394780	10	50,77,105,223,108,207,76,206,91,330,	0,50,127,232,455,563,770,846,1052,1143,	99374731,99385701,99386684,99388038,99389904,99390892,99391177,99392670,99394028,99394450,
3380	0	0	1740	0	0	1	1	+	Isoform_21046_5	3383	0	3380	chr7	159345973	101085483	101090604	2	88,3293,	0,88,	101085483,101087311,
1419	0	0	27854	0	0	0	0	-	Isoform_21128_5	1419	0	1419	chr7	159345973	139080444	139109717	4	336,253,136,694,	0,336,589,725,	139080444,139083779,139089623,139109023,
728	0	0	4200	0	0	0	0	+	Isoform_22103_59	728	0	728	chr7	159345973	44796681	44801609	5	112,31,89,173,323,	0,112,143,232,405,	44796681,44799246,44799391,44799701,44801286,
1187	0	0	1125	0	0	0	0	+	Isoform_23212_10	1188	0	1187	chr7	159345973	12686863	12689175	2	180,1007,	0,180,	12686863,12688168,
552	0	0	4692	0	0	0	0	+	Isoform_23379_9	552	0	552	chr7	159345973	100148959	100154203	4	16,81,118,337,	0,16,97,215,	100148959,100149498,100153399,100153866,
2515	0	0	7975	0	0	0	0	-	Isoform_23435_10	2516	1	2516	chr7	159345973	44968523	44979013	12	960,171,115,146,225,117,111,54,166,94,209,147,	1,961,1132,1247,1393,1618,1735,1846,1900,2066,2160,2369,	44968523,44969704,44970039,44970591,44970834,44971672,44972114,44975173,44975483,44976563,44976862,44978866,
420	0	0	7548	0	0	1	1	-	Isoform_23602_11	422	2	422	chr7	159345973	99458195	99466164	4	160,117,108,36,	2,162,279,387,	99458195,99459146,99460085,99466128,
670	0	0	2314	0	0	0	0	+	Isoform_24085_53	674	4	674	chr7	159345973	128862863	128865847	2	199,471,	4,203,	128862863,128865376,
1503	0	0	18576	1	2	0	0	+	Isoform_24440_23	1506	0	1505	chr7	159345973	99374699	99394778	10	82,77,105,223,108,207,76,206,91,328,	0,82,159,264,487,595,802,878,1084,1175,	99374699,99385701,99386684,99388038,99389904,99390892,99391177,99392670,99394028,99394450,
1271	0	0	24593	1	2	0	0	+	Isoform_25639_6	1274	0	1273	chr7	159345973	43583110	43608974	3	339,213,719,	0,339,552,	43583110,43595900,43608255,
874	0	0	13880	0	0	0	0	-	Isoform_27621_22	874	0	874	chr7	159345973	42917417	42932171	8	273,58,74,82,123,133,77,54,	0,273,331,405,487,610,743,820,	42917417,42917777,42921857,42923324,42924674,42926535,42927382,42932117,
877	0	0	133	0	0	0	0	-	Isoform_27818_5	877	0	877	chr7	159345973	106887958	106888968	2	89,788,	0,89,	106887958,106888180,
1046	0	0	9596	0	0	0	0	+	Isoform_28520_10	1049	0	1046	chr7	159345973	99408970	99419612	6	275,136,123,123,167,222,	0,275,411,534,657,824,	99408970,99410033,99411063,99416137,99417428,99419390,
1257	0	0	4352	1	1	5	9	-	Isoform_29071_5	1258	0	1258	chr7	159345973	2308800	2314418	2	266,998,	0,266,	2308800,2313420,
1775	0	0	14886	0	0	0	0	+	Isoform_29468_6	1780	0	1775	chr7	159345973	44044709	44061370	13	111,56,113,75,147,78,152,49,82,96,116,106,594,	0,111,167,280,355,502,580,732,781,863,959,1075,1181,	44044709,44050224,44051829,44052866,44056756,44057781,44058128,44058431,44058901,44059353,44059542,44060047,44060776,
1913	0	0	74001	0	0	0	0	+	Isoform_29632_8	1931	15	1928	chr7	159345973	105014201	105090115	13	334,185,115,230,81,59,173,39,231,131,118,110,107,	15,349,534,649,879,960,1019,1192,1231,1462,1593,1711,1821,	105014201,105040838,105062163,105063350,105066726,105073618,105074642,105076042,105076962,105077302,105078845,105081687,105090008,
1754	0	0	18076	1	1	1	2	+	Isoform_29724_5	1755	0	1755	chr7	159345973	74209996	74229828	13	92,123,40,44,49,38,36,31,56,60,180,122,885,	0,92,215,255,299,348,386,422,453,509,569,749,871,	74209996,74215946,74216824,74219743,74219959,74220216,74220583,74220703,74221636,74223723,74224017,74224638,74228943,
2210	0	0	3214	0	0	0	0	+	Isoform_30702_15	2211	0	2210	chr7	159345973	100673741	100679165	9	182,146,39,723,163,67,202,217,471,	0,182,328,367,1090,1253,1320,1522,1739,	100673741,100676176,100676534,100676692,100677497,100677751,100678097,100678397,100678694,
2920	0	0	2286	2	2	1	1	+	Isoform_30808_14	2930	7	2929	chr7	159345973	150368833	150374040	2	108,2813,	7,115,	150368833,150371227,
1601	0	0	7260	0	0	0	0	-	Isoform_32167_10	1601	0	1601	chr7	159345973	44114686	44123547	11	259,102,128,158,81,199,115,124,122,276,37,	0,259,361,489,647,728,927,1042,1166,1288,1564,	44114686,44115294,44115765,44116114,44116429,44116816,44117132,44117618,44117942,44121833,44123510,
4479	0	0	31089	2	2	2	3	-	Isoform_32551_7	4484	3	4484	chr7	159345973	98216580	98252151	26	923,120,107,93,136,181,57,80,97,103,128,158,150,156,146,491,146,102,101,175,126,123,183,244,130,26,	3,926,1046,1153,1246,1382,1563,1620,1700,1797,1900,2028,2186,2336,2492,2638,3129,3275,3377,3478,3653,3779,3902,4085,4329,4459,	98216580,98217691,98217935,98221660,98222385,98222989,98223661,98224800,98225005,98228013,98229038,98230960,98231223,98231803,98232826,98233420,98236775,98238508,98240850,98241069,98243466,98244570,98244884,98245921,98251418,98252125,
715	0	0	46818	0	0	0	0	-	Isoform_34714_15	718	0	715	chr7	159345973	135929772	135977305	4	240,84,114,277,	0,240,324,438,	135929772,135950598,135951516,135977028,
1799	0	0	1642	2	3	1	2	-	Isoform_3485_474	1803	1	1803	chr7	159345973	5527156	5530599	6	735,182,439,240,129,76,	1,736,918,1357,1597,1726,	5527156,5528003,5528280,5529160,5529534,5530523,
1183	0	0	12118	1	1	0	0	-	Isoform_35342_6	1184	0	1184	chr7	159345973	44834803	44848104	4	855,114,78,136,	0,855,969,1047,	44834803,44840898,44843276,44847968,
1025	0	0	4643	0	0	0	0	+	Isoform_36198_10	1025	0	1025	chr7	159345973	143263442	143269110	8	143,82,129,101,36,117,94,323,	0,143,225,354,455,491,608,702,	143263442,143264085,143264547,143264991,143265260,143267616,143268090,143268787,
1001	0	0	7763	0	0	0	0	+	Isoform_37076_8	1001	0	1001	chr7	159345973	112450461	112459225	5	321,105,85,125,365,	0,321,426,511,636,	112450461,112455762,112456001,112456913,112458860,
909	0	0	1758	1	1	1	1	-	Isoform_37145_5	911	1	911	chr7	159345973	1567336	1570004	3	514,237,159,	1,515,752,	1567336,1569123,1569845,
1303	0	0	12451	0	0	0	0	+	Isoform_38384_13	1303	0	1303	chr7	159345973	43583114	43596868	2	335,968,	0,335,	43583114,43595900,
1125	0	0	3672	0	0	0	0	+	Isoform_38415_8	1125	0	1125	chr7	159345973	22727201	22731998	5	80,191,114,147,593,	0,80,271,385,532,	22727201,22727443,22728692,22729513,22731405,
592	0	0	2058	0	0	0	0	+	Isoform_3865_10	594	2	594	chr7	159345973	100211731	100214381	3	145,72,375,	2,147,219,	100211731,100213734,100214006,
1644	0	0	20368	1	1	1	1	-	Isoform_41210_8	1646	1	1646	chr7	159345973	87197717	87219730	2	1340,305,	1,1341,	87197717,87219425,
1419	0	0	15598	1	1	1	1	+	Isoform_41525_6	1423	0	1420	chr7	159345973	99374732	99391750	6	49,77,105,223,108,858,	0,49,126,231,454,562,	99374732,99385701,99386684,99388038,99389904,99390892,
1256	0	0	88	0	0	1	1	-	Isoform_41549_8	1266	1	1257	chr7	159345973	105387528	105388873	2	1174,83,	1,1175,	105387528,105388790,
1620	0	0	33014	2	2	0	0	-	Isoform_41577_6	1623	1	1623	chr7	159345973	102537918	102572552	9	607,121,77,211,162,155,87,90,110,	1,608,729,806,1017,1179,1334,1421,1511,	102537918,102539605,102540014,102541092,102541500,102566581,102566996,102569834,102572442,
820	0	0	9837	0	0	0	0	+	Isoform_41821_9	821	0	820	chr7	159345973	99408955	99419612	6	49,136,123,123,167,222,	0,49,185,308,431,598,	99408955,99410033,99411063,99416137,99417428,99419390,
479	0	0	9471	0	0	1	1	+	Isoform_42018_22	485	6	485	chr7	159345973	140696692	140706643	4	150,145,104,81,	6,156,301,405,	140696692,140702865,140704859,140706562,
2299	0	0	10378	2	2	1	1	-	Isoform_42104_19	2301	0	2301	chr7	159345973	100466519	100479197	5	649,49,167,1031,404,	0,649,698,865,1896,	100466519,100467551,100474273,100477276,100478793,
3294	0	0	8298	1	1	1	1	-	Isoform_42124_16	3296	1	3296	chr7	159345973	45100102	45111695	10	324,115,568,1097,158,172,324,44,461,32,	1,325,440,1008,2105,2263,2435,2759,2803,3264,	45100102,45101257,45101502,45102346,45104098,45104537,45105440,45107734,45108826,45111663,
1949	0	0	16474	0	0	2	2	+	Isoform_42662_5	1951	0	1949	chr7	159345973	99438947	99457372	9	238,179,51,153,96,94,73,126,941,	0,238,417,468,621,717,811,884,1010,	99438947,99442996,99444788,99448120,99450275,99450701,99452367,99454010,99456431,
3444	0	0	8642	6	8	1	2	-	Isoform_43226_6	3452	0	3452	chr7	159345973	100574039	100586127	16	1743,138,86,84,104,69,117,62,77,91,113,137,106,127,145,247,	0,1743,1881,1967,2051,2155,2224,2341,2403,2480,2571,2684,2821,2927,3054,3199,	100574039,100575870,100576237,100576693,100576901,100577085,100577272,100577496,100577663,100577821,100578398,100578649,100581776,100582040,100582314,100585880,
2641	0	0	24593	0	0	0	0	+	Isoform_44833_6	2641	0	2641	chr7	159345973	43583113	43610347	3	336,213,2092,	0,336,549,	43583113,43595900,43608255,
1892	0	0	10024	1	1	0	0	-	Isoform_44903_5	1896	3	1896	chr7	159345973	75160076	75171992	7	700,694,56,166,76,79,121,	3,703,1397,1453,1619,1695,1774,	75160076,75162325,75165123,75166536,75166801,75168631,75171871,
813	0	0	4883	0	0	0	0	-	Isoform_45308_7	813	0	813	chr7	159345973	33035210	33040906	2	778,35,	0,778,	33035210,33040871,
920	0	0	242711	0	0	0	0	-	Isoform_45547_7	935	15	935	chr7	159345973	105145282	105388913	9	26,166,107,88,88,109,158,55,123,	15,41,207,314,402,490,599,757,812,	105145282,105146492,105160506,105167376,105168007,105169156,105203627,105388647,105388790,
1040	0	0	55164	0	0	1	1	-	Isoform_45797_46	1040	0	1040	chr7	159345973	131051889	131108094	2	666,375,	0,666,	131051889,131107719,
988	0	0	1173	0	0	0	0	-	Isoform_45938_20	988	0	988	chr7	159345973	25123096	25125257	3	753,177,58,	0,753,930,	25123096,25123950,25125199,
1781	0	0	33098	2	3	0	0	+	Isoform_47759_6	1796	12	1796	chr7	159345973	66921274	66956153	7	187,177,286,151,184,144,652,	12,199,376,662,813,997,1141,	66921274,66941847,66944975,66948543,66950951,66953225,66955501,
3366	0	0	3727	0	0	1	2	+	Isoform_47987_8	3366	0	3366	chr7	159345973	155297879	155304974	4	80,439,125,2724,	0,80,519,644,	155297879,155298258,155301565,155302250,
1761	0	0	161665	0	0	0	0	+	Isoform_48786_7	1770	3	1764	chr7	159345973	127929166	128092592	10	163,110,189,142,124,70,114,204,45,600,	3,166,276,465,607,731,801,915,1119,1164,	127929166,127990946,128074501,128081359,128084723,128085710,128086937,128089488,128091836,128091992,
529	0	0	6176	0	0	0	0	-	Isoform_49879_44	529	0	529	chr7	159345973	10933455	10940160	4	237,58,89,145,	0,237,295,384,	10933455,10938089,10938807,10940015,
1353	0	0	2044	2	13	0	0	-	Isoform_50095_5	1387	21	1387	chr7	159345973	44578842	44582239	5	786,147,126,101,193,	21,807,954,1080,1181,	44578842,44581092,44581448,44581722,44582046,
1057	0	0	22511	0	0	0	0	-	Isoform_50984_22	1057	0	1057	chr7	159345973	87196162	87219730	4	596,105,51,305,	0,596,701,752,	87196162,87197940,87199006,87219425,
695	0	0	26229	0	0	0	0	+	Isoform_518_6	704	9	704	chr7	159345973	105014216	105041140	3	319,74,302,	9,328,402,	105014216,105038125,105040838,
2006	0	0	7663	0	0	1	1	-	Isoform_52018_8	2009	3	2009	chr7	159345973	44072805	44082475	11	572,84,243,103,133,121,72,171,99,184,225,	3,575,659,902,1005,1138,1259,1331,1502,1601,1785,	44072805,44073624,44073782,44074130,44074397,44076508,44078739,44079570,44079860,44080732,44082250,
738	0	0	3390	1	1	2	2	+	Isoform_52086_5	739	0	739	chr7	159345973	27096114	27100244	2	274,466,	0,274,	27096114,27099778,
3264	0	0	13166	0	0	0	0	-	Isoform_5376_18	3265	1	3265	chr7	159345973	44962662	44979092	22	233,155,114,105,145,224,208,167,133,75,71,171,115,146,225,117,111,54,166,94,209,226,	1,234,389,503,608,753,977,1185,1352,1485,1560,1631,1802,1917,2063,2288,2405,2516,2570,2736,2830,3039,	44962662,44962969,44964048,44964414,44964944,44965636,44966072,44966671,44967604,44967883,44969412,44969704,44970039,44970591,44970834,44971672,44972114,44975173,44975483,44976563,44976862,44978866,
1287	0	0	6367	1	1	0	0	-	Isoform_6273_5	1291	3	1291	chr7	159345973	75986993	75994647	12	292,69,65,93,62,66,90,96,60,117,119,158,	3,295,364,429,522,584,650,740,836,896,1013,1132,	75986993,75987359,75987537,75987717,75987922,75988082,75988251,75988420,75989164,75992143,75992438,75994489,
433	0	0	6538	0	0	1	1	-	Isoform_6984_5	433	0	433	chr7	159345973	54752259	54759231	4	161,103,100,70,	0,161,264,364,	54752259,54755778,54757494,54759161,
1183	0	0	30177	0	0	0	0	-	Isoform_6991_28	1183	0	1183	chr7	159345973	997005	1028365	4	799,82,194,108,	0,799,881,1075,	997005,1000469,1009949,1028257,
1547	0	0	25417	2	2	0	0	-	Isoform_7274_6	1549	0	1549	chr7	159345973	23505009	23531973	8	560,68,129,116,189,166,134,185,	0,560,628,757,873,1062,1228,1362,	23505009,23505745,23506137,23507419,23512893,23516362,23521706,23531788,
2777	0	0	11056	1	2	0	0	+	Isoform_997_8	2783	1	2780	chr7	159345973	5592813	5606646	5	955,157,122,168,1375,	1,956,1113,1235,1403,	5592813,5603256,5603495,5603862,5605271,
2166	0	0	3003	0	0	2	2	+	Isoform_11298_7	2183	17	2183	chr8	145138636	127736255	127741426	3	368,769,1031,	17,385,1154,	127736255,127738250,127740395,
1694	0	0	11242	0	0	0	0	-	Isoform_12018_5	1694	0	1694	chr8	145138636	143816377	143829313	10	442,236,136,191,214,93,162,90,96,34,	0,442,678,814,1005,1219,1312,1474,1564,1660,	143816377,143816909,143817330,143817591,143817861,143818192,143818372,143821596,143821817,143829279,
2128	0	0	20983	0	0	0	0	+	Isoform_12490_34	2128	0	2128	chr8	145138636	144291606	144314717	13	268,109,137,125,76,62,97,137,282,106,66,70,593,	0,268,377,514,639,715,777,874,1011,1293,1399,1465,1535,	144291606,144308905,144309454,144309771,144311173,144311320,144311504,144311699,144311962,144313510,144313845,144313984,144314124,
3261	0	0	30702	0	0	0	0	+	Isoform_13185_8	3264	0	3261	chr8	145138636	38787237	38821200	2	1582,1679,	0,1582,	38787237,38819521,
1257	0	0	109733	1	1	0	0	-	Isoform_14505_136	1258	0	1258	chr8	145138636	116644831	116755821	8	272,133,121,150,100,168,157,156,	0,272,405,526,676,776,944,1101,	116644831,116646470,116648805,116655855,116657214,116658812,116726015,116755665,
924	0	0	16760	0	0	0	0	-	Isoform_15693_8	926	2	926	chr8	145138636	143579727	143597411	8	103,195,222,101,43,72,124,64,	2,105,300,522,623,666,738,862,	143579727,143580011,143580505,143581053,143581285,143586218,143586728,143597347,
1788	0	0	7704	3	3	0	0	+	Isoform_17135_7	1791	0	1791	chr8	145138636	30156370	30165862	2	36,1752,	0,36,	30156370,30164110,
1406	0	0	2468	0	0	0	0	+	Isoform_17163_10	1409	0	1406	chr8	145138636	143018534	143022408	5	52,287,104,120,843,	0,52,339,443,563,	143018534,143018832,143020887,143021313,143021565,
658	0	0	10166	0	0	0	0	+	Isoform_17184_19	664	6	664	chr8	145138636	124539148	124549972	4	139,193,114,212,	6,145,338,452,	124539148,124543086,124546999,124549760,
1164	0	0	2750	0	0	0	0	+	Isoform_17278_42	1165	0	1164	chr8	145138636	143018492	143022406	4	94,109,120,841,	0,94,203,323,	143018492,143020882,143021313,143021565,
1131	0	0	2755	0	0	0	0	+	Isoform_17439_39	1145	14	1145	chr8	145138636	143018523	143022409	4	63,104,120,844,	14,77,181,301,	143018523,143020887,143021313,143021565,
2553	0	0	51380	3	3	1	1	-	Isoform_17445_5	2559	3	2559	chr8	145138636	102358786	102412720	4	1879,82,45,548,	3,1882,1964,2009,	102358786,102361124,102361581,102412172,
2743	0	0	5082	9	24	1	2	+	Isoform_17737_6	2770	0	2767	chr8	145138636	143939753	143947580	2	1293,1452,	0,1293,	143939753,143946128,
1738	0	0	5907	0	0	0	0	+	Isoform_18351_7	1738	0	1738	chr8	145138636	98944452	98952097	4	371,770,100,497,	0,371,1141,1241,	98944452,98948838,98950655,98951600,
2852	0	0	212	0	0	3	3	+	Isoform_18545_8	2855	0	2852	chr8	145138636	22101762	22104829	2	553,2302,	0,553,	22101762,22102527,
1744	0	0	18221	0	0	0	0	-	Isoform_23241_29	1745	1	1745	chr8	145138636	30063098	30083063	5	815,152,142,418,217,	1,816,968,1110,1528,	30063098,30065987,30066776,30069641,30082846,
2644	0	0	6459	3	6	1	1	+	Isoform_24529_5	2650	0	2650	chr8	145138636	37889548	37898652	2	285,2359,	0,285,	37889548,37896293,
944	0	0	2421	0	0	0	0	+	Isoform_24765_9	945	0	944	chr8	145138636	100150638	100154003	4	71,70,93,710,	0,71,141,234,	100150638,100151346,100151823,100153293,
2858	0	0	16312	1	1	0	0	-	Isoform_25012_221	2860	1	2860	chr8	145138636	100702915	100722085	15	444,94,131,85,155,111,91,273,96,138,95,140,116,194,695,	1,445,539,670,755,910,1021,1112,1385,1481,1619,1714,1854,1970,2164,	100702915,100704296,100704925,100705588,100706650,100706886,100709132,100709458,100712361,100712651,100713086,100715461,100717772,100718086,100721390,
492	0	0	3327	0	0	0	0	-	Isoform_2516_1727	492	0	492	chr8	145138636	98041724	98045543	5	126,131,146,53,36,	0,126,257,403,456,	98041724,98042644,98044942,98045346,98045507,
1636	0	0	67883	0	0	1	1	+	Isoform_25317_5	1643	6	1642	chr8	145138636	97644188	97713708	9	699,102,85,177,66,237,99,125,47,	6,705,807,892,1069,1135,1372,1471,1596,	97644188,97661071,97686667,97687428,97689037,97690951,97699753,97706625,97713661,
2207	0	0	97854	0	0	0	0	+	Isoform_28117_10	2210	0	2207	chr8	145138636	22441079	22541140	14	379,198,125,112,146,140,78,95,126,72,82,98,30,526,	0,379,577,702,814,960,1100,1178,1273,1399,1471,1553,1651,1681,	22441079,22474953,22475499,22498000,22511085,22513292,22522490,22522654,22527391,22528505,22532224,22532920,22539468,22540614,
2020	0	0	610	1	1	0	0	-	Isoform_2829_6	2025	4	2025	chr8	145138636	144355434	144358064	6	244,247,232,114,108,1075,	4,248,495,727,841,949,	144355434,144355967,144356299,144356599,144356807,144356989,
841	0	0	29005	1	1	0	0	+	Isoform_28653_17	848	6	848	chr8	145138636	38030516	38060362	3	202,180,459,	6,208,388,	38030516,38057080,38059903,
468	0	0	4140	0	0	0	0	-	Isoform_28747_73	469	1	469	chr8	145138636	96230935	96235543	4	197,167,72,32,	1,198,365,437,	96230935,96231773,96233155,96235511,
829	0	0	2159	1	1	0	0	-	Isoform_29196_13	830	0	830	chr8	145138636	73290642	73293630	7	63,210,110,138,167,109,32,	0,63,273,383,521,688,797,	73290642,73291042,73291551,73291772,73292238,73292688,73293598,
677	0	0	13363	1	1	0	0	-	Isoform_2927_5	681	3	681	chr8	145138636	70594325	70608365	4	265,59,64,289,	3,268,327,391,	70594325,70596262,70600018,70608076,
1727	0	0	9875	1	1	0	0	+	Isoform_3096_9	1730	0	1728	chr8	145138636	24324978	24336580	6	111,82,131,178,90,1135,	0,111,193,324,502,592,	24324978,24326553,24329984,24331149,24332659,24335445,
458	0	0	3141	0	0	0	0	-	Isoform_32463_34	460	2	460	chr8	145138636	66921940	66925539	4	174,69,112,103,	2,176,245,357,	66921940,66922323,66922613,66925436,
435	0	0	3384	0	0	0	0	-	Isoform_33686_48	435	0	435	chr8	145138636	98041724	98045543	5	126,74,146,53,36,	0,126,200,346,399,	98041724,98042644,98044942,98045346,98045507,
1707	0	0	2994	0	0	0	0	+	Isoform_34154_11	1707	0	1707	chr8	145138636	143558355	143563056	11	96,221,193,169,103,54,87,173,142,74,395,	0,96,317,510,679,782,836,923,1096,1238,1312,	143558355,143559331,143559776,143560602,143561001,143561369,143561741,143561958,143562208,143562447,143562661,
1882	0	0	561	2	2	1	1	+	Isoform_34252_5	1885	0	1884	chr8	145138636	144095078	144097522	5	1172,158,161,101,291,	0,1172,1330,1491,1592,	144095078,144096336,144096583,144097033,144097231,
916	0	0	3984	0	0	0	0	-	Isoform_37699_24	917	1	917	chr8	145138636	144423620	144428520	10	302,92,54,102,106,90,38,29,71,32,	1,303,395,449,551,657,747,785,814,885,	144423620,144424040,144424214,144424717,144424945,144425682,144426025,144426179,144426908,144428488,
2833	0	0	572	2	3	2	2	-	Isoform_38114_5	2837	1	2837	chr8	145138636	143437661	143441068	2	2702,133,	1,2703,	143437661,143440935,
2154	0	0	51778	2	2	2	2	-	Isoform_38308_10	2163	0	2156	chr8	145138636	102358787	102412721	5	1403,77,82,45,549,	0,1403,1480,1562,1607,	102358787,102360588,102361124,102361581,102412172,
2069	0	0	1043	2	2	0	0	+	Isoform_39606_6	2072	0	2071	chr8	145138636	144104497	144107609	4	361,127,806,775,	0,361,488,1294,	144104497,144105639,144105868,144106834,
951	0	0	36895	1	1	0	0	+	Isoform_39958_5	955	0	952	chr8	145138636	23528867	23566713	2	345,606,	0,345,	23528867,23566107,
909	0	0	16775	0	0	0	0	-	Isoform_40369_131	910	1	910	chr8	145138636	143579727	143597411	7	103,195,222,101,100,124,64,	1,104,299,521,622,722,846,	143579727,143580011,143580505,143581053,143581228,143586728,143597347,
842	0	0	18670	1	4	0	0	+	Isoform_40822_9	846	0	846	chr8	145138636	117520738	117540250	3	315,159,368,	0,315,474,	117520738,117528650,117539882,
1510	0	0	1029	1	22	0	0	-	Isoform_41336_11	1532	0	1532	chr8	145138636	22106877	22109416	3	1018,214,278,	0,1018,1232,	22106877,22108132,22109138,
1038	0	0	33583	0	0	0	0	-	Isoform_42292_15	1045	0	1038	chr8	145138636	38347612	38382233	2	603,435,	0,603,	38347612,38381798,
1712	0	0	9799	1	2	0	0	-	Isoform_43192_5	1717	2	1716	chr8	145138636	53831779	53843290	3	1307,148,257,	2,1309,1457,	53831779,53841577,53843033,
1128	0	0	2750	0	0	0	0	+	Isoform_45203_86	1128	0	1128	chr8	145138636	143018531	143022409	4	55,109,120,844,	0,55,164,284,	143018531,143020882,143021313,143021565,
3815	0	0	1376	5	5	3	3	+	Isoform_4581_5	3820	0	3820	chr8	145138636	127736232	127741426	2	2787,1031,	0,2787,	127736232,127740395,
1652	0	0	29895	0	0	0	0	-	Isoform_45886_5	1655	3	1655	chr8	145138636	7323796	7355343	4	568,377,174,533,	3,571,948,1122,	7323796,7324821,7348972,7354810,
1769	0	0	1346	2	6	0	0	+	Isoform_46350_5	1777	0	1775	chr8	145138636	144104493	144107608	7	365,127,129,166,332,129,521,	0,365,492,621,787,1119,1248,	144104493,144105639,144105868,144106075,144106342,144106834,144107087,
1492	0	0	45480	0	0	1	1	-	Isoform_46681_77	1492	0	1492	chr8	145138636	108201742	108248715	13	181,135,103,110,102,127,125,126,105,43,118,115,103,	0,181,316,419,529,631,758,883,1009,1114,1157,1275,1390,	108201742,108202982,108203400,108214606,108216411,108217333,108228266,108229069,108234997,108236160,108239957,108241798,108248612,
841	0	0	1777	0	0	0	0	-	Isoform_47512_2150	844	3	844	chr8	145138636	144789770	144792388	6	192,116,219,142,149,23,	3,195,311,530,672,821,	144789770,144790354,144791276,144791772,144791991,144792365,
1989	0	0	11651	1	1	1	2	+	Isoform_48359_7	1991	0	1990	chr8	145138636	141417880	141431522	6	138,958,93,131,75,596,	0,138,1096,1189,1320,1395,	141417880,141421387,141425047,141426938,141427749,141430926,
2221	0	0	67998	0	0	0	0	+	Isoform_48615_30	2222	0	2221	chr8	145138636	11494375	11564594	13	216,124,52,94,99,104,147,153,180,77,151,132,692,	0,216,340,392,486,585,689,836,989,1169,1246,1397,1529,	11494375,11543223,11546051,11548031,11549023,11550158,11554742,11555331,11556657,11557961,11561301,11562978,11563902,
2884	0	0	35040	1	1	1	1	-	Isoform_4910_6	2885	0	2885	chr8	145138636	37861566	37899491	4	1547,109,808,421,	0,1547,1656,2464,	37861566,37870419,37874514,37899070,
1009	0	0	24819	0	0	0	0	+	Isoform_49671_5	1012	0	1009	chr8	145138636	26383043	26408871	4	187,73,104,645,	0,187,260,364,	26383043,26395229,26407999,26408226,
2274	0	0	20834	2	2	0	0	+	Isoform_50105_6	2278	0	2276	chr8	145138636	144291607	144314715	13	267,109,137,125,76,62,97,137,282,84,106,209,583,	0,267,376,513,638,714,776,873,1010,1292,1376,1482,1691,	144291607,144308905,144309454,144309771,144311173,144311320,144311504,144311699,144311962,144312627,144313510,144313845,144314132,
2253	0	0	7466	0	0	0	0	+	Isoform_50141_5	2253	0	2253	chr8	145138636	142727207	142736926	2	652,1601,	0,652,	142727207,142735325,
951	0	0	18565	1	1	0	0	+	Isoform_51781_5	953	0	952	chr8	145138636	117520743	117540259	4	310,159,105,377,	0,310,469,574,	117520743,117528650,117530722,117539882,
443	0	0	5440	1	1	0	0	-	Isoform_51940_7	444	0	444	chr8	145138636	85214502	85220385	4	129,117,117,80,	0,129,246,363,	85214502,85214920,85217385,85220305,
516	0	0	934	0	0	0	0	-	Isoform_5864_1005	516	0	516	chr8	145138636	56073054	56074504	4	218,74,100,124,	0,218,292,392,	56073054,56073694,56074059,56074380,
1709	0	0	1436	0	0	0	0	+	Isoform_6685_42	1711	0	1709	chr8	145138636	144104463	144107608	8	395,127,129,166,122,120,129,521,	0,395,522,651,817,939,1059,1188,	144104463,144105639,144105868,144106075,144106342,144106554,144106834,144107087,
1724	0	0	28222	0	0	0	0	-	Isoform_9320_24	1724	0	1724	chr8	145138636	124698525	124728471	3	1074,62,588,	0,1074,1136,	124698525,124704129,124727883,
979	0	0	16706	0	0	0	0	-	Isoform_9784_99	980	1	980	chr8	145138636	143579727	143597412	8	103,195,222,101,100,72,121,65,	1,104,299,521,622,722,794,915,	143579727,143580011,143580505,143581053,143581228,143586218,143586728,143597347,
829	0	0	23454	1	1	0	0	-	Isoform_10042_6	853	23	853	chr9	138394717	121345968	121370251	4	141,459,104,125,	23,164,623,727,	121345968,121354214,121356052,121370126,
1825	0	0	3251	2	2	1	1	+	Isoform_1147_7	1853	26	1853	chr9	138394717	99821884	99826961	2	523,1303,	26,549,	99821884,99825658,
1923	0	0	7216	1	1	0	0	-	Isoform_12342_5	1925	1	1925	chr9	138394717	127907887	127917026	6	281,264,578,413,186,201,	1,282,546,1124,1537,1723,	127907887,127908317,127909950,127912267,127914655,127916825,
780	0	0	2738	0	0	1	1	-	Isoform_13598_13	782	2	782	chr9	138394717	136724663	136728182	5	276,56,106,41,302,	2,278,334,440,481,	136724663,136725054,136726310,136727045,136727880,
2372	0	0	11892	1	1	0	0	-	Isoform_13856_6	2374	1	2374	chr9	138394717	127885320	127899584	7	1468,108,388,180,91,55,82,	1,1469,1577,1965,2145,2236,2291,	127885320,127887483,127890655,127894511,127896241,127897955,127899502,
1286	0	0	6191	0	0	1	1	-	Isoform_14458_7	1289	0	1286	chr9	138394717	129827806	129835284	9	446,99,137,198,78,71,52,60,146,	0,446,545,682,880,958,1029,1081,1141,	129827806,129829204,129829404,129830870,129831895,129833446,129833657,129834706,129835138,
1093	0	0	541	0	0	0	0	+	Isoform_14710_11	1113	17	1110	chr9	138394717	137188726	137190360	2	539,554,	17,556,	137188726,137189806,
756	0	0	451	2	2	0	0	-	Isoform_19034_7	760	2	760	chr9	138394717	137007233	137008440	2	731,25,	2,733,	137007233,137008415,
627	0	0	3099	0	0	0	0	-	Isoform_20341_1586	628	1	628	chr9	138394717	127447677	127451403	7	49,113,87,82,99,74,123,	1,50,163,250,332,431,505,	127447677,127447876,127448336,127449280,127449609,127450730,127451280,
1351	0	0	31120	1	1	0	0	+	Isoform_21068_27	1353	0	1352	chr9	138394717	97983341	98015812	7	268,150,123,190,119,52,449,	0,268,418,541,731,850,902,	97983341,97994630,97998555,98004963,98011270,98012420,98015363,
1191	0	0	13959	1	1	3	3	-	Isoform_21728_5	1193	1	1193	chr9	138394717	122890170	122905323	4	375,118,298,403,	1,376,494,792,	122890170,122892908,122897278,122904920,
2049	0	0	9528	0	0	2	2	+	Isoform_23089_9	2052	0	2049	chr9	138394717	127397172	127408751	11	114,163,207,100,197,144,109,174,146,95,602,	0,114,277,484,584,781,925,1034,1208,1354,1449,	127397172,127397375,127397904,127399906,127402556,127403659,127403958,127404817,127405419,127407435,127408149,
1474	0	0	31120	1	1	1	3	+	Isoform_2486_6	1477	0	1475	chr9	138394717	97983342	98015939	7	267,150,123,190,119,52,576,	0,267,417,540,730,849,901,	97983342,97994630,97998555,98004963,98011270,98012420,98015363,
824	0	0	3153	0	0	0	0	-	Isoform_25595_1948	825	1	825	chr9	138394717	19376257	19380234	6	131,158,147,211,132,45,	1,132,290,437,648,780,	19376257,19376493,19378367,19378707,19379486,19380189,
1773	0	0	6131	0	0	0	0	+	Isoform_29139_18	1776	0	1773	chr9	138394717	37079918	37087822	2	618,1155,	0,618,	37079918,37086667,
794	0	0	1039	0	0	1	1	+	Isoform_3011_14	794	0	794	chr9	138394717	89318522	89320356	2	90,705,	0,90,	89318522,89319651,
3799	0	0	11584	5	5	0	0	-	Isoform_3091_5	3807	3	3807	chr9	138394717	131576778	131592161	10	2869,129,98,102,79,95,85,186,89,67,	3,2872,3001,3099,3201,3280,3375,3460,3646,3735,	131576778,131580262,131582604,131584310,131584517,131587735,131587941,131588800,131589885,131592094,
611	0	0	4893	0	0	0	0	+	Isoform_33033_15	611	0	611	chr9	138394717	89311199	89316703	3	152,128,331,	0,152,280,	89311199,89315169,89316372,
1442	0	0	2532	0	0	1	1	+	Isoform_3415_5	1442	0	1442	chr9	138394717	135500690	135504665	4	63,126,130,1124,	0,63,189,319,	135500690,135500997,135501843,135503541,
478	0	0	10824	1	1	1	1	+	Isoform_34215_5	481	0	479	chr9	138394717	105694535	105705838	2	237,242,	0,237,	105694535,105705596,
2116	0	0	5215	1	1	0	0	-	Isoform_34460_7	2119	2	2119	chr9	138394717	35104169	35111500	8	1205,176,159,106,59,94,85,232,	2,1207,1383,1542,1648,1707,1801,1886,	35104169,35105681,35106251,35106537,35106832,35107380,35108652,35111268,
562	0	0	95	0	0	0	0	+	Isoform_34877_21	563	0	562	chr9	138394717	137551896	137552553	2	82,480,	0,82,	137551896,137552073,
2612	0	0	3251	1	2	3	3	-	Isoform_35061_6	2617	3	2617	chr9	138394717	136213267	136219133	3	2037,123,455,	3,2040,2163,	136213267,136216599,136218678,
1323	0	0	18048	2	2	2	2	+	Isoform_35656_5	1332	3	1328	chr9	138394717	128371359	128390732	5	56,71,82,49,1067,	3,59,130,212,261,	128371359,128378035,128387815,128389260,128389665,
2052	0	0	59693	0	0	2	2	+	Isoform_37689_12	2055	0	2052	chr9	138394717	90801820	90863567	4	73,458,161,1362,	0,73,531,692,	90801820,90843857,90845433,90862205,
1228	0	0	97	1	1	0	0	-	Isoform_37796_5	1229	0	1229	chr9	138394717	125240015	125241340	2	892,336,	0,892,	125240015,125241004,
881	0	0	2322	0	0	0	0	+	Isoform_38439_1482	881	0	881	chr9	138394717	133348223	133351426	8	23,121,150,141,80,131,70,165,	0,23,144,294,435,515,646,716,	133348223,133348921,133349550,133349911,133350239,133350596,133351001,133351261,
2133	0	0	6980	1	1	2	2	-	Isoform_39131_10	2135	1	2135	chr9	138394717	127907888	127917003	6	693,578,413,186,87,178,	1,694,1272,1685,1871,1958,	127907888,127909950,127912267,127914655,127916407,127916825,
1240	0	0	1989	0	0	0	0	-	Isoform_39363_28	1240	0	1240	chr9	138394717	35099899	35103128	10	273,129,80,145,135,102,59,100,138,79,	0,273,402,482,627,762,864,923,1023,1161,	35099899,35100597,35100931,35101134,35101425,35101709,35101903,35102094,35102685,35103049,
776	0	0	1135	0	0	0	0	+	Isoform_3968_11	776	0	776	chr9	138394717	136791346	136793257	5	78,67,84,108,439,	0,78,145,229,337,	136791346,136791710,136791946,136792250,136792818,
2932	0	0	1982	0	0	1	1	-	Isoform_3981_40	2932	0	2932	chr9	138394717	107484852	107489767	5	1074,165,973,121,600,	0,1074,1239,2212,2333,	107484852,107487027,107487294,107488929,107489167,
1073	0	0	20061	0	0	1	1	+	Isoform_39959_11	1074	0	1073	chr9	138394717	36190922	36212057	5	351,38,118,112,455,	0,351,389,507,619,	36190922,36197550,36198978,36204067,36211602,
2081	0	0	11018	0	0	0	0	+	Isoform_4027_7	2084	0	2081	chr9	138394717	136410659	136423758	13	80,203,80,83,95,101,264,93,119,91,63,145,664,	0,80,283,363,446,541,642,906,999,1118,1209,1272,1417,	136410659,136411996,136412489,136412809,136414552,136416290,136416950,136418016,136418554,136418827,136419043,136421831,136423094,
2991	0	0	1982	1	1	1	1	-	Isoform_4100_5	2995	3	2995	chr9	138394717	107484855	107489829	5	1071,165,973,121,662,	3,1074,1239,2212,2333,	107484855,107487027,107487294,107488929,107489167,
1219	0	0	60397	0	0	0	0	+	Isoform_41646_16	1219	0	1219	chr9	138394717	5629108	5690724	3	345,108,766,	0,345,453,	5629108,5656582,5689958,
1217	0	0	8418	0	0	0	0	-	Isoform_44725_5	1219	2	1219	chr9	138394717	33255024	33264659	7	284,63,108,114,83,129,436,	2,286,349,457,571,654,783,	33255024,33255864,33256800,33258919,33261086,33262701,33264223,
2514	0	0	53537	0	0	1	1	-	Isoform_45025_8	2523	0	2514	chr9	138394717	81633474	81689526	7	827,105,63,45,64,101,1310,	0,827,932,995,1040,1104,1205,	81633474,81652183,81653973,81685675,81685832,81687333,81688216,
746	0	0	16026	0	0	0	0	-	Isoform_46925_8	747	0	746	chr9	138394717	86265766	86282538	4	425,106,54,161,	0,425,531,585,	86265766,86272006,86274188,86282377,
1087	0	0	38657	0	0	1	1	+	Isoform_48399_5	1090	0	1087	chr9	138394717	37120600	37160345	3	176,631,281,	0,176,807,	37120600,37126311,37160064,
1588	0	0	8119	0	0	0	0	+	Isoform_48411_5	1590	0	1588	chr9	138394717	137605652	137615359	8	183,111,51,155,183,177,442,286,	0,183,294,345,500,683,860,1302,	137605652,137612895,137613459,137613614,137614031,137614298,137614558,137615073,
3582	0	0	21213	2	2	1	1	-	Isoform_48769_5	3584	0	3584	chr9	138394717	136221014	136245810	4	3098,49,101,335,	0,3098,3147,3248,	136221014,136224860,136226773,136245475,
910	0	0	20076	0	0	0	0	+	Isoform_49347_5	912	0	910	chr9	138394717	83623137	83644123	4	84,87,44,695,	0,84,171,215,	83623137,83628872,83641547,83643428,
1546	0	0	12769	0	0	0	0	-	Isoform_49962_14	1558	1	1547	chr9	138394717	136673145	136687460	6	782,73,96,176,134,285,	1,783,856,952,1128,1262,	136673145,136674734,136676584,136676960,136677422,136687175,
672	0	0	2956	0	0	0	0	+	Isoform_5034_28	672	0	672	chr9	138394717	128160296	128163924	2	190,482,	0,190,	128160296,128163442,
1408	0	0	23670	1	1	1	6	+	Isoform_50649_6	1411	0	1409	chr9	138394717	2015348	2040432	4	56,261,130,967,	0,56,317,447,	2015348,2028986,2032951,2039465,
900	0	0	18463	0	0	0	0	-	Isoform_51100_6	900	0	900	chr9	138394717	125170416	125189779	2	764,136,	0,764,	125170416,125189643,
1084	0	0	9548	0	0	0	0	+	Isoform_51556_8	1086	0	1084	chr9	138394717	114587739	114598371	3	181,101,802,	0,181,282,	114587739,114592551,114597569,
1794	0	0	24853	1	1	1	1	-	Isoform_51627_7	1795	0	1795	chr9	138394717	70386791	70413439	2	1214,581,	0,1214,	70386791,70412858,
639	0	0	2956	0	0	0	0	+	Isoform_5840_38	639	0	639	chr9	138394717	128160329	128163924	2	157,482,	0,157,	128160329,128163442,
2151	0	0	794	1	1	1	5	-	Isoform_7973_149	2152	0	2152	chr9	138394717	136725232	136728182	2	1854,302,	0,1854,	136725232,136727880,
1419	0	0	8276	0	0	0	0	-	Isoform_8552_5	1420	1	1420	chr9	138394717	33255024	33264719	8	284,63,108,114,83,142,129,496,	1,285,348,456,570,653,795,924,	33255024,33255864,33256800,33258919,33261086,33262104,33262701,33264223,
448	0	0	3623	0	0	0	0	-	Isoform_9495_952	448	0	448	chr9	138394717	124857884	124861955	4	183,82,137,46,	0,183,265,402,	124857884,124860182,124861418,124861909,
1180	0	0	2381	0	0	1	1	+	Isoform_10313_7	1181	0	1180	chrX	156040895	48574514	48578076	7	59,116,107,106,97,84,612,	0,59,175,282,388,485,569,	48574514,48575167,48575560,48576313,48576507,48577025,48577464,
382	0	0	4737	0	0	0	0	-	Isoform_11341_656	385	3	385	chrX	156040895	119786505	119791624	3	227,104,51,	3,230,334,	119786505,119789907,119791573,
1585	0	0	8461	0	0	0	0	-	Isoform_12614_7	1588	3	1588	chrX	156040895	154506174	154516220	10	732,127,85,51,59,124,24,114,53,216,	3,735,862,947,998,1057,1181,1205,1319,1372,	154506174,154507202,154507405,154507810,154508288,154508473,154511847,154512822,154515759,154516004,
875	0	0	24153	1	1	0	0	+	Isoform_13522_5	905	1	877	chrX	156040895	15738297	15763325	4	55,80,195,545,	1,56,136,331,	15738297,15745630,15749970,15762780,
2420	0	0	28387	0	0	0	0	+	Isoform_13528_6	2423	0	2420	chrX	156040895	54530262	54561069	16	157,66,62,108,117,84,136,104,145,88,175,143,137,128,220,550,	0,157,223,285,393,510,594,730,834,979,1067,1242,1385,1522,1650,1870,	54530262,54532519,54539039,54540134,54541272,54542954,54543206,54544222,54548228,54550962,54551567,54551831,54552291,54554564,54558435,54560519,
1296	0	0	7273	0	0	1	1	-	Isoform_13662_7	1311	2	1298	chrX	156040895	153785767	153794337	13	206,61,95,147,103,134,133,61,113,98,12,42,92,	2,208,269,364,511,614,748,881,942,1055,1153,1165,1207,	153785767,153786211,153786354,153786800,153787050,153787463,153787822,153788074,153789711,153790194,153790563,153790809,153794245,
952	0	0	2156	0	0	1	1	-	Isoform_13850_13	952	0	952	chrX	156040895	53431260	53434369	6	334,109,129,165,165,51,	0,334,443,572,737,902,	53431260,53431797,53431987,53432246,53433721,53434318,
2234	0	0	5296	2	3	0	0	-	Isoform_1395_13	2237	0	2237	chrX	156040895	154090160	154097690	2	2147,87,	0,2147,	154090160,154097603,
1458	0	0	4511	1	2	0	0	-	Isoform_15812_62	1461	1	1461	chrX	156040895	1386142	1392111	4	617,141,487,213,	1,618,759,1246,	1386142,1387278,1389240,1391898,
1026	0	0	4186	0	0	0	0	+	Isoform_17497_11	1026	0	1026	chrX	156040895	48897931	48903143	7	151,85,112,113,285,64,216,	0,151,236,348,461,746,810,	48897931,48898491,48901189,48901929,48902232,48902731,48902927,
2675	0	0	211	2	2	5	7	+	Isoform_21406_9	2679	0	2677	chrX	156040895	44873219	44876112	2	493,2189,	0,493,	44873219,44873923,
906	0	0	11054	0	0	0	0	+	Isoform_21526_6	906	0	906	chrX	156040895	13734849	13746809	8	234,99,201,69,31,105,137,30,	0,234,333,534,603,634,739,876,	13734849,13735247,13736477,13738845,13739001,13744414,13746318,13746779,
926	0	0	91895	1	1	2	2	-	Isoform_21765_5	927	0	927	chrX	156040895	2408132	2500955	3	681,108,139,	0,681,789,	2408132,2425196,2500816,
1164	0	0	48886	0	0	2	2	+	Isoform_23449_13	1164	0	1164	chrX	156040895	2691251	2741303	10	176,33,48,45,69,48,51,114,57,525,	0,176,209,257,302,371,419,470,584,641,	2691251,2714421,2717604,2719660,2720355,2722626,2723313,2726259,2738199,2740778,
1756	0	0	94682	0	0	0	0	+	Isoform_2369_14	1756	0	1756	chrX	156040895	81202102	81298540	4	143,186,81,1346,	0,143,329,410,	81202102,81276983,81278330,81297194,
2069	0	0	3768	0	0	1	1	-	Isoform_23794_21	2069	0	2069	chrX	156040895	48913184	48919022	6	1110,177,373,51,110,249,	0,1110,1287,1660,1711,1821,	48913184,48914394,48915019,48917780,48918535,48918773,
3250	0	0	15633	0	0	0	0	-	Isoform_25265_11	3251	1	3251	chrX	156040895	153907377	153926260	22	585,100,93,184,74,234,106,135,78,61,103,28,85,192,102,222,129,183,63,163,205,125,	1,586,686,779,963,1037,1271,1377,1512,1590,1651,1754,1782,1867,2059,2161,2383,2512,2695,2758,2921,3126,	153907377,153909069,153909442,153909740,153910011,153910170,153910505,153910699,153910921,153911128,153912699,153913023,153913217,153913408,153913777,153918831,153919154,153920625,153921096,153921364,153921604,153926135,
1345	0	0	5725	0	0	0	0	-	Isoform_25851_17	1345	0	1345	chrX	156040895	101400853	101407923	3	956,175,214,	0,956,1131,	101400853,101403810,101407709,
1327	0	0	3553	0	0	2	2	+	Isoform_28861_5	1330	0	1327	chrX	156040895	54440409	54445291	5	93,91,92,177,876,	0,93,184,276,453,	54440409,54440689,54443399,54444007,54444415,
1169	0	0	17631	0	0	0	0	-	Isoform_28896_11	1173	4	1173	chrX	156040895	77767415	77786215	2	935,234,	4,939,	77767415,77785981,
1751	0	0	2061	0	0	0	0	-	Isoform_29130_5	1751	0	1751	chrX	156040895	153907375	153911187	9	587,100,93,184,74,441,135,78,59,	0,587,687,780,964,1038,1479,1614,1692,	153907375,153909069,153909442,153909740,153910011,153910170,153910699,153910921,153911128,
1464	0	0	115000	0	0	0	0	+	Isoform_3006_9	1465	0	1464	chrX	156040895	21374458	21490922	6	503,164,203,88,42,464,	0,503,667,870,958,1000,	21374458,21426496,21432611,21440693,21470765,21490458,
376	0	0	4410	0	0	0	0	+	Isoform_30264_19	376	0	376	chrX	156040895	119871858	119876644	3	155,90,131,	0,155,245,	119871858,119873303,119876513,
1258	0	0	1582	1	2	0	0	-	Isoform_31331_17	1260	0	1260	chrX	156040895	49071161	49074001	3	847,218,193,	0,847,1065,	49071161,49072432,49073808,
680	0	0	6336	0	0	0	0	+	Isoform_32544_6	713	0	680	chrX	156040895	47145223	47152239	3	262,142,276,	0,262,404,	47145223,47147356,47151963,
2681	0	0	1149	0	0	2	2	-	Isoform_33253_97	2681	0	2681	chrX	156040895	107713228	107717060	2	1521,1162,	0,1521,	107713228,107715898,
2104	0	0	20398	1	1	0	0	+	Isoform_33423_12	2113	0	2105	chrX	156040895	24054958	24077460	12	79,64,128,122,95,159,135,95,145,170,173,739,	0,79,143,271,393,488,647,782,877,1022,1192,1365,	24054958,24055614,24057420,24057632,24060087,24062415,24064200,24065997,24067963,24071557,24073090,24076721,
579	0	0	1901	0	0	0	0	-	Isoform_33916_57	579	0	579	chrX	156040895	47142215	47144695	3	225,131,223,	0,225,356,	47142215,47142613,47144472,
1237	0	0	1646	0	0	0	0	+	Isoform_35313_84	1237	0	1237	chrX	156040895	119468429	119471312	4	197,487,141,412,	0,197,684,825,	119468429,119469660,119470372,119470900,
2656	0	0	32696	1	1	2	2	-	Isoform_36551_5	2658	1	2658	chrX	156040895	48922210	48957564	9	1085,114,202,204,149,157,65,94,588,	1,1086,1200,1402,1606,1755,1912,1977,2071,	48922210,48923632,48923850,48925846,48934463,48934710,48934953,48944189,48956976,
865	0	0	8375	0	0	0	0	-	Isoform_37808_5	866	0	865	chrX	156040895	119934524	119943764	5	33,135,71,81,545,	0,33,168,239,320,	119934524,119936296,119936611,119938729,119943219,
987	0	0	2268	1	1	0	0	-	Isoform_38281_10	988	0	988	chrX	156040895	136877468	136880723	4	618,107,135,127,	0,618,725,860,	136877468,136879016,136879318,136880596,
728	0	0	1690	0	0	0	0	+	Isoform_39451_7338	743	15	743	chrX	156040895	154398495	154400913	6	47,59,108,139,163,212,	15,62,121,229,368,531,	154398495,154399337,154399486,154399802,154400463,154400701,
3298	0	0	15633	0	0	0	0	-	Isoform_40002_8	3308	10	3308	chrX	156040895	153907384	153926315	22	578,100,93,184,74,234,106,135,78,61,103,28,85,192,102,222,129,183,63,163,205,180,	10,588,688,781,965,1039,1273,1379,1514,1592,1653,1756,1784,1869,2061,2163,2385,2514,2697,2760,2923,3128,	153907384,153909069,153909442,153909740,153910011,153910170,153910505,153910699,153910921,153911128,153912699,153913023,153913217,153913408,153913777,153918831,153919154,153920625,153921096,153921364,153921604,153926135,
957	0	0	4254	0	0	0	0	+	Isoform_40638_9	957	0	957	chrX	156040895	48897932	48903143	7	82,85,112,113,285,64,216,	0,82,167,279,392,677,741,	48897932,48898491,48901189,48901929,48902232,48902731,48902927,
393	0	0	4384	2	3	2	2	+	Isoform_40990_5	396	0	396	chrX	156040895	101391016	101395795	5	30,106,68,123,68,	0,30,136,204,327,	101391016,101391458,101391754,101395334,101395727,
2109	0	0	1143	1	1	0	0	-	Isoform_42671_8	2110	0	2110	chrX	156040895	136877468	136880720	2	1985,124,	0,1985,	136877468,136880596,
1468	0	0	2694	1	1	0	0	-	Isoform_43421_20	1471	2	1471	chrX	156040895	71107410	71111572	8	511,70,97,163,140,185,154,148,	2,513,583,680,843,983,1168,1322,	71107410,71108276,71108598,71109227,71110155,71110503,71110896,71111424,
1152	0	0	1032	1	1	0	0	+	Isoform_43482_6	1153	0	1153	chrX	156040895	49171896	49174080	2	200,952,	0,200,	49171896,49173128,
617	0	0	1492	0	0	0	0	+	Isoform_44150_1549	617	0	617	chrX	156040895	12975110	12977219	3	58,116,443,	0,58,174,	12975110,12976245,12976776,
1150	0	0	910	0	0	0	0	+	Isoform_4451_6	1150	0	1150	chrX	156040895	103215133	103217193	2	105,1045,	0,105,	103215133,103216148,
1701	0	0	415	1	1	0	0	+	Isoform_45227_31	1702	0	1702	chrX	156040895	12975111	12977227	2	1250,451,	0,1250,	12975111,12976776,
541	0	0	6790	0	0	0	0	-	Isoform_45955_6	542	1	542	chrX	156040895	47651800	47659131	7	95,64,108,68,82,107,17,	1,96,160,268,336,418,525,	47651800,47652080,47657182,47657571,47657781,47658829,47659114,
875	0	0	3733	0	0	0	0	-	Isoform_46339_142	875	0	875	chrX	156040895	72272608	72277216	7	164,158,172,98,181,78,24,	0,164,322,494,592,773,851,	72272608,72273231,72273800,72275052,72275543,72276156,72277192,
1895	0	0	741	0	0	0	0	-	Isoform_4658_33	1895	0	1895	chrX	156040895	149502668	149505304	2	1625,270,	0,1625,	149502668,149505034,
1781	0	0	20236	0	0	0	0	+	Isoform_4685_9	1781	0	1781	chrX	156040895	78104248	78126265	11	157,51,156,145,104,120,115,180,178,99,476,	0,157,208,364,509,613,733,848,1028,1206,1305,	78104248,78109866,78113743,78114015,78117311,78118050,78122834,78123194,78124873,78125326,78125789,
613	0	0	240	1	1	0	0	+	Isoform_4715_66	614	0	614	chrX	156040895	23783174	23784027	2	243,370,	0,243,	23783174,23783657,
1225	0	0	1408	0	0	0	0	-	Isoform_48152_33	1228	3	1228	chrX	156040895	149502671	149505304	3	818,137,270,	3,821,958,	149502671,149504156,149505034,
1121	0	0	5784	0	0	1	2	+	Isoform_49035_12	1121	0	1121	chrX	156040895	48521808	48528715	5	99,374,37,131,482,	0,99,473,510,641,	48521808,48523698,48526988,48527154,48528233,
1046	0	0	1989	0	0	0	0	+	Isoform_49726_38	1046	0	1046	chrX	156040895	23783174	23786209	6	243,52,84,102,41,524,	0,243,295,379,481,522,	23783174,23783657,23783799,23785327,23785519,23785685,
1350	0	0	15627	1	1	0	0	-	Isoform_49976_5	1351	0	1351	chrX	156040895	16853383	16870360	6	459,116,174,146,145,310,	0,459,575,749,895,1040,	16853383,16857593,16858675,16862954,16869075,16870050,
607	0	0	3224	0	0	0	0	+	Isoform_49992_105	607	0	607	chrX	156040895	153794663	153798494	6	91,119,75,90,66,166,	0,91,210,285,375,441,	153794663,153796433,153797457,153797724,153798070,153798328,
957	0	0	2235	0	0	0	0	+	Isoform_51408_65	960	0	957	chrX	156040895	49171898	49175090	5	198,153,96,91,419,	0,198,351,447,538,	49171898,49173128,49173387,49174334,49174671,
1944	0	0	1888	0	0	0	0	-	Isoform_51435_456	1944	0	1944	chrX	156040895	107713228	107717060	3	1521,52,371,	0,1521,1573,	107713228,107715898,107716689,
416	0	0	13314	3	8	4	5	+	Isoform_51701_8	871	4	871	chrX	156040895	15790479	15804214	5	57,80,71,109,104,	4,61,141,212,321,	15790479,15790933,15799882,15803687,15804110,
1348	0	0	4511	1	2	0	0	-	Isoform_52274_378	1351	1	1351	chrX	156040895	1386252	1392111	4	507,141,487,213,	1,508,649,1136,	1386252,1387278,1389240,1391898,
2637	0	0	14873	0	0	0	0	+	Isoform_6198_23	2639	1	2638	chrX	156040895	71283655	71301165	12	66,57,163,194,302,96,197,85,103,40,110,1224,	1,67,124,287,481,783,879,1076,1161,1264,1304,1414,	71283655,71284396,71290628,71291778,71294226,71296564,71296850,71297376,71297835,71298468,71298706,71299941,
2005	0	0	269	1	1	1	1	+	Isoform_8266_10	2012	5	2011	chrX	156040895	38804167	38806442	2	246,1760,	5,251,	38804167,38804682,
1891	0	0	3945	0	0	1	1	-	Isoform_9766_14	1891	0	1891	chrX	156040895	48913184	48919021	5	1110,373,51,110,248,	0,1110,1483,1534,1644,	48913184,48915019,48917780,48918535,48918773,
[truncated: 6 more rows]
