# Supplementary material for: Single-cell isoform analysis in human immune cells
Source: Genome Biol. 2022 Feb 7;23:47. doi: 10.1186/s13059-022-02615-z (PMC8819920; doi:10.1186/s13059-022-02615-z)
Supplement: Supplementary file 3 — Additional file 3. Cell type specific isoforms in psl format. [file 13059_2022_2615_MOESM3_ESM.zip › Additional file 3/monocytes.multiexon.psl]

612	0	0	24182	0	0	0	0	+	Isoform_10062_22	612	0	612	chr1	248956422	230067235	230092029	2	171,441,	0,171,	230067235,230091588,
874	0	0	2287	0	0	0	0	-	Isoform_10069_18	875	1	875	chr1	248956422	153974511	153977672	6	324,80,83,38,220,129,	1,325,405,488,526,746,	153974511,153975825,153976692,153976975,153977169,153977543,
1215	0	0	92403	2	2	0	0	-	Isoform_10082_5	1221	2	1219	chr1	248956422	64872931	64966549	5	592,124,199,83,217,	2,594,718,917,1000,	64872931,64879024,64883276,64886258,64966332,
1171	0	0	92403	0	0	0	0	-	Isoform_10085_11	1172	0	1171	chr1	248956422	64872927	64966501	5	596,124,199,83,169,	0,596,720,919,1002,	64872927,64879024,64883276,64886258,64966332,
903	0	0	7757	0	0	0	0	+	Isoform_10116_15	905	0	903	chr1	248956422	228140281	228148941	8	82,114,42,78,139,85,86,277,	0,82,196,238,316,455,540,626,	228140281,228145510,228146025,228146860,228147405,228147614,228148370,228148664,
517	0	0	42846	0	0	0	0	-	Isoform_10154_11	519	2	519	chr1	248956422	243211838	243255201	4	126,90,146,155,	2,128,218,364,	243211838,243221723,243225175,243255046,
671	0	0	11961	6	8	0	0	+	Isoform_10183_8	685	5	684	chr1	248956422	70205739	70218371	4	41,51,53,526,	5,46,97,150,	70205739,70216293,70217547,70217845,
616	0	0	18169	0	0	0	0	+	Isoform_10225_89	616	0	616	chr1	248956422	9997230	10016015	4	101,179,102,234,	0,101,280,382,	9997230,10007569,10008172,10015781,
765	0	0	18169	0	0	0	0	+	Isoform_10226_33	767	2	767	chr1	248956422	9997081	10016015	4	250,179,102,234,	2,252,431,533,	9997081,10007569,10008172,10015781,
797	0	0	18169	0	0	0	0	+	Isoform_10228_16	798	0	797	chr1	248956422	9997055	10016021	4	276,179,102,240,	0,276,455,557,	9997055,10007569,10008172,10015781,
739	0	0	686	0	0	0	0	+	Isoform_1025_1797	741	2	741	chr1	248956422	26280097	26281522	3	106,168,465,	2,108,276,	26280097,26280764,26281057,
590	0	0	24136	0	0	0	0	-	Isoform_10283_15	593	3	593	chr1	248956422	53921564	53946290	6	203,44,69,107,113,54,	3,206,250,319,426,539,	53921564,53923903,53928371,53930038,53939984,53946236,
1614	0	0	3761	0	0	0	0	-	Isoform_10330_6	1614	0	1614	chr1	248956422	202961874	202967249	9	825,100,86,84,130,107,73,150,59,	0,825,925,1011,1095,1225,1332,1405,1555,	202961874,202963065,202963641,202964611,202965370,202965886,202966527,202966748,202967190,
567	0	0	42839	0	0	0	0	-	Isoform_10332_8	571	0	567	chr1	248956422	243211845	243255251	4	119,90,146,212,	0,119,209,355,	243211845,243221723,243225175,243255039,
1986	0	0	5756	0	0	0	0	-	Isoform_10340_16	1986	0	1986	chr1	248956422	2404821	2412563	6	1013,136,176,407,81,173,	0,1013,1149,1325,1732,1813,	2404821,2406483,2406719,2408451,2410370,2412390,
914	0	0	3614	0	0	0	0	+	Isoform_10354_12	914	0	914	chr1	248956422	111473984	111478512	6	46,48,70,95,125,530,	0,46,94,164,259,384,	111473984,111476017,111476797,111477333,111477650,111477982,
1073	0	0	13525	0	0	0	0	+	Isoform_10379_41	1112	0	1073	chr1	248956422	11736169	11750767	5	66,35,106,175,691,	0,66,101,207,382,	11736169,11745802,11747439,11748414,11750076,
1351	0	0	1639	0	0	0	0	-	Isoform_10385_14	1353	2	1353	chr1	248956422	156292689	156295679	5	520,257,219,201,154,	2,522,779,998,1199,	156292689,156293319,156294017,156294364,156295525,
1086	0	0	71624	0	0	0	0	-	Isoform_10398_64	1090	0	1086	chr1	248956422	148607036	148679746	5	123,336,260,82,285,	0,123,459,719,801,	148607036,148607409,148615690,148640015,148679461,
640	0	0	18478	1	2	1	5	+	Isoform_10431_17	642	0	642	chr1	248956422	224356859	224375982	5	134,69,113,141,188,	0,134,203,316,457,	224356859,224360494,224365878,224371282,224375794,
2208	0	0	32793	0	0	0	0	-	Isoform_10483_14	2215	0	2208	chr1	248956422	183555561	183590562	16	669,178,112,152,26,76,69,142,44,60,108,135,109,83,204,41,	0,669,847,959,1111,1137,1213,1282,1424,1468,1528,1636,1771,1880,1963,2167,	183555561,183560095,183563194,183563433,183564004,183565703,183566919,183567203,183569141,183570779,183573184,183574486,183577598,183586894,183590155,183590521,
1965	0	0	5963	2	2	1	1	-	Isoform_10505_5	1969	2	1969	chr1	248956422	161541824	161549753	5	1375,258,255,21,57,	2,1377,1635,1890,1911,	161541824,161544700,161548420,161549010,161549696,
1255	0	0	17683	0	0	0	0	-	Isoform_10511_18	1263	0	1255	chr1	248956422	1254900	1273838	7	587,81,139,103,41,131,173,	0,587,668,807,910,951,1082,	1254900,1256044,1256991,1257207,1263345,1267861,1273665,
766	0	0	14393	0	0	0	0	+	Isoform_10512_5	767	0	766	chr1	248956422	86704834	86719993	3	137,142,487,	0,137,279,	86704834,86715723,86719506,
1611	0	0	13397	1	1	0	0	-	Isoform_10522_11	1614	2	1614	chr1	248956422	31629867	31644875	5	975,144,156,301,35,	2,977,1121,1277,1578,	31629867,31632494,31633158,31635221,31644840,
1100	0	0	356	0	0	0	0	-	Isoform_10545_11	1109	1	1101	chr1	248956422	1373734	1375190	3	168,446,486,	1,169,615,	1373734,1373999,1374704,
1700	0	0	14444	0	0	0	0	+	Isoform_10568_31	1710	8	1708	chr1	248956422	203007395	203023539	8	179,90,168,160,181,81,156,685,	8,187,277,445,605,786,867,1023,	203007395,203007773,203008642,203014888,203015959,203018480,203020792,203022854,
1104	0	0	2223	2	3	3	3	+	Isoform_10614_9	1108	0	1107	chr1	248956422	43974961	43978291	8	146,175,84,78,70,52,191,311,	0,146,321,405,483,553,605,796,	43974961,43975799,43976089,43976301,43976589,43976772,43977025,43977980,
847	0	0	4367	0	0	0	0	-	Isoform_10735_12	849	2	849	chr1	248956422	2189550	2194764	5	231,131,272,136,77,	2,233,364,636,772,	2189550,2192844,2193638,2193997,2194687,
3571	0	0	22685	2	2	1	1	+	Isoform_10825_6	3573	0	3573	chr1	248956422	112674475	112700732	21	254,218,204,236,259,135,169,155,177,148,159,104,98,217,118,192,75,126,89,122,317,	0,254,472,676,912,1171,1306,1475,1630,1807,1955,2114,2218,2316,2533,2651,2843,2918,3044,3133,3255,	112674475,112674831,112688934,112689414,112689839,112691664,112692760,112694017,112694452,112694748,112695415,112696147,112696436,112696629,112697993,112698286,112698714,112699684,112699893,112700218,112700415,
3384	0	0	28607	2	2	1	1	+	Isoform_10838_12	3386	0	3386	chr1	248956422	206557276	206589268	5	417,111,298,116,2443,	0,417,528,826,942,	206557276,206583268,206584386,206585179,206586825,
2513	0	0	38077	2	2	1	1	-	Isoform_10867_8	2517	2	2517	chr1	248956422	221701496	221742087	4	1181,372,854,107,	2,1183,1555,2409,	221701496,221706094,221738933,221741980,
1846	0	0	21626	0	0	0	0	+	Isoform_10887_21	1846	0	1846	chr1	248956422	12166987	12190459	2	182,1664,	0,182,	12166987,12188795,
1221	0	0	17638	1	5	0	0	-	Isoform_10903_12	1238	2	1228	chr1	248956422	36367019	36385878	2	1065,156,	2,1067,	36367019,36385722,
349	0	0	762	0	0	0	0	-	Isoform_10980_10	352	1	350	chr1	248956422	16888546	16889657	2	239,110,	1,240,	16888546,16889547,
593	0	0	44156	1	1	0	0	+	Isoform_10981_9	594	0	594	chr1	248956422	12572766	12617515	3	87,144,362,	0,87,231,	12572766,12580522,12617153,
2748	0	0	12297	0	0	0	0	-	Isoform_11026_7	2757	0	2748	chr1	248956422	944211	959256	19	589,90,136,114,144,102,114,112,140,189,114,111,79,91,121,132,175,153,42,	0,589,679,815,929,1073,1175,1289,1401,1541,1730,1844,1955,2034,2125,2246,2378,2553,2706,	944211,945056,945517,946172,946401,948130,948489,951126,951999,952411,953174,953781,954003,955922,956094,956893,957098,958928,959214,
1201	0	0	8177	0	0	0	0	+	Isoform_11049_6	1203	0	1201	chr1	248956422	150150228	150159606	5	59,147,105,102,788,	0,59,206,311,413,	150150228,150150911,150156910,150157384,150158818,
953	0	0	1396	0	0	0	0	+	Isoform_11075_7	987	0	953	chr1	248956422	156591779	156594128	6	207,109,111,114,165,247,	0,207,316,427,541,706,	156591779,156592100,156592364,156592556,156593407,156593881,
2844	0	0	46691	0	0	2	2	+	Isoform_11104_5	2845	0	2844	chr1	248956422	40373789	40423326	10	434,134,86,79,87,82,110,166,317,1351,	0,434,568,654,733,820,902,1012,1178,1495,	40373789,40406735,40408652,40409756,40413015,40414158,40415271,40416175,40416779,40421975,
2403	0	0	21097	1	1	0	0	+	Isoform_11106_37	2404	0	2404	chr1	248956422	201982635	202006135	11	478,141,149,117,236,114,113,109,225,143,578,	0,478,619,768,885,1121,1235,1348,1457,1682,1825,	201982635,201988903,201989382,201996146,201997318,201999901,202001375,202001658,202003236,202004353,202005557,
1355	0	0	97	0	0	0	0	-	Isoform_11122_8	1366	3	1358	chr1	248956422	1373738	1375190	2	164,1191,	3,167,	1373738,1373999,
1256	0	0	13549	0	0	0	0	+	Isoform_11130_7	1262	0	1256	chr1	248956422	39738891	39753696	10	40,99,44,27,82,101,124,186,143,410,	0,40,139,183,210,292,393,517,703,846,	39738891,39740164,39741365,39741894,39743215,39743823,39745374,39748902,39752909,39753286,
717	0	0	32156	0	0	0	0	+	Isoform_11131_6	719	0	717	chr1	248956422	66930269	66963142	7	131,25,146,162,133,65,55,	0,131,156,302,464,597,662,	66930269,66940027,66946149,66958058,66958850,66959678,66963087,
2399	0	0	49427	3	11	1	1	+	Isoform_11137_8	2411	0	2410	chr1	248956422	112619784	112671611	10	99,64,52,64,207,80,79,72,63,1620,	0,99,163,215,279,486,566,645,717,780,	112619784,112647209,112649417,112653597,112654464,112659021,112659700,112667073,112669542,112669991,
622	0	0	1989	0	0	0	0	-	Isoform_11171_23	623	1	623	chr1	248956422	228106686	228109297	5	232,202,84,67,37,	1,233,435,519,586,	228106686,228107667,228108234,228108954,228109260,
1552	0	0	20357	1	1	0	0	+	Isoform_11245_8	1562	7	1560	chr1	248956422	78620475	78642384	8	96,49,196,153,172,101,175,610,	7,103,152,348,501,673,774,949,	78620475,78628950,78629719,78635336,78637031,78641020,78641434,78641774,
1268	0	0	33700	0	0	0	0	+	Isoform_11330_11	1272	4	1272	chr1	248956422	117367446	117402414	2	1039,229,	4,1043,	117367446,117402185,
622	0	0	13673	0	0	0	0	-	Isoform_11348_15	625	0	622	chr1	248956422	113797982	113812277	2	54,568,	0,54,	113797982,113811709,
2327	0	0	11730	1	1	1	1	+	Isoform_11353_5	2330	0	2328	chr1	248956422	161505431	161519489	7	121,21,255,255,123,38,1515,	0,121,142,397,652,775,813,	161505431,161505986,161506336,161509819,161510833,161513894,161517974,
1312	0	0	5861	0	0	0	0	+	Isoform_11371_6	1317	3	1315	chr1	248956422	2556569	2563742	8	164,109,126,156,91,39,32,595,	3,167,276,402,558,649,688,720,	2556569,2557725,2558342,2559822,2560623,2561776,2562864,2563147,
638	0	0	9238	2	3	1	1	+	Isoform_11490_6	644	0	641	chr1	248956422	92832040	92841917	6	77,70,116,135,89,152,	0,77,147,263,398,487,	92832040,92833388,92833544,92834778,92840550,92841765,
819	0	0	7500	0	0	0	0	+	Isoform_11505_21	826	7	826	chr1	248956422	92833601	92841920	6	59,135,203,178,89,155,	7,66,201,404,582,671,	92833601,92834778,92836189,92837455,92840550,92841765,
2605	0	0	203498	2	2	1	1	+	Isoform_11584_5	2607	0	2607	chr1	248956422	45803611	46009715	9	461,148,143,32,92,76,79,155,1420,	0,461,609,752,784,876,952,1031,1186,	45803611,45824432,45829438,45882363,45959385,45997723,46002804,46006240,46008295,
572	0	0	12440	0	0	0	0	+	Isoform_11608_10	605	31	603	chr1	248956422	95234206	95247218	2	109,463,	31,140,	95234206,95246755,
2012	0	0	17337	1	2	0	0	+	Isoform_11716_6	2019	3	2017	chr1	248956422	16440728	16460077	8	125,101,105,82,109,178,76,1236,	3,128,229,334,416,525,703,779,	16440728,16443631,16447869,16448059,16449092,16451837,16455817,16458841,
2685	0	0	34101	2	3	3	4	+	Isoform_11753_6	2700	7	2695	chr1	248956422	51236309	51273099	3	570,170,1949,	7,577,747,	51236309,51269955,51271150,
987	0	0	7659	0	0	0	0	+	Isoform_11856_9	989	0	987	chr1	248956422	228140298	228148944	8	65,165,114,42,97,139,85,280,	0,65,230,344,386,483,622,707,	228140298,228141123,228145510,228146025,228146841,228147405,228147614,228148664,
2060	0	0	28038	1	1	4	4	-	Isoform_11880_18	2063	2	2063	chr1	248956422	31908253	31938355	6	707,75,131,93,689,369,	2,709,784,915,1008,1697,	31908253,31910037,31911695,31915894,31918969,31937986,
500	0	0	1474	0	0	0	0	+	Isoform_1189_55	500	0	500	chr1	248956422	28236125	28238099	3	145,92,263,	0,145,237,	28236125,28236360,28237836,
1296	0	0	425	0	0	0	0	+	Isoform_11967_11	1298	0	1296	chr1	248956422	109630327	109632048	3	79,111,1106,	0,79,190,	109630327,109630682,109630942,
823	0	0	63663	0	0	0	0	-	Isoform_12038_5	825	2	825	chr1	248956422	120005141	120069627	3	447,82,294,	2,449,531,	120005141,120029905,120069333,
1628	0	0	9495	1	1	0	0	-	Isoform_12072_16	1633	0	1629	chr1	248956422	3889137	3900260	4	936,489,114,89,	0,936,1425,1539,	3889137,3890568,3892882,3900171,
694	0	0	4528	0	0	0	0	-	Isoform_12133_20	694	0	694	chr1	248956422	2189549	2194771	4	232,272,106,84,	0,232,504,610,	2189549,2193638,2194027,2194687,
889	0	0	2903	0	0	0	0	-	Isoform_12169_10	894	3	892	chr1	248956422	156737304	156741096	6	230,131,104,96,243,85,	3,233,364,468,564,807,	156737304,156737645,156738030,156738342,156738521,156741011,
599	0	0	37514	0	0	0	0	-	Isoform_12218_18	602	0	599	chr1	248956422	235828812	235866925	4	227,199,90,83,	0,227,426,516,	235828812,235830225,235833577,235866842,
657	0	0	2799	0	0	0	0	+	Isoform_12248_5	660	2	659	chr1	248956422	156055048	156058504	3	377,90,190,	2,379,469,	156055048,156057977,156058314,
1777	0	0	14580	1	1	0	0	+	Isoform_12255_6	1781	0	1778	chr1	248956422	228082764	228099121	5	86,185,111,125,1270,	0,86,271,382,507,	228082764,228097077,228097341,228097590,228097851,
3383	0	0	3384	3	3	2	3	+	Isoform_12299_6	3394	7	3393	chr1	248956422	16391373	16398143	3	51,229,3106,	7,58,287,	16391373,16393253,16395037,
2455	0	0	430	9	9	4	5	+	Isoform_12306_5	2466	0	2464	chr1	248956422	35930750	35933640	2	48,2412,	0,48,	35930750,35931228,
1632	0	0	28431	1	1	0	0	+	Isoform_12323_16	1643	7	1640	chr1	248956422	154405443	154435506	4	271,249,124,988,	7,278,527,651,	154405443,154429195,154430482,154434518,
2261	0	0	19180	0	0	1	5	+	Isoform_12399_22	2261	0	2261	chr1	248956422	10399065	10420511	13	60,76,180,66,119,70,135,190,131,134,100,123,882,	0,60,136,316,382,501,571,706,896,1027,1161,1261,1384,	10399065,10399628,10400392,10403070,10404160,10408070,10411417,10413061,10416986,10417375,10418825,10419416,10419629,
1343	0	0	1711	0	0	0	0	+	Isoform_12438_7	1343	0	1343	chr1	248956422	1308623	1311677	7	97,359,150,171,55,163,348,	0,97,456,606,777,832,995,	1308623,1308914,1309453,1309680,1310633,1310908,1311329,
1944	0	0	2156	2	3	0	0	+	Isoform_12467_15	1980	0	1947	chr1	248956422	156133766	156137866	8	762,171,126,221,223,108,120,213,	0,762,933,1059,1280,1503,1611,1731,	156133766,156134804,156135186,156135900,156136213,156136920,156137112,156137653,
2414	0	0	26499	2	2	0	0	-	Isoform_12473_5	2416	0	2416	chr1	248956422	24901051	24929964	5	1615,159,105,157,378,	0,1615,1774,1879,2036,	24901051,24907258,24919239,24927573,24929586,
1169	0	0	28980	0	0	0	0	+	Isoform_12715_6	1171	0	1169	chr1	248956422	40161390	40191539	3	246,155,768,	0,246,401,	40161390,40189054,40190771,
787	0	0	345	0	0	0	0	-	Isoform_12720_195	787	0	787	chr1	248956422	998963	1000095	3	469,88,230,	0,469,557,	998963,999525,999865,
2240	0	0	33111	1	1	0	0	-	Isoform_12743_12	2241	0	2241	chr1	248956422	183555561	183590912	16	669,178,112,152,26,76,69,142,44,60,108,135,109,83,204,73,	0,669,847,959,1111,1137,1213,1282,1424,1468,1528,1636,1771,1880,1963,2167,	183555561,183560095,183563194,183563433,183564004,183565703,183566919,183567203,183569141,183570779,183573184,183574486,183577598,183586894,183590155,183590839,
1370	0	0	6139	0	0	0	0	-	Isoform_12748_37	1370	0	1370	chr1	248956422	182384279	182391788	7	444,200,128,147,162,179,110,	0,444,644,772,919,1081,1260,	182384279,182385356,182385759,182386255,182387130,182388571,182391678,
818	0	0	18557	0	0	0	0	-	Isoform_12757_9	819	1	819	chr1	248956422	226388714	226408089	5	41,215,116,166,280,	1,42,257,373,539,	226388714,226390409,226392198,226402213,226407809,
619	0	0	6993	1	1	0	0	-	Isoform_12779_5	621	1	621	chr1	248956422	36475299	36482911	4	374,84,60,101,	1,375,459,519,	36475299,36479432,36481477,36482810,
475	0	0	1457	1	1	0	0	-	Isoform_12796_5	476	0	476	chr1	248956422	8861007	8862939	2	422,53,	0,422,	8861007,8862886,
1389	0	0	4208	1	1	0	0	+	Isoform_12828_5	1392	0	1390	chr1	248956422	109656106	109661703	8	319,76,65,82,101,96,111,539,	0,319,395,460,542,643,739,850,	109656106,109656711,109657214,109657589,109657771,109658813,109658999,109661164,
2713	0	0	17457	3	3	3	3	+	Isoform_12846_5	2719	0	2716	chr1	248956422	150487418	150507591	18	98,197,124,125,118,65,79,147,99,218,163,138,78,101,102,73,115,676,	0,98,295,419,544,662,727,806,953,1052,1270,1433,1571,1649,1750,1852,1925,2040,	150487418,150487857,150488963,150490600,150491393,150491597,150492410,150496481,150496809,150497529,150498501,150498896,150499215,150504334,150504631,150504905,150505590,150506915,
789	0	0	32283	1	1	0	0	-	Isoform_12861_17	791	1	791	chr1	248956422	160678749	160711821	3	382,267,140,	1,383,650,	160678749,160681201,160711681,
1694	0	0	14447	0	0	0	0	+	Isoform_12891_11	1696	0	1694	chr1	248956422	203007397	203023538	8	177,90,168,157,181,81,156,684,	0,177,267,435,592,773,854,1010,	203007397,203007773,203008642,203014891,203015959,203018480,203020792,203022854,
918	0	0	13512	0	0	0	0	+	Isoform_12892_12	918	0	918	chr1	248956422	201955506	201969936	6	46,100,64,129,111,468,	0,46,146,210,339,450,	201955506,201957280,201957510,201963615,201965432,201969468,
1052	0	0	78	0	0	0	0	-	Isoform_12917_28	1055	3	1055	chr1	248956422	998964	1000094	2	823,229,	3,826,	998964,999865,
1677	0	0	24708	0	0	0	0	-	Isoform_12937_7	1679	2	1679	chr1	248956422	32368047	32394432	10	503,480,79,69,116,55,168,117,61,29,	2,505,985,1064,1133,1249,1304,1472,1589,1650,	32368047,32376261,32377969,32378214,32378723,32381213,32383829,32386778,32394079,32394403,
1118	0	0	10799	0	0	0	0	+	Isoform_12983_7	1118	0	1118	chr1	248956422	65420650	65432567	4	90,76,187,765,	0,90,166,353,	65420650,65425302,65429861,65431802,
832	0	0	9034	5	1562	2	3	+	Isoform_1305_8	2397	0	2394	chr1	248956422	92832042	92841911	8	75,70,116,135,203,178,24,34,	0,75,145,261,396,599,777,801,	92832042,92833388,92833544,92834778,92836189,92837455,92840550,92841877,
1805	0	0	25532	0	0	0	0	-	Isoform_13092_41	1805	0	1805	chr1	248956422	28149351	28176688	2	1708,97,	0,1708,	28149351,28176591,
528	0	0	3105	0	0	0	0	-	Isoform_13144_10	530	2	530	chr1	248956422	154179551	154183184	2	331,197,	2,333,	154179551,154182987,
1464	0	0	129	1	1	1	1	-	Isoform_13161_5	1474	1	1466	chr1	248956422	145992445	145994039	2	1441,24,	1,1442,	145992445,145994015,
1257	0	0	9064	0	0	0	0	-	Isoform_13176_27	1257	0	1257	chr1	248956422	155968218	155978539	2	1082,175,	0,1082,	155968218,155978364,
1543	0	0	849	0	0	2	2	-	Isoform_1319_481	1543	0	1543	chr1	248956422	32333838	32336232	2	1259,286,	0,1259,	32333838,32335946,
1202	0	0	17738	0	0	1	1	+	Isoform_13204_10	1204	0	1202	chr1	248956422	42683409	42702350	7	57,34,90,303,83,266,370,	0,57,91,181,484,567,833,	42683409,42693489,42696198,42696641,42697179,42700780,42701980,
1454	0	0	1528	0	0	0	0	-	Isoform_13300_9	1455	1	1455	chr1	248956422	156292688	156295670	6	521,110,219,201,258,145,	1,522,632,851,1052,1310,	156292688,156293319,156294017,156294364,156294758,156295525,
884	0	0	827	2	2	0	0	-	Isoform_13303_5	889	0	886	chr1	248956422	44801226	44802937	2	706,178,	0,706,	44801226,44802759,
1273	0	0	1473	0	0	3	26	-	Isoform_13310_5	1275	2	1275	chr1	248956422	26282281	26285053	6	39,225,141,74,104,692,	2,41,266,407,481,585,	26282281,26282344,26282648,26282863,26284141,26284361,
1030	0	0	1473	0	0	3	26	-	Isoform_13311_8	1030	0	1030	chr1	248956422	26282302	26284831	5	267,141,74,104,470,	0,267,408,482,586,	26282302,26282648,26282863,26284141,26284361,
1273	0	0	4170	0	0	0	0	-	Isoform_13332_29	1280	2	1275	chr1	248956422	11054591	11060034	8	294,123,146,84,154,93,121,258,	2,296,419,565,649,803,896,1017,	11054591,11054961,11055780,11056010,11056603,11058799,11059224,11059776,
1933	0	0	1106	1	1	1	1	+	Isoform_13366_5	1937	0	1934	chr1	248956422	23778420	23781460	3	293,44,1597,	0,293,337,	23778420,23779437,23779863,
745	0	0	19120	1	2	0	0	+	Isoform_13392_9	749	0	747	chr1	248956422	150160727	150180592	4	83,107,85,470,	0,83,190,275,	150160727,150164195,150173729,150180122,
2668	0	0	29291	4	9	0	0	+	Isoform_13423_5	2677	0	2677	chr1	248956422	40040683	40072642	13	118,125,104,78,144,86,106,178,185,124,83,144,1193,	0,118,243,347,425,569,655,761,939,1124,1248,1331,1475,	40040683,40059333,40060066,40061734,40064226,40064473,40066214,40067539,40069689,40070158,40070429,40070835,40071449,
1113	0	0	2138	1	1	0	0	+	Isoform_1342_84	1118	4	1118	chr1	248956422	154272623	154275874	7	153,263,188,52,107,91,259,	4,157,420,608,660,767,858,	154272623,154273335,154273773,154274949,154275153,154275392,154275615,
662	0	0	1944	0	0	0	0	-	Isoform_1343_36	665	3	665	chr1	248956422	228106691	228109297	4	227,202,84,149,	3,230,432,516,	228106691,228107667,228108234,228109148,
739	0	0	1722	0	0	0	0	-	Isoform_13482_11	739	0	739	chr1	248956422	101236754	101239215	2	345,394,	0,345,	101236754,101238821,
747	0	0	17582	0	0	0	0	+	Isoform_13501_25	748	0	747	chr1	248956422	42658426	42676755	10	86,65,24,45,43,93,88,41,90,172,	0,86,151,175,220,263,356,444,485,575,	42658426,42658843,42659227,42659521,42660861,42664862,42665979,42666546,42667350,42676583,
2578	0	0	13863	1	1	0	0	+	Isoform_13504_6	2580	0	2579	chr1	248956422	23743457	23759898	10	121,57,107,1186,112,156,98,181,173,387,	0,121,178,285,1471,1583,1739,1837,2018,2191,	23743457,23749020,23749841,23750844,23752406,23754099,23754362,23755842,23756952,23759511,
2148	0	0	21003	0	0	0	0	+	Isoform_13522_11	2149	0	2148	chr1	248956422	156114712	156137863	9	562,157,126,171,126,261,223,312,210,	0,562,719,845,1016,1142,1403,1626,1938,	156114712,156130616,156134402,156134804,156135186,156135860,156136213,156136920,156137653,
1602	0	0	42537	2	2	1	2	+	Isoform_13523_6	1607	0	1604	chr1	248956422	109548632	109592773	9	206,43,142,158,129,130,154,213,429,	0,206,249,391,549,678,808,962,1175,	109548632,109573736,109573895,109579203,109582436,109586215,109586728,109592042,109592344,
1538	0	0	7397	0	0	1	1	-	Isoform_13569_5	1539	1	1539	chr1	248956422	153662034	153670970	13	522,91,115,62,88,79,117,66,103,78,105,60,53,	1,523,614,729,791,879,958,1075,1141,1244,1322,1427,1487,	153662034,153662704,153663018,153663214,153664042,153664395,153665219,153665662,153667554,153667999,153668452,153670170,153670917,
1180	0	0	2053	0	0	0	0	+	Isoform_13579_5	1180	0	1180	chr1	248956422	192809041	192812274	3	140,167,873,	0,140,307,	192809041,192810980,192811401,
1152	0	0	13854	2	2	0	0	-	Isoform_13586_5	1154	0	1154	chr1	248956422	31629865	31644871	3	977,144,31,	0,977,1121,	31629865,31632494,31644840,
1051	0	0	25151	0	0	1	1	-	Isoform_13606_5	1053	2	1053	chr1	248956422	149259611	149285814	4	483,152,56,361,	2,485,637,693,	149259611,149261639,149266968,149285453,
1541	0	0	2867	1	1	0	0	-	Isoform_13614_6	1545	3	1545	chr1	248956422	37591525	37595933	3	1281,85,175,	3,1284,1369,	37591525,37593761,37595758,
1101	0	0	71801	1	1	0	0	-	Isoform_13650_8	1106	3	1105	chr1	248956422	146156098	146229000	5	131,336,260,82,292,	3,134,470,730,812,	146156098,146156479,146164750,146189299,146228708,
2203	0	0	3404	0	0	1	1	+	Isoform_13666_6	2203	0	2203	chr1	248956422	44800379	44805987	14	294,108,117,130,88,96,199,124,92,94,84,163,114,501,	0,294,402,519,649,737,833,1032,1156,1248,1342,1426,1589,1703,	44800379,44800839,44801035,44801621,44801844,44802759,44802954,44803267,44803599,44803930,44804162,44804338,44805265,44805486,
629	0	0	486	1	2	1	1	-	Isoform_13668_12	656	25	656	chr1	248956422	155933291	155934407	2	558,72,	25,583,	155933291,155934335,
1419	0	0	36664	4	4	1	1	+	Isoform_13720_5	1423	0	1423	chr1	248956422	22052719	22090803	6	23,155,73,110,198,861,	0,23,178,251,361,559,	22052719,22078428,22081721,22086438,22086668,22089942,
745	0	0	36664	0	0	0	0	+	Isoform_13721_15	745	0	745	chr1	248956422	22052716	22090125	6	26,155,73,110,198,183,	0,26,181,254,364,562,	22052716,22078428,22081721,22086438,22086668,22089942,
614	0	0	18621	0	0	0	0	+	Isoform_13733_5	614	0	614	chr1	248956422	74733152	74752387	5	266,81,99,72,96,	0,266,347,446,518,	74733152,74736541,74738689,74748750,74752291,
1039	0	0	93	0	0	0	0	-	Isoform_13798_95	1039	0	1039	chr1	248956422	998963	1000095	2	469,570,	0,469,	998963,999525,
723	0	0	469	0	0	0	0	+	Isoform_1386_30	734	9	732	chr1	248956422	37808258	37809450	3	48,202,473,	9,57,259,	37808258,37808530,37808977,
647	0	0	16830	0	0	0	0	-	Isoform_13896_9	655	0	647	chr1	248956422	161100561	161118038	5	298,124,89,49,87,	0,298,422,511,560,	161100561,161102047,161102286,161110563,161117951,
673	0	0	12544	0	0	0	0	+	Isoform_13954_40	674	0	673	chr1	248956422	212432918	212446135	4	202,61,104,306,	0,202,263,367,	212432918,212442564,212444338,212445829,
1480	0	0	12841	6	43	1	1	-	Isoform_13967_5	1523	0	1523	chr1	248956422	154156364	154170686	3	1359,84,38,	0,1359,1443,	154156364,154170385,154170648,
787	0	0	2364	0	0	0	0	-	Isoform_13989_8	787	0	787	chr1	248956422	156017767	156020918	3	601,155,31,	0,601,756,	156017767,156020012,156020887,
593	0	0	4016	0	0	0	0	+	Isoform_1403_558	593	0	593	chr1	248956422	23691807	23696416	6	22,148,107,132,111,73,	0,22,170,277,409,520,	23691807,23692611,23693806,23694659,23695797,23696343,
1373	0	0	19976	0	0	0	0	-	Isoform_14121_7	1375	2	1375	chr1	248956422	77738500	77759849	5	917,63,54,132,207,	2,919,982,1036,1168,	77738500,77740876,77741375,77741616,77759642,
877	0	0	17568	1	2	0	0	+	Isoform_14147_10	881	0	879	chr1	248956422	204516411	204534856	6	98,113,75,134,56,401,	0,98,211,286,420,476,	204516411,204525483,204526359,204530683,204532190,204534455,
1023	0	0	10064	0	0	1	3	+	Isoform_14154_8	1026	0	1023	chr1	248956422	38012717	38023807	8	148,62,103,114,94,131,111,263,	0,148,210,313,427,521,652,763,	38012717,38016358,38017667,38018463,38019058,38019252,38022698,38023544,
1070	0	0	7573	0	0	0	0	+	Isoform_14161_26	1070	0	1070	chr1	248956422	228140301	228148944	9	62,165,114,42,97,139,85,86,280,	0,62,227,341,383,480,619,704,790,	228140301,228141123,228145510,228146025,228146841,228147405,228147614,228148370,228148664,
1929	0	0	1240	0	0	1	1	-	Isoform_1418_7	1929	0	1929	chr1	248956422	145993408	145996578	8	478,152,157,257,103,148,73,562,	0,478,630,787,1044,1147,1295,1368,	145993408,145994015,145994280,145994543,145994928,145995143,145995403,145996016,
1276	0	0	1305	0	0	2	2	-	Isoform_14191_5	1276	0	1276	chr1	248956422	228100737	228103320	8	517,135,86,73,83,46,151,187,	0,517,652,738,811,894,940,1091,	228100737,228101338,228102079,228102309,228102477,228102642,228102898,228103133,
596	0	0	4013	0	0	0	0	+	Isoform_1436_4286	596	0	596	chr1	248956422	23691807	23696416	6	22,151,107,132,111,73,	0,22,173,280,412,523,	23691807,23692608,23693806,23694659,23695797,23696343,
2067	0	0	6837	2	2	1	1	+	Isoform_14429_6	2070	0	2069	chr1	248956422	27872545	27881450	3	120,141,1807,	0,120,261,	27872545,27876587,27879643,
685	0	0	890	0	0	0	0	+	Isoform_1443_71	685	0	685	chr1	248956422	159780966	159782541	3	27,269,389,	0,27,296,	159780966,159781098,159782152,
1043	0	0	4340	0	0	0	0	-	Isoform_14449_6	1043	0	1043	chr1	248956422	1401908	1407291	4	693,78,111,161,	0,693,771,882,	1401908,1405808,1406908,1407130,
2761	0	0	16743	1	1	0	0	-	Isoform_14453_6	2765	3	2765	chr1	248956422	185297767	185317271	15	521,174,132,127,122,225,130,108,126,174,76,170,129,228,319,	3,524,698,830,957,1079,1304,1434,1542,1668,1842,1918,2088,2217,2445,	185297767,185299709,185299998,185300216,185300436,185300971,185301433,185305535,185307013,185307488,185308799,185309002,185309382,185311094,185316952,
984	0	0	708	0	0	0	0	-	Isoform_14465_8	995	0	984	chr1	248956422	85274825	85276517	2	762,222,	0,762,	85274825,85276295,
762	0	0	1839	0	0	1	1	-	Isoform_14492_5	763	1	763	chr1	248956422	228106686	228109288	6	232,202,84,38,67,140,	1,233,435,519,557,624,	228106686,228107667,228108234,228108436,228108954,228109148,
1260	0	0	211	0	0	0	0	-	Isoform_14526_5	1260	0	1260	chr1	248956422	1373735	1375206	3	167,591,502,	0,167,758,	1373735,1373999,1374704,
1170	0	0	1828	0	0	0	0	+	Isoform_14629_5	1185	13	1183	chr1	248956422	155135851	155138849	5	140,78,162,120,670,	13,153,231,393,513,	155135851,155136298,155137560,155137978,155138179,
1184	0	0	31890	0	0	0	0	-	Isoform_14646_7	1184	0	1184	chr1	248956422	160678746	160711820	5	385,267,303,90,139,	0,385,652,955,1045,	160678746,160681201,160684886,160710423,160711681,
609	0	0	3478	0	0	0	0	-	Isoform_14661_7	609	0	609	chr1	248956422	173863900	173867987	11	175,48,30,54,77,38,30,40,36,53,28,	0,175,223,253,307,384,422,452,492,528,581,	173863900,173864256,173864674,173865228,173865470,173865856,173866176,173866527,173866760,173866990,173867959,
2016	0	0	23300	1	1	0	0	-	Isoform_14715_12	2018	1	2018	chr1	248956422	30732468	30757784	6	1449,93,96,123,129,126,	1,1450,1543,1639,1762,1891,	30732468,30735172,30737603,30738939,30739808,30757658,
1363	0	0	1232	0	0	0	0	-	Isoform_14743_7	1364	1	1364	chr1	248956422	228106689	228109284	4	229,202,84,848,	1,230,432,516,	228106689,228107667,228108234,228108436,
1452	0	0	363	0	0	0	0	+	Isoform_14770_23	1454	0	1452	chr1	248956422	44723776	44725591	4	130,123,898,301,	0,130,253,1151,	44723776,44724121,44724319,44725290,
1197	0	0	24158	0	0	0	0	-	Isoform_14858_8	1199	1	1198	chr1	248956422	36360553	36385908	3	787,224,186,	1,788,1012,	36360553,36367860,36385722,
965	0	0	6549	0	0	0	0	+	Isoform_14860_6	967	0	965	chr1	248956422	70221482	70228996	3	357,33,575,	0,357,390,	70221482,70222765,70228421,
881	0	0	297	4	6	0	0	+	Isoform_15009_6	887	0	887	chr1	248956422	36179670	36180848	3	86,194,601,	0,86,280,	36179670,36179873,36180247,
1010	0	0	415	1	1	1	1	+	Isoform_1502_6	1013	0	1011	chr1	248956422	27885247	27886673	2	204,807,	0,204,	27885247,27885866,
742	0	0	847	0	0	0	0	+	Isoform_15049_8	742	0	742	chr1	248956422	209759031	209760620	2	103,639,	0,103,	209759031,209759981,
1450	0	0	5900	1	1	1	2	+	Isoform_15060_5	1452	0	1451	chr1	248956422	2556397	2563749	7	336,109,126,156,91,32,602,	0,336,445,571,727,818,850,	2556397,2557725,2558342,2559822,2560623,2562864,2563147,
2503	0	0	10207	1	2	2	3	+	Isoform_15140_5	2507	0	2505	chr1	248956422	25820224	25832937	7	435,305,105,110,212,322,1017,	0,435,740,845,955,1167,1489,	25820224,25823018,25823643,25826301,25826614,25829508,25831920,
1467	0	0	30457	0	0	1	1	-	Isoform_15185_9	1470	3	1470	chr1	248956422	15492287	15524212	5	748,110,180,286,144,	3,751,861,1041,1327,	15492287,15493891,15495272,15518109,15524068,
2353	0	0	64498	0	0	0	0	+	Isoform_15206_5	2356	0	2353	chr1	248956422	63593393	63660244	11	341,163,147,126,191,155,116,136,184,135,659,	0,341,504,651,777,968,1123,1239,1375,1559,1694,	63593393,63629424,63629941,63631656,63634828,63636233,63638684,63648516,63651668,63654331,63659585,
1673	0	0	7652	0	0	0	0	-	Isoform_1527_6	1677	2	1675	chr1	248956422	20652187	20661512	11	341,107,121,148,149,94,95,104,87,111,316,	2,343,450,571,719,868,962,1057,1161,1248,1359,	20652187,20652620,20652850,20653626,20654222,20654613,20655439,20655675,20656100,20660880,20661196,
1936	0	0	7652	1	4	0	0	-	Isoform_1528_29	1942	2	1942	chr1	248956422	20651779	20661367	11	749,107,121,148,149,94,95,104,87,111,171,	2,751,858,979,1127,1276,1370,1465,1569,1656,1767,	20651779,20652620,20652850,20653626,20654222,20654613,20655439,20655675,20656100,20660880,20661196,
822	0	0	7500	0	0	1	3	+	Isoform_15346_5	827	2	824	chr1	248956422	92833592	92841917	6	68,135,203,175,89,152,	2,70,205,408,583,672,	92833592,92834778,92836189,92837455,92840550,92841765,
1646	0	0	13359	0	0	0	0	-	Isoform_15357_8	1646	0	1646	chr1	248956422	31629865	31644870	5	1015,144,156,301,30,	0,1015,1159,1315,1616,	31629865,31632494,31633158,31635221,31644840,
1813	0	0	26660	0	0	2	3	+	Isoform_15358_11	1813	0	1813	chr1	248956422	180154885	180183361	6	287,101,46,103,91,1188,	0,287,388,434,537,628,	180154885,180166490,180175320,180175930,180178793,180182173,
2164	0	0	24655	0	0	0	0	-	Isoform_15394_5	2164	0	2164	chr1	248956422	154156364	154183183	9	1357,79,70,63,76,71,118,134,196,	0,1357,1436,1506,1569,1645,1716,1834,1968,	154156364,154169304,154170399,154170648,154172028,154172907,154173083,154176114,154182987,
2063	0	0	31213	5	5	0	0	+	Isoform_15403_6	2068	0	2068	chr1	248956422	156767537	156800813	7	702,48,567,96,144,66,440,	0,702,750,1317,1413,1557,1623,	156767537,156782281,156786607,156791696,156794664,156797275,156800373,
1165	0	0	54335	0	0	0	0	+	Isoform_15466_9	1167	0	1165	chr1	248956422	246566504	246622004	3	159,430,576,	0,159,589,	246566504,246591511,246621428,
1210	0	0	2133	0	0	0	0	-	Isoform_1548_7	1210	0	1210	chr1	248956422	153974301	153977644	5	534,80,83,38,475,	0,534,614,697,735,	153974301,153975825,153976692,153976975,153977169,
1372	0	0	6022	0	0	0	0	-	Isoform_1549_363	1372	0	1372	chr1	248956422	159918111	159925505	5	830,103,175,208,56,	0,830,933,1108,1316,	159918111,159919273,159919660,159920329,159925449,
978	0	0	874	1	1	0	0	+	Isoform_15503_5	982	0	979	chr1	248956422	1615466	1617318	2	167,811,	0,167,	1615466,1616507,
1032	0	0	16214	1	1	0	0	-	Isoform_1552_87	1034	1	1034	chr1	248956422	235111590	235128836	5	518,143,82,47,242,	1,519,662,744,791,	235111590,235113767,235119817,235122325,235128594,
1859	0	0	10011	0	0	1	1	+	Isoform_15542_6	1863	1	1860	chr1	248956422	27342057	27353928	15	93,229,149,73,46,37,101,114,161,97,159,79,100,206,216,	1,94,323,472,545,591,628,729,843,1004,1101,1260,1339,1439,1645,	27342057,27345296,27347420,27347807,27347966,27349115,27349397,27349651,27349971,27350388,27350793,27351257,27351455,27353282,27353712,
2904	0	0	22367	3	4	1	2	+	Isoform_15639_10	2908	0	2908	chr1	248956422	25543612	25568885	9	174,143,113,115,73,84,131,35,2038,	0,174,317,430,545,618,702,833,868,	25543612,25553921,25554859,25557152,25562643,25563069,25563660,25565172,25566847,
880	0	0	252	0	0	0	0	-	Isoform_15670_31	880	0	880	chr1	248956422	998963	1000095	2	650,230,	0,650,	998963,999865,
1923	0	0	27351	4	4	1	1	-	Isoform_15691_6	1929	2	1929	chr1	248956422	156308968	156338243	14	335,132,246,181,82,133,150,187,115,97,63,51,62,90,	2,337,469,715,896,978,1111,1261,1448,1563,1660,1723,1774,1836,	156308968,156310557,156310949,156312040,156317165,156317414,156318867,156320838,156324971,156333546,156334712,156334867,156335826,156338153,
756	0	0	1855	0	0	0	0	-	Isoform_15697_6	757	1	757	chr1	248956422	228106686	228109297	5	232,202,84,201,37,	1,233,435,519,720,	228106686,228107667,228108234,228108436,228109260,
883	0	0	249	0	0	0	0	-	Isoform_15733_16	883	0	883	chr1	248956422	998963	1000095	4	469,88,96,230,	0,469,557,653,	998963,999525,999691,999865,
2669	0	0	13637	2	2	0	0	-	Isoform_15734_11	2672	1	2672	chr1	248956422	3780219	3796525	7	1117,90,103,116,117,462,664,	1,1118,1208,1311,1427,1544,2006,	3780219,3781511,3782660,3783995,3785086,3786848,3795861,
1120	0	0	2214	1	1	0	0	+	Isoform_15787_7	1121	0	1121	chr1	248956422	43974961	43978295	8	146,184,84,78,70,52,191,315,	0,146,330,414,492,562,614,805,	43974961,43975664,43976089,43976301,43976589,43976772,43977025,43977980,
2179	0	0	7327	0	0	0	0	-	Isoform_15832_6	2181	2	2181	chr1	248956422	150965188	150974694	11	1100,154,107,129,93,51,58,119,118,174,76,	2,1102,1256,1363,1492,1585,1636,1694,1813,1931,2105,	150965188,150966475,150966755,150967073,150967391,150967663,150967819,150968082,150968394,150968917,150974618,
2171	0	0	4582	0	0	1	1	+	Isoform_15893_10	2172	0	2171	chr1	248956422	27879919	27886673	4	135,1073,157,807,	0,135,1208,1365,	27879919,27881970,27885294,27885866,
1535	0	0	9012	0	0	3	5	-	Isoform_15912_5	1536	1	1536	chr1	248956422	113749239	113759791	3	350,57,1133,	1,351,408,	113749239,113757698,113758658,
2749	0	0	21894	4	4	0	0	+	Isoform_15926_5	2755	0	2753	chr1	248956422	36156205	36180848	14	258,345,69,164,115,383,146,178,105,54,46,91,194,601,	0,258,603,672,836,951,1334,1480,1658,1763,1817,1863,1954,2148,	36156205,36170970,36171512,36172463,36173363,36176198,36176696,36178418,36178920,36179261,36179511,36179665,36179873,36180247,
2666	0	0	2943	1	1	2	2	+	Isoform_15986_8	2667	0	2667	chr1	248956422	44800378	44805989	13	295,108,117,130,88,96,199,124,425,339,130,114,503,	0,295,403,520,650,738,834,1033,1157,1582,1921,2051,2165,	44800378,44800839,44801035,44801621,44801844,44802759,44802954,44803267,44803599,44804162,44804649,44805265,44805486,
1760	0	0	5648	1	1	0	0	+	Isoform_16002_6	1761	0	1761	chr1	248956422	11654882	11662290	5	70,295,98,136,1161,	0,70,365,463,599,	11654882,11655805,11658266,11658735,11661129,
1795	0	0	3416	0	0	1	19	-	Isoform_16013_18	1798	3	1798	chr1	248956422	37802946	37808176	5	1051,143,120,115,385,	3,1054,1197,1317,1432,	37802946,37804301,37806856,37807100,37807791,
1097	0	0	51621	1	4	2	2	+	Isoform_16047_10	1101	0	1101	chr1	248956422	10210571	10263291	6	307,185,77,180,66,284,	0,307,492,569,749,815,	10210571,10232249,10256246,10258492,10261904,10263007,
1344	0	0	1638	1	1	0	0	-	Isoform_16073_9	1347	2	1347	chr1	248956422	156292688	156295670	5	521,219,201,258,145,	2,523,742,943,1201,	156292688,156294017,156294364,156294758,156295525,
3118	0	0	24087	5	7	0	0	-	Isoform_16102_5	3128	3	3128	chr1	248956422	1751242	1778447	11	1818,158,100,155,103,86,106,130,84,219,159,	3,1821,1979,2079,2234,2337,2423,2529,2659,2743,2962,	1751242,1754050,1754283,1754543,1755373,1756257,1756502,1757180,1761951,1765227,1778288,
4045	0	0	27631	2	2	1	1	-	Isoform_16141_9	4050	3	4050	chr1	248956422	155946856	155978533	21	1159,214,444,51,36,68,120,201,68,170,77,249,118,126,251,144,110,58,68,145,169,	3,1162,1376,1820,1871,1907,1975,2095,2296,2364,2534,2611,2860,2978,3104,3355,3499,3609,3667,3735,3880,	155946856,155950268,155950828,155951482,155951740,155951918,155952115,155952627,155954901,155957712,155958319,155961660,155962104,155962592,155962932,155964987,155965302,155966421,155966819,155969155,155978364,
2362	0	0	20488	1	1	0	0	-	Isoform_16217_7	2396	0	2363	chr1	248956422	27612298	27635148	13	824,132,154,77,180,156,150,104,99,103,236,63,84,	0,824,956,1110,1187,1367,1523,1673,1777,1876,1979,2215,2278,	27612298,27613218,27614429,27614849,27615433,27615688,27616856,27617192,27621558,27623041,27623690,27625088,27635064,
2420	0	0	9688	0	0	1	1	+	Isoform_16231_7	2420	0	2420	chr1	248956422	16960850	16972959	11	280,170,121,164,216,225,150,201,132,162,600,	0,280,450,571,735,951,1176,1326,1527,1659,1821,	16960850,16965722,16965998,16966407,16968202,16969115,16969784,16970252,16970635,16971464,16972359,
1949	0	0	6458	1	1	1	1	-	Isoform_16257_6	1950	0	1950	chr1	248956422	228393676	228402084	5	1576,101,23,231,19,	0,1576,1677,1700,1931,	228393676,228396946,228397142,228400963,228402065,
2372	0	0	5381	2	2	0	0	-	Isoform_16306_14	2374	0	2374	chr1	248956422	36466096	36473849	13	731,82,94,141,147,102,189,214,74,154,170,188,86,	0,731,813,907,1048,1195,1297,1486,1700,1774,1928,2098,2286,	36466096,36467229,36467557,36467821,36468074,36469155,36469651,36471432,36472065,36472237,36472516,36473434,36473763,
2463	0	0	5381	0	0	0	0	-	Isoform_16307_6	2470	2	2465	chr1	248956422	36466043	36473887	13	784,82,94,141,147,102,189,214,74,154,170,188,124,	2,786,868,962,1103,1250,1352,1541,1755,1829,1983,2153,2341,	36466043,36467229,36467557,36467821,36468074,36469155,36469651,36471432,36472065,36472237,36472516,36473434,36473763,
1782	0	0	130	2	2	0	0	+	Isoform_16416_7	1786	0	1784	chr1	248956422	12125927	12127839	2	125,1657,	0,125,	12125927,12126182,
620	0	0	8230	0	0	0	0	-	Isoform_16429_8	624	4	624	chr1	248956422	153618809	153627659	3	229,214,177,	4,233,447,	153618809,153626319,153627482,
2539	0	0	2338	1	1	3	4	+	Isoform_16441_5	2542	0	2540	chr1	248956422	153775275	153780156	7	889,210,159,725,98,131,331,	0,889,1099,1258,1983,2081,2212,	153775275,153776517,153777061,153778160,153779113,153779342,153779825,
939	0	0	2712	0	0	0	0	+	Isoform_1646_13	939	0	939	chr1	248956422	28505983	28509634	3	101,33,805,	0,101,134,	28505983,28508127,28508829,
878	0	0	2712	0	0	0	0	+	Isoform_1647_88	878	0	878	chr1	248956422	28506044	28509634	3	40,33,805,	0,40,73,	28506044,28508127,28508829,
2465	0	0	20043	0	0	0	0	+	Isoform_16506_5	2465	0	2465	chr1	248956422	1512177	1534685	16	296,77,102,60,70,166,70,156,57,126,125,52,71,168,109,760,	0,296,373,475,535,605,771,841,997,1054,1180,1305,1357,1428,1596,1705,	1512177,1516011,1517310,1517715,1518920,1520140,1520547,1522743,1523510,1523838,1524272,1525239,1526460,1527694,1529222,1533925,
3728	0	0	38477	4	11	0	0	+	Isoform_16514_5	3741	0	3739	chr1	248956422	12167013	12209218	11	156,100,129,150,94,236,78,35,205,66,2479,	0,156,256,385,535,629,865,943,978,1183,1249,	12167013,12188795,12190956,12191773,12192430,12192862,12193954,12194583,12201966,12202506,12206739,
1574	0	0	7891	1	1	0	0	-	Isoform_16539_7	1575	0	1575	chr1	248956422	1311604	1321069	14	205,19,108,163,90,84,190,65,139,35,99,229,74,74,	0,205,224,332,495,585,669,859,924,1063,1098,1197,1426,1500,	1311604,1312482,1312592,1312786,1313034,1313508,1313731,1314300,1314823,1315403,1315519,1319295,1320455,1320995,
4015	0	0	28629	2	4	3	3	+	Isoform_16566_5	4020	0	4019	chr1	248956422	247416170	247448817	9	23,1025,120,1753,171,171,171,171,413,	0,23,1048,1168,2921,3092,3263,3434,3605,	247416170,247418052,247423229,247423846,247429584,247434102,247443971,247444650,247448404,
1383	0	0	1041	2	2	0	0	+	Isoform_16570_6	1385	0	1385	chr1	248956422	2264463	2266887	2	399,984,	0,399,	2264463,2265903,
1211	0	0	24149	1	1	1	1	-	Isoform_16645_5	1212	0	1212	chr1	248956422	36360551	36385912	3	789,233,190,	0,789,1022,	36360551,36367851,36385722,
1515	0	0	5669	0	0	0	0	+	Isoform_16669_9	1515	0	1515	chr1	248956422	2556559	2563743	8	174,109,126,156,91,231,32,596,	0,174,283,409,565,656,887,919,	2556559,2557725,2558342,2559822,2560623,2561493,2562864,2563147,
2377	0	0	4649	2	3	0	0	+	Isoform_16747_5	2396	16	2396	chr1	248956422	247418755	247425781	3	322,120,1935,	16,338,458,	247418755,247423229,247423846,
1733	0	0	98	1	1	0	0	-	Isoform_16777_6	1734	0	1734	chr1	248956422	230094189	230096020	2	76,1657,	0,76,	230094189,230094363,
592	0	0	0	0	0	2	24	+	Isoform_16869_8	592	0	592	chr1	248956422	2295598	2296214	2	106,487,	0,106,	2295598,2295727,
2345	0	0	0	4	6	5	26	-	Isoform_17119_5	2351	0	2351	chr1	248956422	22069646	22072017	2	797,1553,	0,797,	22069646,22070464,
538	0	0	7317	0	0	0	0	-	Isoform_1779_187	539	1	539	chr1	248956422	84498324	84506179	3	224,145,169,	1,225,370,	84498324,84501825,84506010,
713	0	0	1877	0	0	0	0	-	Isoform_1788_18	715	1	714	chr1	248956422	228106686	228109276	5	232,202,84,67,128,	1,233,435,519,586,	228106686,228107667,228108234,228108954,228109148,
1009	0	0	2870	0	0	0	0	+	Isoform_1799_7	1023	14	1023	chr1	248956422	42456531	42460410	3	97,104,808,	14,111,215,	42456531,42457246,42459602,
859	0	0	12515	0	0	0	0	-	Isoform_1839_294	860	1	860	chr1	248956422	6186219	6199593	4	597,125,105,32,	1,598,723,828,	6186219,6192929,6197651,6199561,
460	0	0	12515	0	0	0	0	-	Isoform_1840_892	460	0	460	chr1	248956422	6186617	6199592	4	199,125,105,31,	0,199,324,429,	6186617,6192929,6197651,6199561,
1344	0	0	1889	0	0	0	0	+	Isoform_1879_339	1344	0	1344	chr1	248956422	192809041	192812274	5	140,102,62,167,873,	0,140,242,304,471,	192809041,192810165,192810369,192810980,192811401,
1333	0	0	2501	0	0	0	0	+	Isoform_1892_13	1333	0	1333	chr1	248956422	158289774	158293608	5	351,267,282,279,154,	0,351,618,900,1179,	158289774,158291133,158292083,158292595,158293454,
1017	0	0	7304	0	0	0	0	+	Isoform_1927_7	1017	0	1017	chr1	248956422	22653210	22661531	3	93,204,720,	0,93,297,	22653210,22659439,22660811,
574	0	0	23454	0	0	0	0	-	Isoform_1940_5	576	2	576	chr1	248956422	53921562	53945590	6	205,44,69,107,113,36,	2,207,251,320,427,540,	53921562,53923903,53928371,53930038,53939984,53945554,
872	0	0	103	0	0	1	1	+	Isoform_194_2076	872	0	872	chr1	248956422	209675414	209676390	2	135,738,	0,135,	209675414,209675652,
2083	0	0	38149	2	2	0	0	+	Isoform_2053_32	2085	0	2085	chr1	248956422	22052711	22092943	6	31,155,73,110,198,1516,	0,31,186,259,369,567,	22052711,22078428,22081721,22086438,22086668,22091427,
557	0	0	2056	0	0	0	0	-	Isoform_2164_104	557	0	557	chr1	248956422	228106684	228109297	4	234,202,84,37,	0,234,436,520,	228106684,228107667,228108234,228109260,
1739	0	0	31655	0	0	0	0	-	Isoform_2389_432	1740	1	1740	chr1	248956422	150732381	150765775	8	764,103,166,228,150,123,127,78,	1,765,868,1034,1262,1412,1535,1662,	150732381,150747776,150750005,150751780,150755000,150757857,150764637,150765697,
1806	0	0	31655	0	0	0	0	-	Isoform_2391_13	1807	1	1807	chr1	248956422	150732381	150765842	8	764,103,166,228,150,123,127,145,	1,765,868,1034,1262,1412,1535,1662,	150732381,150747776,150750005,150751780,150755000,150757857,150764637,150765697,
3172	0	0	22193	0	0	1	1	+	Isoform_2487_42	3177	0	3172	chr1	248956422	156114712	156140078	12	562,157,126,171,126,221,223,108,120,90,270,999,	0,562,719,845,1016,1142,1363,1586,1694,1814,1904,2174,	156114712,156130616,156134402,156134804,156135186,156135900,156136213,156136920,156137112,156137653,156138487,156139079,
1163	0	0	25606	2	3	0	0	+	Isoform_2495_5	1168	0	1166	chr1	248956422	110873150	110899919	4	98,80,189,796,	0,98,178,367,	110873150,110891391,110892344,110899123,
1034	0	0	8234	0	0	0	0	+	Isoform_25031_297	1034	0	1034	chr1	248956422	226062727	226071995	4	84,151,154,645,	0,84,235,389,	226062727,226064328,226065655,226071350,
2353	0	0	20485	0	0	0	0	-	Isoform_2512_23	2353	0	2353	chr1	248956422	27612298	27635136	13	824,132,154,77,180,156,150,104,99,103,239,63,72,	0,824,956,1110,1187,1367,1523,1673,1777,1876,1979,2218,2281,	27612298,27613218,27614429,27614849,27615433,27615688,27616856,27617192,27621558,27623041,27623690,27625088,27635064,
2923	0	0	9561	2	4	5	6	-	Isoform_2516_13	2927	0	2927	chr1	248956422	1562353	1574843	2	2563,366,	0,2563,	1562353,1574477,
1355	0	0	74765	0	0	1	1	-	Isoform_2541_10	1355	0	1355	chr1	248956422	84498330	84574451	8	218,145,162,98,172,209,139,213,	0,218,363,525,623,795,1004,1143,	84498330,84501825,84563256,84563734,84565840,84569930,84570581,84574238,
465	0	0	2099	0	0	0	0	+	Isoform_2550_374	465	0	465	chr1	248956422	26317959	26320523	2	112,353,	0,112,	26317959,26320170,
511	0	0	2099	0	0	0	0	+	Isoform_2551_120	511	0	511	chr1	248956422	26317913	26320523	2	158,353,	0,158,	26317913,26320170,
2281	0	0	22257	1	3	0	0	-	Isoform_2741_67	2284	0	2284	chr1	248956422	40072711	40097249	9	1472,72,99,91,103,71,128,110,135,	0,1472,1544,1643,1734,1837,1908,2036,2146,	40072711,40076841,40078559,40080396,40089409,40091328,40092044,40092397,40097114,
988	0	0	10978	0	0	0	0	-	Isoform_2776_19	988	0	988	chr1	248956422	154924739	154936705	5	526,130,153,64,115,	0,526,656,809,873,	154924739,154926353,154929023,154932351,154936590,
699	0	0	5726	0	0	0	0	-	Isoform_2930_20	703	0	699	chr1	248956422	110401255	110407680	5	328,118,62,96,95,	0,328,446,508,604,	110401255,110403918,110406317,110407032,110407585,
1094	0	0	31980	0	0	0	0	-	Isoform_2966_253	1094	0	1094	chr1	248956422	160678746	160711820	4	385,267,303,139,	0,385,652,955,	160678746,160681201,160684886,160711681,
4284	0	0	752	2	5	1	1	-	Isoform_2968_15	4289	0	4289	chr1	248956422	150574559	150579596	2	2932,1353,	0,2932,	150574559,150578243,
1672	0	0	1883	0	0	0	0	-	Isoform_3019_60	1674	2	1674	chr1	248956422	150265403	150268958	7	791,124,128,123,74,171,261,	2,793,917,1045,1168,1242,1413,	150265403,150266532,150267074,150267355,150267715,150267956,150268697,
1730	0	0	1883	0	0	0	0	-	Isoform_3020_14	1730	0	1730	chr1	248956422	150265404	150269017	7	790,124,128,123,74,171,320,	0,790,914,1042,1165,1239,1410,	150265404,150266532,150267074,150267355,150267715,150267956,150268697,
2726	0	0	30092	2	2	1	1	+	Isoform_3026_9	2731	0	2728	chr1	248956422	28736953	28769772	5	194,25,80,1584,844,	0,194,219,299,1883,	28736953,28737657,28738258,28742402,28768928,
500	0	0	1673	0	0	2	4	-	Isoform_303_51	506	0	500	chr1	248956422	153543618	153545795	3	305,156,43,	0,305,461,	153543618,153544653,153545752,
3240	0	0	21365	0	0	0	0	+	Isoform_3062_98	3259	0	3240	chr1	248956422	156114712	156139317	10	562,157,126,171,126,221,223,312,1104,238,	0,562,719,845,1016,1142,1363,1586,1898,3002,	156114712,156130616,156134402,156134804,156135186,156135900,156136213,156136920,156137653,156139079,
645	0	0	2597	0	0	0	0	+	Isoform_3175_35	645	0	645	chr1	248956422	153357780	153361022	3	101,165,379,	0,101,266,	153357780,153358268,153360643,
566	0	0	2597	1	1	3	3	+	Isoform_3177_87	571	0	567	chr1	248956422	153357855	153361021	3	26,165,378,	0,26,191,	153357855,153358268,153360643,
722	0	0	4498	0	0	0	0	-	Isoform_3179_115	724	2	724	chr1	248956422	2189550	2194770	4	231,272,136,83,	2,233,505,641,	2189550,2193638,2193997,2194687,
2042	0	0	10524	0	0	0	0	+	Isoform_3182_6	2045	0	2042	chr1	248956422	12019475	12032041	9	77,196,348,85,109,672,97,138,320,	0,77,273,621,706,815,1487,1584,1722,	12019475,12021644,12022094,12022832,12029032,12029222,12030027,12031265,12031721,
985	0	0	2349	0	0	0	0	+	Isoform_3190_158	985	0	985	chr1	248956422	43974961	43978295	8	146,49,84,78,70,52,191,315,	0,146,195,279,357,427,479,670,	43974961,43975799,43976089,43976301,43976589,43976772,43977025,43977980,
763	0	0	785	0	0	0	0	+	Isoform_3231_17	763	0	763	chr1	248956422	159780993	159782541	2	374,389,	0,374,	159780993,159782152,
833	0	0	22726	0	0	0	0	+	Isoform_3335_88	834	1	834	chr1	248956422	7961718	7985277	7	17,113,102,60,70,87,384,	1,18,131,233,293,363,450,	7961718,7962762,7965323,7969344,7970893,7977651,7984893,
910	0	0	2398	0	0	0	0	+	Isoform_3395_10	912	0	910	chr1	248956422	43974984	43978292	7	123,84,78,70,52,191,312,	0,123,207,285,355,407,598,	43974984,43976089,43976301,43976589,43976772,43977025,43977980,
2081	0	0	23223	0	0	0	0	-	Isoform_3453_50	2082	1	2082	chr1	248956422	30732468	30757772	7	1449,93,96,123,129,77,114,	1,1450,1543,1639,1762,1891,1968,	30732468,30735172,30737603,30738939,30739808,30741639,30757658,
1151	0	0	23223	2	3	0	0	-	Isoform_3455_5	1166	2	1156	chr1	248956422	30733438	30757812	7	479,93,96,123,129,77,154,	2,481,574,670,793,922,999,	30733438,30735172,30737603,30738939,30739808,30741639,30757658,
2343	0	0	18030	2	2	0	0	+	Isoform_3506_36	2354	9	2354	chr1	248956422	15409958	15430331	4	321,148,135,1739,	9,330,478,613,	15409958,15425870,15427149,15428592,
2407	0	0	18030	1	1	0	0	+	Isoform_3510_20	2409	0	2408	chr1	248956422	15409899	15430336	4	380,148,135,1744,	0,380,528,663,	15409899,15425870,15427149,15428592,
2032	0	0	5960	0	0	0	0	-	Isoform_3537_24	2034	2	2034	chr1	248956422	161541762	161549754	5	1437,258,258,21,58,	2,1439,1697,1955,1976,	161541762,161544700,161548420,161549010,161549696,
1969	0	0	5960	0	0	0	0	-	Isoform_3538_25	1971	2	1971	chr1	248956422	161541825	161549754	5	1374,258,258,21,58,	2,1376,1634,1892,1913,	161541825,161544700,161548420,161549010,161549696,
1421	0	0	5757	0	0	0	0	+	Isoform_3557_43	1421	0	1421	chr1	248956422	2556565	2563743	8	168,109,126,156,91,143,32,596,	0,168,277,403,559,650,793,825,	2556565,2557725,2558342,2559822,2560623,2561672,2562864,2563147,
1507	0	0	5757	0	0	0	0	+	Isoform_3558_22	1507	0	1507	chr1	248956422	2556563	2563827	8	170,109,126,156,91,143,32,680,	0,170,279,405,561,652,795,827,	2556563,2557725,2558342,2559822,2560623,2561672,2562864,2563147,
805	0	0	28998	1	1	0	0	+	Isoform_3613_72	806	0	806	chr1	248956422	20589100	20618903	4	183,112,58,452,	0,183,295,353,	20589100,20604927,20613841,20618451,
1882	0	0	3234	1	2	0	0	-	Isoform_3709_26	1893	0	1884	chr1	248956422	36477777	36482893	3	1739,60,83,	0,1739,1799,	36477777,36481477,36482810,
945	0	0	17135	1	1	0	0	-	Isoform_3798_5	948	0	946	chr1	248956422	167918067	167936147	5	292,112,85,41,415,	0,292,404,489,530,	167918067,167919978,167920546,167924496,167935732,
1480	0	0	7469	0	0	0	0	-	Isoform_3811_8	1483	3	1483	chr1	248956422	153662036	153670985	13	520,91,62,88,79,117,66,103,78,105,43,60,68,	3,523,614,676,764,843,960,1026,1129,1207,1312,1355,1415,	153662036,153662704,153663214,153664042,153664395,153665219,153665662,153667554,153667999,153668452,153669835,153670170,153670917,
926	0	0	1447	0	0	0	0	+	Isoform_3890_54	927	0	926	chr1	248956422	151399564	151401937	7	163,207,147,82,117,89,121,	0,163,370,517,599,716,805,	151399564,151399980,151400441,151400763,151401238,151401541,151401816,
2514	0	0	21813	0	0	3	25	-	Isoform_3895_7	2516	2	2516	chr1	248956422	26282283	26306635	13	286,141,74,104,1180,215,127,77,55,101,29,106,44,	2,288,429,503,607,1787,2002,2129,2206,2261,2362,2391,2497,	26282283,26282648,26282863,26284141,26284361,26285822,26294204,26296918,26297426,26297961,26301693,26302812,26306591,
1119	0	0	20067	0	0	0	0	-	Isoform_3942_22	1119	0	1119	chr1	248956422	54032015	54053201	8	290,109,82,82,153,95,106,202,	0,290,399,481,563,716,811,917,	54032015,54036609,54040755,54041723,54043372,54045691,54047266,54052999,
1462	0	0	20067	0	0	0	0	-	Isoform_3944_7	1462	0	1462	chr1	248956422	54031672	54053201	8	633,109,82,82,153,95,106,202,	0,633,742,824,906,1059,1154,1260,	54031672,54036609,54040755,54041723,54043372,54045691,54047266,54052999,
773	0	0	107	0	0	0	0	+	Isoform_3984_7	781	8	781	chr1	248956422	44805107	44805987	2	272,501,	8,280,	44805107,44805486,
992	0	0	23592	0	0	0	0	-	Isoform_3996_34	992	0	992	chr1	248956422	109401854	109426438	9	236,87,103,59,108,68,127,67,137,	0,236,323,426,485,593,661,788,855,	109401854,109409927,109411010,109411876,109412076,109413067,109415236,109421859,109426301,
739	0	0	6382	0	0	0	0	+	Isoform_4030_59	741	2	741	chr1	248956422	92834799	92841920	5	114,203,178,89,155,	2,116,319,497,586,	92834799,92836189,92837455,92840550,92841765,
1900	0	0	9975	0	0	0	0	+	Isoform_4126_48	1902	2	1902	chr1	248956422	27342056	27353931	15	94,229,149,73,46,73,101,114,161,97,159,79,100,206,219,	2,96,325,474,547,593,666,767,881,1042,1139,1298,1377,1477,1683,	27342056,27345296,27347420,27347807,27347966,27349079,27349397,27349651,27349971,27350388,27350793,27351257,27351455,27353282,27353712,
433	0	0	959	0	0	0	0	-	Isoform_415_3643	433	0	433	chr1	248956422	153534598	153535990	3	232,159,42,	0,232,391,	153534598,153535201,153535948,
500	0	0	959	0	0	0	0	-	Isoform_419_105	500	0	500	chr1	248956422	153534598	153536057	3	232,159,109,	0,232,391,	153534598,153535201,153535948,
678	0	0	959	0	0	0	0	-	Isoform_421_79	678	0	678	chr1	248956422	153534598	153536235	3	232,159,287,	0,232,391,	153534598,153535201,153535948,
1087	0	0	34296	0	0	0	0	-	Isoform_4238_28	1087	0	1087	chr1	248956422	17018730	17054113	8	228,123,102,117,137,86,128,166,	0,228,351,453,570,707,793,921,	17018730,17022607,17023972,17027748,17028599,17033059,17044760,17053947,
1005	0	0	34296	0	0	0	0	-	Isoform_4239_40	1008	3	1008	chr1	248956422	17018733	17054034	8	225,123,102,117,137,86,128,87,	3,228,351,453,570,707,793,921,	17018733,17022607,17023972,17027748,17028599,17033059,17044760,17053947,
1132	0	0	34296	0	0	0	0	-	Isoform_4240_15	1132	0	1132	chr1	248956422	17018733	17054161	8	225,123,102,117,137,86,128,214,	0,225,348,450,567,704,790,918,	17018733,17022607,17023972,17027748,17028599,17033059,17044760,17053947,
813	0	0	37560	0	0	0	0	-	Isoform_4247_31	813	0	813	chr1	248956422	35603142	35641515	6	232,50,163,71,123,174,	0,232,282,445,516,639,	35603142,35605232,35609245,35631273,35636309,35641341,
1054	0	0	5616	0	0	0	0	-	Isoform_4248_45	1054	0	1054	chr1	248956422	11674479	11681149	9	337,93,74,95,101,72,119,52,111,	0,337,430,504,599,700,772,891,943,	11674479,11675081,11675657,11676045,11676847,11677542,11680352,11680561,11681038,
2088	0	0	24734	0	0	0	0	-	Isoform_4273_98	2088	0	2088	chr1	248956422	154156364	154183186	8	1357,70,63,76,71,118,134,199,	0,1357,1427,1490,1566,1637,1755,1889,	154156364,154170399,154170648,154172028,154172907,154173083,154176114,154182987,
1733	0	0	11148	0	0	0	0	+	Isoform_4294_13	1733	0	1733	chr1	248956422	116373246	116386127	3	277,111,1345,	0,277,388,	116373246,116384013,116384782,
1351	0	0	8470	0	0	0	0	-	Isoform_4313_14	1351	0	1351	chr1	248956422	25222679	25232500	7	752,99,91,118,126,108,57,	0,752,851,942,1060,1186,1294,	25222679,25225001,25227441,25228117,25228997,25232103,25232443,
1037	0	0	8470	0	0	0	0	-	Isoform_4314_35	1037	0	1037	chr1	248956422	25222993	25232500	7	438,99,91,118,126,108,57,	0,438,537,628,746,872,980,	25222993,25225001,25227441,25228117,25228997,25232103,25232443,
690	0	0	12588	0	0	1	1	-	Isoform_4375_7	693	1	691	chr1	248956422	212686469	212699748	3	510,105,76,	1,511,616,	212686469,212696960,212699672,
2963	0	0	73022	1	1	0	0	+	Isoform_4387_13	2969	5	2969	chr1	248956422	167630254	167706239	7	175,102,90,72,204,744,1576,	5,180,282,372,444,648,1392,	167630254,167683899,167685420,167690048,167694098,167697098,167704663,
1461	0	0	14402	0	0	0	0	-	Isoform_4407_9	1472	10	1471	chr1	248956422	225412185	225428048	8	460,55,197,190,84,201,179,95,	10,470,525,722,912,996,1197,1376,	225412185,225415277,225417983,225419262,225419714,225422076,225423910,225427953,
1808	0	0	14402	1	1	1	1	-	Isoform_4408_6	1832	0	1809	chr1	248956422	225411826	225428037	8	819,55,197,190,84,201,179,84,	0,819,874,1071,1261,1345,1546,1725,	225411826,225415277,225417983,225419262,225419714,225422076,225423910,225427953,
2367	0	0	32631	0	0	0	0	-	Isoform_4443_30	2397	30	2397	chr1	248956422	183555564	183590562	15	666,178,112,152,26,76,69,142,44,60,108,135,109,83,407,	30,696,874,986,1138,1164,1240,1309,1451,1495,1555,1663,1798,1907,1990,	183555564,183560095,183563194,183563433,183564004,183565703,183566919,183567203,183569141,183570779,183573184,183574486,183577598,183586894,183590155,
2256	0	0	32631	0	0	0	0	-	Isoform_4446_50	2259	3	2259	chr1	248956422	183555563	183590450	15	667,178,112,152,26,76,69,142,44,60,108,135,109,83,295,	3,670,848,960,1112,1138,1214,1283,1425,1469,1529,1637,1772,1881,1964,	183555563,183560095,183563194,183563433,183564004,183565703,183566919,183567203,183569141,183570779,183573184,183574486,183577598,183586894,183590155,
890	0	0	7714	0	0	1	1	-	Isoform_4528_65	890	0	890	chr1	248956422	36455773	36464378	8	152,192,59,85,49,76,45,233,	0,152,344,403,488,537,613,658,	36455773,36456186,36457922,36460691,36461263,36462087,36463805,36464145,
1661	0	0	145090	0	0	2	2	-	Isoform_4620_33	1661	0	1661	chr1	248956422	19338774	19485527	9	843,77,66,117,142,114,122,90,92,	0,843,920,986,1103,1245,1359,1481,1571,	19338774,19344357,19345186,19356634,19357421,19378539,19385504,19419660,19485435,
532	0	0	3453	0	0	0	0	+	Isoform_4659_31	532	0	532	chr1	248956422	161215260	161219245	4	110,36,21,365,	0,110,146,167,	161215260,161218240,161218702,161218880,
495	0	0	3453	0	0	0	0	+	Isoform_4660_39	495	0	495	chr1	248956422	161215297	161219245	4	73,36,21,365,	0,73,109,130,	161215297,161218240,161218702,161218880,
878	0	0	2130	0	0	2	2	+	Isoform_4689_5	878	0	878	chr1	248956422	22636597	22639607	2	105,775,	0,105,	22636597,22638832,
745	0	0	3784	0	0	0	0	+	Isoform_4750_9	745	0	745	chr1	248956422	111473983	111478512	5	47,48,70,50,530,	0,47,95,165,215,	111473983,111476017,111476797,111477725,111477982,
1456	0	0	11158	0	0	0	0	+	Isoform_4781_24	1467	11	1467	chr1	248956422	225777845	225790459	3	167,69,1220,	11,178,247,	225777845,225783299,225789239,
1306	0	0	6820	0	0	0	0	-	Isoform_4817_70	1307	0	1306	chr1	248956422	19303968	19312094	7	418,130,100,97,105,188,268,	0,418,548,648,745,850,1038,	19303968,19306017,19307001,19307313,19308157,19308454,19311826,
727	0	0	29541	0	0	0	0	+	Isoform_4858_16	729	2	729	chr1	248956422	171485529	171515797	5	206,169,178,110,64,	2,208,377,555,665,	171485529,171512031,171512994,171514535,171515733,
587	0	0	3104	0	0	0	0	+	Isoform_4869_110	587	0	587	chr1	248956422	156054815	156058506	4	142,163,90,192,	0,142,305,395,	156054815,156055262,156057977,156058314,
1199	0	0	2263	0	0	0	0	+	Isoform_4873_244	1200	0	1199	chr1	248956422	26472507	26475969	6	120,45,30,51,96,857,	0,120,165,195,246,342,	26472507,26473482,26473702,26474084,26474571,26475112,
1256	0	0	2263	1	1	0	0	+	Isoform_4874_85	1257	0	1257	chr1	248956422	26472452	26475971	6	175,45,30,51,96,859,	0,175,220,250,301,397,	26472452,26473482,26473702,26474084,26474571,26475112,
1601	0	0	7354	0	0	0	0	-	Isoform_4914_25	1602	1	1602	chr1	248956422	153662035	153670990	14	521,91,115,62,88,79,117,66,103,78,105,43,60,73,	1,522,613,728,790,878,957,1074,1140,1243,1321,1426,1469,1529,	153662035,153662704,153663018,153663214,153664042,153664395,153665219,153665662,153667554,153667999,153668452,153669835,153670170,153670917,
562	0	0	10148	0	0	0	0	-	Isoform_4952_12	589	16	578	chr1	248956422	20776596	20787306	4	154,100,196,112,	16,170,270,466,	20776596,20779811,20780344,20787194,
743	0	0	9539	2	2	0	0	-	Isoform_4955_20	746	1	746	chr1	248956422	42807051	42817333	3	449,150,144,	1,450,600,	42807051,42816430,42817189,
1821	0	0	14665	0	0	0	0	+	Isoform_4991_149	1822	0	1821	chr1	248956422	228082723	228099209	5	42,185,111,125,1358,	0,42,227,338,463,	228082723,228097077,228097341,228097590,228097851,
1855	0	0	14665	0	0	1	1	+	Isoform_4993_12	1869	13	1868	chr1	248956422	228082688	228099209	5	77,185,111,125,1358,	13,90,275,386,511,	228082688,228097077,228097341,228097590,228097851,
596	0	0	16879	0	0	0	0	-	Isoform_5012_64	601	0	596	chr1	248956422	161100563	161118038	4	296,124,89,87,	0,296,420,509,	161100563,161102047,161102286,161117951,
690	0	0	883	0	0	0	0	+	Isoform_5160_12	690	0	690	chr1	248956422	159780968	159782541	3	32,269,389,	0,32,301,	159780968,159781098,159782152,
1082	0	0	13044	0	0	1	1	+	Isoform_5169_50	1084	0	1082	chr1	248956422	27872548	27886675	3	117,157,809,	0,117,274,	27872548,27885294,27885866,
917	0	0	7738	0	0	0	0	+	Isoform_5230_249	923	6	923	chr1	248956422	228140289	228148944	8	74,114,42,97,139,85,86,280,	6,80,194,236,333,472,557,643,	228140289,228145510,228146025,228146841,228147405,228147614,228148370,228148664,
1010	0	0	934	1	1	3	3	+	Isoform_5257_5	1011	0	1011	chr1	248956422	42700396	42702343	2	650,363,	0,650,	42700396,42701980,
1334	0	0	7649	0	0	0	0	+	Isoform_5275_32	1335	0	1334	chr1	248956422	149782689	149791672	6	85,21,255,252,285,436,	0,85,106,361,613,898,	149782689,149783169,149784002,149788365,149790053,149791236,
505	0	0	12569	0	0	0	0	+	Isoform_5337_30	505	0	505	chr1	248956422	46303700	46316774	3	120,162,223,	0,120,282,	46303700,46310154,46316551,
2147	0	0	34769	0	0	1	1	+	Isoform_5392_7	2150	0	2147	chr1	248956422	51617090	51654007	2	131,2017,	0,131,	51617090,51651990,
1606	0	0	1214	0	0	1	1	-	Isoform_5404_15	1606	0	1606	chr1	248956422	93876381	93879202	2	1481,126,	0,1481,	93876381,93879076,
1555	0	0	1214	0	0	0	0	-	Isoform_5406_17	1556	0	1555	chr1	248956422	93876381	93879150	2	1481,74,	0,1481,	93876381,93879076,
1318	0	0	97592	2	2	3	4	-	Isoform_5422_8	1327	0	1320	chr1	248956422	235229264	235328178	11	121,77,80,139,92,80,91,66,111,55,410,	0,121,198,278,417,509,589,680,746,857,912,	235229264,235231112,235234412,235240312,235246419,235252729,235255659,235257159,235260641,235326913,235327768,
1095	0	0	3493	0	0	0	0	+	Isoform_5496_24	1099	1	1096	chr1	248956422	155209232	155213820	8	100,70,80,93,183,77,155,337,	1,101,171,251,344,527,604,759,	155209232,155210345,155210547,155212126,155212384,155212693,155213236,155213483,
1094	0	0	13504	0	0	0	0	+	Isoform_5512_153	1096	0	1094	chr1	248956422	11736169	11750767	5	66,35,106,196,691,	0,66,101,207,403,	11736169,11745802,11747439,11748414,11750076,
573	0	0	810	0	0	0	0	+	Isoform_5515_86	573	0	573	chr1	248956422	153990763	153992146	4	271,109,111,82,	0,271,380,491,	153990763,153991114,153991565,153992064,
1427	0	0	91885	0	0	0	0	+	Isoform_5520_14	1471	7	1434	chr1	248956422	111619802	111713114	8	132,84,69,57,141,144,116,684,	7,139,223,292,349,490,634,750,	111619802,111691333,111695340,111697440,111703335,111704342,111709148,111712430,
850	0	0	133	0	0	0	0	-	Isoform_5589_13	856	0	850	chr1	248956422	958269	959252	2	812,38,	0,812,	958269,959214,
1406	0	0	35252	0	0	0	0	+	Isoform_5618_14	1407	0	1406	chr1	248956422	53014952	53051610	5	91,103,130,80,1002,	0,91,194,324,404,	53014952,53027968,53038916,53047857,53050608,
1288	0	0	63380	0	0	0	0	+	Isoform_5635_15	1296	7	1295	chr1	248956422	36224452	36289120	5	53,103,168,903,61,	7,60,163,331,1234,	36224452,36259381,36282532,36286367,36289059,
461	0	0	12511	0	0	1	3	-	Isoform_5742_55	461	0	461	chr1	248956422	6186617	6199592	4	199,125,105,35,	0,199,324,429,	6186617,6192929,6197651,6199557,
1861	0	0	22351	0	0	0	0	+	Isoform_5768_7	1864	0	1861	chr1	248956422	109213932	109238144	11	196,71,81,159,144,156,222,130,158,130,414,	0,196,267,348,507,651,807,1029,1159,1317,1447,	109213932,109223977,109228351,109229413,109230877,109231630,109235209,109235976,109236390,109237243,109237730,
1036	0	0	10828	0	0	0	0	+	Isoform_5772_10	1036	0	1036	chr1	248956422	111449464	111461328	6	117,37,164,126,180,412,	0,117,154,318,444,624,	111449464,111449836,111456085,111456629,111459456,111460916,
891	0	0	22668	0	0	0	0	+	Isoform_5808_137	892	1	892	chr1	248956422	7961718	7985277	7	75,113,102,60,70,87,384,	1,76,189,291,351,421,508,	7961718,7962762,7965323,7969344,7970893,7977651,7984893,
603	0	0	10963	0	0	0	0	-	Isoform_5849_9	608	5	608	chr1	248956422	53226930	53238496	5	214,83,111,59,136,	5,219,302,413,472,	53226930,53228871,53233541,53235576,53238360,
1142	0	0	1782	0	0	0	0	+	Isoform_5857_6	1145	0	1142	chr1	248956422	67685404	67688328	4	134,102,238,668,	0,134,236,474,	67685404,67686024,67686349,67687660,
851	0	0	1782	1	1	0	0	+	Isoform_5858_5	852	0	852	chr1	248956422	67685313	67687946	4	225,102,238,286,	0,225,327,565,	67685313,67686024,67686349,67687660,
1549	0	0	47072	1	1	0	0	+	Isoform_5901_6	1550	0	1550	chr1	248956422	6026334	6074955	5	111,129,42,44,1223,	0,111,240,282,326,	6026334,6040516,6041830,6072754,6073732,
410	0	0	4515	0	0	1	2	-	Isoform_5927_10	414	4	414	chr1	248956422	1719406	1724333	5	49,116,47,124,76,	4,53,169,216,340,	1719406,1721595,1722587,1722707,1724257,
2283	0	0	1351	1	4	0	0	-	Isoform_5989_30	2288	1	2288	chr1	248956422	150575963	150579597	2	1528,755,	1,1529,	150575963,150578842,
851	0	0	10568	0	0	0	0	+	Isoform_6033_6	851	0	851	chr1	248956422	2391798	2403217	7	160,88,105,100,79,136,183,	0,160,248,353,453,532,668,	2391798,2395783,2397115,2399414,2400856,2402206,2403034,
789	0	0	10568	0	0	0	0	+	Isoform_6034_10	797	8	797	chr1	248956422	2391857	2403214	7	101,88,105,100,79,136,180,	8,109,197,302,402,481,617,	2391857,2395783,2397115,2399414,2400856,2402206,2403034,
688	0	0	10274	0	0	0	0	-	Isoform_603_154	688	0	688	chr1	248956422	151982916	151993878	3	408,153,127,	0,408,561,	151982916,151986098,151993751,
641	0	0	10274	0	0	0	0	-	Isoform_605_1517	647	0	641	chr1	248956422	151982916	151993831	3	408,153,80,	0,408,561,	151982916,151986098,151993751,
882	0	0	2944	0	0	2	2	-	Isoform_6135_9	883	1	883	chr1	248956422	156737302	156741130	6	232,131,104,96,243,78,	1,233,364,468,564,807,	156737302,156737645,156738030,156738342,156738521,156741052,
2416	0	0	15342	1	1	0	0	+	Isoform_6206_81	2417	0	2417	chr1	248956422	156114712	156132470	2	562,1854,	0,562,	156114712,156130616,
1305	0	0	7777	1	2	0	0	+	Isoform_6226_25	1310	1	1308	chr1	248956422	32222410	32231492	11	34,93,88,66,150,128,111,90,74,93,378,	1,35,128,216,282,432,560,671,761,835,928,	32222410,32222537,32224033,32224409,32226170,32226402,32228498,32228726,32229134,32230926,32231114,
1196	0	0	3526	0	0	0	0	-	Isoform_6274_12	1196	0	1196	chr1	248956422	153981652	153986374	8	524,54,66,90,78,61,61,262,	0,524,578,644,734,812,873,934,	153981652,153982390,153982534,153982718,153983218,153983520,153984720,153986112,
2220	0	0	29294	0	0	0	0	+	Isoform_6277_13	2243	5	2225	chr1	248956422	40040757	40072271	13	44,122,104,78,144,86,106,178,185,124,83,144,822,	5,49,171,275,353,497,583,689,867,1052,1176,1259,1403,	40040757,40059336,40060066,40061734,40064226,40064473,40066214,40067539,40069689,40070158,40070429,40070835,40071449,
950	0	0	2216	0	0	0	0	-	Isoform_6279_13	960	2	952	chr1	248956422	153974511	153977677	4	324,80,38,508,	2,326,406,444,	153974511,153975825,153976975,153977169,
956	0	0	1413	0	0	1	1	+	Isoform_6354_15	977	20	976	chr1	248956422	156591765	156594135	6	221,109,111,114,148,254,	20,241,350,461,575,723,	156591765,156592100,156592364,156592556,156593407,156593881,
944	0	0	1413	0	0	0	0	+	Isoform_6355_15	947	0	944	chr1	248956422	156591777	156594134	6	209,109,111,114,148,253,	0,209,318,429,543,691,	156591777,156592100,156592364,156592556,156593407,156593881,
880	0	0	751	0	0	0	0	+	Isoform_6443_6	880	0	880	chr1	248956422	192578307	192579938	2	78,802,	0,78,	192578307,192579136,
665	0	0	23745	0	0	0	0	+	Isoform_6471_61	665	0	665	chr1	248956422	165631207	165655617	6	86,124,74,58,73,250,	0,86,210,284,342,415,	165631207,165649840,165651013,165651977,165654278,165655367,
1269	0	0	17139	0	0	0	0	+	Isoform_6474_26	1270	0	1269	chr1	248956422	84479268	84497676	9	241,57,81,96,154,83,182,127,248,	0,241,298,379,475,629,712,894,1021,	84479268,84480955,84482914,84489632,84490318,84495372,84495881,84496243,84497428,
488	0	0	29119	0	0	0	0	+	Isoform_6516_31	493	0	488	chr1	248956422	19597016	19626623	4	93,48,110,237,	0,93,141,251,	19597016,19622099,19623473,19626386,
632	0	0	3455	0	0	0	0	-	Isoform_6519_257	632	0	632	chr1	248956422	173863900	173867987	12	175,48,23,30,54,77,38,30,40,36,53,28,	0,175,223,246,276,330,407,445,475,515,551,604,	173863900,173864256,173864483,173864674,173865228,173865470,173865856,173866176,173866527,173866760,173866990,173867959,
520	0	0	3374	0	0	0	0	-	Isoform_656_47	520	0	520	chr1	248956422	155169407	155173301	5	153,67,64,155,81,	0,153,220,284,439,	155169407,155169790,155172564,155172737,155173220,
496	0	0	3374	0	0	0	0	-	Isoform_657_106	496	0	496	chr1	248956422	155169407	155173277	5	153,67,64,155,57,	0,153,220,284,439,	155169407,155169790,155172564,155172737,155173220,
701	0	0	2462	0	0	0	0	+	Isoform_659_1566	701	0	701	chr1	248956422	44775575	44778738	6	25,107,100,176,130,163,	0,25,132,232,408,538,	44775575,44776033,44776674,44777613,44777999,44778575,
421	0	0	219	0	0	0	0	-	Isoform_6630_14	426	0	421	chr1	248956422	155139891	155140531	2	380,41,	0,380,	155139891,155140490,
1231	0	0	10581	0	0	0	0	+	Isoform_6639_16	1233	0	1231	chr1	248956422	155308852	155320664	10	113,142,141,81,123,89,73,78,135,256,	0,113,255,396,477,600,689,762,840,975,	155308852,155310063,155312254,155317940,155318168,155318664,155318855,155319610,155319793,155320408,
1431	0	0	41844	0	0	1	1	+	Isoform_6642_44	1431	0	1431	chr1	248956422	9539491	9582767	7	256,180,78,101,67,281,469,	0,256,436,514,615,682,963,	9539491,9553625,9567283,9570257,9573345,9579953,9582298,
870	0	0	719	0	0	0	0	-	Isoform_6715_13	870	0	870	chr1	248956422	1373735	1375324	4	167,446,86,171,	0,167,613,699,	1373735,1373999,1374704,1375153,
1655	0	0	7089	0	0	0	0	-	Isoform_6728_62	1655	0	1655	chr1	248956422	37996770	38005514	6	789,187,170,175,176,158,	0,789,976,1146,1321,1497,	37996770,37997683,37997962,37998973,37999256,38005356,
1456	0	0	16734	0	0	0	0	+	Isoform_6745_25	1457	0	1456	chr1	248956422	54200189	54218379	7	400,184,116,186,158,204,208,	0,400,584,700,886,1044,1248,	54200189,54205017,54205294,54209945,54212500,54216140,54218171,
1298	0	0	59999	0	0	0	0	-	Isoform_6856_5	1300	2	1300	chr1	248956422	197714007	197775304	3	1067,65,166,	2,1069,1134,	197714007,197772867,197775138,
534	0	0	634	0	0	0	0	-	Isoform_6858_29	534	0	534	chr1	248956422	153390031	153391199	3	212,163,159,	0,212,375,	153390031,153390394,153391040,
1496	0	0	18894	0	0	0	0	-	Isoform_6874_16	1505	3	1499	chr1	248956422	38839350	38859740	7	354,149,143,115,200,204,331,	3,357,506,649,764,964,1168,	38839350,38845938,38851614,38852373,38855707,38856878,38859409,
484	0	0	1426	0	0	0	0	-	Isoform_6894_370	485	1	485	chr1	248956422	153373706	153375616	3	261,158,65,	1,262,420,	153373706,153374454,153375551,
523	0	0	1426	0	0	0	0	-	Isoform_6895_16	523	0	523	chr1	248956422	153373713	153375662	3	254,158,111,	0,254,412,	153373713,153374454,153375551,
481	0	0	2210	0	0	0	0	+	Isoform_6946_111	481	0	481	chr1	248956422	153358331	153361022	2	102,379,	0,102,	153358331,153360643,
1222	0	0	2626	0	0	0	0	-	Isoform_6981_32	1222	0	1222	chr1	248956422	151759647	151763495	7	534,84,102,51,125,157,169,	0,534,618,720,771,896,1053,	151759647,151760815,151761450,151762104,151762375,151762989,151763326,
1579	0	0	47864	0	0	0	0	+	Isoform_7019_37	1579	0	1579	chr1	248956422	155689084	155738527	13	90,52,123,102,109,93,131,81,159,60,90,118,371,	0,90,142,265,367,476,569,700,781,940,1000,1090,1208,	155689084,155709772,155717005,155721516,155725381,155725926,155727607,155729041,155729207,155731355,155731943,155736945,155738156,
1247	0	0	48100	0	0	0	0	-	Isoform_7027_6	1247	0	1247	chr1	248956422	12567909	12617256	6	515,126,239,120,144,103,	0,515,641,880,1000,1144,	12567909,12572727,12578717,12579292,12580522,12617153,
1108	0	0	12784	1	1	0	0	-	Isoform_7060_15	1112	3	1112	chr1	248956422	114567725	114581617	7	531,81,51,162,71,93,119,	3,534,615,666,828,899,992,	114567725,114569991,114570699,114575589,114576687,114581298,114581498,
1355	0	0	1605	0	0	0	0	+	Isoform_7169_10	1358	0	1355	chr1	248956422	161118105	161121065	7	73,96,255,104,134,126,567,	0,73,169,424,528,662,788,	161118105,161118785,161119133,161119508,161119818,161120106,161120498,
3266	0	0	28723	1	1	0	0	+	Isoform_7251_7	3267	0	3267	chr1	248956422	206557279	206589268	4	414,111,298,2443,	0,414,525,823,	206557279,206583268,206584386,206586825,
553	0	0	12542	0	0	0	0	+	Isoform_730_33	553	0	553	chr1	248956422	46303679	46316774	4	141,27,162,223,	0,141,168,330,	46303679,46309100,46310154,46316551,
2292	0	0	149	6	6	2	2	+	Isoform_7321_5	2300	0	2298	chr1	248956422	109629606	109632049	2	1187,1107,	0,1187,	109629606,109630942,
520	0	0	767	0	0	0	0	-	Isoform_7331_8	522	2	522	chr1	248956422	161037633	161038920	4	193,163,123,41,	2,195,358,481,	161037633,161037912,161038550,161038879,
2915	0	0	1945	2	2	0	0	+	Isoform_7427_5	2920	0	2917	chr1	248956422	2558888	2563748	4	1090,1192,32,601,	0,1090,2282,2314,	2558888,2560623,2562864,2563147,
1790	0	0	3791	0	0	0	0	-	Isoform_7448_23	1790	0	1790	chr1	248956422	157132766	157138347	4	1461,238,59,32,	0,1461,1699,1758,	157132766,157135470,157136306,157138315,
908	0	0	9791	0	0	0	0	+	Isoform_7464_55	908	0	908	chr1	248956422	173477313	173488012	5	179,157,147,147,278,	0,179,336,483,630,	173477313,173481325,173485360,173486254,173487734,
1714	0	0	9791	0	0	0	0	+	Isoform_7465_18	1715	0	1714	chr1	248956422	173477302	173488807	5	190,157,147,147,1073,	0,190,347,494,641,	173477302,173481325,173485360,173486254,173487734,
1958	0	0	1421	0	0	0	0	-	Isoform_7466_16	1959	1	1959	chr1	248956422	25244072	25247451	3	1229,586,143,	1,1230,1816,	25244072,25246443,25247308,
691	0	0	29915	1	32	1	1	-	Isoform_7470_18	725	2	725	chr1	248956422	205719573	205750180	6	103,153,56,106,50,224,	2,105,258,314,420,470,	205719573,205720500,205723925,205727699,205729571,205749956,
432	0	0	8952	0	0	0	0	+	Isoform_7536_36	432	0	432	chr1	248956422	212608762	212618146	3	168,244,20,	0,168,412,	212608762,212615017,212618126,
701	0	0	5434	0	0	0	0	-	Isoform_7540_10	704	1	702	chr1	248956422	53214474	53220609	8	262,66,78,32,82,57,84,40,	1,263,329,407,439,521,578,662,	53214474,53215990,53216781,53218171,53218413,53218866,53220260,53220569,
471	0	0	2140	0	0	0	0	-	Isoform_7580_19	472	1	472	chr1	248956422	228106686	228109297	3	232,202,37,	1,233,435,	228106686,228107667,228109260,
1287	0	0	18409	0	0	1	1	+	Isoform_759_7	1289	0	1287	chr1	248956422	42682654	42702351	8	77,64,34,90,303,83,266,371,	0,77,141,175,265,568,651,917,	42682654,42683402,42693489,42696198,42696641,42697179,42700780,42701980,
2277	0	0	36656	1	1	0	0	-	Isoform_7609_13	2280	2	2280	chr1	248956422	198898494	198937427	2	2075,202,	2,2077,	198898494,198937225,
1158	0	0	5269	0	0	1	5	-	Isoform_7676_9	1163	0	1158	chr1	248956422	110401255	110407687	4	328,118,62,655,	0,328,446,508,	110401255,110403918,110406317,110407032,
1544	0	0	13235	2	2	0	0	+	Isoform_7754_5	1548	0	1546	chr1	248956422	116754446	116769225	5	107,321,231,123,762,	0,107,428,659,782,	116754446,116754630,116760401,116764483,116768463,
1422	0	0	18499	0	0	1	1	+	Isoform_7813_47	1423	0	1422	chr1	248956422	42682428	42702350	7	303,64,34,303,83,266,370,	0,303,367,401,704,787,1053,	42682428,42683402,42693489,42696641,42697179,42700780,42701980,
1421	0	0	8711	0	0	0	0	+	Isoform_7854_6	1421	0	1421	chr1	248956422	11664219	11674351	6	36,289,127,96,136,737,	0,36,325,452,548,684,	11664219,11668655,11671265,11671927,11673276,11673614,
1114	0	0	8711	1	1	0	0	+	Isoform_7855_9	1116	0	1115	chr1	248956422	11664204	11674029	6	51,289,127,96,136,415,	0,51,340,467,563,699,	11664204,11668655,11671265,11671927,11673276,11673614,
2402	0	0	9661	0	0	0	0	-	Isoform_7862_11	2402	0	2402	chr1	248956422	40300530	40312593	27	851,78,189,55,147,33,45,36,72,54,54,54,45,54,54,54,54,54,54,54,54,57,48,54,54,24,20,	0,851,929,1118,1173,1320,1353,1398,1434,1506,1560,1614,1668,1713,1767,1821,1875,1929,1983,2037,2091,2145,2202,2250,2304,2358,2382,	40300530,40301811,40302620,40303130,40303529,40303806,40303927,40304063,40304319,40304475,40304793,40305714,40306142,40307445,40307702,40308191,40309937,40310110,40310263,40310713,40311092,40311229,40311499,40311661,40312058,40312455,40312573,
1110	0	0	30414	0	0	0	0	+	Isoform_7898_11	1110	0	1110	chr1	248956422	66332244	66363768	5	376,94,179,99,362,	0,376,470,649,748,	66332244,66355526,66361614,66363167,66363406,
1332	0	0	41945	0	0	1	1	+	Isoform_7940_13	1333	0	1332	chr1	248956422	9539491	9582769	6	256,180,78,67,281,471,	0,256,436,514,581,862,	9539491,9553625,9567283,9573345,9579953,9582298,
1362	0	0	15912	0	0	1	1	-	Isoform_8024_18	1362	0	1362	chr1	248956422	67413124	67430399	8	139,174,178,78,90,141,151,412,	0,139,313,491,569,659,800,951,	67413124,67415165,67420008,67424199,67424887,67425082,67426134,67429987,
1117	0	0	18802	0	0	1	2	+	Isoform_8075_30	1119	0	1117	chr1	248956422	42682428	42702349	6	303,64,34,83,266,369,	0,303,367,401,484,750,	42682428,42683402,42693489,42697179,42700780,42701980,
631	0	0	1098	0	0	0	0	-	Isoform_8103_8	661	30	661	chr1	248956422	145925722	145927451	5	205,137,137,60,92,	30,235,372,509,569,	145925722,145926040,145926481,145927017,145927359,
1414	0	0	33645	0	0	0	0	-	Isoform_8159_19	1414	0	1414	chr1	248956422	52020138	52055197	7	874,84,70,74,53,61,198,	0,874,958,1028,1102,1155,1216,	52020138,52023490,52024509,52027274,52028577,52041536,52054999,
774	0	0	3792	0	0	0	0	+	Isoform_8164_27	774	0	774	chr1	248956422	154974683	154979249	3	121,128,525,	0,121,249,	154974683,154977986,154978724,
701	0	0	4091	0	0	0	0	+	Isoform_8172_6	710	8	709	chr1	248956422	247444025	247448817	3	117,171,413,	8,125,296,	247444025,247444650,247448404,
1926	0	0	27348	0	0	0	0	-	Isoform_8196_12	1926	0	1926	chr1	248956422	156308967	156338241	14	336,132,246,181,82,133,150,187,118,97,63,51,62,88,	0,336,468,714,895,977,1110,1260,1447,1565,1662,1725,1776,1838,	156308967,156310557,156310949,156312040,156317165,156317414,156318867,156320838,156324971,156333546,156334712,156334867,156335826,156338153,
1386	0	0	20072	0	0	0	0	-	Isoform_8250_12	1386	0	1386	chr1	248956422	37493312	37514770	7	795,34,193,46,88,116,114,	0,795,829,1022,1068,1156,1272,	37493312,37495884,37501803,37509277,37509454,37513422,37514656,
1114	0	0	4880	0	0	0	0	-	Isoform_8291_88	1114	0	1114	chr1	248956422	112701131	112707125	6	582,131,121,163,69,48,	0,582,713,834,997,1066,	112701131,112702562,112702998,112703643,112705099,112707077,
2761	0	0	22019	0	0	0	0	-	Isoform_8298_11	2761	0	2761	chr1	248956422	46278406	46303186	10	678,76,123,99,165,261,1138,71,87,63,	0,678,754,877,976,1141,1402,2540,2611,2698,	46278406,46279181,46279491,46280191,46280395,46281124,46285361,46297562,46298283,46303123,
1938	0	0	12096	0	0	0	0	+	Isoform_8365_9	1938	0	1938	chr1	248956422	38991274	39005308	5	326,141,135,72,1264,	0,326,467,602,674,	38991274,38998170,39000971,39003346,39004044,
1206	0	0	23129	0	0	0	0	-	Isoform_838_76	1206	0	1206	chr1	248956422	30733437	30757772	8	480,93,96,123,129,77,94,114,	0,480,573,669,792,921,998,1092,	30733437,30735172,30737603,30738939,30739808,30741639,30742455,30757658,
1751	0	0	27297	0	0	0	0	+	Isoform_8424_59	1753	0	1751	chr1	248956422	32013869	32042917	9	508,125,117,147,134,202,68,59,391,	0,508,633,750,897,1031,1233,1301,1360,	32013869,32030297,32031523,32033187,32036909,32037834,32038551,32039514,32042526,
939	0	0	31797	1	1	1	1	+	Isoform_8456_5	941	0	940	chr1	248956422	229271268	229304005	8	102,81,115,63,155,96,128,200,	0,102,183,298,361,516,612,740,	229271268,229286485,229288728,229295847,229297481,229298976,229302861,229303805,
606	0	0	6087	0	0	0	0	+	Isoform_8594_11	606	0	606	chr1	248956422	212608762	212615455	2	168,438,	0,168,	212608762,212615017,
1547	0	0	12295	0	0	0	0	-	Isoform_8611_49	1547	0	1547	chr1	248956422	154206726	154220568	6	922,59,167,54,118,227,	0,922,981,1148,1202,1320,	154206726,154212319,154212457,154213892,154214456,154220341,
462	0	0	7749	0	0	0	0	-	Isoform_8706_8	462	0	462	chr1	248956422	202880925	202889136	2	298,164,	0,298,	202880925,202888972,
1038	0	0	3694	0	0	0	0	-	Isoform_8714_9	1040	2	1040	chr1	248956422	34855051	34859783	2	931,107,	2,933,	34855051,34859676,
805	0	0	5317	1	1	0	0	-	Isoform_8768_66	806	0	806	chr1	248956422	27666068	27672190	5	407,150,78,102,68,	0,407,557,635,737,	27666068,27668225,27668457,27669244,27672122,
1105	0	0	598	0	0	0	0	-	Isoform_8834_5	1105	0	1105	chr1	248956422	153947676	153949379	3	653,187,265,	0,653,840,	153947676,153948457,153949114,
3664	0	0	27861	1	1	1	1	+	Isoform_8840_8	3667	0	3665	chr1	248956422	116373245	116404771	23	278,111,60,204,114,135,118,269,199,110,135,193,176,137,151,169,155,124,146,131,102,92,356,	0,278,389,449,653,767,902,1020,1289,1488,1598,1733,1926,2102,2239,2390,2559,2714,2838,2984,3115,3217,3309,	116373245,116384013,116384782,116387287,116388130,116388637,116388901,116389438,116390212,116390781,116392853,116393530,116395109,116396597,116397887,116398620,116398929,116399419,116400860,116401129,116401553,116403883,116404415,
982	0	0	63429	0	0	0	0	-	Isoform_8889_11	985	3	985	chr1	248956422	148615332	148679743	3	618,82,282,	3,621,703,	148615332,148640015,148679461,
1496	0	0	24028	1	1	0	0	+	Isoform_8914_9	1497	0	1497	chr1	248956422	100266247	100291771	11	173,101,144,124,59,142,125,59,95,105,369,	0,173,274,418,542,601,743,868,927,1022,1127,	100266247,100266523,100268151,100270556,100273393,100274823,100275598,100277257,100285227,100287098,100291402,
866	0	0	43967	0	0	0	0	+	Isoform_8944_7	870	0	866	chr1	248956422	27773232	27818065	7	193,70,100,138,44,106,215,	0,193,263,363,501,545,651,	27773232,27789561,27793532,27801677,27810245,27812162,27817850,
1596	0	0	1381	0	0	0	0	-	Isoform_8979_41	1602	6	1602	chr1	248956422	156292694	156295671	6	515,257,219,201,258,146,	6,521,778,997,1198,1456,	156292694,156293319,156294017,156294364,156294758,156295525,
1569	0	0	7171	1	1	0	0	-	Isoform_9006_13	1576	6	1576	chr1	248956422	37996773	38005513	6	786,187,170,175,176,75,	6,792,979,1149,1324,1500,	37996773,37997683,37997962,37998973,37999256,38005438,
824	0	0	5583	0	0	1	1	-	Isoform_9052_18	824	0	824	chr1	248956422	114575204	114581612	4	547,71,93,114,	0,547,618,711,	114575204,114576687,114581298,114581498,
640	0	0	36487	0	0	1	1	+	Isoform_9072_6	640	0	640	chr1	248956422	12580387	12617515	2	279,362,	0,279,	12580387,12617153,
2006	0	0	18813	0	0	0	0	-	Isoform_9165_18	2006	0	2006	chr1	248956422	206591643	206612462	15	202,175,121,96,90,150,104,46,118,254,108,91,84,191,176,	0,202,377,498,594,684,834,938,984,1102,1356,1464,1555,1639,1830,	206591643,206593618,206595717,206597099,206599002,206599462,206599732,206600262,206602335,206602950,206605399,206608235,206609375,206611183,206612286,
1656	0	0	3922	0	0	0	0	+	Isoform_9172_34	1656	0	1656	chr1	248956422	27872545	27878123	2	120,1536,	0,120,	27872545,27876587,
2006	0	0	1545	0	0	0	0	-	Isoform_9177_41	2012	0	2006	chr1	248956422	150265404	150268955	6	1252,128,123,74,171,258,	0,1252,1380,1503,1577,1748,	150265404,150267074,150267355,150267715,150267956,150268697,
901	0	0	74279	0	0	0	0	-	Isoform_9184_16	904	0	901	chr1	248956422	23093660	23168840	3	720,106,75,	0,720,826,	23093660,23109021,23168765,
1229	0	0	6123	0	0	0	0	+	Isoform_9197_11	1231	0	1229	chr1	248956422	161749807	161757159	6	338,114,119,97,187,374,	0,338,452,571,668,855,	161749807,161751667,161751865,161752367,161753074,161756785,
1225	0	0	12903	0	0	1	1	+	Isoform_9203_44	1225	0	1225	chr1	248956422	27872546	27886675	4	119,141,157,809,	0,119,260,417,	27872546,27876587,27885294,27885866,
1957	0	0	2041	0	0	0	0	+	Isoform_9258_15	1957	0	1957	chr1	248956422	158180891	158184889	6	271,267,279,279,100,761,	0,271,538,817,1096,1196,	158180891,158181454,158182031,158182877,158183935,158184128,
664	0	0	407	0	0	0	0	+	Isoform_9382_11	675	9	673	chr1	248956422	1013466	1014537	2	110,554,	9,119,	1013466,1013983,
711	0	0	10416	0	0	0	0	-	Isoform_9395_11	715	0	711	chr1	248956422	217619933	217631060	2	566,145,	0,566,	217619933,217630915,
477	0	0	6239	0	0	0	0	+	Isoform_9411_27	477	0	477	chr1	248956422	24643300	24650016	5	47,90,123,171,46,	0,47,137,260,431,	24643300,24645983,24646666,24648858,24649970,
1389	0	0	8036	0	0	0	0	+	Isoform_9438_17	1389	0	1389	chr1	248956422	150150184	150159609	6	103,147,141,105,102,791,	0,103,250,391,496,598,	150150184,150150911,150156065,150156910,150157384,150158818,
393	0	0	245	0	0	0	0	-	Isoform_9506_18	393	0	393	chr1	248956422	155139891	155140529	2	354,39,	0,354,	155139891,155140490,
570	0	0	1157	0	0	0	0	-	Isoform_9562_14	573	3	573	chr1	248956422	145925724	145927451	5	203,137,78,60,92,	3,206,343,421,481,	145925724,145926481,145926808,145927017,145927359,
2885	0	0	59022	0	0	1	1	-	Isoform_957_10	2886	1	2886	chr1	248956422	9848277	9910185	5	2499,91,120,85,91,	1,2500,2591,2711,2796,	9848277,9871186,9871968,9877904,9910094,
1118	0	0	59022	2	2	0	0	-	Isoform_961_14	1122	2	1122	chr1	248956422	9850109	9910249	5	667,91,120,85,155,	2,669,760,880,965,	9850109,9871186,9871968,9877904,9910094,
2273	0	0	22257	3	6	4	7	-	Isoform_9621_6	2283	4	2283	chr1	248956422	40072712	40097249	9	1471,72,99,91,103,71,125,110,135,	4,1475,1547,1646,1737,1840,1911,2036,2146,	40072712,40076841,40078559,40080396,40089409,40091328,40092047,40092397,40097114,
2086	0	0	10947	0	0	0	0	-	Isoform_9626_35	2088	0	2086	chr1	248956422	1311604	1324637	17	320,130,143,62,108,163,90,84,190,65,139,35,99,229,74,98,57,	0,320,450,593,655,763,926,1016,1100,1290,1355,1494,1529,1628,1857,1931,2029,	1311604,1312017,1312225,1312439,1312592,1312786,1313034,1313508,1313731,1314300,1314823,1315403,1315519,1319295,1320455,1320995,1324580,
590	0	0	3361	0	0	0	0	+	Isoform_963_493	595	5	595	chr1	248956422	161215294	161219245	5	76,92,36,21,365,	5,81,173,209,230,	161215294,161217985,161218240,161218702,161218880,
688	0	0	12324	0	0	0	0	+	Isoform_9648_7	727	0	688	chr1	248956422	95234211	95247223	3	104,116,468,	0,104,220,	95234211,95246541,95246755,
725	0	0	12324	0	0	0	0	+	Isoform_9649_7	725	0	725	chr1	248956422	95234169	95247218	3	146,116,463,	0,146,262,	95234169,95246541,95246755,
3842	0	0	71015	2	2	0	0	+	Isoform_9656_11	3846	0	3844	chr1	248956422	6026335	6101192	15	110,129,44,38,80,45,45,44,87,86,121,95,121,89,2708,	0,110,239,283,321,401,446,491,535,622,708,829,924,1045,1134,	6026335,6040516,6072754,6073732,6082194,6085203,6087466,6089007,6090388,6094399,6095322,6095529,6096635,6097268,6098484,
1185	0	0	20999	0	0	1	1	-	Isoform_9665_5	1185	0	1185	chr1	248956422	111117906	111140091	9	361,93,83,178,140,68,145,64,54,	0,361,454,537,715,855,923,1068,1132,	111117906,111118804,111119876,111120515,111124741,111126226,111131423,111137522,111140037,
963	0	0	37760	0	0	1	1	-	Isoform_9668_5	963	0	963	chr1	248956422	51840023	51878747	2	491,473,	0,491,	51840023,51878274,
2028	0	0	3125	0	0	0	0	+	Isoform_9678_5	2028	0	2028	chr1	248956422	108692338	108697491	5	529,53,79,152,1215,	0,529,582,661,813,	108692338,108693589,108695701,108696042,108696276,
1314	0	0	2857	0	0	0	0	-	Isoform_9717_26	1314	0	1314	chr1	248956422	15971906	15976077	2	1219,95,	0,1219,	15971906,15975982,
1342	0	0	2857	0	0	0	0	-	Isoform_9718_22	1343	1	1343	chr1	248956422	15971900	15976099	2	1225,117,	1,1226,	15971900,15975982,
943	0	0	8946	1	1	0	0	-	Isoform_9733_6	944	0	944	chr1	248956422	86386392	86396281	2	694,249,	0,694,	86386392,86396032,
1869	0	0	42113	2	2	0	0	+	Isoform_9740_8	1871	0	1871	chr1	248956422	47333792	47377774	6	324,147,153,77,97,1071,	0,324,471,624,701,798,	47333792,47368468,47372954,47374908,47375196,47376703,
1560	0	0	8269	0	0	0	0	+	Isoform_9753_7	1561	1	1561	chr1	248956422	23778402	23788231	5	311,78,105,109,957,	1,312,390,495,604,	23778402,23779863,23785674,23786314,23787274,
860	0	0	561	0	0	1	1	+	Isoform_9764_52	860	0	860	chr1	248956422	26280100	26281522	2	103,758,	0,103,	26280100,26280764,
1496	0	0	1291	0	0	0	0	-	Isoform_9786_35	1496	0	1496	chr1	248956422	149928652	149931439	5	665,294,183,174,180,	0,665,959,1142,1316,	149928652,149929622,149930364,149930791,149931259,
1544	0	0	1291	1	1	0	0	-	Isoform_9788_10	1545	0	1545	chr1	248956422	149928650	149931485	5	667,294,183,174,226,	0,667,961,1144,1318,	149928650,149929622,149930364,149930791,149931259,
900	0	0	2897	0	0	0	0	-	Isoform_9874_7	901	1	901	chr1	248956422	34981532	34985329	3	587,181,132,	1,588,769,	34981532,34983766,34985197,
2977	0	0	8973	3	3	0	0	+	Isoform_9880_6	2985	5	2985	chr1	248956422	166839506	166851456	5	98,134,127,99,2519,	5,103,237,364,463,	166839506,166840954,166846611,166847493,166848937,
861	0	0	3613	0	0	0	0	-	Isoform_9905_80	867	6	867	chr1	248956422	36393430	36397904	2	723,138,	6,729,	36393430,36397766,
1387	0	0	2425	0	0	0	0	+	Isoform_9976_7	1407	0	1387	chr1	248956422	42456566	42460378	3	507,104,776,	0,507,611,	42456566,42457246,42459602,
510	0	0	6323	0	0	0	0	+	Isoform_1009_2066	510	0	510	chr10	133797422	78033864	78040697	5	40,66,210,111,83,	0,40,106,316,427,	78033864,78035351,78035510,78037193,78040614,
849	0	0	3540	0	0	0	0	+	Isoform_10173_6	849	0	849	chr10	133797422	17229276	17233665	3	709,61,79,	0,709,770,	17229276,17230649,17233586,
864	0	0	11650	0	0	1	3	+	Isoform_10323_6	865	0	864	chr10	133797422	104254935	104267452	4	336,223,107,201,	0,336,559,666,	104254935,104259575,104266083,104267251,
2034	0	0	4109	0	0	0	0	-	Isoform_10352_52	2034	0	2034	chr10	133797422	3779064	3785207	3	1165,574,295,	0,1165,1739,	3779064,3781640,3784912,
2756	0	0	6639	1	2	3	3	+	Isoform_10407_5	2768	10	2768	chr10	133797422	75431638	75441036	2	116,2643,	10,126,	75431638,75438393,
1243	0	0	9169	1	6	1	1	-	Isoform_10425_18	1249	0	1249	chr10	133797422	124083149	124093562	2	1150,94,	0,1150,	124083149,124093468,
1193	0	0	30358	0	0	0	0	+	Isoform_10488_16	1207	14	1207	chr10	133797422	44959792	44991343	9	74,100,76,143,92,158,102,52,396,	14,88,188,264,407,499,657,759,811,	44959792,44970164,44971772,44982520,44984021,44984812,44989273,44989669,44990947,
2300	0	0	258	1	1	1	1	+	Isoform_10497_16	2314	11	2312	chr10	133797422	30434138	30436697	2	240,2061,	11,251,	30434138,30434636,
813	0	0	8953	0	0	0	0	-	Isoform_10502_24	814	1	814	chr10	133797422	97436239	97446005	8	312,85,51,34,89,75,116,51,	1,313,398,449,483,572,647,763,	97436239,97437190,97437699,97438669,97441170,97443236,97445731,97445954,
860	0	0	4425	0	0	0	0	+	Isoform_10848_13	861	0	860	chr10	133797422	30434186	30439471	3	192,112,556,	0,192,304,	30434186,30434636,30438915,
911	0	0	4425	0	0	1	1	+	Isoform_10849_10	913	0	911	chr10	133797422	30434127	30439464	3	251,112,549,	0,251,363,	30434127,30434636,30438915,
1322	0	0	4425	0	0	1	1	+	Isoform_10850_5	1324	0	1322	chr10	133797422	30434185	30439933	3	193,112,1018,	0,193,305,	30434185,30434636,30438915,
761	0	0	2864	1	1	0	0	-	Isoform_10997_13	762	0	762	chr10	133797422	70229802	70233427	2	597,164,	0,597,	70229802,70233263,
1363	0	0	96	2	2	0	0	+	Isoform_11054_17	1367	0	1365	chr10	133797422	45727269	45728728	2	51,1312,	0,51,	45727269,45727416,
731	0	0	53605	0	0	0	0	-	Isoform_11086_5	740	3	734	chr10	133797422	32292560	32346896	5	84,207,146,160,134,	3,87,294,440,600,	32292560,32292987,32293591,32305771,32346762,
3252	0	0	11187	0	0	0	0	-	Isoform_11099_31	3254	2	3254	chr10	133797422	133262422	133276861	23	811,78,66,190,115,85,78,151,70,190,90,178,149,82,170,69,63,190,77,79,77,104,90,	2,813,891,957,1147,1262,1347,1425,1576,1646,1836,1926,2104,2253,2335,2505,2574,2637,2827,2904,2983,3060,3164,	133262422,133263687,133267351,133267928,133268747,133269444,133269896,133270359,133270735,133270880,133271199,133271527,133271805,133272192,133272415,133272797,133272956,133273253,133273761,133273950,133274158,133275483,133276771,
1938	0	0	3769	1	1	0	0	-	Isoform_11226_5	1942	3	1942	chr10	133797422	71816300	71822007	7	1176,108,81,158,187,96,132,	3,1179,1287,1368,1526,1713,1809,	71816300,71818616,71819030,71819464,71819713,71820239,71821875,
859	0	0	367356	0	0	0	0	+	Isoform_11239_14	859	0	859	chr10	133797422	112447223	112815438	8	244,59,111,78,85,71,62,149,	0,244,303,414,492,577,648,710,	112447223,112460523,112464546,112527086,112538245,112668217,112668936,112815289,
839	0	0	27785	0	0	0	0	-	Isoform_11315_7	839	0	839	chr10	133797422	79797880	79826504	7	147,80,43,84,74,104,307,	0,147,227,270,354,428,532,	79797880,79801923,79804484,79806038,79808758,79814612,79826197,
614	0	0	7062	0	0	0	0	-	Isoform_11485_6	615	1	615	chr10	133797422	132324204	132331880	2	169,445,	1,170,	132324204,132331435,
944	0	0	1151	1	1	0	0	+	Isoform_11503_6	946	0	945	chr10	133797422	97737138	97739233	2	187,757,	0,187,	97737138,97738476,
1650	0	0	9857	0	0	0	0	-	Isoform_11577_28	1677	0	1650	chr10	133797422	97389729	97401236	5	1115,77,84,230,144,	0,1115,1192,1276,1506,	97389729,97393683,97396217,97400304,97401092,
808	0	0	17254	0	0	0	0	-	Isoform_11697_6	811	3	811	chr10	133797422	70152439	70170501	8	153,132,104,66,120,74,70,89,	3,156,288,392,458,578,652,722,	70152439,70153837,70157763,70161003,70161618,70161857,70162689,70170412,
1417	0	0	223084	0	0	0	0	-	Isoform_11721_7	1419	0	1417	chr10	133797422	16592912	16817413	9	584,133,115,83,119,121,51,112,99,	0,584,717,832,915,1034,1155,1206,1318,	16592912,16695022,16752538,16752917,16754870,16764389,16782033,16816972,16817314,
943	0	0	36451	0	0	4	5	-	Isoform_11740_6	943	0	943	chr10	133797422	50381009	50418408	2	603,345,	0,603,	50381009,50418063,
2332	0	0	21000	0	0	3	3	-	Isoform_11867_6	2334	2	2334	chr10	133797422	43385849	43409184	4	2087,59,135,54,	2,2089,2148,2283,	43385849,43394629,43396455,43409130,
2162	0	0	21000	0	0	0	0	-	Isoform_11868_13	2162	0	2162	chr10	133797422	43386022	43409184	4	1914,59,135,54,	0,1914,1973,2108,	43386022,43394629,43396455,43409130,
1411	0	0	19037	2	2	0	0	+	Isoform_11874_5	1431	17	1430	chr10	133797422	75210829	75231277	11	109,56,69,50,104,153,53,228,151,58,380,	17,126,182,251,301,405,558,611,839,990,1048,	75210829,75211133,75212229,75214020,75217887,75219062,75219303,75220742,75222251,75229643,75230897,
661	0	0	88224	0	0	0	0	+	Isoform_12157_6	663	2	663	chr10	133797422	63521412	63610297	6	165,73,77,121,114,111,	2,167,240,317,438,552,	63521412,63566337,63594777,63598023,63599169,63610186,
764	0	0	48940	0	0	0	0	+	Isoform_12221_14	764	0	764	chr10	133797422	92291168	92340872	3	361,203,200,	0,361,564,	92291168,92311134,92340672,
966	0	0	31193	0	0	0	0	+	Isoform_12266_15	979	13	979	chr10	133797422	44959795	44991954	10	71,100,76,143,92,158,102,52,122,50,	13,84,184,260,403,495,653,755,807,929,	44959795,44970164,44971772,44982520,44984021,44984812,44989273,44989669,44990947,44991904,
1638	0	0	1890	0	0	0	0	-	Isoform_12270_5	1641	3	1641	chr10	133797422	71816302	71819830	5	1174,108,81,158,117,	3,1177,1285,1366,1524,	71816302,71818616,71819030,71819464,71819713,
995	0	0	1067	0	0	0	0	-	Isoform_12273_7	996	1	996	chr10	133797422	75233968	75236030	7	257,134,55,119,106,128,196,	1,258,392,447,566,672,800,	75233968,75234609,75234937,75235059,75235266,75235615,75235834,
1534	0	0	5842	0	0	0	0	-	Isoform_12290_20	1539	3	1537	chr10	133797422	133301732	133309108	2	1248,286,	3,1251,	133301732,133308822,
1367	0	0	83927	0	0	5	5	-	Isoform_12354_5	1369	2	1369	chr10	133797422	21918395	22003694	6	477,98,166,47,102,482,	2,479,577,743,790,892,	21918395,21919831,21920797,21928505,21929039,22003212,
702	0	0	72559	0	0	0	0	-	Isoform_12443_5	704	2	704	chr10	133797422	32305520	32378781	2	411,291,	2,413,	32305520,32378490,
1218	0	0	189	0	0	2	2	-	Isoform_12548_5	1232	3	1221	chr10	133797422	129035307	129036716	2	1149,71,	3,1152,	129035307,129036645,
1751	0	0	3484	0	0	0	0	-	Isoform_12549_38	1751	0	1751	chr10	133797422	46005089	46010324	3	1508,141,102,	0,1508,1649,	46005089,46009410,46010222,
971	0	0	11551	1	1	0	0	+	Isoform_12573_14	974	1	973	chr10	133797422	104254930	104267452	5	341,223,99,107,201,	1,342,565,664,771,	104254930,104259575,104262978,104266083,104267251,
1992	0	0	621	1	1	0	0	-	Isoform_12726_8	1993	0	1993	chr10	133797422	75428969	75431582	2	409,1583,	0,409,	75428969,75429999,
594	0	0	5545	0	0	0	0	-	Isoform_13473_5	597	2	596	chr10	133797422	100523742	100529881	5	187,156,100,127,24,	2,189,345,445,572,	100523742,100526398,100526974,100529379,100529857,
960	0	0	30388	0	0	0	0	+	Isoform_13483_6	960	0	960	chr10	133797422	49942054	49973402	6	246,59,94,59,111,391,	0,246,305,399,458,569,	49942054,49945031,49952125,49955001,49958369,49973011,
1248	0	0	20654	0	0	0	0	-	Isoform_13600_12	1249	1	1249	chr10	133797422	102480810	102502712	11	155,41,62,175,93,217,125,126,76,65,113,	1,156,197,259,434,527,744,869,995,1071,1136,	102480810,102481131,102481836,102482000,102483010,102484159,102485608,102488149,102489062,102490548,102502599,
1427	0	0	11197	0	0	0	0	+	Isoform_13605_8	1429	2	1429	chr10	133797422	71694882	71707506	6	153,108,190,146,220,610,	2,155,263,453,599,819,	71694882,71695417,71702021,71702548,71704910,71706896,
552	0	0	570	0	0	1	1	-	Isoform_13874_12	557	0	552	chr10	133797422	73810687	73811810	2	216,337,	0,216,	73810687,73811473,
862	0	0	337	0	0	0	0	-	Isoform_14158_10	862	0	862	chr10	133797422	100986275	100987474	2	700,162,	0,700,	100986275,100987312,
2570	0	0	18045	0	0	1	1	+	Isoform_14265_7	2573	0	2570	chr10	133797422	132397212	132417828	3	139,1664,768,	0,139,1803,	132397212,132404625,132417060,
1092	0	0	116	1	1	0	0	-	Isoform_14481_5	1096	3	1096	chr10	133797422	100986278	100987486	2	918,174,	3,921,	100986278,100987312,
2752	0	0	3325	1	1	0	0	-	Isoform_14834_8	2754	1	2754	chr10	133797422	71816301	71822378	5	1175,108,870,96,503,	1,1176,1284,2154,2250,	71816301,71818616,71819030,71820239,71821875,
1403	0	0	11973	0	0	0	0	+	Isoform_14878_5	1403	0	1403	chr10	133797422	71694130	71707506	6	129,108,190,146,220,610,	0,129,237,427,573,793,	71694130,71695417,71702021,71702548,71704910,71706896,
2305	0	0	4937	0	0	0	0	+	Isoform_14894_5	2305	0	2305	chr10	133797422	79347470	79354712	5	273,31,89,906,1006,	0,273,304,393,1299,	79347470,79349075,79349664,79351486,79353706,
886	0	0	30703	0	0	1	1	-	Isoform_15082_5	889	0	886	chr10	133797422	118310719	118342309	8	189,107,90,100,31,88,242,40,	0,189,296,386,486,517,605,847,	118310719,118311206,118326153,118335113,118335395,118335553,118336181,118342269,
733	0	0	5372	0	0	0	0	-	Isoform_15127_10	735	2	735	chr10	133797422	100981378	100987483	5	165,63,227,107,171,	2,167,230,457,564,	100981378,100983754,100986748,100987089,100987312,
1817	0	0	4326	1	1	0	0	-	Isoform_15528_8	1842	0	1818	chr10	133797422	3779066	3785209	4	524,124,574,595,	0,524,648,1222,	3779066,3780105,3781640,3784614,
2217	0	0	12303	1	2	1	1	-	Isoform_15608_7	2221	2	2221	chr10	133797422	133294635	133309156	6	1229,160,177,129,189,334,	2,1231,1391,1568,1697,1886,	133294635,133297951,133299426,133299984,133302791,133308822,
989	0	0	7780	0	0	1	1	-	Isoform_15747_5	989	0	989	chr10	133797422	132323770	132332540	2	603,387,	0,603,	132323770,132332153,
1698	0	0	2865	0	0	1	1	+	Isoform_15804_10	1701	0	1698	chr10	133797422	110506971	110511535	2	183,1516,	0,183,	110506971,110510019,
2674	0	0	8646	3	3	0	0	-	Isoform_15816_6	2680	3	2680	chr10	133797422	97356703	97368023	7	493,474,73,50,126,176,1282,	3,496,970,1043,1093,1219,1395,	97356703,97358536,97360545,97363853,97366107,97366445,97366741,
2115	0	0	102	2	3	0	0	+	Isoform_15835_12	2121	0	2118	chr10	133797422	6141241	6143458	2	111,2004,	0,111,	6141241,6141454,
2577	0	0	47400	3	4	1	1	-	Isoform_15930_5	2583	2	2583	chr10	133797422	80155597	80205575	17	315,123,59,96,94,57,80,91,114,95,88,390,116,63,49,515,233,	2,317,440,499,595,689,746,826,917,1031,1126,1214,1604,1720,1783,1832,2347,	80155597,80157640,80157966,80159099,80161934,80163348,80163533,80164052,80166083,80166889,80167225,80168968,80170799,80172806,80176106,80180940,80205342,
2642	0	0	4703	1	1	1	1	+	Isoform_15975_7	2643	0	2643	chr10	133797422	102353629	102360975	3	25,148,2470,	0,25,173,	102353629,102358038,102358505,
1445	0	0	77729	1	1	0	0	+	Isoform_15978_8	1448	0	1446	chr10	133797422	11165484	11244658	3	198,83,1164,	0,198,281,	11165484,11217424,11243494,
4802	0	0	1101	3	5	2	2	+	Isoform_16101_5	4810	0	4807	chr10	133797422	6221178	6227083	3	1806,63,2935,	0,1806,1869,	6221178,6223957,6224148,
2549	0	0	6115	1	1	0	0	+	Isoform_16284_5	2550	0	2550	chr10	133797422	71807282	71815946	13	124,252,162,257,98,121,80,41,61,130,123,105,995,	0,124,376,538,795,893,1014,1094,1135,1196,1326,1449,1554,	71807282,71807515,71807845,71809819,71810471,71811314,71811510,71811712,71811954,71812479,71812767,71813243,71814951,
1998	0	0	12353	0	0	1	1	+	Isoform_16390_5	2001	0	1998	chr10	133797422	102643963	102658315	5	1224,234,32,116,393,	0,1224,1458,1490,1606,	102643963,102655079,102656105,102656269,102657922,
559	0	0	52308	0	0	0	0	+	Isoform_1649_8	560	0	559	chr10	133797422	11165486	11218353	3	196,83,280,	0,196,279,	11165486,11217424,11218073,
1189	0	0	18673	0	0	3	3	+	Isoform_16606_5	1195	6	1195	chr10	133797422	91798446	91818311	4	443,225,96,428,	6,449,674,770,	91798446,91812982,91817133,91817883,
1544	0	0	3208	2	4	0	0	-	Isoform_16609_5	1551	3	1551	chr10	133797422	97365448	97370200	5	785,176,391,158,34,	3,788,964,1355,1513,	97365448,97366445,97366741,97369424,97370166,
1406	0	0	89540	0	0	0	0	+	Isoform_1686_21	1411	4	1410	chr10	133797422	94402501	94493447	4	1083,124,116,83,	4,1087,1211,1327,	94402501,94441895,94474667,94493364,
2549	0	0	69383	0	0	0	0	+	Isoform_2332_9	2550	0	2549	chr10	133797422	45374180	45446112	14	249,199,82,123,107,173,147,204,87,179,122,101,171,605,	0,249,448,530,653,760,933,1080,1284,1371,1550,1672,1773,1944,	45374180,45382482,45395854,45412190,45424040,45424959,45428617,45440429,45441343,45443037,45443415,45443727,45444115,45445507,
1043	0	0	4212	0	0	1	1	+	Isoform_2514_8	1066	0	1043	chr10	133797422	30434186	30439442	4	192,112,213,527,	0,192,304,517,	30434186,30434636,30436921,30438915,
1122	0	0	4212	0	0	3	4	+	Isoform_2515_7	1124	0	1122	chr10	133797422	30434126	30439464	4	252,112,213,549,	0,252,364,577,	30434126,30434636,30436921,30438915,
929	0	0	350	0	0	1	3	-	Isoform_2557_37	929	0	929	chr10	133797422	6210377	6211659	2	189,743,	0,189,	6210377,6210916,
687	0	0	2173	0	0	0	0	-	Isoform_2584_23	693	0	687	chr10	133797422	133355163	133358023	6	273,74,99,71,69,101,	0,273,347,446,517,586,	133355163,133355737,133356639,133356942,133357186,133357922,
938	0	0	3618	1	1	0	0	-	Isoform_2596_8	939	0	939	chr10	133797422	98442357	98446913	4	600,117,114,107,	0,600,717,831,	98442357,98443123,98445299,98446806,
819	0	0	41980	0	0	0	0	-	Isoform_2858_33	819	0	819	chr10	133797422	119499897	119542696	5	362,144,87,119,107,	0,362,506,593,712,	119499897,119515508,119526031,119527305,119542589,
2952	0	0	21251	1	1	0	0	-	Isoform_2915_18	2955	2	2955	chr10	133797422	71749315	71773518	7	1975,194,28,108,57,429,161,	2,1977,2171,2199,2307,2364,2793,	71749315,71751667,71752974,71755358,71760867,71761597,71773357,
2031	0	0	21251	0	0	0	0	-	Isoform_2916_19	2031	0	2031	chr10	133797422	71750313	71773595	7	977,194,28,108,57,429,238,	0,977,1171,1199,1307,1364,1793,	71750313,71751667,71752974,71755358,71760867,71761597,71773357,
1209	0	0	4537	0	0	3	3	+	Isoform_3000_6	1209	0	1209	chr10	133797422	30434185	30439934	2	193,1019,	0,193,	30434185,30438915,
557	0	0	755	0	0	0	0	+	Isoform_3242_18	560	0	557	chr10	133797422	73782057	73783369	3	142,119,296,	0,142,261,	73782057,73782322,73783073,
1116	0	0	4167	0	0	1	1	+	Isoform_3292_16	1116	0	1116	chr10	133797422	30434650	30439934	2	98,1019,	0,98,	30434650,30438915,
1894	0	0	6962	1	2	0	0	-	Isoform_3304_7	1906	3	1899	chr10	133797422	1040030	1048886	5	1474,131,93,173,23,	3,1477,1608,1701,1874,	1040030,1042631,1043300,1043998,1048863,
1630	0	0	150685	1	1	0	0	+	Isoform_3338_8	1633	0	1631	chr10	133797422	124461825	124614140	7	162,188,154,64,93,92,877,	0,162,350,504,568,661,753,	124461825,124484138,124488421,124496960,124498035,124517179,124613263,
682	0	0	5454	0	0	0	0	-	Isoform_3346_166	682	0	682	chr10	133797422	100523739	100529875	5	190,156,100,127,109,	0,190,346,446,573,	100523739,100526398,100526974,100529379,100529766,
1332	0	0	19141	0	0	0	0	+	Isoform_3406_18	1345	11	1343	chr10	133797422	75210802	75231275	10	136,56,69,50,153,53,228,151,58,378,	11,147,203,272,322,475,528,756,907,965,	75210802,75211133,75212229,75214020,75219062,75219303,75220742,75222251,75229643,75230897,
489	0	0	233	2	2	1	2	+	Isoform_3421_6	494	0	491	chr10	133797422	63201202	63201926	2	212,279,	0,212,	63201202,63201647,
1273	0	0	9593	0	0	0	0	-	Isoform_3488_43	1281	0	1273	chr10	133797422	133362484	133373350	8	449,68,120,105,100,128,198,105,	0,449,517,637,742,842,970,1168,	133362484,133364657,133365975,133366888,133368922,133369903,133370559,133373245,
2268	0	0	12256	0	0	1	1	-	Isoform_3521_5	2268	0	2268	chr10	133797422	133294633	133309158	6	1278,160,177,129,189,336,	0,1278,1438,1615,1744,1933,	133294633,133297951,133299426,133299984,133302791,133308822,
2493	0	0	32206	0	0	0	0	-	Isoform_3842_121	2501	8	2501	chr10	133797422	71816550	71851249	14	926,108,81,158,187,96,132,57,144,201,126,75,134,68,	8,934,1042,1123,1281,1468,1564,1696,1753,1897,2098,2224,2299,2433,	71816550,71818616,71819030,71819464,71819713,71820239,71821875,71825836,71828013,71828876,71831125,71831845,71834371,71851181,
811	0	0	11751	0	0	0	0	+	Isoform_4140_190	811	0	811	chr10	133797422	104254892	104267454	6	70,109,223,99,107,203,	0,70,179,402,501,608,	104254892,104255162,104259575,104262978,104266083,104267251,
1513	0	0	5670	0	0	0	0	+	Isoform_4173_27	1518	0	1513	chr10	133797422	79347527	79354710	6	216,31,89,97,76,1004,	0,216,247,336,433,509,	79347527,79349075,79349664,79351486,79352316,79353706,
2193	0	0	5670	0	0	0	0	+	Isoform_4174_14	2195	0	2193	chr10	133797422	79347470	79355333	6	273,31,89,97,76,1627,	0,273,304,393,490,566,	79347470,79349075,79349664,79351486,79352316,79353706,
1299	0	0	19144	2	2	1	1	+	Isoform_4264_6	1302	0	1301	chr10	133797422	75210832	75231276	10	106,56,69,47,153,53,228,151,58,379,	0,106,162,231,278,431,484,712,863,921,	75210832,75211133,75212229,75214020,75219062,75219303,75220742,75222251,75229643,75230897,
418	0	0	850	0	0	0	0	+	Isoform_4481_51	419	0	418	chr10	133797422	17236325	17237593	2	54,364,	0,54,	17236325,17237229,
1395	0	0	4748	0	0	0	0	-	Isoform_4598_239	1395	0	1395	chr10	133797422	3779064	3785207	3	526,574,295,	0,526,1100,	3779064,3781640,3784912,
739	0	0	8317	0	0	0	0	+	Isoform_4670_5	740	0	739	chr10	133797422	102854278	102863334	5	149,63,44,21,462,	0,149,212,256,277,	102854278,102860331,102860497,102862159,102862872,
1296	0	0	1860	0	0	1	1	-	Isoform_4673_6	1303	0	1296	chr10	133797422	5765227	5768384	4	925,55,145,172,	0,925,980,1125,	5765227,5766240,5766493,5768212,
366	0	0	7053	0	0	0	0	-	Isoform_4804_61	366	0	366	chr10	133797422	103389052	103396471	4	114,93,96,63,	0,114,207,303,	103389052,103392190,103392370,103396408,
532	0	0	6301	0	0	0	0	+	Isoform_493_1846	532	0	532	chr10	133797422	78033864	78040697	6	40,66,210,111,22,83,	0,40,106,316,427,449,	78033864,78035351,78035510,78037193,78040203,78040614,
1126	0	0	16684	0	0	1	1	+	Isoform_4973_21	1126	0	1126	chr10	133797422	72216016	72233827	4	56,169,75,827,	0,56,225,300,	72216016,72223887,72230365,72233000,
1531	0	0	25139	1	1	1	1	+	Isoform_5007_5	1532	0	1532	chr10	133797422	6089073	6115744	12	120,141,117,167,98,57,142,152,74,99,73,292,	0,120,261,378,545,643,700,842,994,1068,1167,1240,	6089073,6097047,6101270,6104930,6106140,6108685,6109985,6112209,6113507,6114048,6115238,6115452,
1373	0	0	16736	1	1	0	0	-	Isoform_5407_7	1374	0	1374	chr10	133797422	121957094	121975203	11	165,87,95,49,95,91,100,152,131,78,330,	0,165,252,347,396,491,582,682,834,965,1043,	121957094,121959323,121959500,121960357,121961422,121963237,121965285,121967654,121970938,121974003,121974873,
823	0	0	4269	0	0	0	0	-	Isoform_5464_30	823	0	823	chr10	133797422	70883514	70888606	4	534,81,132,76,	0,534,615,747,	70883514,70885151,70885797,70888530,
1210	0	0	15486	0	0	1	1	+	Isoform_549_319	1210	0	1210	chr10	133797422	69088106	69104803	3	130,148,933,	0,130,278,	69088106,69097083,69103870,
1173	0	0	16618	0	0	0	0	+	Isoform_5673_24	1173	0	1173	chr10	133797422	72216036	72233827	4	102,169,75,827,	0,102,271,346,	72216036,72223887,72230365,72233000,
624	0	0	481	0	0	0	0	-	Isoform_6075_13	648	2	626	chr10	133797422	95692777	95693882	3	261,124,239,	2,263,387,	95692777,95693352,95693643,
1265	0	0	4388	0	0	0	0	+	Isoform_6169_5	1265	0	1265	chr10	133797422	17229278	17234931	5	707,61,96,162,239,	0,707,768,864,1026,	17229278,17230649,17233586,17233769,17234692,
784	0	0	53599	1	1	0	0	-	Isoform_6191_8	785	0	785	chr10	133797422	87287960	87342343	4	535,43,104,102,	0,535,578,682,	87287960,87326629,87336785,87342241,
2203	0	0	351	1	2	2	4	-	Isoform_6235_9	2205	0	2205	chr10	133797422	6210377	6212935	2	156,2051,	0,156,	6210377,6210884,
1707	0	0	5452	0	0	0	0	+	Isoform_6291_135	1707	0	1707	chr10	133797422	97426279	97433438	4	167,275,181,1084,	0,167,442,623,	97426279,97430378,97430954,97432354,
487	0	0	44988	0	0	0	0	+	Isoform_6301_21	487	0	487	chr10	133797422	11165485	11210960	2	197,290,	0,197,	11165485,11210670,
543	0	0	1200	0	0	0	0	-	Isoform_6459_7	554	1	544	chr10	133797422	32345376	32347119	2	186,357,	1,187,	32345376,32346762,
1061	0	0	3164	0	0	0	0	+	Isoform_6571_29	1061	0	1061	chr10	133797422	133308936	133313161	6	160,74,202,125,126,374,	0,160,234,436,561,687,	133308936,133309389,133309775,133310163,133311715,133312787,
604	0	0	51742	0	0	3	3	+	Isoform_6578_11	606	0	604	chr10	133797422	11165485	11217834	2	197,410,	0,197,	11165485,11217424,
1556	0	0	861	0	0	0	0	-	Isoform_6878_5	1559	3	1559	chr10	133797422	133294636	133297053	3	550,802,204,	3,553,1355,	133294636,133295684,133296849,
830	0	0	82100	0	0	0	0	-	Isoform_687_36	847	17	847	chr10	133797422	21920796	22003726	4	167,47,102,514,	17,184,231,333,	21920796,21928505,21929039,22003212,
939	0	0	566	1	1	0	0	+	Isoform_6955_6	940	0	940	chr10	133797422	119104118	119105623	2	79,860,	0,79,	119104118,119104763,
763	0	0	1054	0	0	0	0	-	Isoform_7453_7	763	0	763	chr10	133797422	112445125	112446942	2	525,238,	0,525,	112445125,112446704,
1061	0	0	15634	0	0	1	1	+	Isoform_7516_19	1061	0	1061	chr10	133797422	69088107	69104803	2	129,933,	0,129,	69088107,69103870,
3445	0	0	2698	0	0	0	0	-	Isoform_7761_42	3445	0	3445	chr10	133797422	3779064	3785207	2	3150,295,	0,3150,	3779064,3784912,
3119	0	0	24397	3	3	2	4	+	Isoform_7835_5	3125	0	3122	chr10	133797422	68956175	68983695	14	137,444,76,179,118,186,146,150,120,74,160,135,45,1153,	0,137,581,657,836,954,1140,1286,1436,1556,1630,1790,1925,1970,	68956175,68959805,68962081,68963290,68965376,68967017,68968975,68970200,68973544,68974669,68977528,68978841,68981536,68982542,
1210	0	0	1140	0	0	0	0	-	Isoform_7891_19	1210	0	1210	chr10	133797422	71816299	71818649	2	1177,33,	0,1177,	71816299,71818616,
675	0	0	17129	1	1	0	0	+	Isoform_7931_7	678	0	676	chr10	133797422	43436851	43454655	2	84,591,	0,84,	43436851,43454064,
2181	0	0	19586	0	0	0	0	-	Isoform_8143_9	2181	0	2181	chr10	133797422	43386018	43407785	4	1918,59,135,69,	0,1918,1977,2112,	43386018,43394629,43396455,43407716,
1231	0	0	6850	1	12	0	0	-	Isoform_8186_8	1245	2	1245	chr10	133797422	97679158	97687239	2	757,474,	2,759,	97679158,97686765,
1459	0	0	20173	0	0	0	0	-	Isoform_8210_20	1460	0	1459	chr10	133797422	32034779	32056411	11	59,146,105,125,88,56,49,105,74,88,564,	0,59,205,310,435,523,579,628,733,807,895,	32034779,32035521,32035889,32037253,32037519,32038162,32038777,32039326,32040383,32048463,32055847,
836	0	0	299065	0	0	0	0	+	Isoform_8258_16	846	9	845	chr10	133797422	129467200	129767101	5	96,137,149,140,314,	9,105,242,391,531,	129467200,129536240,129707894,129759201,129766787,
1048	0	0	6205	1	1	0	0	+	Isoform_8295_10	1055	4	1053	chr10	133797422	91220686	91227939	3	150,295,603,	4,154,449,	91220686,91222688,91227336,
1201	0	0	10769	0	0	0	0	-	Isoform_8316_20	1204	3	1204	chr10	133797422	100274708	100286678	5	785,105,120,117,74,	3,788,893,1013,1130,	100274708,100280123,100280933,100286096,100286604,
1471	0	0	21737	1	1	0	0	-	Isoform_8377_18	1474	0	1472	chr10	133797422	71750313	71773521	5	977,194,28,108,164,	0,977,1171,1199,1307,	71750313,71751667,71752974,71755358,71773357,
577	0	0	11680	0	0	0	0	+	Isoform_8443_6	580	0	577	chr10	133797422	35195134	35207391	2	80,497,	0,80,	35195134,35206894,
1241	0	0	530535	0	0	1	1	+	Isoform_8514_6	1247	0	1241	chr10	133797422	74176762	74708539	11	124,75,54,79,173,109,171,36,115,87,219,	0,124,199,253,332,505,614,785,821,936,1023,	74176762,74200763,74224537,74314666,74394140,74398470,74525255,74589281,74600378,74670182,74708320,
1378	0	0	23392	0	0	0	0	-	Isoform_8848_6	1385	7	1385	chr10	133797422	119140929	119165699	14	390,118,86,116,79,66,57,54,26,55,27,75,66,163,	7,397,515,601,717,796,862,919,973,999,1054,1081,1156,1222,	119140929,119146235,119147774,119155061,119156677,119157667,119157870,119158008,119159727,119160914,119161054,119162339,119164130,119165536,
1372	0	0	8443	1	12	0	0	-	Isoform_8860_13	1384	0	1384	chr10	133797422	97677424	97687239	3	601,297,474,	0,601,898,	97677424,97679618,97686765,
2930	0	0	3213	0	0	0	0	-	Isoform_8981_26	2930	0	2930	chr10	133797422	3779064	3785207	3	526,2109,295,	0,526,2635,	3779064,3780105,3784912,
570	0	0	6185	0	0	0	0	-	Isoform_9025_7	579	0	570	chr10	133797422	118335557	118342312	4	84,242,201,43,	0,84,326,527,	118335557,118336181,118341726,118342269,
1513	0	0	4624	0	0	0	0	-	Isoform_902_163	1513	0	1513	chr10	133797422	3779064	3785201	4	526,124,574,289,	0,526,650,1224,	3779064,3780105,3781640,3784912,
2006	0	0	8847	2	4	0	0	+	Isoform_9179_7	2010	0	2010	chr10	133797422	69088104	69098957	2	132,1874,	0,132,	69088104,69097083,
1334	0	0	33337	0	0	0	0	-	Isoform_9340_27	1335	1	1335	chr10	133797422	125788584	125823255	10	421,99,86,81,75,75,97,84,89,227,	1,422,521,607,688,763,838,935,1019,1108,	125788584,125794879,125796102,125798064,125807412,125812213,125815033,125816176,125816436,125823028,
1770	0	0	36515	0	0	1	1	-	Isoform_9387_19	1774	1	1771	chr10	133797422	73375782	73414068	13	435,113,76,171,171,114,95,103,65,111,205,55,57,	1,436,549,625,796,967,1081,1176,1279,1344,1455,1660,1715,	73375782,73378910,73379878,73380030,73383174,73383576,73387688,73388311,73396518,73397163,73398180,73400802,73414011,
859	0	0	1212	0	0	0	0	-	Isoform_9400_44	863	4	863	chr10	133797422	101781327	101783398	6	305,128,94,120,86,126,	4,309,437,531,651,737,	101781327,101781726,101782257,101782477,101782838,101783272,
1107	0	0	15882	1	1	0	0	+	Isoform_9616_14	1108	0	1108	chr10	133797422	35195134	35212123	3	80,157,870,	0,80,237,	35195134,35206894,35211253,
1011	0	0	19349	0	0	0	0	+	Isoform_9737_20	1011	0	1011	chr10	133797422	91923794	91944154	5	296,124,115,147,329,	0,296,420,535,682,	91923794,91935656,91939951,91942421,91943825,
849	0	0	8008	0	0	0	0	-	Isoform_9780_7	852	0	849	chr10	133797422	1040030	1048887	6	332,96,131,93,173,24,	0,332,428,559,652,825,	1040030,1041408,1042631,1043300,1043998,1048863,
1379	0	0	664	1	1	0	0	+	Isoform_9805_5	1380	0	1380	chr10	133797422	17229279	17231322	2	706,673,	0,706,	17229279,17230649,
3480	0	0	664	3	6	6	7	+	Isoform_9806_5	3486	0	3486	chr10	133797422	17229281	17233432	2	704,2783,	0,704,	17229281,17230649,
1449	0	0	1869	0	0	0	0	+	Isoform_980_6	1450	0	1449	chr10	133797422	45442802	45446120	3	735,101,613,	0,735,836,	45442802,45443727,45445507,
1780	0	0	1614	0	0	0	0	-	Isoform_10067_29	1780	0	1780	chr11	135086622	612554	615948	9	246,119,390,81,87,59,211,551,36,	0,246,365,755,836,923,982,1193,1744,	612554,612998,613205,613784,613950,614475,614796,615096,615912,
905	0	0	1266	0	0	0	0	-	Isoform_10086_46	906	1	906	chr11	135086622	67435509	67437680	2	841,64,	1,842,	67435509,67437616,
613	0	0	2366	0	0	0	0	+	Isoform_10088_13	615	2	615	chr11	135086622	124622873	124625852	3	360,71,182,	2,362,433,	124622873,124624930,124625670,
2625	0	0	17626	0	0	1	1	-	Isoform_10118_18	2637	12	2637	chr11	135086622	64858366	64878618	3	1970,98,558,	12,1982,2080,	64858366,64874420,64878060,
841	0	0	1142	0	0	0	0	-	Isoform_10130_18	841	0	841	chr11	135086622	67351548	67353531	4	471,112,90,168,	0,471,583,673,	67351548,67352690,67352987,67353363,
1286	0	0	22981	2	2	0	0	+	Isoform_10139_11	1288	0	1288	chr11	135086622	842843	867110	8	72,80,192,75,102,132,84,549,	0,72,152,344,419,521,653,737,	842843,850287,862549,864436,865512,865693,865917,866561,
1358	0	0	42038	1	1	1	1	+	Isoform_10276_13	1359	0	1359	chr11	135086622	11841973	11885370	3	251,204,904,	0,251,455,	11841973,11880176,11884466,
697	0	0	42038	0	0	0	0	+	Isoform_10277_16	700	0	697	chr11	135086622	11841973	11884708	3	251,204,242,	0,251,455,	11841973,11880176,11884466,
1882	0	0	6080	0	0	0	0	+	Isoform_10447_38	1882	0	1882	chr11	135086622	62880897	62888859	9	550,174,92,69,59,181,144,84,529,	0,550,724,816,885,944,1125,1269,1353,	62880897,62881892,62882907,62884456,62884631,62885176,62885464,62888134,62888330,
1420	0	0	37760	0	0	0	0	+	Isoform_10528_13	1420	0	1420	chr11	135086622	1853083	1892263	10	114,138,142,93,44,82,135,78,103,491,	0,114,252,394,487,531,613,748,826,929,	1853083,1880086,1883418,1883931,1884279,1884499,1886731,1887236,1887473,1891772,
1204	0	0	6056	0	0	1	1	+	Isoform_10649_36	1207	0	1204	chr11	135086622	124739943	124747204	4	156,227,21,801,	0,156,383,404,	124739943,124745502,124745961,124746403,
785	0	0	2313	0	0	0	0	-	Isoform_10687_10	785	0	785	chr11	135086622	72109586	72112684	6	342,138,60,125,85,35,	0,342,480,540,665,750,	72109586,72110087,72110543,72111156,72111411,72112649,
703	0	0	53542	0	0	0	0	-	Isoform_10949_9	713	0	703	chr11	135086622	78363601	78417846	2	502,201,	0,502,	78363601,78417645,
673	0	0	53542	0	0	0	0	-	Isoform_10950_16	673	0	673	chr11	135086622	78363601	78417816	2	502,171,	0,502,	78363601,78417645,
867	0	0	28969	0	0	0	0	+	Isoform_11015_9	871	0	867	chr11	135086622	66616632	66646468	2	425,442,	0,425,	66616632,66646026,
1174	0	0	15424	0	0	1	1	+	Isoform_11090_5	1174	0	1174	chr11	135086622	61430124	61446723	4	58,224,110,783,	0,58,282,392,	61430124,61437624,61438003,61445940,
1981	0	0	7641	0	0	1	1	-	Isoform_11092_5	1983	2	1983	chr11	135086622	105025521	105035144	9	835,110,144,235,174,116,63,267,38,	2,837,947,1091,1326,1500,1616,1679,1946,	105025521,105026841,105029123,105029664,105030329,105031164,105033063,105034207,105035106,
467	0	0	7121	0	0	0	0	+	Isoform_1112_818	467	0	467	chr11	135086622	118401608	118409196	3	109,161,197,	0,109,270,	118401608,118406936,118408999,
2238	0	0	12965	0	0	0	0	+	Isoform_11206_14	2241	0	2238	chr11	135086622	72814428	72829631	18	135,100,100,194,252,66,114,63,109,106,71,72,121,106,150,48,102,329,	0,135,235,335,529,781,847,961,1024,1133,1239,1310,1382,1503,1609,1759,1807,1909,	72814428,72816727,72817755,72821547,72822043,72822477,72822847,72824059,72824733,72825301,72826172,72826517,72826702,72827187,72828358,72828728,72828882,72829302,
1046	0	0	1526	0	0	0	0	-	Isoform_11216_25	1046	0	1046	chr11	135086622	62676499	62679071	10	140,193,117,52,192,70,107,54,88,33,	0,140,333,450,502,694,764,871,925,1013,	62676499,62676812,62677517,62677780,62677926,62678338,62678494,62678689,62678864,62679038,
1173	0	0	40519	0	0	0	0	+	Isoform_11229_35	1176	0	1173	chr11	135086622	126304060	126345752	6	221,175,146,114,111,406,	0,221,396,542,656,767,	126304060,126306569,126331404,126338285,126343306,126345346,
986	0	0	10274	0	0	0	0	+	Isoform_11300_18	986	0	986	chr11	135086622	63986442	63997702	7	72,62,99,119,85,195,354,	0,72,134,233,352,437,632,	63986442,63988336,63988653,63996529,63996856,63997049,63997348,
1692	0	0	10274	1	1	0	0	+	Isoform_11301_15	1696	0	1693	chr11	135086622	63986447	63998413	7	67,62,99,119,85,195,1065,	0,67,129,228,347,432,627,	63986447,63988336,63988653,63996529,63996856,63997049,63997348,
848	0	0	14596	0	0	0	0	+	Isoform_11329_11	850	1	849	chr11	135086622	60378545	60393989	6	119,160,57,207,102,203,	1,120,280,337,544,646,	60378545,60383128,60386716,60389389,60392684,60393786,
461	0	0	15634	0	0	1	1	+	Isoform_11377_8	469	8	469	chr11	135086622	74949278	74965374	2	121,341,	8,129,	74949278,74965033,
613	0	0	2727	1	6	0	0	-	Isoform_11454_7	619	0	619	chr11	135086622	93738153	93741493	3	346,95,172,	0,346,441,	93738153,93739236,93741321,
689	0	0	1831	0	0	0	0	+	Isoform_11462_17	694	5	694	chr11	135086622	61362370	61364890	2	50,639,	5,55,	61362370,61364251,
1922	0	0	4086	0	0	2	3	-	Isoform_11476_7	1922	0	1922	chr11	135086622	64872608	64878619	3	1125,241,559,	0,1125,1366,	64872608,64874277,64878060,
2878	0	0	2137	0	0	1	1	-	Isoform_11517_6	2891	2	2880	chr11	135086622	60850939	60855955	2	2792,87,	2,2794,	60850939,60855868,
2491	0	0	14675	0	0	0	0	+	Isoform_11586_25	2494	0	2491	chr11	135086622	64206723	64223889	15	91,171,234,120,169,103,108,135,50,125,107,234,125,142,577,	0,91,262,496,616,785,888,996,1131,1181,1306,1413,1647,1772,1914,	64206723,64207353,64210610,64211051,64211274,64211644,64219250,64219523,64219739,64219890,64220219,64220435,64221015,64223047,64223312,
1840	0	0	471	1	1	1	2	+	Isoform_11611_5	1843	0	1841	chr11	135086622	95067187	95069500	2	996,846,	0,996,	95067187,95068654,
1746	0	0	3050	0	0	0	0	-	Isoform_11639_16	1746	0	1746	chr11	135086622	6476524	6481320	8	744,175,158,222,119,97,141,90,	0,744,919,1077,1299,1418,1515,1656,	6476524,6477717,6478040,6478737,6479139,6479971,6480322,6481230,
1879	0	0	22642	0	0	0	0	+	Isoform_11665_7	1882	0	1879	chr11	135086622	66616631	66641152	2	426,1453,	0,426,	66616631,66639699,
2489	0	0	14672	0	0	0	0	+	Isoform_1173_84	2489	0	2489	chr11	135086622	64206725	64223886	15	89,174,234,120,169,103,108,135,50,125,107,234,125,142,574,	0,89,263,497,617,786,889,997,1132,1182,1307,1414,1648,1773,1915,	64206725,64207350,64210610,64211051,64211274,64211644,64219250,64219523,64219739,64219890,64220219,64220435,64221015,64223047,64223312,
2511	0	0	14672	0	0	0	0	+	Isoform_1174_28	2517	1	2512	chr11	135086622	64206700	64223883	15	114,174,234,120,169,103,108,135,50,125,107,234,125,142,571,	1,115,289,523,643,812,915,1023,1158,1208,1333,1440,1674,1799,1941,	64206700,64207350,64210610,64211051,64211274,64211644,64219250,64219523,64219739,64219890,64220219,64220435,64221015,64223047,64223312,
1536	0	0	7893	0	0	0	0	-	Isoform_11869_14	1536	0	1536	chr11	135086622	67364170	67373599	2	1460,76,	0,1460,	67364170,67373523,
701	0	0	1317	0	0	0	0	-	Isoform_12016_13	717	0	701	chr11	135086622	67351548	67353566	4	471,112,90,28,	0,471,583,673,	67351548,67352690,67352987,67353538,
1441	0	0	37733	1	1	4	4	+	Isoform_12073_7	1442	0	1442	chr11	135086622	1853085	1892263	10	112,165,142,93,44,82,135,78,103,491,	0,112,277,419,512,556,638,773,851,954,	1853085,1881431,1883418,1883931,1884279,1884499,1886731,1887236,1887473,1891772,
798	0	0	4351	0	0	0	0	-	Isoform_12115_24	798	0	798	chr11	135086622	74456981	74462130	2	622,176,	0,622,	74456981,74461954,
764	0	0	2338	0	0	0	0	-	Isoform_12297_7	773	1	765	chr11	135086622	72109581	72112683	6	347,138,60,130,55,34,	1,348,486,546,676,731,	72109581,72110087,72110543,72111156,72111441,72112649,
1032	0	0	462	1	2	0	0	+	Isoform_12338_13	1034	0	1034	chr11	135086622	66052368	66053862	3	149,47,836,	0,149,196,	66052368,66052672,66053026,
916	0	0	973	0	0	1	1	+	Isoform_12397_6	926	10	926	chr11	135086622	66002256	66004146	3	257,139,521,	10,267,406,	66002256,66003234,66003625,
579	0	0	1008	1	1	0	0	-	Isoform_12565_6	582	2	582	chr11	135086622	5253192	5254779	3	213,223,143,	2,215,438,	5253192,5254291,5254636,
557	0	0	6396	0	0	1	2	-	Isoform_12703_5	564	7	564	chr11	135086622	22822907	22829862	4	226,114,51,168,	7,233,347,398,	22822907,22827206,22827823,22829694,
703	0	0	5462	0	0	0	0	+	Isoform_12778_12	705	0	703	chr11	135086622	75399519	75405684	6	58,94,95,188,197,71,	0,58,152,247,435,632,	75399519,75401639,75402351,75404019,75404671,75405613,
1231	0	0	6842	0	0	0	0	+	Isoform_1284_92	1234	0	1231	chr11	135086622	67483028	67491101	6	229,180,189,177,142,314,	0,229,409,598,775,917,	67483028,67487005,67489266,67490037,67490315,67490787,
1199	0	0	1727	0	0	1	1	-	Isoform_1293_9	1202	3	1202	chr11	135086622	67398184	67401111	6	461,135,224,105,231,44,	3,464,599,823,928,1159,	67398184,67398721,67398939,67399560,67400688,67401067,
807	0	0	5373	0	0	0	0	+	Isoform_12946_6	810	0	807	chr11	135086622	72814415	72820595	4	148,100,100,459,	0,148,248,348,	72814415,72816727,72817755,72820136,
848	0	0	11150	0	0	0	0	+	Isoform_12970_7	861	13	861	chr11	135086622	2302165	2314163	5	50,115,98,75,510,	13,63,178,276,351,	2302165,2302843,2304106,2308735,2313653,
1199	0	0	14812	0	0	0	0	+	Isoform_12985_11	1200	0	1199	chr11	135086622	2302127	2318138	10	88,115,98,75,102,87,84,92,182,276,	0,88,203,301,376,478,565,649,741,923,	2302127,2302843,2304106,2308735,2313653,2314484,2316228,2316575,2317343,2317862,
1917	0	0	15585	0	0	0	0	+	Isoform_13001_8	1918	0	1917	chr11	135086622	44066517	44084019	15	184,288,60,71,70,67,98,78,101,90,46,142,143,154,325,	0,184,472,532,603,673,740,838,916,1017,1107,1153,1295,1438,1592,	44066517,44067627,44071255,44073446,44074611,44075525,44077278,44077844,44078683,44079530,44081019,44081178,44083168,44083423,44083694,
955	0	0	75760	0	0	0	0	+	Isoform_13032_5	956	0	955	chr11	135086622	73787887	73864602	8	105,53,38,89,170,103,90,307,	0,105,158,196,285,455,558,648,	73787887,73805026,73808312,73825707,73844806,73859906,73863171,73864295,
2137	0	0	139074	0	0	1	1	-	Isoform_13035_5	2140	1	2138	chr11	135086622	72293303	72434515	16	312,105,120,74,157,162,45,56,78,115,98,129,104,87,52,444,	1,313,418,538,612,769,931,976,1032,1110,1225,1323,1452,1556,1643,1695,	72293303,72294021,72294324,72294619,72295491,72301802,72302303,72307198,72308526,72317105,72329706,72358879,72380280,72402965,72430311,72434071,
810	0	0	3605	0	0	1	1	-	Isoform_13047_8	810	0	810	chr11	135086622	66016751	66021167	8	165,115,115,61,73,64,144,74,	0,165,280,395,456,529,593,737,	66016751,66017059,66018787,66020139,66020316,66020563,66020810,66021093,
1418	0	0	6891	0	0	0	0	+	Isoform_13068_6	1422	0	1418	chr11	135086622	695816	704125	5	30,20,94,93,1181,	0,30,50,144,237,	695816,698868,700141,700614,702944,
928	0	0	1002	0	0	0	0	+	Isoform_13128_5	930	0	928	chr11	135086622	67283562	67285492	6	211,96,163,137,114,207,	0,211,307,470,607,721,	67283562,67283853,67284210,67284846,67285074,67285285,
766	0	0	1193	0	0	0	0	+	Isoform_13172_5	797	4	770	chr11	135086622	65109749	65111708	4	174,122,88,382,	4,178,300,388,	65109749,65110481,65110693,65111326,
1503	0	0	4441	0	0	0	0	+	Isoform_13189_10	1506	0	1503	chr11	135086622	65181945	65187889	7	68,268,70,119,134,169,675,	0,68,336,406,525,659,828,	65181945,65182700,65183127,65183473,65185916,65186169,65187214,
1325	0	0	8690	0	0	0	0	-	Isoform_13389_5	1325	0	1325	chr11	135086622	72685073	72695088	8	608,150,64,51,83,146,114,109,	0,608,758,822,873,956,1102,1216,	72685073,72686041,72687438,72687687,72688454,72693324,72693691,72694979,
832	0	0	12238	0	0	0	0	+	Isoform_13452_5	835	0	832	chr11	135086622	65027498	65040568	2	101,731,	0,101,	65027498,65039837,
1931	0	0	10340	0	0	0	0	-	Isoform_13519_16	1931	0	1931	chr11	135086622	494514	506785	11	264,171,171,171,171,171,171,171,120,173,177,	0,264,435,606,777,948,1119,1290,1461,1581,1754,	494514,494882,497970,498456,498762,499014,499828,500483,502061,504823,506608,
1288	0	0	12687	0	0	0	0	-	Isoform_1352_517	1289	1	1289	chr11	135086622	3826977	3840952	2	1229,59,	1,1230,	3826977,3840893,
2622	0	0	5167	0	0	1	1	-	Isoform_13542_6	2625	3	2625	chr11	135086622	790477	798267	10	1591,76,155,175,119,91,56,126,183,51,	3,1594,1670,1825,2000,2119,2210,2266,2392,2575,	790477,792141,792303,792552,792869,793528,794457,794775,794986,798216,
1457	0	0	14534	1	1	0	0	-	Isoform_13647_9	1466	4	1462	chr11	135086622	62690279	62706270	11	242,81,81,67,142,98,135,144,82,317,68,	4,246,327,408,475,617,715,850,994,1076,1393,	62690279,62690611,62690786,62691074,62691279,62692375,62692662,62694567,62702467,62705300,62706202,
1928	0	0	7022	0	0	2	2	+	Isoform_13699_5	1931	0	1928	chr11	135086622	126269170	126278122	11	121,221,111,119,95,102,77,161,130,105,688,	0,121,342,453,572,667,769,846,1007,1137,1242,	126269170,126271436,126272968,126273335,126274926,126275326,126275793,126276058,126276393,126277070,126277434,
1203	0	0	6072	0	0	0	0	+	Isoform_13712_8	1208	0	1203	chr11	135086622	65585370	65592645	8	221,70,56,124,100,74,115,443,	0,221,291,347,471,571,645,760,	65585370,65589750,65589935,65590086,65590492,65591799,65591975,65592202,
1460	0	0	14549	0	0	0	0	+	Isoform_13731_5	1463	0	1460	chr11	135086622	2302133	2318142	9	82,115,98,75,102,87,439,182,280,	0,82,197,295,370,472,559,998,1180,	2302133,2302843,2304106,2308735,2313653,2314484,2316228,2317343,2317862,
1071	0	0	6196	0	0	0	0	+	Isoform_13736_6	1077	4	1075	chr11	135086622	124739938	124747205	4	161,87,21,802,	4,165,252,273,	124739938,124745502,124745961,124746403,
1352	0	0	22311	0	0	0	0	-	Isoform_1378_72	1353	0	1352	chr11	135086622	47354859	47378522	5	687,163,188,100,214,	0,687,850,1038,1138,	47354859,47358843,47359852,47375632,47378308,
2336	0	0	2533	1	1	0	0	-	Isoform_13956_6	2339	2	2339	chr11	135086622	45913014	45917883	5	1670,369,77,36,184,	2,1672,2041,2118,2154,	45913014,45915467,45916226,45917457,45917699,
2091	0	0	4827	0	0	0	0	-	Isoform_14131_19	2091	0	2091	chr11	135086622	44598428	44605346	2	1802,289,	0,1802,	44598428,44605057,
1038	0	0	2242	2	2	1	2	+	Isoform_14186_5	1040	0	1040	chr11	135086622	2394128	2397410	6	64,75,105,102,87,607,	0,64,139,244,346,433,	2394128,2394971,2395415,2395868,2396627,2396803,
1767	0	0	5338	0	0	1	1	+	Isoform_14203_8	1773	1	1768	chr11	135086622	6603759	6610865	13	63,181,166,96,97,84,86,110,128,122,100,131,404,	1,64,245,411,507,604,688,774,884,1012,1134,1234,1365,	6603759,6604179,6608045,6608393,6608693,6608883,6609070,6609298,6609511,6609723,6609935,6610147,6610461,
1994	0	0	5372	1	1	1	2	+	Isoform_14243_9	1995	0	1995	chr11	135086622	65712236	65719604	14	43,67,69,137,156,75,75,249,90,141,94,160,82,558,	0,43,110,179,316,472,547,622,871,961,1102,1196,1356,1438,	65712236,65712378,65712765,65712921,65713347,65713592,65713773,65714494,65714820,65716666,65716888,65718589,65718872,65719046,
2068	0	0	4077	0	0	3	3	+	Isoform_14245_9	2070	0	2068	chr11	135086622	67403940	67410088	8	414,100,108,107,115,390,155,682,	0,414,514,622,729,844,1234,1389,	67403940,67405084,67405398,67405594,67405902,67406626,67408978,67409406,
1223	0	0	122	0	0	0	0	-	Isoform_14257_5	1223	0	1223	chr11	135086622	68061123	68062468	2	707,516,	0,707,	68061123,68061952,
3906	0	0	550	4	4	1	2	+	Isoform_14323_5	3932	0	3910	chr11	135086622	68932626	68937084	2	1287,2621,	0,1287,	68932626,68934463,
1883	0	0	4850	2	3	1	1	+	Isoform_14325_5	1887	0	1886	chr11	135086622	47323297	47330031	4	538,313,47,986,	0,538,851,898,	47323297,47324264,47328657,47329045,
3352	0	0	19928	3	3	0	0	-	Isoform_14340_6	3357	2	3357	chr11	135086622	6211344	6234624	12	523,163,179,780,164,80,168,87,159,639,329,81,	2,525,688,867,1647,1811,1891,2059,2146,2305,2944,3273,	6211344,6214410,6214732,6217370,6218599,6218970,6222441,6222810,6223079,6223609,6224378,6234543,
1214	0	0	2512	0	0	0	0	+	Isoform_1434_18	1214	0	1214	chr11	135086622	64230553	64234279	5	387,94,185,162,386,	0,387,481,666,828,	64230553,64231870,64232429,64232703,64233893,
894	0	0	198	0	0	2	2	-	Isoform_14474_5	896	2	896	chr11	135086622	119093876	119094970	2	385,511,	2,387,	119093876,119094459,
655	0	0	4223	1	1	0	0	+	Isoform_14522_5	670	11	667	chr11	135086622	119018785	119023663	3	185,127,343,	11,196,323,	119018785,119021759,119023320,
1367	0	0	6382	0	0	1	2	-	Isoform_14565_6	1369	0	1367	chr11	135086622	66337338	66345089	9	551,65,93,97,80,128,91,146,118,	0,551,616,709,806,886,1014,1105,1251,	66337338,66338720,66340120,66340773,66340966,66341205,66341532,66342095,66344971,
1107	0	0	304	0	0	0	0	-	Isoform_14570_11	1110	3	1110	chr11	135086622	405717	407128	2	821,286,	3,824,	405717,406842,
1344	0	0	6125	0	0	0	0	-	Isoform_14575_19	1349	5	1349	chr11	135086622	47418776	47426245	12	169,82,146,97,149,144,138,63,105,126,84,41,	5,174,256,402,499,648,792,930,993,1098,1224,1308,	47418776,47419115,47420263,47420630,47422573,47422829,47424045,47424428,47424606,47425120,47425866,47426204,
2570	0	0	11042	0	0	0	0	+	Isoform_14654_13	2573	0	2570	chr11	135086622	65525089	65538701	18	175,141,123,227,91,156,159,108,114,156,189,76,165,92,72,216,55,255,	0,175,316,439,666,757,913,1072,1180,1294,1450,1639,1715,1880,1972,2044,2260,2315,	65525089,65525573,65525920,65526123,65526782,65526961,65530628,65531575,65532691,65535226,65535952,65536258,65536585,65537036,65537808,65537966,65538269,65538446,
1460	0	0	3357	0	0	0	0	-	Isoform_14707_5	1462	2	1462	chr11	135086622	62800620	62805437	9	581,89,70,81,105,84,154,187,109,	2,583,672,742,823,928,1012,1166,1353,	62800620,62801328,62801561,62801738,62801941,62802176,62803418,62803791,62805328,
1196	0	0	103573	0	0	1	1	+	Isoform_14713_5	1222	0	1196	chr11	135086622	12110592	12215362	7	134,75,341,208,117,156,166,	0,134,209,550,758,875,1031,	12110592,12138389,12162078,12204249,12208022,12213254,12215196,
1008	0	0	3218	2	2	0	0	+	Isoform_14777_5	1010	0	1010	chr11	135086622	819825	824051	6	80,233,66,210,61,358,	0,80,313,379,589,650,	819825,821627,821957,822396,823526,823693,
786	0	0	5378	0	0	0	0	+	Isoform_14897_8	786	0	786	chr11	135086622	75399519	75405683	7	58,84,94,95,188,197,70,	0,58,142,236,331,519,716,	75399519,75400693,75401639,75402351,75404019,75404671,75405613,
1722	0	0	1326	0	0	0	0	+	Isoform_15020_17	1722	0	1722	chr11	135086622	560971	564019	4	62,131,698,831,	0,62,193,891,	560971,561761,562078,563188,
1259	0	0	82	0	0	0	0	+	Isoform_15032_5	1259	0	1259	chr11	135086622	67391939	67393280	2	139,1120,	0,139,	67391939,67392160,
1029	0	0	7306	0	0	0	0	+	Isoform_15141_14	1033	3	1032	chr11	135086622	1883929	1892264	7	95,44,82,135,78,103,492,	3,98,142,224,359,437,540,	1883929,1884279,1884499,1886731,1887236,1887473,1891772,
1080	0	0	1432	0	0	0	0	-	Isoform_15168_5	1080	0	1080	chr11	135086622	47174405	47176917	4	693,132,119,136,	0,693,825,944,	47174405,47175181,47176515,47176781,
681	0	0	3708	0	0	0	0	-	Isoform_15170_9	684	3	684	chr11	135086622	66016754	66021143	7	162,115,76,61,73,144,50,	3,165,280,356,417,490,634,	66016754,66017059,66018826,66020139,66020316,66020810,66021093,
809	0	0	598	0	0	0	0	+	Isoform_15246_5	809	0	809	chr11	135086622	67301077	67302484	5	70,117,164,92,366,	0,70,187,351,443,	67301077,67301281,67301487,67301731,67302118,
2116	0	0	23606	2	2	0	0	-	Isoform_15388_5	2119	1	2119	chr11	135086622	72755329	72781051	3	424,1615,77,	1,425,2040,	72755329,72757766,72780974,
1168	0	0	2608	3	3	0	0	+	Isoform_15432_5	1171	0	1171	chr11	135086622	65208219	65211995	7	43,65,69,79,117,59,736,	0,43,108,177,256,373,432,	65208219,65209322,65209848,65210017,65210335,65210813,65211259,
1637	0	0	1063	0	0	1	2	-	Isoform_15436_6	1637	0	1637	chr11	135086622	68047024	68049726	4	548,326,119,646,	0,548,874,993,	68047024,68047646,68048878,68049080,
1274	0	0	6754	1	2	0	0	+	Isoform_15440_9	1278	0	1276	chr11	135086622	70270765	70278793	3	149,264,861,	0,149,413,	70270765,70272172,70277932,
848	0	0	7984	0	0	0	0	+	Isoform_15543_5	851	0	848	chr11	135086622	7987339	7996171	8	34,26,80,138,92,137,114,227,	0,34,60,140,278,370,507,621,	7987339,7991825,7992083,7992886,7994425,7994981,7995253,7995944,
2843	0	0	13673	0	0	0	0	+	Isoform_15669_17	2843	0	2843	chr11	135086622	66052374	66068890	22	143,47,78,240,51,118,110,97,92,216,138,81,228,150,90,108,108,143,102,100,186,217,	0,143,190,268,508,559,677,787,884,976,1192,1330,1411,1639,1789,1879,1987,2095,2238,2340,2440,2626,	66052374,66052672,66053026,66055075,66055534,66056837,66057265,66058053,66058313,66058829,66059200,66059514,66059781,66060581,66061685,66061890,66063008,66063399,66063627,66067945,66068147,66068673,
1151	0	0	392	0	0	1	1	+	Isoform_15737_6	1152	0	1151	chr11	135086622	65572646	65574190	2	314,838,	0,314,	65572646,65573352,
1600	0	0	6159	1	1	0	0	+	Isoform_15741_13	1603	0	1601	chr11	135086622	66638708	66646467	4	44,424,691,441,	0,44,468,1159,	66638708,66639699,66643449,66646026,
2003	0	0	1388	1	1	0	0	-	Isoform_15810_13	2004	0	2004	chr11	135086622	612557	615948	10	243,119,390,81,87,226,59,211,551,36,	0,243,362,752,833,920,1146,1205,1416,1967,	612557,612998,613205,613784,613950,614173,614475,614796,615096,615912,
3266	0	0	47276	0	0	0	0	+	Isoform_15814_10	3266	0	3266	chr11	135086622	130159820	130210362	19	240,160,128,71,158,36,241,140,98,110,131,105,111,114,123,187,275,137,701,	0,240,400,528,599,757,793,1034,1174,1272,1382,1513,1618,1729,1843,1966,2153,2428,2565,	130159820,130188113,130188529,130188868,130189738,130190112,130190453,130194148,130194639,130196338,130196569,130197840,130198307,130198507,130198946,130199950,130208409,130209441,130209661,
2290	0	0	485	2	2	1	2	+	Isoform_15879_5	2292	0	2292	chr11	135086622	67288575	67291352	2	599,1693,	0,599,	67288575,67289659,
1586	0	0	3012	0	0	0	0	-	Isoform_16074_6	1586	0	1586	chr11	135086622	64912609	64917207	4	527,136,680,243,	0,527,663,1343,	64912609,64913265,64913820,64916964,
1631	0	0	6496	0	0	0	0	+	Isoform_16095_6	1632	0	1631	chr11	135086622	65584516	65592643	9	18,633,70,56,124,100,74,115,441,	0,18,651,721,777,901,1001,1075,1190,	65584516,65584958,65589750,65589935,65590086,65590492,65591799,65591975,65592202,
1920	0	0	3843	2	2	0	0	-	Isoform_16111_6	1925	3	1925	chr11	135086622	67438055	67443818	12	446,279,58,146,105,120,182,130,123,203,62,66,	3,449,728,786,932,1037,1157,1339,1469,1592,1795,1857,	67438055,67438670,67439785,67440117,67440334,67441124,67441332,67441732,67441965,67442427,67443403,67443752,
2778	0	0	36388	2	2	1	1	+	Isoform_16206_5	2780	0	2780	chr11	135086622	1853096	1892263	10	101,1510,142,93,44,82,135,78,103,491,	0,101,1611,1753,1846,1890,1972,2107,2185,2288,	1853096,1880086,1883418,1883931,1884279,1884499,1886731,1887236,1887473,1891772,
1428	0	0	1881	0	0	0	0	+	Isoform_16274_11	1428	0	1428	chr11	135086622	67289314	67292623	5	236,369,46,144,633,	0,236,605,651,795,	67289314,67290077,67291475,67291602,67291990,
2888	0	0	4433	5	12	3	3	+	Isoform_16344_6	2903	0	2900	chr11	135086622	68039048	68046372	8	71,121,79,221,708,63,213,1415,	0,71,192,271,492,1200,1263,1476,	68039048,68041267,68041752,68042642,68042945,68043844,68044131,68044957,
1864	0	0	1529	1	1	0	0	-	Isoform_16352_5	1865	0	1865	chr11	135086622	612554	615947	8	246,119,390,253,59,211,551,35,	0,246,365,755,1008,1067,1278,1829,	612554,612998,613205,613784,614475,614796,615096,615912,
506	0	0	2546	0	0	1	1	+	Isoform_1635_434	510	0	506	chr11	135086622	8682793	8685846	5	23,64,76,175,169,	0,23,87,163,338,	8682793,8683201,8684005,8684717,8685677,
3056	0	0	9972	1	1	2	2	+	Isoform_16361_11	3059	0	3057	chr11	135086622	64359176	64372206	17	114,26,219,116,108,81,104,151,165,129,134,94,174,195,160,164,924,	0,114,140,359,475,583,664,768,919,1084,1213,1347,1441,1615,1810,1970,2134,	64359176,64359377,64360162,64360476,64361133,64361468,64361641,64361851,64365300,64368131,64368467,64368703,64369445,64369698,64370224,64370562,64371282,
2208	0	0	3644	1	1	1	1	+	Isoform_16380_6	2214	4	2213	chr11	135086622	73390787	73396640	7	134,258,81,82,258,199,1197,	4,138,396,477,559,817,1016,	73390787,73392210,73393836,73394235,73394476,73395086,73395443,
801	0	0	2035	1	1	1	1	+	Isoform_16461_5	804	0	802	chr11	135086622	62787404	62790241	4	123,188,135,356,	0,123,311,446,	62787404,62789022,62789291,62789885,
1394	0	0	532	0	0	0	0	+	Isoform_16477_9	1407	13	1407	chr11	135086622	836905	838831	4	449,159,87,699,	13,462,621,708,	836905,837459,837941,838132,
1453	0	0	22802	1	1	0	0	+	Isoform_16485_7	1454	0	1454	chr11	135086622	842855	867110	8	60,100,80,192,75,313,84,549,	0,60,160,240,432,507,820,904,	842855,847200,850287,862549,864436,865512,865917,866561,
2627	0	0	1518	3	4	3	3	+	Isoform_16489_5	2631	0	2631	chr11	135086622	120211034	120215182	2	1181,1449,	0,1181,	120211034,120213733,
1824	0	0	4302	1	1	2	2	+	Isoform_16501_7	1825	0	1825	chr11	135086622	67403961	67410089	8	393,100,108,107,90,190,155,683,	0,393,493,601,708,798,988,1143,	67403961,67405084,67405398,67405594,67406602,67406826,67408978,67409406,
3045	0	0	77	0	0	0	0	-	Isoform_16505_11	3047	2	3047	chr11	135086622	65717674	65720796	2	2490,555,	2,2492,	65717674,65720241,
1353	0	0	15319	1	1	0	0	+	Isoform_16550_7	1354	0	1354	chr11	135086622	73376428	73393100	6	71,70,75,167,80,890,	0,71,141,216,383,463,	73376428,73389111,73390550,73390754,73391143,73392210,
1464	0	0	9698	1	2	1	1	-	Isoform_16616_6	1468	2	1468	chr11	135086622	64728615	64739778	9	427,37,142,116,123,78,282,117,143,	2,429,466,608,724,847,925,1207,1324,	64728615,64729761,64730052,64735111,64735541,64735902,64736752,64739359,64739635,
1338	0	0	1972	0	0	2	2	+	Isoform_16696_8	1338	0	1338	chr11	135086622	67289311	67292623	6	239,136,142,46,144,633,	0,239,375,517,563,707,	67289311,67290077,67290304,67291475,67291602,67291990,
2545	0	0	7734	1	2	0	0	-	Isoform_16718_5	2548	1	2548	chr11	135086622	116777722	116788001	13	1337,66,87,111,90,71,67,123,87,71,91,162,182,	1,1338,1404,1491,1602,1692,1763,1830,1953,2040,2111,2202,2364,	116777722,116779771,116782157,116782918,116783529,116784377,116784854,116785513,116785795,116786510,116786968,116787481,116787819,
388	0	0	3073	0	0	0	0	-	Isoform_1717_12	390	2	390	chr11	135086622	61789130	61792591	4	105,137,110,36,	2,107,244,354,	61789130,61789784,61790492,61792555,
2455	0	0	5401	2	2	1	1	+	Isoform_1725_6	2462	0	2457	chr11	135086622	47565605	47573462	4	191,81,192,1992,	0,191,272,464,	47565605,47565905,47569699,47571470,
1247	0	0	17387	0	0	0	0	+	Isoform_176_161	1249	0	1247	chr11	135086622	32583832	32602466	11	97,133,139,124,95,84,100,82,144,61,188,	0,97,230,369,493,588,672,772,854,998,1059,	32583832,32587011,32588593,32589011,32589546,32593865,32594913,32595965,32600688,32601761,32602278,
1076	0	0	19720	0	0	0	0	-	Isoform_1776_31	1076	0	1076	chr11	135086622	112143296	112164092	6	521,134,135,12,87,187,	0,521,655,790,802,889,	112143296,112148602,112150071,112153591,112154974,112163905,
669	0	0	8596	0	0	0	0	+	Isoform_1790_228	669	0	669	chr11	135086622	1947333	1956598	5	46,123,83,74,343,	0,46,169,252,326,	1947333,1950898,1952126,1952781,1956255,
521	0	0	2753	0	0	0	0	-	Isoform_181_3619	521	0	521	chr11	135086622	17074391	17077665	6	75,101,170,79,49,47,	0,75,176,346,425,474,	17074391,17075096,17075453,17077167,17077428,17077618,
1284	0	0	14184	0	0	0	0	-	Isoform_184_93	1285	1	1285	chr11	135086622	36273959	36289427	6	813,104,35,140,126,66,	1,814,918,953,1093,1219,	36273959,36276136,36277088,36278476,36280711,36289361,
907	0	0	757	0	0	0	0	-	Isoform_1873_20	921	2	909	chr11	135086622	67506501	67508165	4	511,133,98,165,	2,513,646,744,	67506501,67507364,67507591,67508000,
2643	0	0	9203	0	0	0	0	+	Isoform_1926_33	2644	1	2644	chr11	135086622	68039049	68050895	20	70,121,79,221,86,127,83,94,213,145,140,158,91,119,214,126,105,118,178,155,	1,71,192,271,492,578,705,788,882,1095,1240,1380,1538,1629,1748,1962,2088,2193,2311,2489,	68039049,68041267,68041752,68042642,68042945,68043370,68043570,68043813,68044131,68044957,68047432,68047646,68047881,68048878,68049080,68049662,68049961,68050136,68050486,68050740,
1710	0	0	29411	0	0	0	0	-	Isoform_2020_8	1710	0	1710	chr11	135086622	118193969	118225090	10	448,87,94,139,238,110,226,155,63,150,	0,448,535,629,768,1006,1116,1342,1497,1560,	118193969,118196734,118197997,118200473,118203427,118205881,118210486,118212406,118214823,118224940,
391	0	0	1933	0	0	0	0	-	Isoform_2091_204	391	0	391	chr11	135086622	840203	842527	2	277,114,	0,277,	840203,842413,
1120	0	0	6547	0	0	0	0	-	Isoform_2139_45	1121	1	1121	chr11	135086622	45910174	45917841	11	138,65,120,73,153,81,101,134,77,36,142,	1,139,204,324,397,550,631,732,866,943,979,	45910174,45910897,45913818,45914130,45914315,45914603,45915467,45915702,45916226,45917457,45917699,
587	0	0	9398	1	1	0	0	-	Isoform_2275_31	593	2	590	chr11	135086622	78069858	78079843	3	178,144,265,	2,180,324,	78069858,78072997,78079578,
2053	0	0	9118	0	0	0	0	-	Isoform_2463_408	2054	1	2054	chr11	135086622	1752754	1763925	9	916,99,145,123,233,119,124,160,134,	1,917,1016,1161,1284,1517,1636,1760,1920,	1752754,1753802,1753993,1754905,1757323,1758968,1759515,1761308,1763791,
987	0	0	1735	0	0	1	1	-	Isoform_2498_40	987	0	987	chr11	135086622	64776044	64778767	2	582,406,	0,582,	64776044,64778361,
738	0	0	2101	0	0	0	0	+	Isoform_2545_1023	738	0	738	chr11	135086622	67583814	67586653	7	30,36,107,88,104,108,265,	0,30,66,173,261,365,473,	67583814,67584133,67584463,67584684,67585137,67586103,67586388,
995	0	0	2101	0	0	0	0	+	Isoform_2546_37	995	0	995	chr11	135086622	67583553	67586649	7	291,36,107,88,104,108,261,	0,291,327,434,522,626,734,	67583553,67584133,67584463,67584684,67585137,67586103,67586388,
922	0	0	1072	0	0	0	0	-	Isoform_2582_18	923	1	923	chr11	135086622	67351550	67353544	4	469,112,90,251,	1,470,582,672,	67351550,67352690,67352987,67353293,
775	0	0	33053	0	0	0	0	+	Isoform_2585_24	775	0	775	chr11	135086622	59755377	59789205	4	258,84,100,333,	0,258,342,442,	59755377,59773210,59787036,59788872,
916	0	0	13907	0	0	0	0	-	Isoform_2710_13	917	1	917	chr11	135086622	64269830	64284653	4	507,191,195,23,	1,508,699,894,	64269830,64271612,64284181,64284630,
457	0	0	999	0	0	0	0	+	Isoform_2735_6	459	2	459	chr11	135086622	57741573	57743029	3	144,146,167,	2,146,292,	57741573,57741808,57742862,
491	0	0	1430	0	0	0	0	+	Isoform_2759_124	491	0	491	chr11	135086622	63974622	63976543	2	172,319,	0,172,	63974622,63976224,
2257	0	0	2384	0	0	0	0	-	Isoform_2774_208	2257	0	2257	chr11	135086622	123057493	123062134	9	426,233,199,203,556,153,206,210,71,	0,426,659,858,1061,1617,1770,1976,2186,	123057493,123058251,123058631,123059058,123059472,123060115,123060592,123061119,123062063,
459	0	0	2448	0	0	0	0	+	Isoform_282_7801	460	0	459	chr11	135086622	809968	812875	5	71,124,49,99,116,	0,71,195,244,343,	809968,810233,811596,812534,812759,
1325	0	0	3273	0	0	0	0	-	Isoform_2918_13	1325	0	1325	chr11	135086622	64912609	64917207	6	527,136,103,153,163,243,	0,527,663,766,919,1082,	64912609,64913265,64913820,64914080,64914337,64916964,
726	0	0	5227	0	0	0	0	+	Isoform_3028_162	731	5	731	chr11	135086622	68030691	68036644	7	42,58,51,90,173,129,183,	5,47,105,156,246,419,548,	68030691,68032151,68032285,68032922,68033110,68036252,68036461,
768	0	0	5227	0	0	0	0	+	Isoform_3029_19	777	9	777	chr11	135086622	68030649	68036644	7	84,58,51,90,173,129,183,	9,93,151,202,292,465,594,	68030649,68032151,68032285,68032922,68033110,68036252,68036461,
1213	0	0	14073	1	1	0	0	-	Isoform_3068_8	1214	0	1214	chr11	135086622	118209723	118225009	3	989,155,69,	0,989,1144,	118209723,118212406,118224940,
570	0	0	2464	0	0	1	1	+	Isoform_3078_24	572	1	571	chr11	135086622	64241094	64244129	6	38,175,113,47,36,162,	1,39,214,327,374,410,	64241094,64242383,64243198,64243450,64243840,64243967,
990	0	0	2263	0	0	0	0	-	Isoform_3137_307	990	0	990	chr11	135086622	65854924	65858177	4	524,77,308,81,	0,524,601,909,	65854924,65855653,65855934,65858096,
664	0	0	593	0	0	1	1	-	Isoform_319_9	669	1	665	chr11	135086622	405715	406973	3	344,190,131,	1,345,535,	405715,406348,406842,
752	0	0	7817	0	0	0	0	+	Isoform_3229_13	752	0	752	chr11	135086622	85647967	85656536	5	122,93,194,115,228,	0,122,215,409,524,	85647967,85650248,85654062,85655593,85656308,
620	0	0	574	0	0	0	0	+	Isoform_3243_95	621	0	620	chr11	135086622	308201	309395	2	237,383,	0,237,	308201,309012,
685	0	0	574	0	0	1	1	+	Isoform_3245_27	690	3	688	chr11	135086622	308135	309395	2	303,383,	3,306,	308135,309012,
1405	0	0	12850	0	0	0	0	-	Isoform_32_3733	1407	2	1407	chr11	135086622	62559604	62573859	10	233,125,173,205,130,144,143,64,159,29,	2,235,360,533,738,868,1012,1155,1219,1378,	62559604,62560068,62560281,62566805,62567398,62570964,62571539,62571837,62572583,62573830,
844	0	0	3362	1	1	0	0	-	Isoform_3334_10	848	3	848	chr11	135086622	73872671	73876877	2	723,121,	3,726,	73872671,73876756,
889	0	0	4595	0	0	0	0	+	Isoform_344_51	889	0	889	chr11	135086622	47579078	47584562	7	80,66,98,150,126,120,249,	0,80,146,244,394,520,640,	47579078,47579268,47580524,47580834,47582087,47582348,47584313,
112	0	0	51197	1	243	0	0	+	Isoform_34697_12	1016	0	1016	chr11	135086622	925915	977224	2	7,105,	0,7,	925915,977119,
918	0	0	2147	0	0	0	0	-	Isoform_347_33040	918	0	918	chr11	135086622	61964564	61967629	4	327,126,147,318,	0,327,453,600,	61964564,61964986,61965368,61967311,
1910	0	0	88944	0	0	1	1	+	Isoform_3481_50	1910	0	1910	chr11	135086622	35139172	35230027	9	198,166,134,69,231,63,72,79,899,	0,198,364,498,567,798,861,933,1012,	35139172,35176574,35180273,35186831,35189834,35214851,35219315,35221653,35229128,
1352	0	0	88944	0	0	0	0	+	Isoform_3482_160	1353	0	1352	chr11	135086622	35139172	35229468	9	198,166,134,69,231,63,72,79,340,	0,198,364,498,567,798,861,933,1012,	35139172,35176574,35180273,35186831,35189834,35214851,35219315,35221653,35229128,
1865	0	0	3556	0	0	0	0	-	Isoform_3518_177	1865	0	1865	chr11	135086622	67438053	67443474	11	448,279,58,146,105,120,182,130,123,203,71,	0,448,727,785,931,1036,1156,1338,1468,1591,1794,	67438053,67438670,67439785,67440117,67440334,67441124,67441332,67441732,67441965,67442427,67443403,
560	0	0	565	0	0	0	0	+	Isoform_3544_33	560	0	560	chr11	135086622	314147	315272	2	209,351,	0,209,	314147,314921,
601	0	0	574	0	0	0	0	-	Isoform_3618_162	606	2	603	chr11	135086622	319675	320850	2	315,286,	2,317,	319675,320564,
820	0	0	10826	1	1	0	0	-	Isoform_3643_26	821	0	821	chr11	135086622	88326088	88337734	4	355,85,146,234,	0,355,440,586,	88326088,88328111,88334936,88337500,
1235	0	0	16350	0	0	0	0	+	Isoform_3688_208	1239	0	1235	chr11	135086622	747428	765013	8	150,124,108,132,176,198,146,201,	0,150,274,382,514,690,888,1034,	747428,755878,758949,760121,763343,763746,764287,764812,
756	0	0	2247	0	0	0	0	-	Isoform_3720_20	758	2	758	chr11	135086622	66435839	66438842	5	273,160,94,96,133,	2,275,435,529,625,	66435839,66437103,66437349,66438163,66438709,
902	0	0	3980	0	0	0	0	-	Isoform_3734_7	911	2	904	chr11	135086622	67464351	67469233	7	345,54,45,77,90,76,215,	2,347,401,446,523,613,689,	67464351,67464802,67465055,67467311,67467500,67468016,67469018,
2513	0	0	75854	0	0	1	1	+	Isoform_3743_16	2515	0	2513	chr11	135086622	63681502	63759870	7	276,208,139,70,47,59,1715,	0,276,484,623,693,740,799,	63681502,63749990,63752506,63753068,63753661,63756111,63758155,
942	0	0	47161	0	0	0	0	+	Isoform_3749_150	943	1	943	chr11	135086622	35139172	35187275	4	198,166,134,444,	1,199,365,499,	35139172,35176574,35180273,35186831,
1642	0	0	6528	1	45	0	0	-	Isoform_3774_150	1689	2	1689	chr11	135086622	73974671	73982841	8	450,181,102,195,211,225,157,121,	2,452,633,735,930,1141,1366,1523,	73974671,73975490,73976640,73976822,73977885,73978252,73981475,73982720,
1417	0	0	2418	0	0	0	0	-	Isoform_3780_14	1418	1	1418	chr11	135086622	88333898	88337733	2	1184,233,	1,1185,	88333898,88337500,
758	0	0	1080	1	1	0	0	+	Isoform_3820_11	769	0	759	chr11	135086622	65919698	65921536	6	154,94,120,94,89,207,	0,154,248,368,462,551,	65919698,65919947,65920342,65920568,65920883,65921329,
1713	0	0	4461	0	0	0	0	+	Isoform_3845_8	1716	0	1713	chr11	135086622	67403911	67410085	10	29,164,100,108,107,115,66,190,155,679,	0,29,193,293,401,508,623,689,879,1034,	67403911,67404190,67405084,67405398,67405594,67405902,67406626,67406826,67408978,67409406,
733	0	0	916	0	0	0	0	+	Isoform_3858_35	735	2	735	chr11	135086622	66002500	66004149	3	70,139,524,	2,72,211,	66002500,66003234,66003625,
1280	0	0	24413	0	0	0	0	-	Isoform_3927_100	1318	38	1318	chr11	135086622	104942868	104968561	9	105,104,110,144,235,174,110,255,43,	38,143,247,357,501,736,910,1020,1275,	104942868,104944747,104947082,104948532,104949542,104950924,104951895,104954746,104968518,
1189	0	0	32839	0	0	1	1	-	Isoform_3934_6	1189	0	1189	chr11	135086622	34882373	34916402	7	443,168,136,118,49,101,175,	0,443,611,747,865,914,1015,	34882373,34883336,34888292,34888751,34890503,34895009,34916227,
719	0	0	3669	0	0	0	0	-	Isoform_4032_18	719	0	719	chr11	135086622	66016751	66021139	7	165,115,115,61,73,144,46,	0,165,280,395,456,529,673,	66016751,66017059,66018787,66020139,66020316,66020810,66021093,
1231	0	0	2387	1	1	1	3	-	Isoform_4065_6	1233	1	1233	chr11	135086622	67398181	67401802	6	464,135,224,105,231,75,	1,465,600,824,929,1160,	67398181,67398721,67398939,67399560,67400688,67401727,
706	0	0	606	0	0	0	0	-	Isoform_4137_6	707	1	707	chr11	135086622	2268697	2270009	2	429,277,	1,430,	2268697,2269732,
755	0	0	14698	0	0	1	2	+	Isoform_4261_9	756	0	755	chr11	135086622	60378534	60393989	5	130,160,57,207,203,	0,130,290,347,554,	60378534,60383128,60386716,60389389,60393786,
831	0	0	5331	0	0	1	2	+	Isoform_426_91	831	0	831	chr11	135086622	75399519	75405683	7	58,131,94,95,188,197,70,	0,58,189,283,378,566,763,	75399519,75400693,75401639,75402351,75404019,75404671,75405613,
519	0	0	3241	0	0	0	0	-	Isoform_4279_83	519	0	519	chr11	135086622	105041568	105045328	4	151,63,267,38,	0,151,214,481,	105041568,105043482,105044391,105045290,
367	0	0	2256	0	0	0	0	-	Isoform_4296_8	367	0	367	chr11	135086622	119015718	119018341	5	40,99,72,96,60,	0,40,139,211,307,	119015718,119015840,119017361,119017957,119018281,
1223	0	0	1834	1	1	1	1	-	Isoform_4397_5	1227	3	1227	chr11	135086622	65044827	65047885	5	630,93,88,174,239,	3,633,726,814,988,	65044827,65045821,65046026,65046188,65047646,
1072	0	0	3556	0	0	0	0	-	Isoform_4543_17	1073	1	1073	chr11	135086622	59806146	59810774	4	686,149,66,171,	1,687,836,902,	59806146,59807700,59809854,59810603,
654	0	0	643	0	0	0	0	+	Isoform_4605_41	654	0	654	chr11	135086622	65570465	65571762	4	45,152,85,372,	0,45,197,282,	65570465,65570603,65570885,65571390,
1132	0	0	1440	0	0	0	0	-	Isoform_4629_278	1132	0	1132	chr11	135086622	62676499	62679071	9	140,193,117,52,192,70,107,54,207,	0,140,333,450,502,694,764,871,925,	62676499,62676812,62677517,62677780,62677926,62678338,62678494,62678689,62678864,
2776	0	0	7938	0	0	0	0	+	Isoform_4980_8	2776	0	2776	chr11	135086622	66616627	66627341	3	430,1465,881,	0,430,1895,	66616627,66624213,66626460,
833	0	0	145443	1	1	0	0	+	Isoform_5029_26	835	1	835	chr11	135086622	75815217	75961493	7	307,118,35,162,75,86,50,	1,308,426,461,623,698,784,	75815217,75851882,75861745,75879878,75888828,75911953,75961443,
1544	0	0	4059	0	0	0	0	+	Isoform_518_106	1544	0	1544	chr11	135086622	67606932	67612535	10	144,83,171,184,190,213,167,82,146,164,	0,144,227,398,582,772,985,1152,1234,1380,	67606932,67608395,67608551,67609451,67610380,67610994,67611402,67611896,67612119,67612371,
1606	0	0	8331	0	0	0	0	-	Isoform_5199_21	1618	3	1609	chr11	135086622	494517	504454	10	261,171,171,171,171,171,171,171,120,28,	3,264,435,606,777,948,1119,1290,1461,1581,	494517,494882,497970,498456,498762,499014,499828,500483,502061,504426,
649	0	0	868	0	0	0	0	+	Isoform_5219_20	649	0	649	chr11	135086622	57741512	57743029	4	205,146,131,167,	0,205,351,482,	57741512,57741808,57742116,57742862,
946	0	0	10059	0	0	0	0	-	Isoform_5387_9	956	3	949	chr11	135086622	60172016	60183021	7	237,102,210,57,135,161,44,	3,240,342,552,609,744,905,	60172016,60173027,60175401,60178259,60179830,60181580,60182977,
570	0	0	288	0	0	1	1	-	Isoform_5415_73	571	0	570	chr11	135086622	64316699	64317558	4	269,90,102,110,	0,269,359,461,	64316699,64317057,64317263,64317448,
1071	0	0	14110	0	0	0	0	+	Isoform_5713_18	1104	33	1104	chr11	135086622	73376447	73391628	4	52,70,75,874,	33,85,155,230,	73376447,73389111,73390550,73390754,
2112	0	0	13085	1	1	0	0	+	Isoform_5718_37	2114	0	2113	chr11	135086622	72814434	72829631	18	129,100,100,74,252,66,114,63,109,106,71,72,121,106,150,48,102,329,	0,129,229,329,403,655,721,835,898,1007,1113,1184,1256,1377,1483,1633,1681,1783,	72814434,72816727,72817755,72821667,72822043,72822477,72822847,72824059,72824733,72825301,72826172,72826517,72826702,72827187,72828358,72828728,72828882,72829302,
2247	0	0	30836	0	0	1	1	+	Isoform_5824_15	2247	0	2247	chr11	135086622	34438970	34472054	13	109,172,111,131,105,126,192,153,139,131,108,84,687,	0,109,281,392,523,628,754,946,1099,1238,1369,1477,1561,	34438970,34449191,34450987,34452076,34453089,34453800,34456010,34456664,34461250,34464104,34468287,34470957,34471367,
2310	0	0	30836	0	0	1	1	+	Isoform_5825_6	2310	0	2310	chr11	135086622	34438907	34472054	13	172,172,111,131,105,126,192,153,139,131,108,84,687,	0,172,344,455,586,691,817,1009,1162,1301,1432,1540,1624,	34438907,34449191,34450987,34452076,34453089,34453800,34456010,34456664,34461250,34464104,34468287,34470957,34471367,
1173	0	0	4917	0	0	1	1	-	Isoform_5862_43	1176	0	1173	chr11	135086622	72097291	72103382	5	623,127,78,146,200,	0,623,750,828,974,	72097291,72098288,72098780,72099110,72103182,
767	0	0	348	1	1	1	1	-	Isoform_5884_6	783	0	768	chr11	135086622	72002863	72003979	2	675,93,	0,675,	72002863,72003886,
3226	0	0	53130	2	4	4	4	-	Isoform_5904_7	3230	0	3230	chr11	135086622	102396334	102452694	5	2557,154,291,57,171,	0,2557,2711,3002,3059,	102396334,102401538,102401915,102448811,102452523,
2972	0	0	115371	0	0	1	1	+	Isoform_5956_16	2975	0	2972	chr11	135086622	128694073	128812417	9	203,212,155,204,66,66,60,48,1959,	0,203,415,570,774,840,906,966,1014,	128694073,128758114,128768117,128772781,128781957,128805365,128807179,128809156,128810458,
946	0	0	10522	0	0	0	0	+	Isoform_6001_5	981	32	978	chr11	135086622	2302692	2314160	4	266,98,75,507,	32,298,396,471,	2302692,2304106,2308735,2313653,
2288	0	0	10704	0	0	0	0	-	Isoform_6004_37	2289	1	2289	chr11	135086622	67991103	68004095	11	754,119,274,183,125,94,133,162,154,142,148,	1,755,874,1148,1331,1456,1550,1683,1845,1999,2141,	67991103,67993675,67995610,67996601,67997674,67998358,67999172,67999518,68003021,68003656,68003947,
1798	0	0	57143	1	1	0	0	+	Isoform_6007_14	1803	4	1803	chr11	135086622	126355696	126414637	11	146,76,85,81,98,61,96,190,144,144,677,	4,150,226,311,392,490,551,647,837,981,1125,	126355696,126406095,126406472,126406942,126407251,126407573,126408098,126408306,126409267,126413504,126413960,
1156	0	0	3371	1	1	0	0	-	Isoform_6051_22	1159	2	1159	chr11	135086622	65883923	65888450	10	120,98,87,64,109,134,101,127,199,117,	2,122,220,307,371,480,614,715,842,1041,	65883923,65884391,65884569,65884934,65885077,65885529,65886321,65887599,65887933,65888333,
1570	0	0	29474	0	0	0	0	-	Isoform_6052_16	1570	0	1570	chr11	135086622	118193969	118225013	9	448,87,94,139,238,110,226,155,73,	0,448,535,629,768,1006,1116,1342,1497,	118193969,118196734,118197997,118200473,118203427,118205881,118210486,118212406,118224940,
798	0	0	6778	1	1	0	0	+	Isoform_6107_11	799	0	799	chr11	135086622	118607619	118615195	3	80,81,637,	0,80,161,	118607619,118613815,118614558,
905	0	0	1081	0	0	0	0	-	Isoform_6125_98	906	1	906	chr11	135086622	67351550	67353536	4	469,112,90,234,	1,470,582,672,	67351550,67352690,67352987,67353302,
1103	0	0	2633	0	0	0	0	+	Isoform_6218_19	1104	1	1104	chr11	135086622	64226280	64230016	6	147,498,99,98,94,167,	1,148,646,745,843,937,	64226280,64226634,64227567,64229246,64229477,64229849,
1659	0	0	11622	0	0	0	0	+	Isoform_6311_89	1661	0	1659	chr11	135086622	18394564	18407845	8	72,150,118,174,174,118,124,729,	0,72,222,340,514,688,806,930,	18394564,18396818,18399430,18400836,18402839,18403693,18405448,18407116,
1450	0	0	5239	0	0	0	0	-	Isoform_6316_47	1450	0	1450	chr11	135086622	62615295	62621984	5	504,291,361,175,119,	0,504,795,1156,1331,	62615295,62616505,62616986,62620496,62621865,
1973	0	0	1473	0	0	0	0	-	Isoform_6359_6	1973	0	1973	chr11	135086622	612554	616000	11	246,119,390,81,87,226,59,211,163,303,88,	0,246,365,755,836,923,1149,1208,1419,1582,1885,	612554,612998,613205,613784,613950,614173,614475,614796,615096,615344,615912,
1093	0	0	3467	0	0	0	0	-	Isoform_6469_33	1095	2	1095	chr11	135086622	66284580	66289140	8	203,94,156,58,79,105,212,186,	2,205,299,455,513,592,697,909,	66284580,66284872,66285380,66285700,66287597,66287811,66288080,66288954,
476	0	0	1623	0	0	0	0	-	Isoform_6620_51	477	1	477	chr11	135086622	57528635	57530734	3	283,116,77,	1,284,400,	57528635,57530118,57530657,
1063	0	0	11769	0	0	0	0	+	Isoform_6649_72	1063	0	1063	chr11	135086622	66593187	66606019	8	113,73,138,178,61,78,104,318,	0,113,186,324,502,563,641,745,	66593187,66593641,66599115,66599458,66600488,66605338,66605488,66605701,
384	0	0	19232	0	0	0	0	-	Isoform_6767_10	384	0	384	chr11	135086622	77392333	77411949	2	208,176,	0,208,	77392333,77411773,
1819	0	0	2276	0	0	0	0	+	Isoform_6873_5	1843	22	1841	chr11	135086622	57657767	57661862	3	93,628,1098,	22,115,743,	57657767,57659454,57660764,
1199	0	0	6059	2	3	0	0	+	Isoform_6915_21	1202	0	1202	chr11	135086622	124739944	124747202	4	155,227,18,799,	0,155,382,400,	124739944,124745502,124745964,124746403,
646	0	0	18815	0	0	0	0	-	Isoform_6924_7	646	0	646	chr11	135086622	9295127	9314588	3	260,118,268,	0,260,378,	9295127,9299583,9314320,
1013	0	0	2052	0	0	0	0	-	Isoform_702_886	1013	0	1013	chr11	135086622	61964564	61967629	3	548,147,318,	0,548,695,	61964564,61965368,61967311,
1361	0	0	8266	0	0	0	0	-	Isoform_7324_29	1361	0	1361	chr11	135086622	105025517	105035144	10	83,131,110,144,235,174,116,63,267,38,	0,83,214,324,468,703,877,993,1056,1323,	105025517,105026225,105026841,105029123,105029664,105030329,105031164,105033063,105034207,105035106,
772	0	0	1316	0	0	0	0	+	Isoform_732_117	772	0	772	chr11	135086622	65919438	65921526	7	105,73,94,120,94,89,197,	0,105,178,272,392,486,575,	65919438,65919779,65919947,65920342,65920568,65920883,65921329,
1063	0	0	1706	0	0	1	6	-	Isoform_7375_6	1066	3	1066	chr11	135086622	47764540	47767315	2	822,247,	3,825,	47764540,47767068,
1123	0	0	7596	0	0	0	0	+	Isoform_737_17	1123	0	1123	chr11	135086622	7987446	7996165	8	270,71,80,138,92,137,114,221,	0,270,341,421,559,651,788,902,	7987446,7991780,7992083,7992886,7994425,7994981,7995253,7995944,
1230	0	0	7596	3	3	1	1	+	Isoform_738_9	1233	0	1233	chr11	135086622	7987338	7996165	8	378,71,80,138,92,137,114,221,	0,378,449,529,667,759,896,1010,	7987338,7991780,7992083,7992886,7994425,7994981,7995253,7995944,
930	0	0	4149	0	0	0	0	-	Isoform_7418_16	930	0	930	chr11	135086622	134248282	134253361	8	202,151,96,93,69,179,77,63,	0,202,353,449,542,611,790,867,	134248282,134248808,134249166,134249827,134250274,134251129,134252839,134253298,
1007	0	0	4018	0	0	0	0	-	Isoform_7556_17	1015	8	1015	chr11	135086622	10803898	10808923	8	152,67,132,103,141,66,127,219,	8,160,227,359,462,603,669,796,	10803898,10804136,10804286,10804912,10805906,10806819,10807254,10808704,
1646	0	0	6861	2	3	0	0	-	Isoform_7573_6	1654	5	1654	chr11	135086622	62823565	62832072	10	722,107,82,57,117,71,56,71,244,119,	5,727,834,916,973,1090,1161,1217,1288,1532,	62823565,62824458,62825035,62825282,62825422,62827154,62827342,62827560,62831018,62831953,
741	0	0	779	0	0	0	0	+	Isoform_7708_17	745	4	745	chr11	135086622	1840158	1841678	6	80,42,129,90,177,223,	4,84,126,255,345,522,	1840158,1840402,1840527,1840818,1841030,1841455,
803	0	0	779	0	0	0	0	+	Isoform_7709_7	806	0	803	chr11	135086622	1840094	1841676	6	144,42,129,90,177,221,	0,144,186,315,405,582,	1840094,1840402,1840527,1840818,1841030,1841455,
1507	0	0	2546	2	3	0	0	+	Isoform_770_14	1511	0	1510	chr11	135086622	8682793	8686846	5	23,64,76,175,1169,	0,23,87,163,338,	8682793,8683201,8684005,8684717,8685677,
774	0	0	228	0	0	0	0	-	Isoform_7710_160	774	0	774	chr11	135086622	2928416	2929418	2	251,523,	0,251,	2928416,2928895,
712	0	0	2546	0	0	0	0	+	Isoform_771_20	712	0	712	chr11	135086622	8682792	8686050	5	24,64,76,175,373,	0,24,88,164,339,	8682792,8683201,8684005,8684717,8685677,
528	0	0	10368	0	0	0	0	-	Isoform_7720_6	537	1	529	chr11	135086622	68892918	68903814	6	75,53,164,86,58,92,	1,76,129,293,379,437,	68892918,68893402,68896514,68897926,68900547,68903722,
928	0	0	7093	0	0	0	0	+	Isoform_7759_10	928	0	928	chr11	135086622	65014163	65022184	5	109,111,163,81,464,	0,109,220,383,464,	65014163,65018363,65018570,65020418,65021720,
682	0	0	6697	0	0	0	0	+	Isoform_7825_23	684	2	684	chr11	135086622	112226426	112233805	5	100,80,57,71,374,	2,102,182,239,310,	112226426,112228593,112230625,112233162,112233431,
731	0	0	6697	0	0	0	0	+	Isoform_7826_17	737	6	737	chr11	135086622	112226377	112233805	5	149,80,57,71,374,	6,155,235,292,363,	112226377,112228593,112230625,112233162,112233431,
2643	0	0	10986	0	0	0	0	+	Isoform_7834_11	2643	0	2643	chr11	135086622	65525075	65538704	18	189,141,123,227,91,156,159,108,114,156,189,76,165,143,72,216,55,263,	0,189,330,453,680,771,927,1086,1194,1308,1464,1653,1729,1894,2037,2109,2325,2380,	65525075,65525573,65525920,65526123,65526782,65526961,65530628,65531575,65532691,65535226,65535952,65536258,65536585,65536985,65537808,65537966,65538269,65538441,
1419	0	0	28824	0	0	0	0	+	Isoform_7882_26	1419	0	1419	chr11	135086622	44565666	44595909	3	70,82,1267,	0,70,152,	44565666,44587474,44594642,
3791	0	0	8079	0	0	0	0	-	Isoform_7957_17	3791	0	3791	chr11	135086622	10797053	10808923	22	828,122,212,205,259,216,105,126,114,161,142,99,84,111,152,67,132,103,141,66,127,219,	0,828,950,1162,1367,1626,1842,1947,2073,2187,2348,2490,2589,2673,2784,2936,3003,3135,3238,3379,3445,3572,	10797053,10798991,10799212,10799551,10800089,10800431,10800730,10800961,10801660,10802048,10802293,10803029,10803210,10803479,10803898,10804136,10804286,10804912,10805906,10806819,10807254,10808704,
1880	0	0	3092	0	0	0	0	+	Isoform_7971_16	1882	0	1880	chr11	135086622	72814434	72819406	3	129,100,1651,	0,129,229,	72814434,72816727,72817755,
1465	0	0	39588	0	0	0	0	-	Isoform_8069_5	1466	1	1466	chr11	135086622	869763	910816	14	193,43,81,156,102,93,62,107,45,133,150,154,104,42,	1,194,237,318,474,576,669,731,838,883,1016,1166,1320,1424,	869763,870120,870418,883147,884067,893426,899339,900003,900935,902197,902961,904705,908541,910774,
479	0	0	2144	2	16	0	0	-	Isoform_8076_17	498	2	497	chr11	135086622	119015719	119018342	5	39,99,184,96,61,	2,41,140,324,420,	119015719,119015840,119017361,119017957,119018281,
2228	0	0	11657	1	3	0	0	-	Isoform_8080_21	2231	0	2231	chr11	135086622	47381720	47395605	2	2112,116,	0,2112,	47381720,47395489,
655	0	0	7251	10	132	6	7	-	Isoform_8201_14	791	0	787	chr11	135086622	60172013	60179926	5	217,82,210,57,96,	0,217,299,509,566,	60172013,60173047,60175401,60178259,60179830,
1475	0	0	1655	0	0	0	0	+	Isoform_8409_81	1477	0	1475	chr11	135086622	2400744	2403874	3	54,157,1264,	0,54,211,	2400744,2402293,2402610,
3643	0	0	11437	0	0	0	0	+	Isoform_8419_22	3643	0	3643	chr11	135086622	117986397	118001477	7	137,121,179,170,151,122,2763,	0,137,258,437,607,758,880,	117986397,117988381,117989441,117993240,117993998,117995588,117998714,
2541	0	0	17674	1	1	0	0	+	Isoform_8423_14	2547	4	2546	chr11	135086622	73376425	73396640	11	74,70,75,167,80,258,81,82,258,199,1197,	4,78,148,223,390,470,728,809,891,1149,1348,	73376425,73389111,73390550,73390754,73391143,73392210,73393836,73394235,73394476,73395086,73395443,
1625	0	0	19457	0	0	0	0	+	Isoform_8439_19	1631	3	1628	chr11	135086622	134224645	134245727	6	700,157,165,176,143,284,	3,703,860,1025,1201,1344,	134224645,134234896,134239990,134243118,134244937,134245443,
1386	0	0	759	3	6	2	2	+	Isoform_8467_5	1395	0	1392	chr11	135086622	9265516	9267663	2	999,389,	0,999,	9265516,9267274,
3404	0	0	22527	2	2	3	3	-	Isoform_8482_8	3410	4	3410	chr11	135086622	64852735	64878669	5	2122,165,413,98,609,	4,2126,2291,2704,2802,	64852735,64855321,64859923,64874420,64878060,
3356	0	0	22527	0	0	2	2	-	Isoform_8483_8	3359	3	3359	chr11	135086622	64852733	64878618	5	2124,165,413,98,558,	3,2127,2292,2705,2803,	64852733,64855321,64859923,64874420,64878060,
461	0	0	3304	0	0	0	0	-	Isoform_8522_37	461	0	461	chr11	135086622	105041560	105045325	3	159,267,35,	0,159,426,	105041560,105044391,105045290,
445	0	0	1055	0	0	0	0	-	Isoform_8597_51	446	1	446	chr11	135086622	65120632	65122132	4	174,145,83,43,	1,175,320,403,	65120632,65121499,65121738,65122089,
774	0	0	42596	0	0	0	0	+	Isoform_8671_38	774	0	774	chr11	135086622	86302293	86345663	5	185,238,152,119,80,	0,185,423,575,694,	86302293,86306244,86337378,86344602,86345583,
2804	0	0	16139	0	0	1	3	+	Isoform_8796_39	2806	0	2804	chr11	135086622	68010328	68029274	10	64,163,111,121,86,82,387,167,100,1526,	0,64,227,338,459,545,627,1014,1181,1281,	68010328,68015296,68018526,68018772,68019169,68019714,68021484,68022594,68026008,68027748,
928	0	0	519	0	0	1	1	+	Isoform_8801_7	959	31	959	chr11	135086622	65096238	65097686	2	240,689,	31,271,	65096238,65096997,
1923	0	0	4085	1	2	1	1	-	Isoform_8812_7	1927	2	1927	chr11	135086622	64872610	64878619	3	1132,233,559,	2,1134,1367,	64872610,64874285,64878060,
1158	0	0	5620	0	0	1	1	-	Isoform_8822_53	1158	0	1158	chr11	135086622	66539258	66546037	3	566,278,315,	0,566,844,	66539258,66543703,66545722,
647	0	0	2613	1	17	0	0	-	Isoform_8859_9	664	0	664	chr11	135086622	64740866	64744126	5	213,63,103,144,124,	0,213,276,379,523,	64740866,64741438,64742009,64742793,64744002,
647	0	0	9002	0	0	1	1	+	Isoform_8904_7	647	0	647	chr11	135086622	63536810	63546460	3	67,269,312,	0,67,336,	63536810,63544620,63546148,
1026	0	0	4265	0	0	0	0	+	Isoform_8922_10	1028	0	1026	chr11	135086622	102317485	102322776	2	86,940,	0,86,	102317485,102321836,
613	0	0	812	0	0	0	0	-	Isoform_9000_9	614	1	614	chr11	135086622	405715	407140	3	344,190,79,	1,345,535,	405715,406348,407061,
810	0	0	9415	0	0	0	0	-	Isoform_9102_36	811	0	810	chr11	135086622	94963346	94973571	7	168,119,108,89,113,139,74,	0,168,287,395,484,597,736,	94963346,94966294,94969988,94970976,94971374,94972054,94973497,
1378	0	0	21610	0	0	0	0	+	Isoform_9227_28	1379	1	1379	chr11	135086622	844122	867110	9	64,100,80,192,75,102,132,84,549,	1,65,165,245,437,512,614,746,830,	844122,847200,850287,862549,864436,865512,865693,865917,866561,
1736	0	0	10513	0	0	0	0	-	Isoform_9270_8	1739	3	1739	chr11	135086622	494517	506766	10	261,171,171,171,171,171,171,171,120,158,	3,264,435,606,777,948,1119,1290,1461,1581,	494517,494882,497970,498456,498762,499014,499828,500483,502061,506608,
1418	0	0	6342	0	0	0	0	-	Isoform_9286_86	1418	0	1418	chr11	135086622	66337338	66345098	10	551,40,65,93,97,80,128,91,146,127,	0,551,591,656,749,846,926,1054,1145,1291,	66337338,66338242,66338720,66340120,66340773,66340966,66341205,66341532,66342095,66344971,
827	0	0	4340	0	0	0	0	+	Isoform_9294_23	827	0	827	chr11	135086622	62761543	62766710	8	117,110,160,51,66,72,34,217,	0,117,227,387,438,504,576,610,	62761543,62761794,62762866,62765181,62765339,62765652,62766242,62766493,
1660	0	0	19491	1	1	3	3	-	Isoform_9307_5	1661	0	1661	chr11	135086622	8982845	9003999	5	1124,53,83,165,238,	0,1124,1177,1260,1425,	8982845,8984071,8987547,8988117,9003761,
1152	0	0	403	1	5	0	0	+	Isoform_9378_9	1157	0	1157	chr11	135086622	3789979	3791534	2	1059,93,	0,1059,	3789979,3791441,
1314	0	0	549	0	0	0	0	+	Isoform_9422_12	1315	0	1314	chr11	135086622	34051732	34053595	2	139,1175,	0,139,	34051732,34052420,
2076	0	0	7157	1	1	0	0	+	Isoform_9444_22	2078	1	2078	chr11	135086622	60914209	60923442	4	59,245,103,1669,	1,60,305,408,	60914209,60919685,60920885,60921773,
504	0	0	999	0	0	0	0	-	Isoform_952_4011	504	0	504	chr11	135086622	65120629	65122132	5	177,56,145,83,43,	0,177,233,378,461,	65120629,65120980,65121499,65121738,65122089,
1219	0	0	13981	0	0	0	0	+	Isoform_9535_14	1219	0	1219	chr11	135086622	73376428	73391628	3	71,70,1078,	0,71,141,	73376428,73389111,73390550,
512	0	0	2111	0	0	0	0	-	Isoform_9538_7	512	0	512	chr11	135086622	119015718	119018341	5	40,99,184,129,60,	0,40,139,323,452,	119015718,119015840,119017361,119017924,119018281,
1978	0	0	17262	0	0	0	0	-	Isoform_9568_12	1981	3	1981	chr11	135086622	62690276	62709516	12	245,81,81,67,142,98,135,144,82,317,216,370,	3,248,329,410,477,619,717,852,996,1078,1395,1611,	62690276,62690611,62690786,62691074,62691279,62692375,62692662,62694567,62702467,62705300,62707108,62709146,
1289	0	0	9285	1	1	0	0	-	Isoform_9574_8	1290	0	1290	chr11	135086622	60172498	60183072	6	631,210,57,135,161,95,	0,631,841,898,1033,1194,	60172498,60175401,60178259,60179830,60181580,60182977,
1310	0	0	2426	0	0	1	1	+	Isoform_9585_7	1314	0	1310	chr11	135086622	64226275	64230012	5	857,99,98,94,163,	0,857,956,1054,1148,	64226275,64227567,64229246,64229477,64229849,
888	0	0	1476	2	2	0	0	-	Isoform_9686_11	890	0	890	chr11	135086622	64244483	64246847	4	339,33,84,432,	0,339,372,456,	64244483,64244929,64245203,64246415,
568	0	0	383	1	2	0	0	+	Isoform_9792_6	574	2	572	chr11	135086622	65649951	65650902	4	100,55,79,334,	2,102,157,236,	65649951,65650137,65650400,65650568,
1729	0	0	8660	0	0	0	0	-	Isoform_9828_31	1730	0	1729	chr11	135086622	494514	504903	10	264,171,171,171,171,171,171,171,188,80,	0,264,435,606,777,948,1119,1290,1461,1649,	494514,494882,497970,498456,498762,499014,499828,500483,502061,504823,
1571	0	0	2175	3	3	1	2	+	Isoform_9840_13	1576	0	1574	chr11	135086622	14643697	14647445	2	1356,217,	0,1356,	14643697,14647228,
1710	0	0	5384	0	0	0	0	+	Isoform_9891_21	1714	4	1714	chr11	135086622	6603773	6610867	13	49,135,166,96,97,84,86,110,128,122,100,131,406,	4,53,188,354,450,547,631,717,827,955,1077,1177,1308,	6603773,6604225,6608045,6608393,6608693,6608883,6609070,6609298,6609511,6609723,6609935,6610147,6610461,
2991	0	0	10494	0	0	0	0	-	Isoform_9983_21	2991	0	2991	chr11	135086622	61348806	61362291	7	1616,157,155,209,199,96,559,	0,1616,1773,1928,2137,2336,2432,	61348806,61350990,61352984,61353783,61356529,61357732,61361732,
2336	0	0	31635	5	5	0	0	-	Isoform_9995_6	2341	0	2341	chr11	135086622	1275650	1309621	6	1603,91,153,183,150,156,	0,1603,1694,1847,2030,2180,	1275650,1286001,1288623,1290226,1295644,1309465,
1500	0	0	6464	0	0	0	0	+	Isoform_10149_6	1500	0	1500	chr12	133275309	98593744	98601708	7	391,122,180,182,173,111,341,	0,391,513,693,875,1048,1159,	98593744,98595726,98597855,98598521,98599954,98601170,98601367,
742	0	0	726	0	0	0	0	-	Isoform_10224_7	742	0	742	chr12	133275309	45726025	45727493	2	154,588,	0,154,	45726025,45726905,
884	0	0	3033	0	0	0	0	-	Isoform_10358_6	884	0	884	chr12	133275309	57516592	57520509	4	588,156,48,92,	0,588,744,792,	57516592,57517268,57517705,57520417,
620	0	0	15528	0	0	0	0	-	Isoform_10460_18	622	2	622	chr12	133275309	9853204	9869352	4	204,104,164,148,	2,206,310,474,	9853204,9854380,9857473,9869204,
558	0	0	43910	0	0	0	0	+	Isoform_10492_13	558	0	558	chr12	133275309	62260406	62304874	4	97,128,131,202,	0,97,225,356,	62260406,62294178,62302789,62304672,
835	0	0	12075	0	0	0	0	-	Isoform_1051_157	836	0	835	chr12	133275309	56712431	56725341	8	121,123,129,147,78,86,72,79,	0,121,244,373,520,598,684,756,	56712431,56712785,56713061,56713536,56714361,56714601,56724451,56725262,
621	0	0	660	2	2	0	0	+	Isoform_10572_7	625	2	625	chr12	133275309	103946641	103947922	4	55,156,120,290,	2,57,213,333,	103946641,103946785,103947310,103947632,
965	0	0	1239	0	0	0	0	+	Isoform_10628_34	965	0	965	chr12	133275309	122980704	122982908	6	41,138,309,118,70,289,	0,41,179,488,606,676,	122980704,122981128,122981570,122981956,122982468,122982619,
894	0	0	2064	0	0	0	0	-	Isoform_10641_10	894	0	894	chr12	133275309	55725472	55728430	7	154,84,141,96,75,189,155,	0,154,238,379,475,550,739,	55725472,55725812,55726120,55726699,55726889,55727150,55728275,
733	0	0	28674	0	0	0	0	+	Isoform_10673_10	733	0	733	chr12	133275309	42326168	42355575	4	61,92,165,415,	0,61,153,318,	42326168,42335882,42351884,42355160,
2099	0	0	9992	0	0	0	0	+	Isoform_10763_18	2099	0	2099	chr12	133275309	51048328	51060419	9	150,152,116,83,187,102,153,97,1059,	0,150,302,418,501,688,790,943,1040,	51048328,51049033,51052091,51053777,51055834,51056143,51056349,51058031,51059360,
1100	0	0	3297	0	0	0	0	-	Isoform_10966_19	1103	3	1103	chr12	133275309	120196708	120201105	8	226,141,186,147,88,176,113,23,	3,229,370,556,703,791,967,1080,	120196708,120197321,120198553,120198853,120199117,120199309,120200718,120201082,
1050	0	0	17724	0	0	0	0	-	Isoform_11011_8	1057	7	1057	chr12	133275309	48938699	48957473	5	409,125,111,241,164,	7,416,541,652,893,	48938699,48939654,48939996,48940947,48957309,
1884	0	0	24826	0	0	1	1	+	Isoform_11062_17	1884	0	1884	chr12	133275309	54325133	54351844	9	48,69,82,92,56,78,52,39,1369,	0,48,117,199,291,347,425,477,516,	54325133,54340546,54342205,54343224,54345459,54347766,54347999,54349619,54350475,
1139	0	0	7504	0	0	0	0	-	Isoform_11156_6	1142	3	1142	chr12	133275309	56213220	56221863	3	850,185,104,	3,853,1038,	56213220,56216428,56221759,
1342	0	0	30607	0	0	0	0	+	Isoform_11275_13	1342	0	1342	chr12	133275309	4321215	4353164	6	88,38,122,78,111,905,	0,88,126,248,326,437,	4321215,4331279,4337038,4349818,4351266,4352259,
945	0	0	71778	0	0	0	0	-	Isoform_11321_5	947	2	947	chr12	133275309	76487046	76559769	2	572,373,	2,574,	76487046,76559396,
2396	0	0	7774	2	2	1	1	+	Isoform_11545_5	2400	0	2398	chr12	133275309	67648738	67658909	3	444,149,1804,	0,444,593,	67648738,67649796,67657105,
887	0	0	15738	1	1	0	0	-	Isoform_11571_6	891	3	891	chr12	133275309	1795113	1811738	10	265,116,118,21,53,53,76,63,45,77,	3,268,384,502,523,576,629,705,768,813,	1795113,1795664,1797417,1799674,1799999,1800385,1801042,1810277,1810542,1811661,
1060	0	0	6484	0	0	0	0	-	Isoform_11594_15	1060	0	1060	chr12	133275309	132754286	132761830	2	847,213,	0,847,	132754286,132761617,
903	0	0	3510	0	0	0	0	-	Isoform_11637_9	905	2	905	chr12	133275309	117186056	117190469	3	515,136,252,	2,517,653,	117186056,117189226,117190217,
1973	0	0	47625	0	0	0	0	+	Isoform_11774_11	1973	0	1973	chr12	133275309	68610934	68660532	8	109,83,69,57,141,144,117,1253,	0,109,192,261,318,459,603,720,	68610934,68648698,68650399,68651994,68654111,68656305,68657100,68659279,
896	0	0	15841	0	0	0	0	+	Isoform_11782_31	897	1	897	chr12	133275309	16347673	16364410	4	37,148,95,616,	1,38,186,281,	16347673,16354230,16357604,16363794,
400	0	0	2438	0	0	0	0	-	Isoform_11820_25	400	0	400	chr12	133275309	10127326	10130164	3	116,99,185,	0,116,215,	10127326,10127746,10129979,
879	0	0	3011	0	0	0	0	+	Isoform_11882_35	879	0	879	chr12	133275309	53295557	53299447	5	82,437,75,106,179,	0,82,519,594,700,	53295557,53295838,53297849,53298044,53299268,
767	0	0	2295	0	0	0	0	-	Isoform_11957_18	768	1	768	chr12	133275309	49186015	49189077	3	443,223,101,	1,444,667,	49186015,49186610,49188976,
486	0	0	54027	0	0	0	0	+	Isoform_11992_19	507	16	502	chr12	133275309	62260403	62314916	4	100,128,131,127,	16,116,244,375,	62260403,62294178,62302789,62314789,
1683	0	0	25717	0	0	0	0	-	Isoform_12041_7	1691	3	1686	chr12	133275309	56272927	56300327	11	327,210,102,130,200,189,132,66,108,51,168,	3,330,540,642,772,972,1161,1293,1359,1467,1518,	56272927,56273586,56274776,56275001,56275995,56282419,56282859,56283791,56285915,56286594,56300159,
1214	0	0	4468	0	0	0	0	-	Isoform_12071_13	1220	0	1214	chr12	133275309	57243464	57249146	10	446,138,52,86,50,67,98,73,98,106,	0,446,584,636,722,772,839,937,1010,1108,	57243464,57244087,57244314,57244536,57244915,57245144,57246803,57248125,57248705,57249040,
776	0	0	61769	0	0	1	1	-	Isoform_12166_15	776	0	776	chr12	133275309	89646806	89709352	3	214,429,134,	0,214,643,	89646806,89655678,89709218,
1598	0	0	25099	4	4	1	1	+	Isoform_12302_5	1602	0	1602	chr12	133275309	4273763	4300461	5	472,216,160,149,602,	0,472,688,848,997,	4273763,4276004,4278759,4288841,4299859,
1035	0	0	305	0	0	0	0	-	Isoform_12308_29	1035	0	1035	chr12	133275309	55841597	55842937	2	841,194,	0,841,	55841597,55842743,
1679	0	0	20514	0	0	0	0	+	Isoform_12432_5	1687	8	1687	chr12	133275309	93377928	93400121	5	493,111,45,85,945,	8,501,612,657,742,	93377928,93394608,93395488,93398770,93399176,
957	0	0	12291	0	0	0	0	-	Isoform_12508_11	957	0	957	chr12	133275309	121780407	121793655	4	599,110,88,160,	0,599,709,797,	121780407,121781082,121793151,121793495,
816	0	0	4568	0	0	0	0	+	Isoform_12675_9	819	0	816	chr12	133275309	56152595	56157979	8	36,220,28,144,174,78,38,98,	0,36,256,284,428,602,680,718,	56152595,56153872,56154812,56155054,56155418,56157467,56157697,56157881,
927	0	0	108125	1	1	0	0	+	Isoform_13067_8	928	0	928	chr12	133275309	12357087	12466139	4	31,144,158,594,	0,31,175,333,	12357087,12361205,12435627,12465545,
1766	0	0	25941	3	18	1	1	+	Isoform_13081_8	1791	0	1784	chr12	133275309	53452104	53479812	14	272,144,24,33,117,132,129,75,93,42,73,56,170,407,	0,272,416,440,473,590,722,851,926,1019,1061,1134,1190,1360,	53452104,53454725,53455346,53455460,53455884,53459271,53461014,53462492,53464759,53465931,53467220,53468776,53471637,53479405,
456	0	0	3448	0	0	0	0	+	Isoform_1312_232	456	0	456	chr12	133275309	53295543	53299447	4	96,75,106,179,	0,96,171,277,	53295543,53297849,53298044,53299268,
2509	0	0	256	0	0	0	0	-	Isoform_13153_7	2511	2	2511	chr12	133275309	121790890	121793655	2	2349,160,	2,2351,	121790890,121793495,
869	0	0	1333	0	0	0	0	+	Isoform_13203_7	869	0	869	chr12	133275309	122980706	122982908	5	39,138,285,118,289,	0,39,177,462,580,	122980706,122981128,122981594,122981956,122982619,
1147	0	0	12804	0	0	0	0	+	Isoform_13231_10	1156	7	1154	chr12	133275309	57782786	57796737	6	72,174,129,123,88,561,	7,79,253,382,505,593,	57782786,57783109,57786162,57787039,57792985,57796176,
1531	0	0	3591	1	1	1	1	-	Isoform_1346_48	1533	0	1532	chr12	133275309	6748002	6753125	9	545,213,160,129,54,36,130,78,187,	0,545,758,918,1047,1101,1137,1267,1345,	6748002,6748769,6749847,6750176,6750712,6751640,6751924,6752284,6752938,
1178	0	0	172	0	0	4	4	-	Isoform_13475_5	1178	0	1178	chr12	133275309	70242305	70243659	2	588,594,	0,588,	70242305,70243065,
495	0	0	3391	0	0	0	0	+	Isoform_13490_9	498	0	495	chr12	133275309	53295560	53299446	5	79,57,75,106,178,	0,79,136,211,317,	53295560,53296218,53297849,53298044,53299268,
928	0	0	4280	0	0	0	0	-	Isoform_13511_9	928	0	928	chr12	133275309	7930976	7936184	4	509,161,93,165,	0,509,670,763,	7930976,7932986,7933809,7936019,
1443	0	0	11019	0	0	0	0	-	Isoform_13602_5	1443	0	1443	chr12	133275309	10117702	10130164	5	888,119,152,99,185,	0,888,1007,1159,1258,	10117702,10123244,10125296,10127746,10129979,
1326	0	0	1108	0	0	0	0	+	Isoform_13607_7	1326	0	1326	chr12	133275309	131910958	131913392	2	1131,195,	0,1131,	131910958,131913197,
1362	0	0	76942	2	2	0	0	-	Isoform_13645_8	1367	3	1367	chr12	133275309	89630527	89708831	6	118,126,255,198,429,236,	3,121,247,502,700,1129,	89630527,89634777,89634996,89642157,89655678,89708595,
1848	0	0	815	0	0	2	2	+	Isoform_13695_5	1848	0	1848	chr12	133275309	121779402	121782067	2	74,1776,	0,74,	121779402,121780291,
789	0	0	29463	1	1	0	0	+	Isoform_13745_5	790	0	790	chr12	133275309	12612026	12642278	4	161,198,145,285,	0,161,359,504,	12612026,12635776,12637569,12641993,
2260	0	0	45986	0	0	1	1	-	Isoform_13774_6	2260	0	2260	chr12	133275309	109948062	109996309	15	784,150,143,112,98,73,52,46,95,131,87,106,113,134,137,	0,784,934,1077,1189,1287,1360,1412,1458,1553,1684,1771,1877,1990,2124,	109948062,109951166,109953091,109959846,109961277,109961612,109965525,109967457,109980951,109983372,109983607,109988962,109989689,109991626,109996172,
627	0	0	175	0	0	0	0	-	Isoform_13819_6	636	0	627	chr12	133275309	6570169	6570971	2	524,103,	0,524,	6570169,6570868,
659	0	0	2558	0	0	0	0	+	Isoform_1384_816	660	0	659	chr12	133275309	56158360	56161577	6	44,28,144,174,78,191,	0,44,72,216,390,468,	56158360,56158683,56159586,56159974,56160242,56161386,
1944	0	0	10142	2	2	1	1	+	Isoform_13876_5	1946	0	1946	chr12	133275309	51048328	51060415	8	150,152,49,187,102,153,97,1055,	0,150,302,351,538,640,793,890,	51048328,51049033,51053811,51055834,51056143,51056349,51058031,51059360,
919	0	0	5500	0	0	0	0	-	Isoform_13880_16	926	1	920	chr12	133275309	8534485	8540904	6	324,116,152,90,93,144,	1,325,441,593,683,776,	8534485,8536089,8537114,8539216,8539854,8540760,
1033	0	0	1172	0	0	0	0	+	Isoform_13938_9	1038	2	1035	chr12	133275309	122980702	122982907	6	110,138,309,118,70,288,	2,112,250,559,677,747,	122980702,122981128,122981570,122981956,122982468,122982619,
1236	0	0	72056	1	1	0	0	-	Isoform_14006_6	1237	0	1237	chr12	133275309	108658224	108731516	5	695,130,123,200,88,	0,695,825,948,1148,	108658224,108662028,108678271,108701123,108731428,
970	0	0	413	0	0	0	0	-	Isoform_14037_7	970	0	970	chr12	133275309	128822565	128823948	2	923,47,	0,923,	128822565,128823901,
2687	0	0	14316	4	4	4	4	-	Isoform_14082_5	2691	0	2691	chr12	133275309	14786478	14803485	12	1020,183,294,102,192,200,134,197,94,32,109,134,	0,1020,1203,1497,1599,1791,1991,2125,2322,2416,2448,2557,	14786478,14788950,14790455,14791168,14793730,14794536,14794970,14796806,14799634,14800751,14801319,14803351,
1107	0	0	13424	1	1	0	0	-	Isoform_14120_7	1108	0	1108	chr12	133275309	121779155	121793686	4	507,321,88,191,	0,507,828,916,	121779155,121780871,121793151,121793495,
712	0	0	107760	1	2	0	0	-	Isoform_1415_10	714	0	714	chr12	133275309	26724722	26833194	4	20,116,71,505,	0,20,136,207,	26724722,26725649,26790156,26832689,
693	0	0	15453	0	0	0	0	-	Isoform_1416_37	694	1	694	chr12	133275309	9853206	9869352	5	202,104,164,75,148,	1,203,307,471,546,	9853206,9854380,9857473,9862498,9869204,
1112	0	0	1397	1	1	0	0	+	Isoform_14172_7	1113	0	1113	chr12	133275309	57694125	57696634	4	198,177,64,673,	0,198,375,439,	57694125,57694749,57695779,57695961,
523	0	0	820	1	1	0	0	-	Isoform_14275_7	526	2	526	chr12	133275309	8395439	8396782	2	163,360,	2,165,	8395439,8396422,
1037	0	0	10602	0	0	0	0	+	Isoform_14344_5	1061	22	1059	chr12	133275309	31959460	31971099	3	31,95,911,	22,53,148,	31959460,31960776,31970188,
2674	0	0	24744	0	0	0	0	+	Isoform_14357_17	2674	0	2674	chr12	133275309	57694138	57721556	15	185,177,64,77,99,211,102,101,52,89,276,190,165,113,773,	0,185,362,426,503,602,813,915,1016,1068,1157,1433,1623,1788,1901,	57694138,57694749,57695779,57695961,57696274,57715759,57716091,57716411,57716692,57717869,57718145,57718992,57720098,57720405,57720783,
1931	0	0	22304	0	0	0	0	-	Isoform_14374_43	1931	0	1931	chr12	133275309	10699088	10723323	10	566,100,175,98,207,123,90,34,64,474,	0,566,666,841,939,1146,1269,1359,1393,1457,	10699088,10701253,10701959,10704050,10709907,10713210,10715693,10718087,10719079,10722849,
1986	0	0	22304	1	1	0	0	-	Isoform_14375_13	1988	0	1987	chr12	133275309	10699088	10723378	10	566,100,175,98,207,123,90,34,64,529,	0,566,666,841,939,1146,1269,1359,1393,1457,	10699088,10701253,10701959,10704050,10709907,10713210,10715693,10718087,10719079,10722849,
611	0	0	15534	0	0	0	0	-	Isoform_14439_9	613	2	613	chr12	133275309	9853207	9869352	5	201,104,83,75,148,	2,203,307,390,465,	9853207,9854380,9857473,9862498,9869204,
628	0	0	1703	1	10	0	0	-	Isoform_14505_6	638	0	638	chr12	133275309	120579044	120581375	4	368,84,143,33,	0,368,452,595,	120579044,120579513,120581114,120581342,
770	0	0	741	0	0	0	0	-	Isoform_14533_6	788	18	788	chr12	133275309	56314514	56316025	3	452,113,205,	18,470,583,	56314514,56315129,56315820,
819	0	0	4695	0	0	1	1	-	Isoform_1470_18	819	0	819	chr12	133275309	56310442	56315957	6	153,97,204,116,113,137,	0,153,250,454,570,683,	56310442,56310957,56311210,56314850,56315129,56315820,
1152	0	0	3248	0	0	0	0	-	Isoform_1471_97	1152	0	1152	chr12	133275309	120196705	120201105	8	229,141,186,147,88,176,162,23,	0,229,370,556,703,791,967,1129,	120196705,120197321,120198553,120198853,120199117,120199309,120200729,120201082,
1025	0	0	26783	1	1	0	0	+	Isoform_1473_33	1026	0	1026	chr12	133275309	121888831	121916639	6	163,103,212,102,89,356,	0,163,266,478,580,669,	121888831,121894738,121899633,121903005,121915855,121916283,
874	0	0	61146	0	0	0	0	-	Isoform_14753_6	876	2	876	chr12	133275309	89646809	89708829	3	211,429,234,	2,213,642,	89646809,89655678,89708595,
1080	0	0	1121	0	0	0	0	+	Isoform_14799_11	1083	0	1080	chr12	133275309	122980706	122982907	6	181,138,285,118,70,288,	0,181,319,604,722,792,	122980706,122981128,122981594,122981956,122982468,122982619,
1761	0	0	22511	0	0	1	1	-	Isoform_14802_11	1776	2	1763	chr12	133275309	10699090	10723363	9	564,100,175,98,123,90,34,64,514,	2,566,666,841,939,1062,1152,1186,1250,	10699090,10701253,10701959,10704050,10713210,10715693,10718087,10719079,10722849,
1482	0	0	4364	1	12	1	1	+	Isoform_148_49	1494	0	1494	chr12	133275309	69348385	69354232	4	159,165,79,1080,	0,159,324,403,	69348385,69350107,69352219,69353152,
1247	0	0	470	1	1	0	0	+	Isoform_14903_5	1253	2	1250	chr12	133275309	6384185	6385902	3	269,97,881,	2,271,368,	6384185,6384587,6385021,
1343	0	0	1854	4	4	3	3	-	Isoform_14955_5	1379	3	1350	chr12	133275309	57095837	57099037	6	924,129,66,93,111,23,	3,927,1056,1122,1215,1326,	57095837,57096849,57097067,57098504,57098791,57099014,
795	0	0	5268	0	0	0	0	-	Isoform_15260_8	796	0	795	chr12	133275309	9993074	9999137	6	213,107,155,120,99,101,	0,213,320,475,595,694,	9993074,9995139,9996845,9997159,9998281,9999036,
1554	0	0	29863	1	1	0	0	+	Isoform_15551_24	1556	1	1556	chr12	133275309	101697653	101729070	9	481,148,142,85,132,159,126,111,170,	1,482,630,772,857,989,1148,1274,1385,	101697653,101714089,101714503,101716727,101720122,101723167,101723721,101726293,101728900,
2941	0	0	34771	2	2	1	1	-	Isoform_15620_5	2945	2	2945	chr12	133275309	121429613	121467326	13	550,128,219,162,164,680,39,114,261,87,144,225,169,	2,552,680,899,1061,1225,1905,1944,2058,2319,2406,2550,2775,	121429613,121430341,121439856,121440815,121441069,121442156,121442991,121443679,121444011,121444449,121445274,121453119,121467157,
1753	0	0	22218	1	1	0	0	+	Isoform_15643_7	1757	0	1754	chr12	133275309	121210131	121234102	12	167,148,72,73,97,81,142,137,94,66,96,580,	0,167,315,387,460,557,638,780,917,1011,1077,1173,	121210131,121217133,121221912,121222093,121222946,121228532,121228724,121228962,121232413,121232610,121232996,121233522,
1896	0	0	14618	2	2	0	0	-	Isoform_15671_8	1900	1	1899	chr12	133275309	45974101	45990615	2	1633,263,	1,1634,	45974101,45990352,
850	0	0	4664	1	1	0	0	-	Isoform_15679_12	851	0	851	chr12	133275309	10717806	10723320	3	315,64,471,	0,315,379,	10717806,10719079,10722849,
2224	0	0	30840	4	4	2	3	-	Isoform_15714_5	2229	1	2229	chr12	133275309	110550248	110583315	2	1720,507,	1,1721,	110550248,110582808,
1912	0	0	4573	3	4	0	0	-	Isoform_15776_10	1943	27	1943	chr12	133275309	55820984	55827469	6	1203,103,161,120,107,218,	27,1230,1333,1494,1614,1721,	55820984,55822372,55822571,55823069,55823401,55827251,
877	0	0	14569	0	0	0	0	-	Isoform_1598_717	880	0	877	chr12	133275309	110434900	110450346	7	317,95,127,69,77,100,92,	0,317,412,539,608,685,785,	110434900,110436109,110436556,110437083,110440311,110445451,110450254,
2030	0	0	1287	1	1	1	1	-	Isoform_15998_9	2031	0	2031	chr12	133275309	56598379	56601697	10	404,144,230,147,133,290,152,156,223,152,	0,404,548,778,925,1058,1348,1500,1656,1879,	56598379,56598867,56599128,56599701,56599963,56600200,56600680,56600942,56601179,56601545,
1842	0	0	3716	2	2	0	0	-	Isoform_16000_6	1871	27	1871	chr12	133275309	57472265	57477823	15	423,135,54,78,99,108,133,99,96,91,62,93,114,218,39,	27,450,585,639,717,816,924,1057,1156,1252,1343,1405,1498,1612,1830,	57472265,57474041,57474422,57474625,57474874,57475290,57475482,57475832,57476070,57476363,57476589,57476870,57477155,57477458,57477784,
992	0	0	12742	0	0	0	0	+	Isoform_1622_114	994	2	994	chr12	133275309	122969174	122982908	7	9,50,171,285,118,70,289,	2,11,61,232,517,635,705,	122969174,122980695,122981128,122981594,122981956,122982468,122982619,
2352	0	0	880	2	2	1	1	-	Isoform_16270_5	2354	0	2354	chr12	133275309	57177965	57181198	4	798,228,175,1152,	0,798,1026,1201,	57177965,57179328,57179781,57180046,
1194	0	0	6820	0	0	1	1	+	Isoform_16617_5	1199	0	1194	chr12	133275309	98593691	98601706	7	49,161,180,182,173,111,339,	0,49,210,390,572,745,856,	98593691,98593974,98597855,98598521,98599954,98601170,98601367,
736	0	0	981	0	0	0	0	+	Isoform_16655_5	736	0	736	chr12	133275309	112013468	112015185	2	141,595,	0,141,	112013468,112014590,
1569	0	0	17108	1	1	0	0	-	Isoform_16673_5	1571	1	1571	chr12	133275309	121020295	121038972	5	763,148,176,283,199,	1,764,912,1088,1371,	121020295,121023989,121031441,121033460,121038773,
2242	0	0	2000	2	2	0	0	+	Isoform_16675_7	2246	0	2244	chr12	133275309	52055262	52059504	5	897,152,197,179,817,	0,897,1049,1246,1425,	52055262,52056493,52057062,52057351,52058687,
1806	0	0	11424	5	5	0	0	-	Isoform_16709_6	1814	3	1814	chr12	133275309	6328774	6342004	9	848,29,114,74,79,150,129,154,229,	3,851,880,994,1068,1147,1297,1426,1580,	6328774,6330266,6330597,6330852,6333068,6333366,6333736,6334090,6341775,
1891	0	0	949	3	3	2	3	+	Isoform_16732_5	1894	0	1894	chr12	133275309	49642262	49645105	2	1620,274,	0,1620,	49642262,49644831,
1174	0	0	197	2	2	0	0	-	Isoform_16757_5	1178	2	1178	chr12	133275309	52948515	52949886	2	1002,172,	2,1004,	52948515,52949714,
698	0	0	5790	0	0	0	0	+	Isoform_1902_28	702	4	702	chr12	133275309	108562605	108569093	5	131,114,111,79,263,	4,135,249,360,439,	108562605,108564278,108565320,108567189,108568830,
631	0	0	0	1	2	1	24	+	Isoform_19601_6	633	0	633	chr12	133275309	94592007	94592662	2	572,59,	0,572,	94592007,94592603,
1136	0	0	8401	0	0	0	0	+	Isoform_2005_265	1138	2	1138	chr12	133275309	112013447	112022984	3	162,139,835,	2,164,303,	112013447,112019755,112022149,
524	0	0	3313	0	0	0	0	+	Isoform_2122_8	524	0	524	chr12	133275309	53295610	53299447	6	29,103,32,75,106,179,	0,29,132,164,239,345,	53295610,53295838,53296243,53297849,53298044,53299268,
558	0	0	1420	0	0	0	0	+	Isoform_2430_19	558	0	558	chr12	133275309	6944024	6946002	3	149,177,232,	0,149,326,	6944024,6944475,6945770,
1183	0	0	19894	0	0	0	0	-	Isoform_2443_45	1184	1	1184	chr12	133275309	123415388	123436465	4	533,114,152,384,	1,534,648,800,	123415388,123423043,123430507,123436081,
1360	0	0	19894	0	0	0	0	-	Isoform_2444_10	1360	0	1360	chr12	133275309	123415386	123436640	4	535,114,152,559,	0,535,649,801,	123415386,123423043,123430507,123436081,
1352	0	0	2719	0	0	1	1	-	Isoform_2616_14	1353	1	1353	chr12	133275309	57748226	57752298	8	391,136,51,110,168,136,237,124,	1,392,528,579,689,857,993,1230,	57748226,57749181,57749453,57750655,57750922,57751206,57751499,57752174,
903	0	0	2566	1	1	0	0	-	Isoform_2640_499	921	2	906	chr12	133275309	112405189	112408658	6	187,185,49,144,99,239,	2,189,374,423,567,666,	112405189,112405852,112406293,112406746,112408239,112408419,
2831	0	0	20541	3	3	1	1	+	Isoform_2672_6	2835	0	2834	chr12	133275309	49741559	49764932	10	52,86,109,121,49,98,80,101,76,2060,	0,52,138,247,368,417,515,595,696,772,	49741559,49752463,49752972,49755634,49758226,49758382,49758682,49759220,49761703,49762872,
419	0	0	774	0	0	0	0	+	Isoform_26974_1885	419	0	419	chr12	133275309	56116634	56117827	4	25,25,23,346,	0,25,50,73,	56116634,56116774,56117188,56117481,
1843	0	0	62263	0	0	0	0	-	Isoform_2821_26	1846	3	1846	chr12	133275309	14503663	14567769	11	291,107,186,141,201,145,141,139,84,220,188,	3,294,401,587,728,929,1074,1215,1354,1438,1658,	14503663,14506161,14506932,14511259,14511510,14535658,14536569,14540763,14542207,14553192,14567581,
1710	0	0	2777	1	1	2	2	+	Isoform_2839_8	1717	3	1714	chr12	133275309	54280753	54285242	10	69,117,147,211,93,90,75,156,60,694,	3,72,189,336,547,640,730,805,961,1021,	54280753,54281385,54281794,54282089,54282393,54282572,54282799,54283811,54284257,54284548,
1940	0	0	3068	1	1	5	6	+	Isoform_2891_7	1942	0	1941	chr12	133275309	57229712	57234726	12	99,198,80,201,82,123,138,166,100,156,108,493,	0,99,297,377,578,660,783,921,1087,1187,1343,1451,	57229712,57230802,57231480,57231712,57232210,57232452,57232705,57233179,57233562,57233748,57234002,57234233,
1142	0	0	18397	0	0	0	0	-	Isoform_3023_38	1143	1	1143	chr12	133275309	14942030	14961569	6	691,64,77,84,193,33,	1,692,756,833,917,1110,	14942030,14944775,14947872,14949801,14950531,14961536,
534	0	0	659	0	0	0	0	+	Isoform_3260_176	534	0	534	chr12	133275309	56116634	56117827	3	165,23,346,	0,165,188,	56116634,56117188,56117481,
1090	0	0	3308	0	0	0	0	-	Isoform_3305_121	1091	1	1091	chr12	133275309	120196707	120201105	8	227,141,186,147,88,176,102,23,	1,228,369,555,702,790,966,1068,	120196707,120197321,120198553,120198853,120199117,120199309,120200729,120201082,
2190	0	0	812	0	0	0	0	-	Isoform_3337_364	2190	0	2190	chr12	133275309	124911646	124914648	2	2128,62,	0,2128,	124911646,124914586,
1989	0	0	31904	0	0	0	0	+	Isoform_3343_25	1990	0	1989	chr12	133275309	53006457	53040350	15	39,138,209,117,55,135,138,174,229,98,214,56,106,73,208,	0,39,177,386,503,558,693,831,1005,1234,1332,1546,1602,1708,1781,	53006457,53016472,53018797,53019909,53021805,53022492,53027781,53028014,53033805,53034611,53037408,53038355,53039237,53039629,53040142,
1692	0	0	15169	1	2	0	0	-	Isoform_3391_77	1701	1	1695	chr12	133275309	57530310	57547171	14	465,92,103,72,78,39,66,145,161,99,62,97,69,144,	1,466,558,661,733,811,850,916,1061,1222,1321,1383,1480,1549,	57530310,57532014,57532212,57532571,57532732,57532983,57533237,57533952,57534291,57535055,57535483,57535748,57546027,57547027,
1931	0	0	15169	0	0	1	1	-	Isoform_3393_5	1931	0	1931	chr12	133275309	57530067	57547168	14	708,92,103,72,78,39,66,145,161,99,62,97,69,141,	0,708,800,903,975,1053,1092,1158,1303,1464,1563,1625,1722,1791,	57530067,57532014,57532212,57532571,57532732,57532983,57533237,57533952,57534291,57535055,57535483,57535748,57546027,57547027,
626	0	0	10403	1	19	0	0	+	Isoform_3425_33	645	0	645	chr12	133275309	53468781	53479810	3	51,170,405,	0,51,221,	53468781,53471637,53479405,
623	0	0	10282	0	0	0	0	-	Isoform_345_577	623	0	623	chr12	133275309	53665175	53676080	5	253,194,78,70,28,	0,253,447,525,595,	53665175,53669147,53669870,53672575,53676052,
560	0	0	3096	0	0	0	0	+	Isoform_3471_204	562	0	560	chr12	133275309	55716046	55719702	4	150,73,133,204,	0,150,223,356,	55716046,55716932,55719090,55719498,
2427	0	0	13500	1	1	2	2	-	Isoform_3559_33	2428	0	2428	chr12	133275309	121777757	121793686	5	1905,135,110,88,191,	0,1905,2040,2150,2238,	121777757,121780871,121781082,121793151,121793495,
1647	0	0	23038	0	0	0	0	-	Isoform_3589_30	1649	2	1649	chr12	133275309	56663597	56688282	8	901,25,63,90,99,70,114,285,	2,903,928,991,1081,1180,1250,1364,	56663597,56664775,56666203,56670274,56671748,56672739,56672951,56687997,
1550	0	0	23038	0	0	0	0	-	Isoform_3590_35	1554	4	1554	chr12	133275309	56663599	56688187	8	899,25,63,90,99,70,114,190,	4,903,928,991,1081,1180,1250,1364,	56663599,56664775,56666203,56670274,56671748,56672739,56672951,56687997,
1610	0	0	2614	0	0	0	0	-	Isoform_3595_42	1610	0	1610	chr12	133275309	49184800	49189024	4	1190,149,223,48,	0,1190,1339,1562,	49184800,49186309,49186610,49188976,
993	0	0	1157	0	0	0	0	+	Isoform_3615_7	995	0	993	chr12	133275309	52057352	52059502	2	178,815,	0,178,	52057352,52058687,
1667	0	0	6740	0	0	0	0	-	Isoform_3775_28	1667	0	1667	chr12	133275309	9752492	9760899	5	1097,104,200,123,143,	0,1097,1201,1401,1524,	9752492,9754586,9755061,9756296,9760756,
1358	0	0	11169	2	2	1	1	-	Isoform_3881_5	1361	1	1361	chr12	133275309	6650589	6663117	8	645,62,148,109,103,167,72,53,	1,646,708,856,965,1068,1235,1307,	6650589,6651323,6652270,6652661,6652947,6653229,6656726,6663064,
434	0	0	6737	0	0	0	0	+	Isoform_3933_80	437	0	434	chr12	133275309	95858965	95866136	4	111,126,65,132,	0,111,237,302,	95858965,95861167,95865323,95866004,
1087	0	0	3800	0	0	0	0	+	Isoform_3959_82	1091	2	1089	chr12	133275309	53441748	53446635	4	44,39,383,621,	2,46,85,468,	53441748,53442694,53443390,53446014,
1437	0	0	35644	0	0	0	0	-	Isoform_4076_24	1437	0	1437	chr12	133275309	76047602	76084683	16	116,44,51,30,123,20,146,140,72,129,81,142,103,86,37,117,	0,116,160,211,241,364,384,530,670,742,871,952,1094,1197,1283,1320,	76047602,76048420,76049199,76049755,76050530,76053090,76053204,76053769,76055018,76056032,76059797,76060137,76067370,76068908,76074202,76084566,
1778	0	0	940	0	0	0	0	-	Isoform_4084_314	1780	2	1780	chr12	133275309	92143127	92145845	2	1320,458,	2,1322,	92143127,92145387,
2097	0	0	11487	0	0	0	0	+	Isoform_4114_90	2097	0	2097	chr12	133275309	123584551	123598135	4	265,193,108,1531,	0,265,458,566,	123584551,123586746,123590341,123596604,
2275	0	0	13158	4	4	3	3	-	Isoform_4300_6	2280	1	2280	chr12	133275309	54369139	54384575	7	1347,96,170,243,163,111,148,	1,1348,1444,1614,1857,2020,2131,	54369139,54370625,54370926,54371472,54373972,54375843,54384427,
1304	0	0	2067	0	0	0	0	+	Isoform_4404_19	1307	0	1304	chr12	133275309	6867535	6870906	7	146,124,85,133,86,88,642,	0,146,270,355,488,574,662,	6867535,6868863,6869098,6869257,6869687,6870048,6870264,
543	0	0	3350	0	0	0	0	+	Isoform_4436_19	550	7	550	chr12	133275309	53295554	53299447	5	85,98,75,106,179,	7,92,190,265,371,	53295554,53296453,53297849,53298044,53299268,
705	0	0	4749	1	1	0	0	-	Isoform_4595_22	707	1	707	chr12	133275309	108852126	108857580	2	552,153,	1,553,	108852126,108857427,
2603	0	0	11841	1	3	0	0	+	Isoform_4637_50	2606	0	2606	chr12	133275309	111405924	111420368	2	353,2250,	0,353,	111405924,111418118,
1232	0	0	5107	1	1	0	0	+	Isoform_4840_80	1233	0	1233	chr12	133275309	54280748	54287087	11	74,117,147,211,93,93,75,156,60,71,135,	0,74,191,338,549,642,735,810,966,1026,1097,	54280748,54281385,54281794,54282089,54282393,54282572,54282799,54283811,54284257,54286661,54286952,
1268	0	0	36848	0	0	0	0	+	Isoform_4946_25	1270	2	1270	chr12	133275309	4649116	4687232	11	59,171,98,92,142,103,68,77,96,67,295,	2,61,232,330,422,564,667,735,812,908,975,	4649116,4654291,4654824,4657747,4659035,4662532,4668456,4669740,4682204,4685258,4686937,
640	0	0	1354	0	0	0	0	-	Isoform_5091_12	647	0	640	chr12	133275309	56638177	56640171	3	246,202,192,	0,246,448,	56638177,56639105,56639979,
1607	0	0	417	0	0	1	3	-	Isoform_5124_30	1608	1	1608	chr12	133275309	76029566	76031593	2	526,1084,	1,527,	76029566,76030509,
685	0	0	3619	0	0	0	0	-	Isoform_5145_8	685	0	685	chr12	133275309	56638177	56642481	4	246,202,213,24,	0,246,448,661,	56638177,56639105,56639979,56642457,
1091	0	0	6925	1	2	0	0	-	Isoform_5156_88	1093	0	1093	chr12	133275309	120461672	120469688	4	490,173,161,267,	0,490,663,824,	120461672,120463949,120465626,120469421,
692	0	0	1592	0	0	0	0	-	Isoform_5183_345	702	0	692	chr12	133275309	120196705	120198989	4	229,141,186,136,	0,229,370,556,	120196705,120197321,120198553,120198853,
2395	0	0	27190	1	2	4	4	-	Isoform_5221_7	2401	4	2401	chr12	133275309	109850950	109880539	5	1787,151,134,59,268,	4,1791,1942,2076,2135,	109850950,109855618,109857525,109858682,109880271,
2313	0	0	27190	3	5	1	1	-	Isoform_5222_29	2329	2	2320	chr12	133275309	109850945	109880449	5	1792,151,134,59,178,	2,1794,1945,2079,2138,	109850945,109855618,109857525,109858682,109880271,
728	0	0	1709	0	0	0	0	-	Isoform_524_185	729	1	729	chr12	133275309	120196708	120199145	5	226,141,186,147,28,	1,227,368,554,701,	120196708,120197321,120198553,120198853,120199117,
1879	0	0	2618	1	1	0	0	+	Isoform_5371_16	1880	0	1880	chr12	133275309	54280748	54285245	11	74,117,147,211,93,93,75,156,156,60,697,	0,74,191,338,549,642,735,810,966,1122,1182,	54280748,54281385,54281794,54282089,54282393,54282572,54282799,54283078,54283811,54284257,54284548,
864	0	0	2664	1	1	1	1	-	Isoform_5491_5	865	0	865	chr12	133275309	55725478	55729007	8	148,84,141,96,75,189,77,55,	0,148,232,373,469,544,733,810,	55725478,55725812,55726120,55726699,55726889,55727150,55728275,55728952,
629	0	0	479	0	0	0	0	-	Isoform_5517_16	631	2	631	chr12	133275309	6492152	6493260	3	315,111,203,	2,317,428,	6492152,6492861,6493057,
999	0	0	8540	0	0	0	0	+	Isoform_5538_68	999	0	999	chr12	133275309	112013445	112022984	2	164,835,	0,164,	112013445,112022149,
1127	0	0	6281	1	1	0	0	+	Isoform_5637_10	1128	0	1128	chr12	133275309	53299763	53307171	7	190,113,160,153,123,182,206,	0,190,303,463,616,739,921,	53299763,53300149,53303033,53305907,53306197,53306679,53306965,
1350	0	0	77565	0	0	0	0	-	Isoform_5707_7	1350	0	1350	chr12	133275309	89630524	89709439	6	121,126,255,198,429,221,	0,121,247,502,700,1129,	89630524,89634777,89634996,89642157,89655678,89709218,
1856	0	0	19218	2	2	0	0	+	Isoform_5717_48	1861	3	1861	chr12	133275309	15882396	15903470	10	423,136,82,73,97,138,137,150,66,554,	3,426,562,644,717,814,952,1089,1239,1305,	15882396,15883540,15889927,15890596,15894046,15895358,15897881,15899903,15900946,15902916,
770	0	0	48270	0	0	0	0	-	Isoform_5771_5	772	2	772	chr12	133275309	102012942	102061982	7	250,65,111,108,66,99,71,	2,252,317,428,536,602,701,	102012942,102025973,102039867,102044104,102046053,102061247,102061911,
1301	0	0	39517	0	0	0	0	+	Isoform_5851_9	1307	3	1304	chr12	133275309	105330697	105371515	6	240,25,36,80,38,882,	3,243,268,304,384,422,	105330697,105348601,105365806,105366616,105367471,105370633,
900	0	0	39517	0	0	0	0	+	Isoform_5852_12	905	5	905	chr12	133275309	105330836	105371253	6	101,25,36,80,38,620,	5,106,131,167,247,285,	105330836,105348601,105365806,105366616,105367471,105370633,
1063	0	0	39517	0	0	0	0	+	Isoform_5853_6	1063	0	1063	chr12	133275309	105330673	105371253	6	264,25,36,80,38,620,	0,264,289,325,405,443,	105330673,105348601,105365806,105366616,105367471,105370633,
2803	0	0	13123	0	0	0	0	-	Isoform_5919_8	2803	0	2803	chr12	133275309	53191322	53207248	16	314,161,209,220,224,194,147,90,96,159,242,171,202,204,123,47,	0,314,475,684,904,1128,1322,1469,1559,1655,1814,2056,2227,2429,2633,2756,	53191322,53191858,53192329,53192690,53193139,53193707,53194197,53195373,53195625,53196040,53196578,53197492,53197749,53200242,53201071,53207201,
1139	0	0	12201	0	0	1	1	-	Isoform_6021_8	1139	0	1139	chr12	133275309	42312767	42326108	8	431,76,113,108,112,29,86,185,	0,431,507,620,728,840,869,955,	42312767,42313689,42313873,42317339,42317786,42322417,42324018,42325923,
948	0	0	1263	0	0	0	0	+	Isoform_6267_192	949	0	948	chr12	133275309	122980698	122982909	6	47,138,285,118,70,290,	0,47,185,470,588,658,	122980698,122981128,122981594,122981956,122982468,122982619,
1300	0	0	21198	0	0	0	0	-	Isoform_6508_78	1302	2	1302	chr12	133275309	21635342	21657840	8	367,124,118,174,174,118,135,90,	2,369,493,611,785,959,1077,1212,	21635342,21637070,21638352,21641951,21643934,21646898,21654542,21657750,
510	0	0	7734	0	0	0	0	+	Isoform_6702_33	511	0	510	chr12	133275309	50112207	50120451	2	94,416,	0,94,	50112207,50120035,
1655	0	0	3487	0	0	0	0	+	Isoform_6876_5	1658	0	1655	chr12	133275309	53501285	53506427	9	176,170,186,79,73,204,128,202,437,	0,176,346,532,611,684,888,1016,1218,	53501285,53502014,53503026,53503729,53504396,53504611,53505134,53505648,53505990,
762	0	0	78	1	1	0	0	-	Isoform_7146_6	767	3	766	chr12	133275309	49027470	49028310	2	460,302,	3,463,	49027470,49028008,
858	0	0	12049	0	0	0	0	-	Isoform_7171_11	858	0	858	chr12	133275309	56712426	56725333	8	126,123,129,147,78,86,98,71,	0,126,249,378,525,603,689,787,	56712426,56712785,56713061,56713536,56714361,56714601,56724451,56725262,
578	0	0	3326	0	0	0	0	+	Isoform_7245_21	578	0	578	chr12	133275309	53295543	53299447	5	96,122,75,106,179,	0,96,218,293,399,	53295543,53296429,53297849,53298044,53299268,
1394	0	0	6085	0	0	0	0	+	Isoform_7258_31	1402	5	1399	chr12	133275309	52070006	52077485	4	236,130,328,700,	5,241,371,699,	52070006,52070353,52073574,52076785,
1637	0	0	6362	0	0	0	0	+	Isoform_7338_9	1637	0	1637	chr12	133275309	132144466	132152465	15	139,121,107,108,150,100,35,51,112,61,111,161,83,114,184,	0,139,260,367,475,625,725,760,811,923,984,1095,1256,1339,1453,	132144466,132144853,132145558,132147280,132147632,132147879,132148071,132148608,132148783,132150980,132151257,132151483,132151737,132152083,132152281,
1352	0	0	16914	1	1	0	0	-	Isoform_7446_6	1354	1	1354	chr12	133275309	122207768	122226034	6	809,97,111,132,133,70,	1,810,907,1018,1150,1283,	122207768,122216487,122216758,122218265,122224511,122225964,
390	0	0	1409	0	0	0	0	-	Isoform_7471_6	400	10	400	chr12	133275309	82356959	82358758	2	310,80,	10,320,	82356959,82358678,
1025	0	0	8030	1	1	0	0	+	Isoform_756_35	1026	0	1026	chr12	133275309	118136114	118145169	4	230,110,101,584,	0,230,340,441,	118136114,118138038,118139450,118144585,
1047	0	0	1163	0	0	0	0	+	Isoform_7678_23	1048	0	1047	chr12	133275309	122980699	122982909	6	113,171,285,118,70,290,	0,113,284,569,687,757,	122980699,122981128,122981594,122981956,122982468,122982619,
1027	0	0	6969	0	0	1	1	+	Isoform_7767_11	1080	26	1053	chr12	133275309	103930425	103938422	7	139,103,142,117,332,112,83,	26,165,268,410,527,859,971,	103930425,103931520,103932276,103932825,103933955,103937694,103938339,
1632	0	0	2819	0	0	0	0	+	Isoform_7822_5	1632	0	1632	chr12	133275309	52055051	52059502	6	153,130,152,203,179,815,	0,153,283,435,638,817,	52055051,52056029,52056493,52057056,52057351,52058687,
2101	0	0	2128	2	2	2	2	+	Isoform_7941_5	2103	0	2103	chr12	133275309	56118261	56122492	3	57,64,1982,	0,57,121,	56118261,56119087,56120510,
1619	0	0	3721	0	0	0	0	+	Isoform_8071_6	1623	1	1620	chr12	133275309	56224392	56229732	6	543,139,72,82,64,719,	1,544,683,755,837,901,	56224392,56225372,56225623,56226178,56226355,56229013,
1300	0	0	5673	0	0	1	1	+	Isoform_8133_8	1301	1	1301	chr12	133275309	56104536	56111510	12	289,129,106,70,93,64,79,79,134,95,128,35,	1,290,419,525,595,688,752,831,910,1044,1139,1267,	56104536,56106587,56106989,56107186,56107520,56109229,56109856,56110398,56110558,56110963,56111181,56111475,
1257	0	0	5673	0	0	3	3	+	Isoform_8134_15	1260	3	1260	chr12	133275309	56104577	56111510	12	248,129,106,70,93,64,79,79,134,95,128,35,	3,251,380,486,556,649,713,792,871,1005,1100,1228,	56104577,56106587,56106989,56107186,56107520,56109229,56109856,56110398,56110558,56110963,56111181,56111475,
515	0	0	2702	0	0	0	0	+	Isoform_8147_43	518	0	515	chr12	133275309	56158360	56161577	5	44,28,174,78,191,	0,44,72,246,324,	56158360,56158683,56159974,56160242,56161386,
970	0	0	59505	0	0	0	0	-	Isoform_8190_36	978	8	978	chr12	133275309	117038937	117099412	8	273,48,108,62,140,81,70,188,	8,281,329,437,499,639,720,790,	117038937,117041946,117046558,117046776,117049018,117056805,117075270,117099224,
1283	0	0	2570	1	1	0	0	+	Isoform_820_3781	1284	0	1284	chr12	133275309	6534518	6538371	9	51,52,100,107,91,116,82,413,271,	0,51,103,203,310,401,517,599,1012,	6534518,6534809,6536493,6536683,6536919,6537100,6537308,6537583,6538100,
2714	0	0	39349	0	0	1	1	+	Isoform_8358_6	2717	0	2714	chr12	133275309	120534816	120576880	18	152,197,200,91,185,137,161,126,277,134,118,102,156,101,70,58,159,291,	0,152,349,549,640,825,962,1123,1249,1526,1660,1778,1880,2036,2137,2207,2265,2424,	120534816,120546404,120552498,120554717,120557281,120557545,120560725,120562944,120563346,120563809,120565071,120565427,120566824,120571190,120574467,120575630,120575791,120576589,
1115	0	0	8665	0	0	2	3	+	Isoform_8489_6	1118	2	1117	chr12	133275309	25195229	25205012	3	108,88,922,	2,110,198,	25195229,25203919,25204090,
3109	0	0	39419	1	6	0	0	+	Isoform_8662_13	3118	0	3115	chr12	133275309	120534357	120576885	17	611,197,200,91,185,137,161,126,277,134,118,102,156,101,58,159,296,	0,611,808,1008,1099,1284,1421,1582,1708,1985,2119,2237,2339,2495,2596,2654,2813,	120534357,120546404,120552498,120554717,120557281,120557545,120560725,120562944,120563346,120563809,120565071,120565427,120566824,120571190,120575630,120575791,120576589,
2419	0	0	20660	0	0	1	2	-	Isoform_8835_10	2419	0	2419	chr12	133275309	110719808	110742889	7	1357,135,224,105,231,132,237,	0,1357,1492,1716,1821,2052,2184,	110719808,110722134,110722471,110724659,110730528,110731769,110742652,
1936	0	0	7404	1	3	0	0	-	Isoform_8850_7	1939	0	1939	chr12	133275309	56180125	56189465	11	976,116,132,76,70,70,93,82,86,120,115,	0,976,1092,1224,1300,1370,1440,1533,1615,1701,1821,	56180125,56181481,56181703,56182003,56183860,56184174,56184843,56185029,56186154,56187186,56189350,
736	0	0	9446	0	0	0	0	-	Isoform_8953_13	736	0	736	chr12	133275309	110491925	110502107	6	197,236,192,40,12,59,	0,197,433,625,665,677,	110491925,110492995,110496011,110498819,110499534,110502048,
1168	0	0	2752	0	0	0	0	-	Isoform_8980_16	1168	0	1168	chr12	133275309	57516592	57520512	3	588,485,95,	0,588,1073,	57516592,57517268,57520417,
878	0	0	14173	1	16	0	0	+	Isoform_9137_5	897	0	894	chr12	133275309	53464756	53479807	7	96,42,73,39,56,170,402,	0,96,138,211,250,306,476,	53464756,53465931,53467220,53467804,53468776,53471637,53479405,
1913	0	0	3044	0	0	0	0	+	Isoform_9145_46	1914	0	1913	chr12	133275309	51238829	51243786	4	91,119,246,1457,	0,91,210,456,	51238829,51240342,51240870,51242329,
725	0	0	2805	0	0	1	1	-	Isoform_9321_7	726	1	726	chr12	133275309	55725475	55729006	7	151,84,96,75,189,77,54,	1,152,236,332,407,596,673,	55725475,55725812,55726699,55726889,55727150,55728275,55728952,
635	0	0	6468	0	0	0	0	-	Isoform_9386_6	635	0	635	chr12	133275309	66123642	66130745	3	376,218,41,	0,376,594,	66123642,66128895,66130704,
1357	0	0	2774	0	0	0	0	+	Isoform_938_411	1359	0	1357	chr12	133275309	54280748	54284879	10	74,117,147,211,93,93,75,156,60,331,	0,74,191,338,549,642,735,810,966,1026,	54280748,54281385,54281794,54282089,54282393,54282572,54282799,54283811,54284257,54284548,
747	0	0	16926	0	0	1	6	+	Isoform_9430_6	747	0	747	chr12	133275309	75481324	75499003	6	101,246,113,86,27,180,	0,101,347,460,546,573,	75481324,75481833,75490405,75495576,75498693,75498823,
3050	0	0	23929	0	0	0	0	-	Isoform_9458_14	3051	1	3051	chr12	133275309	113158494	113185473	20	615,113,105,114,143,219,74,231,135,211,132,62,122,96,42,50,189,71,130,196,	1,616,729,834,948,1091,1310,1384,1615,1750,1961,2093,2155,2277,2373,2415,2465,2654,2725,2855,	113158494,113161269,113161892,113162931,113163131,113164066,113165643,113165801,113169769,113172352,113174639,113174874,113175035,113176839,113177051,113178976,113179142,113179934,113180928,113185277,
738	0	0	156321	0	0	0	0	-	Isoform_9469_10	740	2	740	chr12	133275309	76402709	76559768	5	57,71,129,109,372,	2,59,130,259,368,	76402709,76410563,76450850,76487509,76559396,
703	0	0	2483	0	0	0	0	+	Isoform_9487_11	715	12	715	chr12	133275309	98645287	98648473	2	548,155,	12,560,	98645287,98648318,
1778	0	0	25929	2	20	0	0	+	Isoform_9513_6	1798	0	1798	chr12	133275309	53452103	53479810	14	273,144,24,33,117,132,129,87,93,42,73,56,170,405,	0,273,417,441,474,591,723,852,939,1032,1074,1147,1203,1373,	53452103,53454725,53455346,53455460,53455884,53459271,53461014,53462480,53464759,53465931,53467220,53468776,53471637,53479405,
1035	0	0	20046	0	0	0	0	-	Isoform_9547_39	1037	1	1036	chr12	133275309	123415388	123436469	3	533,114,388,	1,534,648,	123415388,123423043,123436081,
1897	0	0	38288	0	0	1	1	+	Isoform_9604_5	1899	0	1897	chr12	133275309	95474159	95514345	11	171,108,66,103,162,182,95,97,104,116,694,	0,171,279,345,448,610,792,887,984,1088,1204,	95474159,95476070,95483214,95485878,95494055,95494956,95496003,95504064,95511894,95512800,95513651,
992	0	0	4282	0	0	0	0	-	Isoform_9618_5	992	0	992	chr12	133275309	56638177	56643451	6	246,202,213,123,159,49,	0,246,448,661,784,943,	56638177,56639105,56639979,56642457,56642672,56643402,
691	0	0	9486	0	0	0	0	-	Isoform_9627_11	693	0	691	chr12	133275309	110491927	110502104	5	195,236,192,12,56,	0,195,431,623,635,	110491927,110492995,110496011,110499534,110502048,
1056	0	0	3652	0	0	0	0	+	Isoform_9659_27	1056	0	1056	chr12	133275309	64452132	64456840	2	55,1001,	0,55,	64452132,64455839,
1695	0	0	25995	1	19	0	0	+	Isoform_9741_16	1725	0	1714	chr12	133275309	53452104	53479794	14	272,144,24,33,117,132,129,75,42,73,39,56,170,389,	0,272,416,440,473,590,722,851,926,968,1041,1080,1136,1306,	53452104,53454725,53455346,53455460,53455884,53459271,53461014,53462492,53465931,53467220,53467804,53468776,53471637,53479405,
2222	0	0	1640	0	0	1	1	-	Isoform_9798_13	2222	0	2222	chr12	133275309	89348632	89352495	3	929,438,856,	0,929,1367,	89348632,89350587,89351639,
1116	0	0	48384	0	0	0	0	-	Isoform_10135_8	1129	6	1122	chr13	114364328	36949847	36999347	10	210,86,152,60,114,93,69,47,172,113,	6,216,302,454,514,628,721,790,837,1009,	36949847,36952513,36965574,36971976,36985626,36989483,36993603,36994988,36995424,36999234,
901	0	0	14728	1	1	0	0	-	Isoform_10298_8	902	0	902	chr13	114364328	52434987	52450616	5	528,115,71,69,118,	0,528,643,714,783,	52434987,52436289,52439097,52442376,52450498,
649	0	0	1655	1	1	0	0	-	Isoform_11187_5	650	0	650	chr13	114364328	32536479	32538783	2	548,101,	0,548,	32536479,32538682,
1977	0	0	22424	0	0	0	0	-	Isoform_11413_13	1977	0	1977	chr13	114364328	46157764	46182165	2	1922,55,	0,1922,	46157764,46182110,
710	0	0	10299	1	1	0	0	+	Isoform_11769_17	712	1	712	chr13	114364328	102597004	102608013	3	199,129,382,	1,200,329,	102597004,102604792,102607631,
1209	0	0	554	3	4	1	2	+	Isoform_12364_7	1214	0	1213	chr13	114364328	113321661	113323426	2	66,1145,	0,66,	113321661,113322281,
1080	0	0	6544	0	0	0	0	+	Isoform_12909_21	1081	0	1080	chr13	114364328	113491023	113498647	3	250,524,306,	0,250,774,	113491023,113495501,113498341,
586	0	0	26796	0	0	0	0	-	Isoform_12936_8	587	1	587	chr13	114364328	79378861	79406243	2	46,540,	1,47,	79378861,79405703,
418	0	0	1639	0	0	0	0	+	Isoform_13005_6	418	0	418	chr13	114364328	41468813	41470870	2	25,393,	0,25,	41468813,41470477,
745	0	0	6271	0	0	0	0	+	Isoform_1404_78	747	2	747	chr13	114364328	21140586	21147602	4	95,110,123,417,	2,97,207,330,	21140586,21140885,21146804,21147185,
782	0	0	6271	0	0	0	0	+	Isoform_1406_26	784	0	782	chr13	114364328	21140548	21147601	4	133,110,123,416,	0,133,243,366,	21140548,21140885,21146804,21147185,
640	0	0	6873	0	0	0	0	+	Isoform_14098_7	645	2	642	chr13	114364328	49248564	49256077	2	401,239,	2,403,	49248564,49255838,
825	0	0	4180	0	0	0	0	+	Isoform_14445_6	825	0	825	chr13	114364328	27251559	27256564	6	291,79,62,113,151,129,	0,291,370,432,545,696,	27251559,27253764,27254219,27255241,27256183,27256435,
1057	0	0	23282	0	0	0	0	-	Isoform_14712_6	1058	1	1058	chr13	114364328	110641410	110665749	7	198,207,99,124,139,68,222,	1,199,406,505,629,768,836,	110641410,110642314,110644384,110645966,110647100,110663450,110665527,
636	0	0	131829	0	0	0	0	+	Isoform_14769_16	644	0	636	chr13	114364328	45120505	45252970	6	216,74,19,145,82,100,	0,216,290,309,454,536,	45120505,45136732,45149769,45151686,45207423,45252870,
401	0	0	1001	0	0	0	0	+	Isoform_14865_12	405	0	401	chr13	114364328	113584758	113586160	3	130,76,195,	0,130,206,	113584758,113585773,113585965,
449	0	0	1001	1	1	0	0	+	Isoform_14866_5	452	0	450	chr13	114364328	113584714	113586164	3	174,76,199,	0,174,250,	113584714,113585773,113585965,
1652	0	0	69395	0	0	1	1	-	Isoform_14932_6	1657	5	1657	chr13	114364328	20990489	21061537	3	915,546,192,	5,920,1466,	20990489,21045684,21061345,
820	0	0	68665	0	0	0	0	-	Isoform_15304_5	820	0	820	chr13	114364328	40949817	41019302	5	156,108,181,300,75,	0,156,264,445,745,	40949817,40951328,40958835,40981982,41019227,
673	0	0	18391	0	0	0	0	+	Isoform_15479_8	679	5	678	chr13	114364328	28659133	28678197	7	54,101,98,61,102,94,163,	5,59,160,258,319,421,515,	28659133,28659818,28662409,28664508,28668472,28672338,28678034,
2500	0	0	41020	1	1	0	0	-	Isoform_15595_14	2517	0	2501	chr13	114364328	113820559	113864079	15	459,229,176,169,165,190,119,122,123,123,123,63,25,167,247,	0,459,688,864,1033,1198,1388,1507,1629,1752,1875,1998,2061,2086,2253,	113820559,113821957,113823374,113826995,113828546,113832298,113832633,113834550,113835512,113838068,113839727,113846526,113848025,113863574,113863832,
1020	0	0	256	0	0	0	0	+	Isoform_16585_5	1023	0	1020	chr13	114364328	48975252	48976528	2	139,881,	0,139,	48975252,48975647,
1102	0	0	24785	1	1	1	1	-	Isoform_1911_30	1105	2	1105	chr13	114364328	46771257	46797145	10	239,168,99,120,125,99,89,75,48,41,	2,241,409,508,628,753,852,941,1016,1064,	46771257,46777455,46779934,46781495,46782666,46784251,46787020,46791345,46793396,46797104,
1119	0	0	27063	0	0	0	0	+	Isoform_1919_88	1119	0	1119	chr13	114364328	48233203	48261385	6	274,129,207,111,151,247,	0,274,403,610,721,872,	48233203,48253807,48256176,48258125,48258796,48261138,
1779	0	0	27063	1	1	1	1	+	Isoform_1924_10	1785	3	1783	chr13	114364328	48233201	48262044	6	276,129,207,111,151,906,	3,279,408,615,726,877,	48233201,48253807,48256176,48258125,48258796,48261138,
349	0	0	1306	0	0	0	0	+	Isoform_25_6	351	0	349	chr13	114364328	45464970	45466625	2	240,109,	0,240,	45464970,45466516,
628	0	0	194	1	1	0	0	+	Isoform_2600_8	629	0	629	chr13	114364328	21176690	21177512	2	27,601,	0,27,	21176690,21176911,
1255	0	0	11176	0	0	0	0	-	Isoform_2659_68	1262	0	1255	chr13	114364328	99294968	99307399	2	1195,60,	0,1195,	99294968,99307339,
1354	0	0	11176	1	1	1	1	-	Isoform_2664_11	1356	1	1356	chr13	114364328	99294971	99307502	2	1192,163,	1,1193,	99294971,99307339,
1155	0	0	1948	1	1	0	0	-	Isoform_2843_26	1156	0	1156	chr13	114364328	32425024	32428127	2	931,224,	0,931,	32425024,32427903,
782	0	0	32295	0	0	0	0	-	Isoform_3130_33	782	0	782	chr13	114364328	40949817	40982894	5	156,108,181,300,37,	0,156,264,445,745,	40949817,40951328,40958835,40981982,40982857,
1301	0	0	9762	0	0	0	0	+	Isoform_3324_92	1302	1	1302	chr13	114364328	27424622	27435685	9	316,101,97,89,74,81,230,60,253,	1,317,418,515,604,678,759,989,1049,	27424622,27427091,27429869,27430532,27432730,27434138,27434804,27435132,27435432,
791	0	0	13036	0	0	0	0	-	Isoform_3792_21	791	0	791	chr13	114364328	25273542	25287369	2	645,146,	0,645,	25273542,25287223,
1396	0	0	39550	0	0	0	0	-	Isoform_4235_7	1396	0	1396	chr13	114364328	20861803	20902749	4	1055,155,106,80,	0,1055,1210,1316,	20861803,20862968,20868595,20902669,
546	0	0	18492	0	0	0	0	+	Isoform_4236_46	552	6	552	chr13	114364328	28659161	28678199	6	26,98,61,102,94,165,	6,32,130,191,293,387,	28659161,28662409,28664508,28668472,28672338,28678034,
580	0	0	18492	0	0	0	0	+	Isoform_4237_46	582	0	580	chr13	114364328	28659125	28678197	6	62,98,61,102,94,163,	0,62,160,221,323,417,	28659125,28662409,28664508,28668472,28672338,28678034,
831	0	0	43601	0	0	0	0	+	Isoform_433_28	832	0	831	chr13	114364328	27621893	27666325	3	116,75,640,	0,116,191,	27621893,27648378,27665685,
1915	0	0	43601	0	0	1	4	+	Isoform_435_15	1941	26	1941	chr13	114364328	27621891	27667411	3	118,75,1726,	26,144,219,	27621891,27648378,27665685,
687	0	0	865	0	0	0	0	+	Isoform_5002_14	689	0	687	chr13	114364328	27621894	27623446	2	115,572,	0,115,	27621894,27622874,
849	0	0	55299	0	0	0	0	+	Isoform_5178_13	857	8	857	chr13	114364328	75549783	75605931	9	79,12,129,157,86,48,76,59,203,	8,87,99,228,385,471,519,595,654,	75549783,75549975,75560752,75566694,75567226,75569459,75594914,75604768,75605728,
945	0	0	36185	0	0	0	0	+	Isoform_5525_9	945	0	945	chr13	114364328	108269887	108307017	6	347,85,57,113,151,192,	0,347,432,489,602,753,	108269887,108270339,108286802,108303252,108303453,108306825,
1203	0	0	3777	1	1	1	3	-	Isoform_5943_10	1207	3	1207	chr13	114364328	30460897	30465880	5	636,175,146,164,85,	3,639,814,960,1124,	30460897,30462537,30463206,30463530,30465795,
1103	0	0	528	0	0	0	0	+	Isoform_6361_21	1103	0	1103	chr13	114364328	41457551	41459182	2	205,898,	0,205,	41457551,41458284,
825	0	0	28015	0	0	0	0	+	Isoform_6673_39	826	0	825	chr13	114364328	30735583	30764423	5	92,100,71,82,480,	0,92,192,263,345,	30735583,30744059,30752051,30755943,30763943,
869	0	0	28015	0	0	0	0	+	Isoform_6674_17	872	2	871	chr13	114364328	30735540	30764424	5	135,100,71,82,481,	2,137,237,308,390,	30735540,30744059,30752051,30755943,30763943,
1477	0	0	37150	0	0	0	0	-	Isoform_6787_60	1482	5	1482	chr13	114364328	110523076	110561703	2	1121,356,	5,1126,	110523076,110561347,
878	0	0	55255	0	0	0	0	+	Isoform_6983_5	881	0	878	chr13	114364328	75549795	75605928	10	67,12,44,129,157,86,48,76,59,200,	0,67,79,123,252,409,495,543,619,678,	75549795,75549975,75556373,75560752,75566694,75567226,75569459,75594914,75604768,75605728,
1720	0	0	23102	1	1	1	2	-	Isoform_728_33	1730	0	1721	chr13	114364328	106543326	106568150	4	834,84,226,578,	0,834,918,1144,	106543326,106557047,106559431,106567572,
839	0	0	3165	0	0	1	1	-	Isoform_72_4922	839	0	839	chr13	114364328	45337176	45341181	6	212,117,106,191,74,140,	0,212,329,435,626,700,	45337176,45338659,45339496,45339993,45340711,45341041,
456	0	0	1262	0	0	0	0	-	Isoform_7662_54	456	0	456	chr13	114364328	27170091	27171809	2	238,218,	0,238,	27170091,27171591,
768	0	0	36242	0	0	0	0	+	Isoform_7996_6	768	0	768	chr13	114364328	108270007	108307017	5	227,85,113,151,192,	0,227,312,425,576,	108270007,108270339,108303252,108303453,108306825,
635	0	0	83169	0	0	0	0	+	Isoform_8065_53	641	0	635	chr13	114364328	43023605	43107409	6	129,52,74,77,71,232,	0,129,181,255,332,403,	43023605,43065685,43068929,43078611,43085767,43107177,
617	0	0	4445	0	0	0	0	+	Isoform_8360_6	617	0	617	chr13	114364328	27251560	27256622	6	25,79,62,113,151,187,	0,25,104,166,279,430,	27251560,27253764,27254219,27255241,27256183,27256435,
778	0	0	4445	0	0	0	0	+	Isoform_8361_12	783	5	783	chr13	114364328	27251341	27256564	6	244,79,62,113,151,129,	5,249,328,390,503,654,	27251341,27253764,27254219,27255241,27256183,27256435,
493	0	0	3484	0	0	0	0	+	Isoform_9578_5	493	0	493	chr13	114364328	41466893	41470870	3	37,63,393,	0,37,100,	41466893,41468775,41470477,
1053	0	0	22406	0	0	0	0	-	Isoform_10333_9	1055	0	1053	chr14	107043718	67651175	67674634	6	306,62,174,192,59,260,	0,306,368,542,734,793,	67651175,67653436,67656415,67659730,67662476,67674374,
2581	0	0	40056	0	0	0	0	+	Isoform_10677_8	2581	0	2581	chr14	107043718	61695522	61738159	9	317,191,146,85,113,203,107,148,1271,	0,317,508,654,739,852,1055,1162,1310,	61695522,61720381,61721508,61721738,61726705,61727452,61732417,61734137,61736888,
652	0	0	127	0	0	0	0	-	Isoform_10694_15	656	4	656	chr14	107043718	61740088	61740867	2	539,113,	4,543,	61740088,61740754,
2208	0	0	75818	1	2	0	0	-	Isoform_10814_5	2213	0	2210	chr14	107043718	68901264	68979290	8	1298,82,79,88,87,120,115,339,	0,1298,1380,1459,1547,1634,1754,1869,	68901264,68904654,68909317,68909954,68912155,68921005,68925557,68978951,
1834	0	0	11829	0	0	0	0	+	Isoform_10885_6	1834	0	1834	chr14	107043718	52314240	52327903	2	1151,683,	0,1151,	52314240,52327220,
832	0	0	14260	1	1	0	0	+	Isoform_10928_7	869	28	861	chr14	107043718	51989595	52004687	6	105,125,100,87,89,326,	28,133,258,358,445,534,	51989595,51991316,51993722,51998493,51999707,52004361,
3133	0	0	101519	0	0	0	0	-	Isoform_11004_6	3157	24	3157	chr14	107043718	68874666	68979318	21	351,159,81,147,180,135,183,141,109,151,148,231,93,86,82,79,88,87,120,115,367,	24,375,534,615,762,942,1077,1260,1401,1510,1661,1809,2040,2133,2219,2301,2380,2468,2555,2675,2790,	68874666,68877081,68878988,68879961,68880809,68882457,68882872,68884167,68884774,68885424,68890138,68892052,68893654,68902476,68904654,68909317,68909954,68912155,68921005,68925557,68978951,
797	0	0	4295	0	0	0	0	+	Isoform_11024_26	798	0	797	chr14	107043718	103121445	103126537	3	54,515,228,	0,54,569,	103121445,103123436,103126309,
1157	0	0	1183	0	0	0	0	+	Isoform_11095_21	1160	0	1157	chr14	107043718	103334239	103336579	3	21,209,927,	0,21,230,	103334239,103334388,103335652,
1286	0	0	37143	0	0	0	0	-	Isoform_11198_9	1289	3	1289	chr14	107043718	77578351	77616780	3	758,195,333,	3,761,956,	77578351,77597185,77616447,
1002	0	0	14504	0	0	0	0	+	Isoform_11382_26	1004	2	1004	chr14	107043718	23953767	23969273	5	149,178,102,56,517,	2,151,329,431,487,	23953767,23955034,23959901,23967210,23968756,
1571	0	0	9285	0	0	0	0	-	Isoform_11728_10	1571	0	1571	chr14	107043718	22946232	22957088	10	476,69,131,146,97,135,132,143,77,165,	0,476,545,676,822,919,1054,1186,1329,1406,	22946232,22947170,22947600,22947867,22950313,22951554,22952327,22952540,22955099,22956923,
994	0	0	1804	0	0	0	0	+	Isoform_1180_16	996	1	995	chr14	107043718	24136164	24138962	11	137,33,63,111,46,98,69,68,55,87,227,	1,138,171,234,345,391,489,558,626,681,768,	24136164,24136984,24137142,24137320,24137519,24137699,24138048,24138195,24138344,24138473,24138735,
1718	0	0	13264	0	0	0	0	+	Isoform_11965_10	1719	1	1719	chr14	107043718	49768156	49783138	13	465,80,118,116,82,84,81,59,110,73,88,53,309,	1,466,546,664,780,862,946,1027,1086,1196,1269,1357,1410,	49768156,49771593,49774560,49777838,49778177,49778410,49779594,49779747,49780212,49780702,49782369,49782541,49782829,
944	0	0	15214	0	0	0	0	+	Isoform_1204_311	944	0	944	chr14	107043718	55129251	55145409	6	49,22,324,89,166,294,	0,49,71,395,484,650,	55129251,55137369,55138044,55140274,55142583,55145115,
762	0	0	3349	0	0	0	0	+	Isoform_12404_12	764	1	763	chr14	107043718	103334236	103338347	7	24,209,141,82,173,112,21,	1,25,234,375,457,630,742,	103334236,103334388,103335791,103336035,103336676,103337115,103338326,
718	0	0	2011	0	0	0	0	+	Isoform_12537_8	720	0	718	chr14	107043718	23377041	23379770	3	336,85,297,	0,336,421,	23377041,23379298,23379473,
813	0	0	1918	0	0	0	0	+	Isoform_12602_17	842	0	813	chr14	107043718	23377041	23379772	4	336,93,85,299,	0,336,429,514,	23377041,23379030,23379298,23379473,
547	0	0	31955	0	0	0	0	-	Isoform_12767_5	547	0	547	chr14	107043718	34597630	34630132	7	15,124,122,111,105,48,22,	0,15,139,261,372,477,525,	34597630,34603347,34605595,34608029,34609637,34629906,34630110,
1438	0	0	616	0	0	0	0	+	Isoform_12829_15	1440	0	1438	chr14	107043718	24314880	24316934	2	140,1298,	0,140,	24314880,24315636,
1183	0	0	103125	0	0	0	0	+	Isoform_12905_6	1186	0	1183	chr14	107043718	92513802	92618110	5	174,205,118,73,613,	0,174,379,497,570,	92513802,92555750,92577359,92615406,92617497,
839	0	0	11011	0	0	3	3	+	Isoform_12951_5	839	0	839	chr14	107043718	99481421	99493274	2	193,649,	0,193,	99481421,99492625,
1393	0	0	57092	0	0	0	0	-	Isoform_12972_8	1394	1	1394	chr14	107043718	21210938	21269423	9	368,161,114,158,48,115,277,26,126,	1,369,530,644,802,850,965,1242,1268,	21210938,21211405,21211809,21212959,21230318,21230957,21233952,21263310,21269297,
1076	0	0	9376	0	0	0	0	+	Isoform_12982_20	1076	0	1076	chr14	107043718	77321038	77331490	9	145,52,68,81,126,79,53,50,422,	0,145,197,265,346,472,551,604,654,	77321038,77324869,77326837,77327471,77327911,77329122,77329754,77330309,77331068,
920	0	0	469	1	2	1	1	+	Isoform_13041_6	922	0	922	chr14	107043718	20781071	20782461	3	57,97,767,	0,57,154,	20781071,20781241,20781694,
707	0	0	11315	0	0	0	0	+	Isoform_13209_10	712	0	707	chr14	107043718	21477201	21489223	5	83,69,243,261,51,	0,83,152,395,656,	21477201,21477495,21487450,21488589,21489172,
1032	0	0	3938	0	0	0	0	+	Isoform_13339_5	1032	0	1032	chr14	107043718	104714634	104719604	2	222,810,	0,222,	104714634,104718794,
982	0	0	15173	0	0	1	1	+	Isoform_13615_7	982	0	982	chr14	107043718	55129253	55145409	7	47,41,22,324,89,166,294,	0,47,88,110,434,523,689,	55129253,55133351,55137369,55138044,55140274,55142583,55145115,
2133	0	0	69145	1	1	0	0	-	Isoform_13659_8	2134	0	2134	chr14	107043718	68908022	68979300	6	1374,88,87,120,115,349,	0,1374,1462,1549,1669,1784,	68908022,68909954,68912155,68921005,68925557,68978951,
1465	0	0	6207	0	0	0	0	+	Isoform_13727_15	1465	0	1465	chr14	107043718	20469412	20477084	6	123,170,104,176,191,701,	0,123,293,397,573,764,	20469412,20472307,20474471,20474772,20475061,20476383,
1435	0	0	620	0	0	0	0	+	Isoform_13976_25	1435	0	1435	chr14	107043718	24314880	24316935	2	136,1299,	0,136,	24314880,24315636,
891	0	0	28505	0	0	0	0	-	Isoform_14174_9	894	3	894	chr14	107043718	75147208	75176604	3	529,112,250,	3,532,644,	75147208,75152031,75176354,
1301	0	0	1313	0	0	1	1	+	Isoform_14262_12	1301	0	1301	chr14	107043718	75002600	75005215	4	553,121,149,479,	0,553,674,823,	75002600,75003274,75003550,75004736,
991	0	0	2318	1	3	0	0	-	Isoform_14269_5	994	0	994	chr14	107043718	20478050	20481359	2	100,891,	0,100,	20478050,20480468,
2395	0	0	7350	2	29	1	1	+	Isoform_14279_5	2424	0	2424	chr14	107043718	104985769	104995515	5	1085,146,130,117,918,	0,1085,1231,1361,1478,	104985769,104988942,104991490,104992947,104994597,
1421	0	0	31075	0	0	1	2	+	Isoform_14339_8	1421	0	1421	chr14	107043718	61695522	61728020	6	317,194,146,85,113,568,	0,317,511,657,742,855,	61695522,61720378,61721508,61721738,61726705,61727452,
1918	0	0	12162	1	2	1	1	+	Isoform_14502_5	1920	0	1920	chr14	107043718	23969956	23984037	2	376,1543,	0,376,	23969956,23982494,
922	0	0	2270	1	1	1	1	-	Isoform_14706_6	925	2	925	chr14	107043718	24606490	24609683	5	256,258,136,148,125,	2,258,516,652,800,	24606490,24607148,24607611,24608264,24609558,
816	0	0	97164	0	0	0	0	+	Isoform_14758_9	819	0	816	chr14	107043718	75985767	76083747	9	73,93,68,33,47,73,76,63,290,	0,73,166,234,267,314,387,463,526,	75985767,75988884,76022326,76058641,76059326,76082294,76082616,76083226,76083457,
770	0	0	1030	0	0	0	0	-	Isoform_14889_11	782	2	772	chr14	107043718	103519667	103521467	3	375,190,205,	2,377,567,	103519667,103520121,103521262,
1634	0	0	906	0	0	1	1	+	Isoform_14980_5	1636	0	1634	chr14	107043718	20455227	20457768	4	476,188,193,778,	0,476,664,857,	20455227,20455913,20456667,20456990,
1789	0	0	1939	5	6	5	5	+	Isoform_15044_5	1801	0	1795	chr14	107043718	23321610	23325343	6	210,115,68,107,88,1206,	0,210,325,393,500,588,	23321610,23322180,23322998,23323376,23323964,23324137,
1067	0	0	25478	1	1	0	0	+	Isoform_15171_11	1068	0	1068	chr14	107043718	61695524	61722069	3	315,191,561,	0,315,506,	61695524,61720381,61721508,
909	0	0	1668	0	0	0	0	-	Isoform_15181_9	912	3	912	chr14	107043718	24138964	24141541	5	232,95,70,77,435,	3,235,330,400,477,	24138964,24139359,24139544,24140888,24141106,
1992	0	0	3202	5	5	0	0	+	Isoform_15199_5	2003	0	1997	chr14	107043718	21078193	21083387	8	79,116,127,123,144,611,235,557,	0,79,195,322,445,589,1200,1435,	21078193,21078372,21078883,21080659,21080872,21081508,21082243,21082830,
1628	0	0	10643	0	0	0	0	-	Isoform_15256_10	1632	4	1632	chr14	107043718	94378372	94390643	6	268,148,271,650,104,187,	4,272,420,691,1341,1445,	94378372,94379463,94380870,94382591,94388559,94390456,
1595	0	0	3675	0	0	0	0	+	Isoform_15467_14	1595	0	1595	chr14	107043718	24161294	24166564	9	44,181,184,131,82,72,342,116,443,	0,44,225,409,540,622,694,1036,1152,	24161294,24162143,24162965,24163377,24163877,24164062,24164613,24165846,24166121,
1681	0	0	4918	0	0	0	0	-	Isoform_15596_8	1682	1	1682	chr14	107043718	21091768	21098367	3	1536,89,56,	1,1537,1626,	21091768,21093585,21098311,
1858	0	0	322671	0	0	1	1	-	Isoform_15600_5	1858	0	1858	chr14	107043718	89162180	89486710	7	789,106,63,65,137,557,142,	0,789,895,958,1023,1160,1717,	89162180,89180700,89190386,89280949,89350671,89411933,89486568,
1759	0	0	1595	0	0	2	2	-	Isoform_15637_5	1760	1	1760	chr14	107043718	20457861	20461217	6	841,91,53,106,107,563,	1,842,933,986,1092,1199,	20457861,20459205,20459387,20459627,20460191,20460654,
1568	0	0	1305	0	0	1	1	-	Isoform_15805_5	1570	2	1570	chr14	107043718	102506845	102509719	4	1097,75,206,191,	2,1099,1174,1380,	102506845,102508474,102508640,102509528,
3366	0	0	2531	5	9	6	9	+	Isoform_15885_5	3377	0	3375	chr14	107043718	55129250	55135156	2	3346,29,	0,3346,	55129250,55135127,
2789	0	0	98159	1	1	2	2	+	Isoform_15899_11	2792	0	2790	chr14	107043718	69611638	69712588	6	190,201,198,139,428,1635,	0,190,391,589,728,1156,	69611638,69658512,69703394,69704603,69708676,69710953,
1388	0	0	2175	0	0	1	1	-	Isoform_15976_5	1388	0	1388	chr14	107043718	20457857	20461421	8	489,114,91,53,106,107,191,238,	0,489,603,694,747,853,960,1151,	20457857,20458588,20459205,20459387,20459627,20460191,20460654,20461183,
1415	0	0	30303	0	0	1	1	+	Isoform_16026_7	1421	0	1415	chr14	107043718	73886860	73918579	7	55,182,136,219,192,182,450,	0,55,237,373,592,784,966,	73886860,73892026,73893796,73896315,73898070,73904901,73918129,
1168	0	0	532	0	0	0	0	-	Isoform_16120_8	1177	0	1168	chr14	107043718	102506849	102508549	2	1093,75,	0,1093,	102506849,102508474,
2525	0	0	6692	0	0	0	0	+	Isoform_16222_9	2526	0	2525	chr14	107043718	24114813	24124030	15	111,207,128,128,65,101,147,55,69,58,186,154,153,107,856,	0,111,318,446,574,639,740,887,942,1011,1069,1255,1409,1562,1669,	24114813,24115542,24116916,24117265,24117667,24118054,24118387,24118749,24119144,24119558,24119710,24120837,24121364,24122970,24123174,
4511	0	0	5198	14	43	4	4	+	Isoform_16362_5	4557	0	4554	chr14	107043718	104985799	104995512	4	1055,765,130,2565,	0,1055,1820,1950,	104985799,104988942,104991490,104992947,
2708	0	0	2616	2	2	0	0	+	Isoform_16375_6	2721	11	2721	chr14	107043718	22875052	22880376	5	193,1018,130,189,1178,	11,204,1222,1352,1541,	22875052,22875354,22876688,22876939,22879198,
943	0	0	906	0	0	0	0	-	Isoform_16632_5	944	1	944	chr14	107043718	103519666	103521515	4	376,190,124,253,	1,377,567,691,	103519666,103520121,103520468,103521262,
1945	0	0	177186	1	1	0	0	+	Isoform_16685_7	1948	0	1946	chr14	107043718	56118262	56297393	7	475,54,130,102,198,189,797,	0,475,529,659,761,959,1148,	56118262,56144946,56178334,56279675,56288436,56290267,56296596,
1307	0	0	14221	1	1	0	0	+	Isoform_16691_5	1312	3	1311	chr14	107043718	23953737	23969265	8	179,178,102,96,52,135,56,509,	3,182,360,462,558,610,745,801,	23953737,23955034,23959901,23965761,23965931,23966282,23967210,23968756,
826	0	0	5468	0	0	0	0	-	Isoform_1693_34	828	2	828	chr14	107043718	21263131	21269425	2	698,128,	2,700,	21263131,21269297,
1155	0	0	5468	1	1	0	0	-	Isoform_1695_10	1158	2	1158	chr14	107043718	21262802	21269425	2	1027,128,	2,1029,	21262802,21269297,
792	0	0	2453	0	0	0	0	-	Isoform_2094_96	792	0	792	chr14	107043718	24143364	24146609	11	125,87,55,68,69,98,31,87,63,33,76,	0,125,212,267,335,404,502,533,620,683,716,	24143364,24143584,24143974,24144191,24144399,24145057,24145242,24145378,24145709,24146207,24146533,
424	0	0	1164	0	0	0	0	+	Isoform_2110_1266	424	0	424	chr14	107043718	105487198	105488786	5	101,95,58,46,124,	0,101,196,254,300,	105487198,105488165,105488330,105488470,105488662,
516	0	0	1421	0	0	0	0	-	Isoform_22641_18	516	0	516	chr14	107043718	49618689	49620626	2	451,65,	0,451,	49618689,49620561,
1274	0	0	0	0	0	1	20	+	Isoform_22849_11	1274	0	1274	chr14	107043718	73439534	73440828	2	655,619,	0,655,	73439534,73440209,
1493	0	0	3368	0	0	0	0	+	Isoform_2305_27	1495	0	1493	chr14	107043718	69767143	69772004	8	112,145,71,99,70,74,111,811,	0,112,257,328,427,497,571,682,	69767143,69768137,69768603,69768797,69769181,69770466,69770994,69771193,
437	0	0	36	1	284	0	0	-	Isoform_23116_14	721	0	721	chr14	107043718	105502051	105502524	2	9,428,	0,9,	105502051,105502096,
914	0	0	2038	0	0	0	0	+	Isoform_2385_5	917	0	914	chr14	107043718	23095535	23098487	2	84,830,	0,84,	23095535,23097657,
2035	0	0	1299	0	0	0	0	+	Isoform_247_21	2035	0	2035	chr14	107043718	75278829	75282163	4	294,252,108,1381,	0,294,546,654,	75278829,75279876,75280559,75280782,
1918	0	0	1299	0	0	0	0	+	Isoform_248_21	1918	0	1918	chr14	107043718	75278829	75282046	4	294,252,108,1264,	0,294,546,654,	75278829,75279876,75280559,75280782,
754	0	0	5756	0	0	0	0	+	Isoform_2646_101	754	0	754	chr14	107043718	104753144	104759654	4	175,195,157,227,	0,175,370,527,	104753144,104755629,104756603,104759427,
1121	0	0	4430	1	1	0	0	+	Isoform_2807_6	1124	0	1122	chr14	107043718	39175204	39180755	9	188,72,69,73,95,76,156,139,253,	0,188,260,329,402,497,573,729,868,	39175204,39176077,39176526,39177411,39177592,39177840,39179090,39179323,39180502,
1341	0	0	1678	3	3	0	0	-	Isoform_2866_8	1346	2	1346	chr14	107043718	35401515	35404534	6	545,270,89,211,109,117,	2,547,817,906,1117,1226,	35401515,35402393,35402770,35403149,35403689,35404417,
1537	0	0	7037	0	0	1	1	+	Isoform_3128_28	1538	0	1537	chr14	107043718	90397030	90405605	6	203,31,144,107,136,917,	0,203,234,378,485,621,	90397030,90400064,90401258,90403861,90404378,90404688,
901	0	0	3210	0	0	0	0	+	Isoform_3158_133	901	0	901	chr14	107043718	103334238	103338349	7	22,209,280,82,173,112,23,	0,22,231,511,593,766,878,	103334238,103334388,103335652,103336035,103336676,103337115,103338326,
709	0	0	11146	0	0	0	0	+	Isoform_3161_7	709	0	709	chr14	107043718	99481419	99493274	2	60,649,	0,60,	99481419,99492625,
482	0	0	31664	0	0	0	0	+	Isoform_325_12	491	7	489	chr14	107043718	55580238	55612384	2	116,366,	7,123,	55580238,55612018,
999	0	0	14142	1	1	0	0	+	Isoform_3302_103	1000	0	1000	chr14	107043718	51989547	52004688	8	153,125,100,87,89,69,49,327,	0,153,278,378,465,554,623,672,	51989547,51991316,51993722,51998493,51999707,52001797,52004193,52004361,
1683	0	0	546	0	0	0	0	+	Isoform_3380_12	1688	0	1683	chr14	107043718	75279994	75282223	3	134,108,1441,	0,134,242,	75279994,75280559,75280782,
2033	0	0	546	0	0	0	0	+	Isoform_3382_9	2033	0	2033	chr14	107043718	75279651	75282230	3	477,108,1448,	0,477,585,	75279651,75280559,75280782,
382	0	0	8627	0	0	0	0	-	Isoform_3383_149	382	0	382	chr14	107043718	103912515	103921524	4	179,24,124,55,	0,179,203,327,	103912515,103913960,103915065,103921469,
605	0	0	8627	0	0	0	0	-	Isoform_3384_51	607	2	607	chr14	107043718	103912292	103921524	4	402,24,124,55,	2,404,428,552,	103912292,103913960,103915065,103921469,
815	0	0	12545	0	0	0	0	-	Isoform_3397_764	818	3	818	chr14	107043718	74479943	74493303	5	345,78,173,108,111,	3,348,426,599,707,	74479943,74480701,74484414,74486328,74493192,
755	0	0	12545	0	0	0	0	-	Isoform_3403_18	777	0	755	chr14	107043718	74480040	74493340	5	248,78,173,108,148,	0,248,326,499,607,	74480040,74480701,74484414,74486328,74493192,
2093	0	0	1304	1	1	1	2	+	Isoform_3504_10	2095	0	2094	chr14	107043718	75278829	75282228	4	294,252,103,1446,	0,294,546,649,	75278829,75279876,75280564,75280782,
1362	0	0	13079	0	0	0	0	-	Isoform_3580_29	1362	0	1362	chr14	107043718	54426931	54441372	5	910,144,113,69,126,	0,910,1054,1167,1236,	54426931,54430260,54432107,54436368,54441246,
691	0	0	298	0	0	0	0	+	Isoform_3703_71	691	0	691	chr14	107043718	105487797	105488786	4	463,58,46,124,	0,463,521,567,	105487797,105488330,105488470,105488662,
3244	0	0	3082	1	1	0	0	+	Isoform_3715_15	3249	4	3249	chr14	107043718	22871755	22878081	7	582,45,136,191,1018,130,1142,	4,586,631,767,958,1976,2106,	22871755,22872737,22873310,22875054,22875354,22876688,22876939,
2606	0	0	16540	0	0	0	0	+	Isoform_3750_5	2609	0	2606	chr14	107043718	64504803	64523949	2	143,2463,	0,143,	64504803,64521486,
2077	0	0	40132	0	0	0	0	-	Isoform_3781_86	2077	0	2077	chr14	107043718	22773223	22815432	10	493,184,150,97,104,124,145,126,541,113,	0,493,677,827,924,1028,1152,1297,1423,1964,	22773223,22773932,22774353,22775443,22775832,22776194,22778792,22779925,22812899,22815319,
1759	0	0	5166	1	1	0	0	+	Isoform_4171_6	1763	0	1760	chr14	107043718	88005147	88012072	2	75,1684,	0,75,	88005147,88010388,
781	0	0	17396	0	0	0	0	+	Isoform_4546_24	783	0	781	chr14	107043718	64914457	64932634	4	77,136,71,497,	0,77,213,284,	64914457,64923990,64926009,64932137,
1058	0	0	12082	0	0	0	0	+	Isoform_4655_15	1063	5	1063	chr14	107043718	55051690	55064830	4	113,22,708,215,	5,118,140,848,	55051690,55061679,55062617,55064615,
1552	0	0	10747	0	0	0	0	-	Isoform_4701_30	1556	2	1554	chr14	107043718	94378373	94390672	5	267,148,271,650,216,	2,269,417,688,1338,	94378373,94379463,94380870,94382591,94390456,
1513	0	0	10747	0	0	0	0	-	Isoform_4702_60	1516	3	1516	chr14	107043718	94378372	94390632	5	268,148,271,650,176,	3,271,419,690,1340,	94378372,94379463,94380870,94382591,94390456,
954	0	0	1807	1	1	0	0	+	Isoform_4786_21	956	0	955	chr14	107043718	24136201	24138962	11	100,33,63,111,46,98,69,68,52,87,227,	0,100,133,196,307,353,451,520,588,640,727,	24136201,24136984,24137142,24137320,24137519,24137699,24138048,24138195,24138344,24138473,24138735,
2156	0	0	2351	1	1	0	0	+	Isoform_4922_22	2157	0	2157	chr14	107043718	23556272	23560779	2	71,2085,	0,71,	23556272,23558694,
580	0	0	333	0	0	0	0	-	Isoform_5034_30	580	0	580	chr14	107043718	35401514	35402427	2	546,34,	0,546,	35401514,35402393,
1546	0	0	3549	0	0	0	0	+	Isoform_5182_141	1546	0	1546	chr14	107043718	22766689	22771784	10	75,162,214,144,86,165,105,163,81,351,	0,75,237,451,595,681,846,951,1114,1195,	22766689,22767247,22767957,22769790,22770192,22770460,22770804,22771017,22771267,22771433,
3510	0	0	16826	2	2	1	1	+	Isoform_5271_8	3512	0	3512	chr14	107043718	51860613	51880950	2	177,3334,	0,177,	51860613,51877616,
819	0	0	3292	0	0	0	0	+	Isoform_5295_19	819	0	819	chr14	107043718	103334238	103338349	6	22,209,280,173,112,23,	0,22,231,511,684,796,	103334238,103334388,103335652,103336676,103337115,103338326,
1034	0	0	356	0	0	0	0	+	Isoform_5402_92	1034	0	1034	chr14	107043718	20781071	20782461	2	267,767,	0,267,	20781071,20781694,
443	0	0	1373	0	0	0	0	-	Isoform_5433_88	443	0	443	chr14	107043718	94127780	94129596	4	212,162,30,39,	0,212,374,404,	94127780,94128513,94129261,94129557,
373	0	0	9120	0	0	0	0	+	Isoform_5970_26	373	0	373	chr14	107043718	77708102	77717595	4	106,59,108,100,	0,106,165,273,	77708102,77710837,77715771,77717495,
721	0	0	2358	0	0	0	0	+	Isoform_5993_70	721	0	721	chr14	107043718	103123463	103126542	2	488,233,	0,488,	103123463,103126309,
1926	0	0	6453	1	1	0	0	+	Isoform_6130_15	1942	12	1939	chr14	107043718	104924855	104933234	11	135,90,194,184,121,128,201,140,166,97,470,	12,147,237,431,615,736,864,1065,1205,1371,1468,	104924855,104927140,104927672,104928748,104929306,104929977,104930741,104931747,104932011,104932258,104932764,
1904	0	0	6453	1	1	0	0	+	Isoform_6131_46	1906	0	1905	chr14	107043718	104924880	104933237	11	110,90,194,184,121,128,201,140,166,97,473,	0,110,200,394,578,699,827,1028,1168,1334,1431,	104924880,104927140,104927672,104928748,104929306,104929977,104930741,104931747,104932011,104932258,104932764,
2392	0	0	292	0	0	0	0	-	Isoform_6137_7	2396	4	2396	chr14	107043718	93182206	93184890	3	2156,155,81,	4,2160,2315,	93182206,93184558,93184809,
497	0	0	1371	0	0	0	0	-	Isoform_6145_29	497	0	497	chr14	107043718	94079286	94081154	2	461,36,	0,461,	94079286,94081118,
929	0	0	26207	0	0	0	0	+	Isoform_6187_13	929	0	929	chr14	107043718	58244871	58272007	11	70,83,124,102,74,73,66,47,68,65,157,	0,70,153,277,379,453,526,592,639,707,772,	58244871,58247749,58252118,58257744,58257924,58260947,58263704,58267473,58270417,58270933,58271850,
1328	0	0	10043	0	0	0	0	+	Isoform_6533_9	1328	0	1328	chr14	107043718	77458094	77469465	9	175,191,83,118,89,129,102,52,389,	0,175,366,449,567,656,785,887,939,	77458094,77459615,77462159,77462641,77464597,77465538,77468082,77468456,77469076,
1449	0	0	9412	0	0	0	0	-	Isoform_6729_6	1450	1	1450	chr14	107043718	22946229	22957090	9	479,69,131,146,97,132,143,77,175,	1,480,549,680,826,923,1055,1198,1275,	22946229,22947170,22947600,22947867,22950313,22952327,22952540,22955099,22956915,
1063	0	0	29221	0	0	0	0	+	Isoform_6774_31	1068	5	1068	chr14	107043718	96502411	96532695	9	189,174,67,82,110,54,112,90,185,	5,194,368,435,517,627,681,793,883,	96502411,96520054,96521005,96525309,96527429,96527952,96531474,96532330,96532510,
789	0	0	17636	0	0	0	0	-	Isoform_7229_20	789	0	789	chr14	107043718	58408745	58427170	5	423,96,65,88,117,	0,423,519,584,672,	58408745,58410842,58411906,58424007,58427053,
883	0	0	17636	0	0	0	0	-	Isoform_7231_19	885	2	885	chr14	107043718	58408650	58427169	5	518,96,65,88,116,	2,520,616,681,769,	58408650,58410842,58411906,58424007,58427053,
864	0	0	206434	2	3	2	2	-	Isoform_7287_8	867	0	867	chr14	107043718	89411839	89619139	3	651,103,112,	0,651,754,	89411839,89486568,89619027,
1580	0	0	14487	0	0	0	0	+	Isoform_7312_16	1580	0	1580	chr14	107043718	90256554	90272621	11	46,54,97,125,186,129,97,190,152,155,349,	0,46,100,197,322,508,637,734,924,1076,1231,	90256554,90259159,90260114,90263317,90263661,90264040,90265069,90268223,90269396,90270197,90272272,
1712	0	0	57157	2	2	0	0	-	Isoform_7360_6	1717	3	1717	chr14	107043718	21210556	21269425	8	750,161,114,158,48,76,277,128,	3,753,914,1028,1186,1234,1310,1587,	21210556,21211405,21211809,21212959,21230318,21230996,21233952,21269297,
1607	0	0	3832	0	0	0	0	+	Isoform_7581_17	1608	0	1607	chr14	107043718	24311503	24316942	2	301,1306,	0,301,	24311503,24315636,
1662	0	0	1571	0	0	0	0	-	Isoform_8004_10	1662	0	1662	chr14	107043718	35401514	35404747	5	546,466,211,109,330,	0,546,1012,1223,1332,	35401514,35402393,35403149,35403689,35404417,
1313	0	0	6436	0	0	0	0	-	Isoform_8203_20	1313	0	1313	chr14	107043718	20447056	20454805	11	223,99,76,91,66,79,50,96,176,120,237,	0,223,322,398,489,555,634,684,780,956,1076,	20447056,20447421,20447614,20447903,20448105,20448732,20448963,20449170,20451973,20452328,20454568,
1232	0	0	22461	0	0	0	0	-	Isoform_8209_6	1236	0	1232	chr14	107043718	34516010	34539703	6	576,111,118,96,182,149,	0,576,687,805,901,1083,	34516010,34524696,34529357,34533443,34536093,34539554,
874	0	0	1324	0	0	0	0	-	Isoform_8262_26	876	2	876	chr14	107043718	102084844	102087042	5	154,134,367,162,57,	2,156,290,657,819,	102084844,102085297,102085757,102086216,102086985,
916	0	0	15236	0	0	0	0	+	Isoform_8279_15	918	0	916	chr14	107043718	55129254	55145406	5	46,324,89,166,291,	0,46,370,459,625,	55129254,55138044,55140274,55142583,55145115,
1200	0	0	28600	1	1	0	0	-	Isoform_8304_7	1203	2	1203	chr14	107043718	31177916	31207716	3	338,161,701,	2,340,501,	31177916,31205796,31207015,
797	0	0	574	1	1	0	0	+	Isoform_8357_8	798	0	798	chr14	107043718	74881924	74883295	2	92,705,	0,92,	74881924,74882590,
1391	0	0	3467	0	0	0	0	+	Isoform_8493_11	1399	8	1399	chr14	107043718	69767141	69771999	7	114,145,71,70,74,111,806,	8,122,267,338,408,482,593,	69767141,69768137,69768603,69769181,69770466,69770994,69771193,
704	0	0	8331	0	0	0	0	-	Isoform_888_54	704	0	704	chr14	107043718	49577339	49586374	3	514,100,90,	0,514,614,	49577339,49585949,49586284,
2082	0	0	40126	0	0	0	0	-	Isoform_8937_25	2083	1	2083	chr14	107043718	22773225	22815433	10	491,184,150,97,104,124,145,126,541,120,	1,492,676,826,923,1027,1151,1296,1422,1963,	22773225,22773932,22774353,22775443,22775832,22776194,22778792,22779925,22812899,22815313,
903	0	0	4163	0	0	0	0	+	Isoform_9031_17	903	0	903	chr14	107043718	103121473	103126539	4	26,515,132,230,	0,26,541,673,	103121473,103123436,103124374,103126309,
697	0	0	5657	0	0	0	0	-	Isoform_9183_10	702	2	699	chr14	107043718	45246831	45253185	2	546,151,	2,548,	45246831,45253034,
1543	0	0	115	0	0	0	0	+	Isoform_9222_19	1546	0	1543	chr14	107043718	75280569	75282227	2	98,1445,	0,98,	75280569,75280782,
1074	0	0	1421	0	0	0	0	-	Isoform_922_6	1077	3	1077	chr14	107043718	49618692	49621187	2	448,626,	3,451,	49618692,49620561,
836	0	0	26703	0	0	0	0	+	Isoform_9282_8	851	13	849	chr14	107043718	103562987	103590526	5	137,198,64,91,346,	13,150,348,412,503,	103562987,103571622,103574106,103587273,103590180,
1196	0	0	2037	2	4	0	0	-	Isoform_9412_8	1202	2	1202	chr14	107043718	35401515	35404748	4	545,211,109,331,	2,547,758,867,	35401515,35403149,35403689,35404417,
845	0	0	101	2	2	0	0	+	Isoform_9518_6	849	0	847	chr14	107043718	55278338	55279284	2	593,252,	0,593,	55278338,55279032,
591	0	0	101	1	1	0	0	+	Isoform_9519_7	592	0	592	chr14	107043718	55278593	55279285	2	338,253,	0,338,	55278593,55279032,
1045	0	0	289	1	1	0	0	-	Isoform_9734_8	1046	0	1046	chr14	107043718	102081052	102082386	2	769,276,	0,769,	102081052,102082110,
3157	0	0	376	1	1	0	0	+	Isoform_9958_6	3158	0	3158	chr14	107043718	105390015	105393548	2	2830,327,	0,2830,	105390015,105393221,
968	0	0	2346	0	0	0	0	-	Isoform_9967_9	968	0	968	chr14	107043718	24630956	24634270	5	258,261,136,148,165,	0,258,519,655,803,	24630956,24631857,24632323,24632914,24634105,
878	0	0	1643	0	0	0	0	-	Isoform_10138_14	880	2	880	chr15	101991189	66499324	66501845	6	328,121,84,157,130,58,	2,330,451,535,692,822,	66499324,66500055,66500292,66500948,66501374,66501787,
2736	0	0	8536	1	1	0	0	+	Isoform_10356_14	2751	14	2751	chr15	101991189	90884503	90895775	19	41,222,174,97,184,138,120,123,187,84,210,123,54,119,95,124,158,123,360,	14,55,277,451,548,732,870,990,1113,1300,1384,1594,1717,1771,1890,1985,2109,2267,2390,	90884503,90885036,90885411,90886960,90887186,90889305,90889516,90889839,90890091,90890400,90890981,90891553,90892057,90892706,90893099,90893290,90893653,90893935,90895415,
972	0	0	13774	0	0	0	0	-	Isoform_10453_25	975	3	975	chr15	101991189	64688467	64703213	5	367,86,176,158,185,	3,370,456,632,790,	64688467,64689083,64690373,64691433,64703028,
2519	0	0	8746	1	1	0	0	+	Isoform_10489_6	2522	0	2520	chr15	101991189	90884508	90895773	18	36,222,174,97,184,138,120,123,187,84,123,54,119,95,124,158,123,358,	0,36,258,432,529,713,851,971,1094,1281,1365,1488,1542,1661,1756,1880,2038,2161,	90884508,90885036,90885411,90886960,90887186,90889305,90889516,90889839,90890091,90890400,90891553,90892057,90892706,90893099,90893290,90893653,90893935,90895415,
1253	0	0	2377	1	2	0	0	+	Isoform_1062_8	1255	0	1255	chr15	101991189	90388300	90391930	2	96,1157,	0,96,	90388300,90390773,
1059	0	0	1004	0	0	0	0	-	Isoform_10637_6	1059	0	1059	chr15	101991189	43491090	43493153	4	663,94,185,117,	0,663,757,942,	43491090,43492001,43492283,43493036,
1464	0	0	6730	0	0	0	0	+	Isoform_10656_20	1464	0	1464	chr15	101991189	57706716	57714910	4	239,645,205,375,	0,239,884,1089,	57706716,57708713,57711983,57714535,
317	0	0	2377	0	0	0	0	+	Isoform_1067_25	318	1	318	chr15	101991189	90388263	90390957	2	133,184,	1,134,	90388263,90390773,
1786	0	0	39124	0	0	1	2	-	Isoform_10778_6	1788	2	1788	chr15	101991189	42232490	42273402	11	816,100,184,62,118,45,54,114,86,61,148,	2,818,918,1102,1164,1282,1327,1381,1495,1581,1642,	42232490,42236319,42237431,42239669,42244049,42260957,42261195,42264089,42267946,42272062,42273254,
1127	0	0	591	1	1	0	0	+	Isoform_10846_25	1129	0	1128	chr15	101991189	43792328	43794046	2	55,1072,	0,55,	43792328,43792974,
956	0	0	1924	0	0	0	0	+	Isoform_1103_11	956	0	956	chr15	101991189	75208641	75211521	2	183,773,	0,183,	75208641,75210748,
1395	0	0	1924	1	1	0	0	+	Isoform_1107_5	1396	0	1396	chr15	101991189	75208202	75211521	2	622,773,	0,622,	75208202,75210748,
635	0	0	2082	0	0	0	0	+	Isoform_11094_31	635	0	635	chr15	101991189	45430611	45433328	5	44,63,86,61,381,	0,44,107,193,254,	45430611,45430769,45431000,45432071,45432947,
1833	0	0	23078	2	3	2	2	+	Isoform_11117_5	1836	0	1836	chr15	101991189	78872818	78897731	12	239,47,68,87,81,26,89,102,89,173,85,749,	0,239,286,354,441,522,548,637,739,828,1001,1086,	78872818,78878212,78880511,78886140,78887268,78890988,78891483,78892211,78893538,78894057,78894819,78896982,
1447	0	0	49201	0	0	0	0	-	Isoform_11459_20	1449	2	1449	chr15	101991189	60347336	60397984	14	353,123,59,96,94,60,80,91,114,95,100,59,81,42,	2,355,478,537,633,727,787,867,958,1072,1167,1267,1326,1407,	60347336,60349074,60351192,60351723,60352382,60354153,60355918,60357145,60360940,60364428,60382341,60386027,60397257,60397942,
1368	0	0	13775	0	0	0	0	-	Isoform_11549_11	1371	3	1371	chr15	101991189	74445978	74461121	11	249,123,168,50,134,58,85,83,120,213,85,	3,252,375,543,593,727,785,870,953,1073,1286,	74445978,74448477,74449185,74449625,74449935,74450801,74451435,74452295,74456551,74458683,74461036,
1683	0	0	54552	0	0	0	0	+	Isoform_11635_14	1692	0	1683	chr15	101991189	45635029	45691264	10	79,251,171,54,195,210,184,68,179,292,	0,79,330,501,555,750,960,1144,1212,1391,	45635029,45658906,45661954,45669927,45673606,45676100,45682477,45688336,45689038,45690972,
721	0	0	2914	0	0	0	0	+	Isoform_11668_52	724	2	723	chr15	101991189	40764073	40767708	3	143,95,483,	2,145,240,	40764073,40765826,40767225,
686	0	0	989	0	0	0	0	+	Isoform_11779_10	688	0	686	chr15	101991189	43792369	43794044	3	242,109,335,	0,242,351,	43792369,43792974,43793709,
954	0	0	38022	1	1	0	0	+	Isoform_12112_6	957	0	955	chr15	101991189	45635040	45674016	5	68,251,171,54,410,	0,68,319,490,544,	45635040,45658906,45661954,45669927,45673606,
1033	0	0	2515	0	0	0	0	-	Isoform_12424_11	1051	2	1035	chr15	101991189	72199031	72202579	3	725,182,126,	2,727,909,	72199031,72200473,72202453,
846	0	0	18318	0	0	0	0	-	Isoform_1247_7	846	0	846	chr15	101991189	41953389	41972553	2	551,295,	0,551,	41953389,41972258,
3557	0	0	22549	0	0	0	0	+	Isoform_12740_5	3557	0	3557	chr15	101991189	64841895	64868001	5	133,117,105,99,3103,	0,133,250,355,454,	64841895,64854920,64859893,64861476,64864898,
1313	0	0	27183	1	1	0	0	-	Isoform_12746_36	1322	3	1317	chr15	101991189	74844856	74873352	9	361,121,102,160,129,118,99,69,154,	3,364,485,587,747,876,994,1093,1162,	74844856,74845472,74848599,74850513,74851352,74852068,74854020,74854580,74873198,
597	0	0	42635	0	0	0	0	-	Isoform_12808_9	597	0	597	chr15	101991189	30427687	30470919	3	292,84,221,	0,292,376,	30427687,30431686,30470698,
1322	0	0	22269	0	0	0	0	+	Isoform_12927_51	1323	0	1322	chr15	101991189	24954989	24978580	10	73,96,151,146,152,112,153,139,126,174,	0,73,169,320,466,618,730,883,1022,1148,	24954989,24962113,24967931,24974310,24975357,24976304,24976876,24977777,24978192,24978406,
1771	0	0	3242	2	4	0	0	-	Isoform_12928_7	1775	0	1775	chr15	101991189	40750236	40755249	4	1333,193,194,51,	0,1333,1526,1720,	40750236,40751985,40754596,40755198,
1106	0	0	6622	0	0	0	0	-	Isoform_13139_8	1108	2	1108	chr15	101991189	72199031	72206759	4	725,182,167,32,	2,727,909,1076,	72199031,72200473,72202453,72206727,
2454	0	0	10205	2	2	1	1	-	Isoform_13226_5	2458	2	2458	chr15	101991189	83054580	83067240	2	1965,490,	2,1967,	83054580,83066750,
1675	0	0	68679	0	0	0	0	-	Isoform_13397_7	1675	0	1675	chr15	101991189	63763591	63833945	3	600,956,119,	0,600,1556,	63763591,63774693,63833826,
778	0	0	45897	0	0	1	1	-	Isoform_13442_6	778	0	778	chr15	101991189	84669730	84716406	3	339,58,382,	0,339,397,	84669730,84670724,84716024,
1708	0	0	25181	0	0	1	1	-	Isoform_13631_8	1714	5	1713	chr15	101991189	64963027	64989917	8	709,141,108,109,146,81,162,253,	5,714,855,963,1072,1218,1299,1461,	64963027,64965319,64969254,64970113,64974601,64976474,64980863,64989664,
936	0	0	16897	0	0	0	0	-	Isoform_14042_5	938	0	936	chr15	101991189	34084025	34101858	4	461,81,139,255,	0,461,542,681,	34084025,34088052,34090316,34101603,
1580	0	0	6594	3	3	0	0	+	Isoform_14749_6	1586	0	1583	chr15	101991189	74890050	74898224	7	39,128,201,142,183,174,713,	0,39,167,368,510,693,867,	74890050,74890526,74891378,74892660,74893137,74896151,74897511,
1574	0	0	2115	2	2	0	0	-	Isoform_14772_5	1576	0	1576	chr15	101991189	90230244	90233933	6	261,89,119,971,35,99,	0,261,350,469,1440,1475,	90230244,90230933,90231094,90231356,90233668,90233834,
2655	0	0	18375	2	2	0	0	+	Isoform_1496_5	2660	0	2657	chr15	101991189	74782164	74803194	13	556,80,114,113,220,94,66,100,91,74,196,87,864,	0,556,636,750,863,1083,1177,1243,1343,1434,1508,1704,1791,	74782164,74798232,74798614,74798825,74799271,74800411,74800680,74800822,74801011,74801521,74801694,74801996,74802330,
1518	0	0	77175	0	0	0	0	+	Isoform_15016_6	1525	5	1523	chr15	101991189	80059685	80138378	6	124,171,109,101,114,899,	5,129,300,409,510,624,	80059685,80120327,80121711,80122699,80131179,80137479,
2655	0	0	43213	0	0	0	0	-	Isoform_15047_10	2658	3	2658	chr15	101991189	93043418	93089286	2	2287,368,	3,2290,	93043418,93088918,
511	0	0	3119	0	0	0	0	-	Isoform_1505_42	513	0	511	chr15	101991189	63153854	63157484	4	206,111,109,85,	0,206,317,426,	63153854,63155620,63156412,63157399,
1262	0	0	133557	0	0	0	0	+	Isoform_15116_10	1266	0	1262	chr15	101991189	99251475	99386294	9	66,228,41,38,138,207,103,176,265,	0,66,294,335,373,511,718,821,997,	99251475,99255897,99276575,99287256,99287813,99333922,99352368,99361335,99386029,
1944	0	0	101789	1	1	2	2	-	Isoform_15267_7	1948	3	1948	chr15	101991189	82848980	82952715	9	923,81,111,157,107,93,132,157,185,	3,926,1007,1118,1275,1382,1475,1607,1764,	82848980,82851150,82852141,82854643,82859028,82864166,82875272,82892684,82952530,
1051	0	0	44220	0	0	0	0	+	Isoform_15458_5	1052	0	1051	chr15	101991189	31327170	31372441	2	619,432,	0,619,	31327170,31372009,
2569	0	0	776	3	3	1	1	+	Isoform_15647_6	2572	0	2572	chr15	101991189	90880105	90883451	4	168,125,111,2166,	0,168,293,404,	90880105,90880690,90880929,90881285,
1262	0	0	13988	4	4	1	1	+	Isoform_15648_5	1268	0	1266	chr15	101991189	92882831	92898082	7	355,194,70,86,130,69,359,	0,355,549,619,705,835,904,	92882831,92883584,92885514,92886168,92888184,92892003,92897723,
2826	0	0	8441	1	1	0	0	+	Isoform_15664_8	2829	0	2827	chr15	101991189	90884505	90895772	19	134,222,174,97,184,138,120,123,187,84,210,123,54,119,95,124,158,123,357,	0,134,356,530,627,811,949,1069,1192,1379,1463,1673,1796,1850,1969,2064,2188,2346,2469,	90884505,90885036,90885411,90886960,90887186,90889305,90889516,90889839,90890091,90890400,90890981,90891553,90892057,90892706,90893099,90893290,90893653,90893935,90895415,
1288	0	0	244	0	0	0	0	-	Isoform_15672_12	1291	3	1291	chr15	101991189	66496542	66498074	2	112,1176,	3,115,	66496542,66496898,
895	0	0	45517	0	0	0	0	-	Isoform_1567_5	908	0	895	chr15	101991189	84669730	84716142	6	339,58,120,150,110,118,	0,339,397,517,667,777,	84669730,84670724,84680712,84687624,84691534,84716024,
909	0	0	480	1	1	1	4	+	Isoform_15779_5	919	0	910	chr15	101991189	75217171	75218564	2	841,72,	0,841,	75217171,75218492,
2344	0	0	8920	0	0	3	3	+	Isoform_15790_5	2344	0	2344	chr15	101991189	90884508	90895775	17	36,222,97,184,138,120,123,187,84,123,54,119,95,124,158,123,360,	0,36,258,355,539,677,797,920,1107,1191,1314,1368,1487,1582,1706,1864,1987,	90884508,90885036,90886960,90887186,90889305,90889516,90889839,90890091,90890400,90891553,90892057,90892706,90893099,90893290,90893653,90893935,90895415,
3249	0	0	15557	0	0	0	0	+	Isoform_15839_5	3249	0	3249	chr15	101991189	90935287	90954093	20	88,162,37,176,93,168,169,171,172,301,95,142,141,128,67,114,116,118,156,635,	0,88,250,287,463,556,724,893,1064,1236,1537,1632,1774,1915,2043,2110,2224,2340,2458,2614,	90935287,90935543,90935945,90936284,90939730,90940305,90942436,90942911,90944891,90946613,90947795,90948141,90948653,90949315,90949653,90950153,90950499,90952928,90953154,90953458,
3089	0	0	21458	0	0	1	1	-	Isoform_15876_5	3093	4	3093	chr15	101991189	74409291	74433839	10	1694,155,128,400,185,140,111,85,93,99,	4,1698,1853,1981,2381,2566,2706,2817,2902,2995,	74409291,74411555,74411884,74414546,74415800,74416574,74417334,74417590,74417876,74433740,
4286	0	0	239	4	4	1	1	+	Isoform_15898_7	4292	0	4290	chr15	101991189	90890542	90895068	2	2872,1415,	0,2872,	90890542,90893653,
1816	0	0	4149	2	2	1	1	-	Isoform_16356_5	1820	2	1820	chr15	101991189	72345230	72351196	7	1095,184,73,87,181,133,64,	2,1097,1281,1354,1441,1622,1755,	72345230,72346526,72347685,72348047,72349078,72350517,72351132,
1346	0	0	14247	0	0	1	1	-	Isoform_1640_11	1347	0	1346	chr15	101991189	55181321	55196915	6	904,86,64,73,114,106,	0,904,990,1054,1127,1241,	55181321,55183314,55185361,55190974,55192719,55196809,
900	0	0	14247	0	0	0	0	-	Isoform_1641_26	902	0	900	chr15	101991189	55181789	55196936	6	436,86,64,73,114,127,	0,436,522,586,659,773,	55181789,55183314,55185361,55190974,55192719,55196809,
979	0	0	7425	2	2	1	1	-	Isoform_16494_5	983	2	983	chr15	101991189	58058010	58066415	2	98,882,	2,100,	58058010,58065533,
763	0	0	104801	0	0	1	1	+	Isoform_16737_5	766	0	763	chr15	101991189	99566026	99671591	6	78,82,196,204,132,72,	0,78,160,356,560,692,	99566026,99598429,99632977,99645560,99671322,99671519,
1042	0	0	39921	2	2	1	3	-	Isoform_1709_5	1045	1	1045	chr15	101991189	68779874	68820840	7	268,64,98,199,123,150,143,	1,269,333,431,630,753,903,	68779874,68780409,68782955,68784396,68787412,68787769,68820697,
686	0	0	17110	0	0	0	0	-	Isoform_1718_212	689	2	688	chr15	101991189	74920277	74938073	5	165,123,122,117,159,	2,167,290,412,529,	74920277,74923647,74926765,74929115,74937914,
1031	0	0	2757	1	1	1	1	-	Isoform_1745_5	1048	0	1032	chr15	101991189	63622344	63626133	4	547,166,170,149,	0,547,713,883,	63622344,63623724,63624157,63625984,
763	0	0	9525	0	0	0	0	-	Isoform_1896_34	763	0	763	chr15	101991189	79960891	79971179	2	283,480,	0,283,	79960891,79970699,
1475	0	0	66773	1	1	2	3	-	Isoform_2058_5	1480	3	1479	chr15	101991189	34141813	34210064	9	558,94,90,51,119,280,41,131,114,	3,561,655,745,796,915,1195,1236,1367,	34141813,34145397,34147199,34147379,34148631,34152789,34154643,34163559,34209950,
1057	0	0	2373	0	0	0	0	-	Isoform_2126_9	1059	2	1059	chr15	101991189	40035740	40039170	5	760,33,113,73,78,	2,762,795,908,981,	40035740,40036985,40038281,40038875,40039092,
1411	0	0	133397	1	1	0	0	+	Isoform_2188_6	1414	0	1412	chr15	101991189	99251487	99386295	10	54,228,41,38,138,207,103,176,160,266,	0,54,282,323,361,499,706,809,985,1145,	99251487,99255897,99276575,99287256,99287813,99333922,99352368,99361335,99363105,99386029,
1421	0	0	4100	2	2	2	2	-	Isoform_23908_14	1423	0	1423	chr15	101991189	66499321	66504844	10	331,121,84,157,130,125,139,107,172,57,	0,331,452,536,693,823,948,1087,1194,1366,	66499321,66500055,66500292,66500948,66501374,66501787,66502611,66503057,66503357,66504787,
1796	0	0	25094	0	0	0	0	-	Isoform_2406_45	1796	0	1796	chr15	101991189	64963021	64989911	9	715,141,108,109,146,81,162,87,247,	0,715,856,964,1073,1219,1300,1462,1549,	64963021,64965319,64969254,64970113,64974601,64976474,64980863,64983506,64989664,
751	0	0	1968	1	1	0	0	+	Isoform_2437_17	752	0	752	chr15	101991189	45430612	45433331	4	220,86,61,384,	0,220,306,367,	45430612,45431000,45432071,45432947,
1838	0	0	30306	0	0	1	1	-	Isoform_2654_37	1839	1	1839	chr15	101991189	72343867	72376012	14	273,105,91,184,73,87,181,133,102,111,47,66,93,293,	1,274,379,470,654,727,814,995,1128,1230,1341,1388,1454,1547,	72343867,72345445,72346234,72346526,72347685,72348047,72349078,72350517,72351132,72353067,72353690,72355558,72356524,72375719,
944	0	0	5686	0	0	0	0	+	Isoform_288_5971	944	0	944	chr15	101991189	44711515	44718145	4	98,279,28,539,	0,98,377,405,	44711515,44715422,44716328,44717606,
2535	0	0	1515	0	0	1	5	-	Isoform_3278_13	2535	0	2535	chr15	101991189	60393928	60397983	2	2499,41,	0,2499,	60393928,60397942,
1367	0	0	49282	0	0	0	0	-	Isoform_3540_273	1367	0	1367	chr15	101991189	60347335	60397984	13	354,123,59,96,94,60,80,91,114,95,100,59,42,	0,354,477,536,632,726,786,866,957,1071,1166,1266,1325,	60347335,60349074,60351192,60351723,60352382,60354153,60355918,60357145,60360940,60364428,60382341,60386027,60397942,
1007	0	0	27753	0	0	0	0	+	Isoform_3657_9	1007	0	1007	chr15	101991189	92900324	92929084	5	500,133,232,87,55,	0,500,633,865,952,	92900324,92901166,92924320,92927243,92929029,
679	0	0	46993	0	0	0	0	+	Isoform_3899_33	682	1	680	chr15	101991189	41417129	41464801	5	184,111,148,205,31,	1,185,296,444,649,	41417129,41438320,41452900,41457671,41464770,
852	0	0	6313	0	0	0	0	-	Isoform_4058_167	853	1	853	chr15	101991189	64155822	64162987	5	323,185,94,114,136,	1,324,509,603,717,	64155822,64156724,64160103,64162040,64162851,
1006	0	0	6313	1	2	1	1	-	Isoform_4059_29	1014	2	1010	chr15	101991189	64155822	64163142	5	323,185,94,114,291,	2,325,510,604,718,	64155822,64156724,64160103,64162040,64162851,
926	0	0	34313	0	0	0	0	+	Isoform_4219_14	926	0	926	chr15	101991189	85380606	85415845	2	192,734,	0,192,	85380606,85415111,
1029	0	0	61707	0	0	0	0	-	Isoform_4253_7	1032	1	1030	chr15	101991189	41909811	41972547	5	52,413,98,177,289,	1,53,466,564,741,	41909811,41919209,41943066,41953763,41972258,
1363	0	0	49283	0	0	0	0	-	Isoform_4295_16	1364	1	1364	chr15	101991189	60347338	60397984	13	351,123,59,96,94,55,84,91,114,95,100,59,42,	1,352,475,534,630,724,779,863,954,1068,1163,1263,1322,	60347338,60349074,60351192,60351723,60352382,60354153,60355914,60357145,60360940,60364428,60382341,60386027,60397942,
598	0	0	19195	0	0	0	0	+	Isoform_4351_33	598	0	598	chr15	101991189	39934140	39953933	5	199,113,103,153,30,	0,199,312,415,568,	39934140,39939504,39943382,39949115,39953903,
1418	0	0	10311	0	0	0	0	+	Isoform_4485_27	1419	0	1418	chr15	101991189	79311111	79322840	3	306,249,863,	0,306,555,	79311111,79313756,79321977,
495	0	0	911	0	0	0	0	-	Isoform_4666_94	495	0	495	chr15	101991189	34341722	34343128	2	386,109,	0,386,	34341722,34343019,
674	0	0	1091	0	0	0	0	-	Isoform_4699_31	674	0	674	chr15	101991189	66499327	66501092	4	325,121,84,144,	0,325,446,530,	66499327,66500055,66500292,66500948,
864	0	0	2826	0	0	0	0	-	Isoform_5052_109	864	0	864	chr15	101991189	90230249	90233939	7	256,89,119,151,109,35,105,	0,256,345,464,615,724,759,	90230249,90230933,90231094,90231356,90232218,90233668,90233834,
801	0	0	1360	0	0	0	0	-	Isoform_5106_16	804	3	804	chr15	101991189	66499326	66501487	5	326,121,84,157,113,	3,329,450,534,691,	66499326,66500055,66500292,66500948,66501374,
1486	0	0	21844	0	0	1	2	-	Isoform_5150_34	1486	0	1486	chr15	101991189	78921768	78945100	12	437,126,107,69,82,56,87,105,71,106,32,210,	0,437,563,670,739,821,877,964,1069,1140,1246,1278,	78921768,78922992,78925333,78927712,78929411,78931450,78932371,78934977,78935679,78937317,78939139,78944890,
1212	0	0	2842	0	0	0	0	-	Isoform_5174_14	1212	0	1212	chr15	101991189	66499321	66503375	9	331,121,84,157,130,125,139,107,18,	0,331,452,536,693,823,948,1087,1194,	66499321,66500055,66500292,66500948,66501374,66501787,66502611,66503057,66503357,
815	0	0	4866	0	0	1	1	+	Isoform_5478_10	815	0	815	chr15	101991189	63121804	63127486	4	424,67,191,134,	0,424,491,682,	63121804,63122635,63126858,63127352,
1702	0	0	56792	2	3	1	1	+	Isoform_547_38	1705	0	1705	chr15	101991189	66386911	66445406	5	516,211,147,78,751,	0,516,727,874,952,	66386911,66435026,66436745,66443279,66444655,
536	0	0	519	0	0	0	0	-	Isoform_5494_71	536	0	536	chr15	101991189	66499321	66500376	3	331,121,84,	0,331,452,	66499321,66500055,66500292,
1181	0	0	9804	0	0	1	1	+	Isoform_5602_17	1184	0	1181	chr15	101991189	48331431	48342417	7	364,139,92,45,75,71,396,	0,364,503,595,640,715,786,	48331431,48332267,48334416,48336045,48341288,48341514,48342021,
516	0	0	39180	0	0	0	0	+	Isoform_5727_10	516	0	516	chr15	101991189	51829667	51869363	3	169,200,147,	0,169,369,	51829667,51862810,51869216,
1355	0	0	13846	0	0	0	0	-	Isoform_5978_9	1357	2	1357	chr15	101991189	74445976	74461177	11	251,123,168,50,134,58,85,83,120,213,70,	2,253,376,544,594,728,786,871,954,1074,1287,	74445976,74448477,74449185,74449625,74449935,74450801,74451435,74452295,74456551,74458683,74461107,
511	0	0	2214	0	0	0	0	+	Isoform_627_11849	511	0	511	chr15	101991189	69452821	69455546	4	199,75,118,119,	0,199,274,392,	69452821,69453646,69455169,69455427,
503	0	0	1217	0	0	0	0	+	Isoform_645_586	506	1	504	chr15	101991189	43792324	43794044	3	59,109,335,	1,60,169,	43792324,43792974,43793709,
1636	0	0	86	1	1	0	0	+	Isoform_6497_11	1637	0	1637	chr15	101991189	44537175	44538897	2	62,1574,	0,62,	44537175,44537323,
960	0	0	43539	0	0	0	0	-	Isoform_6563_8	960	0	960	chr15	101991189	42446622	42491121	5	36,634,62,86,142,	0,36,670,732,818,	42446622,42448071,42466052,42472235,42490979,
1179	0	0	93975	0	0	0	0	-	Isoform_6680_15	1181	0	1179	chr15	101991189	76216299	76311453	11	298,81,66,83,69,102,111,100,83,82,104,	0,298,379,445,528,597,699,810,910,993,1075,	76216299,76225848,76231332,76274411,76283756,76285636,76286370,76287845,76292430,76292618,76311349,
1048	0	0	45517	0	0	1	1	-	Isoform_7252_10	1049	0	1048	chr15	101991189	84669544	84716110	6	525,58,119,150,110,86,	0,525,583,702,852,962,	84669544,84670724,84680713,84687624,84691534,84716024,
860	0	0	45517	0	0	1	2	-	Isoform_7253_10	860	0	860	chr15	101991189	84669730	84716109	6	339,58,118,150,110,85,	0,339,397,515,665,775,	84669730,84670724,84680714,84687624,84691534,84716024,
523	0	0	1194	1	1	0	0	+	Isoform_7353_48	525	0	524	chr15	101991189	43792329	43794046	3	54,109,360,	0,54,163,	43792329,43792974,43793686,
1105	0	0	5315	0	0	0	0	+	Isoform_7411_8	1108	0	1105	chr15	101991189	75043319	75049739	4	217,129,169,590,	0,217,346,515,	75043319,75044385,75048552,75049149,
1569	0	0	40352	0	0	0	0	+	Isoform_7688_25	1582	12	1581	chr15	101991189	76995409	77037330	15	200,101,75,35,107,63,99,46,80,99,97,91,56,134,286,	12,212,313,388,423,530,593,692,738,818,917,1014,1105,1161,1295,	76995409,77018147,77018456,77025283,77025497,77027851,77028553,77029528,77030501,77031179,77032297,77032861,77035507,77035801,77037044,
1785	0	0	40352	0	0	0	0	+	Isoform_7689_24	1802	16	1801	chr15	101991189	76995193	77037330	15	416,101,75,35,107,63,99,46,80,99,97,91,56,134,286,	16,432,533,608,643,750,813,912,958,1038,1137,1234,1325,1381,1515,	76995193,77018147,77018456,77025283,77025497,77027851,77028553,77029528,77030501,77031179,77032297,77032861,77035507,77035801,77037044,
1838	0	0	40352	0	0	0	0	+	Isoform_7690_23	1842	0	1838	chr15	101991189	76995138	77037328	15	471,101,75,35,107,63,99,46,80,99,97,91,56,134,284,	0,471,572,647,682,789,852,951,997,1077,1176,1273,1364,1420,1554,	76995138,77018147,77018456,77025283,77025497,77027851,77028553,77029528,77030501,77031179,77032297,77032861,77035507,77035801,77037044,
1884	0	0	849	2	2	0	0	+	Isoform_7719_7	1908	22	1908	chr15	101991189	75043315	75046048	2	221,1663,	22,243,	75043315,75044385,
880	0	0	20355	0	0	0	0	-	Isoform_7792_22	884	2	882	chr15	101991189	64072565	64093800	5	463,46,50,165,156,	2,465,511,561,726,	64072565,64075491,64081101,64088686,64093644,
608	0	0	17227	0	0	0	0	-	Isoform_7944_5	610	2	610	chr15	101991189	74920277	74938112	4	165,123,122,198,	2,167,290,412,	74920277,74923647,74926765,74937914,
1057	0	0	16777	0	0	0	0	-	Isoform_7965_14	1057	0	1057	chr15	101991189	34084023	34101857	5	463,81,139,120,254,	0,463,544,683,803,	34084023,34088052,34090316,34095894,34101603,
2719	0	0	99	1	2	1	2	-	Isoform_8109_13	2721	0	2721	chr15	101991189	78278849	78281669	2	1296,1425,	0,1296,	78278849,78280244,
476	0	0	3220	0	0	0	0	-	Isoform_831_2977	476	0	476	chr15	101991189	82536754	82540450	5	127,66,106,152,25,	0,127,193,299,451,	82536754,82538305,82538879,82539980,82540425,
950	0	0	717	1	1	0	0	-	Isoform_8568_5	951	0	951	chr15	101991189	72199030	72200697	2	726,224,	0,726,	72199030,72200473,
1254	0	0	1078	1	2	1	1	+	Isoform_9007_6	1262	0	1256	chr15	101991189	40894473	40896806	2	386,869,	0,386,	40894473,40895937,
913	0	0	1800	0	0	1	4	+	Isoform_9067_13	913	0	913	chr15	101991189	45430611	45433328	3	475,61,381,	0,475,536,	45430611,45432071,45432947,
714	0	0	17895	0	0	1	1	-	Isoform_9213_7	714	0	714	chr15	101991189	59638865	59657475	5	292,127,105,121,70,	0,292,419,524,645,	59638865,59642135,59650668,59652205,59657405,
1361	0	0	42519	2	3	2	2	+	Isoform_9233_7	1367	1	1365	chr15	101991189	32536725	32580607	4	281,98,84,900,	1,282,380,464,	32536725,32575570,32575916,32579707,
1268	0	0	93828	0	0	0	0	-	Isoform_9478_11	1272	0	1268	chr15	101991189	76216299	76311395	12	298,81,66,83,69,102,111,100,83,82,147,46,	0,298,379,445,528,597,699,810,910,993,1075,1222,	76216299,76225848,76231332,76274411,76283756,76285636,76286370,76287845,76292430,76292618,76295590,76311349,
1338	0	0	93828	0	0	0	0	-	Isoform_9479_7	1338	0	1338	chr15	101991189	76216299	76311465	12	298,81,66,83,69,102,111,100,83,82,147,116,	0,298,379,445,528,597,699,810,910,993,1075,1222,	76216299,76225848,76231332,76274411,76283756,76285636,76286370,76287845,76292430,76292618,76295590,76311349,
1941	0	0	9479	0	0	0	0	-	Isoform_9841_6	1964	0	1941	chr15	101991189	72199030	72210450	8	726,182,167,153,151,271,187,104,	0,726,908,1075,1228,1379,1650,1837,	72199030,72200473,72202453,72206727,72207126,72208620,72209672,72210346,
1800	0	0	32845	0	0	0	0	+	Isoform_10210_10	1802	0	1800	chr16	90338345	70299177	70333822	12	177,49,54,136,93,103,115,178,238,163,192,302,	0,177,226,280,416,509,612,727,905,1143,1306,1498,	70299177,70312608,70314901,70315968,70317495,70324584,70325573,70329291,70329830,70331721,70332967,70333520,
961	0	0	2170	0	0	0	0	+	Isoform_10304_16	961	0	961	chr16	90338345	31180141	31183272	2	86,875,	0,86,	31180141,31182397,
1191	0	0	3218	1	1	0	0	-	Isoform_10335_54	1196	0	1192	chr16	90338345	28605595	28610004	8	338,181,95,127,98,126,152,74,	0,338,519,614,741,839,965,1117,	28605595,28606055,28606760,28606950,28608290,28608477,28608707,28609930,
1313	0	0	65135	0	0	0	0	+	Isoform_10644_12	1351	0	1313	chr16	90338345	25111783	25178231	11	213,92,122,77,62,103,121,102,92,98,231,	0,213,305,427,504,566,669,790,892,984,1082,	25111783,25128474,25132401,25140170,25151553,25161101,25164597,25169111,25170713,25174936,25178000,
1792	0	0	2370	0	0	0	0	+	Isoform_10774_62	1793	0	1792	chr16	90338345	31108404	31112566	12	75,372,69,111,48,120,99,74,129,90,159,446,	0,75,447,516,627,675,795,894,968,1097,1187,1346,	31108404,31109046,31109510,31109672,31110076,31110204,31110400,31110687,31111090,31111299,31111868,31112120,
2428	0	0	99	2	2	0	0	+	Isoform_10923_8	2432	0	2430	chr16	90338345	28974784	28977311	2	608,1820,	0,608,	28974784,28975491,
636	0	0	10399	0	0	0	0	+	Isoform_10947_6	636	0	636	chr16	90338345	87392333	87403368	3	134,56,446,	0,134,190,	87392333,87398814,87402922,
1093	0	0	883	0	0	0	0	-	Isoform_11020_10	1096	3	1096	chr16	90338345	30569728	30571704	3	708,114,271,	3,711,825,	30569728,30571009,30571433,
1803	0	0	254	0	0	1	4	-	Isoform_11170_15	1804	1	1804	chr16	90338345	84616010	84618071	2	1573,234,	1,1574,	84616010,84617837,
1285	0	0	7751	0	0	1	1	-	Isoform_11189_5	1285	0	1285	chr16	90338345	27540860	27549897	3	848,210,228,	0,848,1058,	27540860,27545313,27549669,
1238	0	0	1175	0	0	0	0	-	Isoform_11252_10	1238	0	1238	chr16	90338345	30352846	30355259	7	249,107,433,158,139,104,48,	0,249,356,789,947,1086,1190,	30352846,30353180,30353367,30353900,30354183,30354603,30355211,
429	0	0	408	0	0	2	2	+	Isoform_11439_5	432	0	429	chr16	90338345	31190762	31191601	3	80,148,203,	0,80,228,	31190762,31190962,31191398,
1174	0	0	1429	0	0	0	0	-	Isoform_11547_37	1174	0	1174	chr16	90338345	1349240	1351843	6	368,64,177,194,220,151,	0,368,432,609,803,1023,	1349240,1349888,1350057,1350806,1351378,1351692,
1371	0	0	22858	0	0	1	1	+	Isoform_11572_11	1374	0	1371	chr16	90338345	20900772	20925002	4	117,159,93,1003,	0,117,276,369,	20900772,20915555,20920121,20923999,
560	0	0	8466	0	0	0	0	-	Isoform_11576_24	560	0	560	chr16	90338345	21643580	21652606	4	18,107,360,75,	0,18,125,485,	21643580,21644289,21647132,21652531,
2163	0	0	6889	0	0	1	2	-	Isoform_11598_25	2166	3	2166	chr16	90338345	5024878	5033932	10	807,64,102,48,206,129,109,140,456,104,	3,810,874,976,1024,1230,1359,1468,1608,2064,	5024878,5027134,5027277,5027845,5027979,5028879,5030384,5031744,5033272,5033828,
2487	0	0	18665	0	0	0	0	+	Isoform_11822_10	2488	0	2487	chr16	90338345	2155783	2176935	21	75,119,58,92,117,93,34,184,135,218,74,49,128,83,40,117,123,120,132,120,376,	0,75,194,252,344,461,554,588,772,907,1125,1199,1248,1376,1459,1499,1616,1739,1859,1991,2111,	2155783,2163882,2165878,2168076,2170613,2171263,2171571,2172190,2172464,2173181,2173480,2173787,2173920,2174250,2175110,2175300,2175499,2175833,2176048,2176264,2176559,
1976	0	0	15305	0	0	1	1	-	Isoform_11890_18	1976	0	1976	chr16	90338345	46956386	46973668	9	834,128,145,197,134,81,224,60,174,	0,834,962,1107,1304,1438,1519,1743,1803,	46956386,46959002,46959274,46964610,46967512,46968083,46971348,46971895,46973494,
597	0	0	8466	0	0	0	0	-	Isoform_11899_12	597	0	597	chr16	90338345	21643577	21652640	4	21,107,360,109,	0,21,128,488,	21643577,21644289,21647132,21652531,
1621	0	0	4062	0	0	2	2	+	Isoform_11980_8	1621	0	1621	chr16	90338345	28985091	28990776	12	426,28,35,82,65,30,58,95,63,66,87,588,	0,426,454,489,571,636,666,724,819,882,948,1035,	28985091,28985712,28985853,28986134,28986381,28986539,28986656,28986798,28989526,28989773,28989932,28990188,
948	0	0	268	0	0	0	0	-	Isoform_12044_49	957	7	955	chr16	90338345	1770332	1771548	4	434,113,341,60,	7,441,554,895,	1770332,1770880,1771069,1771488,
522	0	0	5342	0	0	0	0	+	Isoform_12052_6	525	3	525	chr16	90338345	2752645	2758509	4	209,108,165,40,	3,212,320,485,	2752645,2757471,2757780,2758469,
813	0	0	5716	0	0	0	0	+	Isoform_12075_9	816	0	813	chr16	90338345	641943	648472	5	100,130,128,102,353,	0,100,230,358,460,	641943,642119,647416,647782,648119,
1049	0	0	1267	0	0	0	0	-	Isoform_12130_6	1050	1	1050	chr16	90338345	66932062	66934378	3	238,46,765,	1,239,285,	66932062,66932779,66933613,
1036	0	0	3701	0	0	0	0	+	Isoform_12207_16	1036	0	1036	chr16	90338345	30199272	30204009	8	55,152,126,98,127,95,181,202,	0,55,207,333,431,558,653,834,	30199272,30200724,30200980,30201195,30202689,30202911,30203504,30203807,
1897	0	0	1529	1	1	0	0	+	Isoform_12312_5	1900	0	1898	chr16	90338345	31355177	31358603	4	114,106,104,1573,	0,114,220,324,	31355177,31355892,31356624,31357030,
370	0	0	360	0	0	0	0	-	Isoform_12340_15	370	0	370	chr16	90338345	30192934	30193664	3	140,98,132,	0,140,238,	30192934,30193357,30193532,
2398	0	0	24074	0	0	0	0	+	Isoform_12382_5	2400	0	2398	chr16	90338345	2682555	2709027	6	245,109,92,96,126,1730,	0,245,354,446,542,668,	2682555,2695934,2697905,2699820,2702352,2707297,
1115	0	0	1520	0	0	0	0	-	Isoform_12487_7	1115	0	1115	chr16	90338345	3253983	3256618	2	807,308,	0,807,	3253983,3256310,
862	0	0	1608	0	0	0	0	-	Isoform_12525_7	866	4	866	chr16	90338345	81629894	81632364	3	354,267,241,	4,358,625,	81629894,81631189,81632123,
788	0	0	1279	0	0	0	0	-	Isoform_12544_45	788	0	788	chr16	90338345	84616006	84618073	3	469,83,236,	0,469,552,	84616006,84617500,84617837,
725	0	0	17529	0	0	0	0	-	Isoform_12637_47	748	23	748	chr16	90338345	90137781	90156035	4	435,157,65,68,	23,458,615,680,	90137781,90143804,90146647,90155967,
3230	0	0	4529	1	1	1	1	-	Isoform_12669_13	3232	1	3232	chr16	90338345	88643291	88651051	5	2906,84,75,70,96,	1,2907,2991,3066,3136,	88643291,88646754,88647100,88648044,88650955,
1750	0	0	114745	0	0	0	0	-	Isoform_12931_7	1750	0	1750	chr16	90338345	854485	970980	11	221,113,184,154,181,168,66,149,11,310,193,	0,221,334,518,672,853,1021,1087,1236,1247,1557,	854485,868943,869882,870728,871160,879569,893006,910930,934243,954356,970787,
1840	0	0	51131	0	0	0	0	-	Isoform_12969_12	1842	2	1842	chr16	90338345	29560752	29613723	4	899,156,164,621,	2,901,1057,1221,	29560752,29565350,29566085,29613102,
2150	0	0	22866	0	0	0	0	-	Isoform_12977_7	2150	0	2150	chr16	90338345	4822264	4847280	7	667,87,243,139,80,37,897,	0,667,754,997,1136,1216,1253,	4822264,4823820,4831978,4832773,4845073,4846173,4846383,
1632	0	0	9308	0	0	1	1	+	Isoform_13080_6	1632	0	1632	chr16	90338345	29962107	29973048	6	25,918,190,230,171,99,	0,25,943,1133,1363,1534,	29962107,29962390,29963399,29968024,29971407,29972949,
2008	0	0	1360	0	0	1	2	-	Isoform_13123_10	2017	0	2008	chr16	90338345	784977	788347	6	1400,102,103,124,189,92,	0,1400,1502,1605,1729,1918,	784977,786826,787076,787353,787555,788255,
2149	0	0	7723	0	0	2	2	-	Isoform_13133_7	2150	1	2150	chr16	90338345	18791668	18801542	5	1702,85,118,134,112,	1,1703,1788,1906,2040,	18791668,18794598,18795463,18798700,18801430,
1005	0	0	56756	0	0	0	0	+	Isoform_13190_5	1007	0	1005	chr16	90338345	25111734	25169495	10	34,92,122,83,77,62,103,121,102,209,	0,34,126,248,331,408,470,573,694,796,	25111734,25128474,25132401,25134207,25140170,25151553,25161101,25164597,25169111,25169286,
2424	0	0	46460	0	0	1	1	-	Isoform_13242_7	2425	1	2425	chr16	90338345	1365807	1414692	14	588,258,203,228,93,178,63,86,85,118,136,134,177,78,	1,589,847,1050,1278,1371,1549,1612,1698,1783,1901,2037,2171,2348,	1365807,1367091,1367655,1370129,1371518,1385207,1390631,1392890,1394130,1397177,1399373,1401567,1403167,1414614,
2209	0	0	11617	0	0	0	0	+	Isoform_13306_7	2210	0	2209	chr16	90338345	84648475	84662301	5	174,79,1074,158,724,	0,174,253,1327,1485,	84648475,84650851,84656870,84659759,84661577,
1829	0	0	20119	1	1	1	1	+	Isoform_13320_5	1832	0	1830	chr16	90338345	21158680	21180629	5	66,301,169,139,1155,	0,66,367,536,675,	21158680,21160977,21170436,21174009,21179474,
2166	0	0	10709	0	0	1	1	-	Isoform_13326_8	2166	0	2166	chr16	90338345	31060849	31073725	3	1431,669,67,	0,1431,2100,	31060849,31063812,31073658,
799	0	0	10702	0	0	0	0	+	Isoform_13348_6	802	0	799	chr16	90338345	75566377	75577878	3	143,56,600,	0,143,199,	75566377,75566851,75577278,
635	0	0	86	0	0	0	0	+	Isoform_13539_5	639	0	635	chr16	90338345	28498224	28498945	2	125,510,	0,125,	28498224,28498435,
827	0	0	5426	0	0	1	2	-	Isoform_13543_7	829	2	829	chr16	90338345	30887797	30894052	6	193,86,160,109,79,200,	2,195,281,441,550,629,	30887797,30888859,30892587,30892839,30893211,30893852,
729	0	0	6543	0	0	0	0	+	Isoform_13610_8	729	0	729	chr16	90338345	88570405	88577677	2	161,568,	0,161,	88570405,88577109,
1853	0	0	1349	0	0	0	0	-	Isoform_13662_8	1856	3	1856	chr16	90338345	67442478	67445680	2	700,1153,	3,703,	67442478,67444527,
2760	0	0	5720	2	2	1	1	+	Isoform_13669_5	2763	0	2762	chr16	90338345	75647814	75656295	2	738,2023,	0,738,	75647814,75654272,
628	0	0	9951	0	0	0	0	+	Isoform_13692_8	636	6	634	chr16	90338345	89948787	89959366	4	27,98,150,353,	6,33,131,281,	89948787,89955168,89957510,89959013,
597	0	0	1310	0	0	0	0	-	Isoform_13700_8	598	1	598	chr16	90338345	634429	636336	4	215,79,60,243,	1,216,295,355,	634429,634718,635280,636093,
1596	0	0	3234	2	2	0	0	+	Isoform_13718_6	1614	16	1614	chr16	90338345	30184246	30189076	11	97,199,123,130,185,120,105,146,58,216,217,	16,113,312,435,565,750,870,975,1121,1179,1395,	30184246,30185208,30186597,30186815,30187038,30187381,30187724,30187941,30188191,30188360,30188859,
1048	0	0	5174	0	0	0	0	+	Isoform_1371_650	1048	0	1048	chr16	90338345	2513996	2520218	3	186,184,678,	0,186,370,	2513996,2519217,2519540,
821	0	0	961	1	2	1	1	+	Isoform_13722_6	826	0	823	chr16	90338345	30083592	30085375	3	189,190,443,	0,189,379,	30083592,30084665,30084932,
952	0	0	15161	1	2	0	0	+	Isoform_13773_11	960	3	957	chr16	90338345	2883244	2899357	4	122,101,420,309,	3,125,226,646,	2883244,2895219,2896351,2899048,
896	0	0	10181	0	0	0	0	-	Isoform_13825_5	899	3	899	chr16	90338345	29443252	29454329	5	436,102,121,98,139,	3,439,541,662,760,	29443252,29444397,29446801,29454015,29454190,
3131	0	0	33913	1	1	1	1	-	Isoform_13831_21	3149	3	3135	chr16	90338345	84974464	85011509	8	2055,131,82,97,125,332,86,224,	3,2058,2189,2271,2368,2493,2825,2911,	84974464,84977094,84977923,84979188,84981869,84990303,84995921,85011285,
528	0	0	305	0	0	0	0	-	Isoform_13898_7	531	3	531	chr16	90338345	31201490	31202323	2	351,177,	3,354,	31201490,31202146,
1310	0	0	174	1	1	1	1	+	Isoform_13972_6	1313	0	1311	chr16	90338345	28835702	28837187	2	56,1255,	0,56,	28835702,28835932,
869	0	0	4155	1	1	0	0	+	Isoform_14097_8	871	0	870	chr16	90338345	30000764	30005788	4	72,112,117,568,	0,72,184,301,	30000764,30000928,30001413,30005220,
335	0	0	220	0	0	0	0	-	Isoform_14400_5	335	0	335	chr16	90338345	2154801	2155356	2	121,214,	0,121,	2154801,2155142,
1394	0	0	2305	1	1	0	0	+	Isoform_14451_14	1403	4	1399	chr16	90338345	3024050	3027749	13	315,116,65,104,38,49,72,103,50,63,111,135,173,	4,319,435,500,604,642,691,763,866,916,979,1090,1225,	3024050,3025707,3025923,3026062,3026250,3026364,3026515,3026678,3026866,3027010,3027169,3027365,3027576,
1699	0	0	20226	2	2	2	3	+	Isoform_14596_5	1701	0	1701	chr16	90338345	21158687	21180615	5	59,194,169,139,1141,	0,59,253,422,561,	21158687,21161084,21170436,21174009,21179474,
995	0	0	190	1	1	0	0	-	Isoform_14630_6	1052	23	1019	chr16	90338345	1770319	1771504	3	447,113,435,	23,470,583,	1770319,1770880,1771069,
1917	0	0	2012	2	5	1	1	+	Isoform_14637_8	1924	0	1922	chr16	90338345	29807233	29811163	4	595,64,172,1087,	0,595,659,831,	29807233,29808229,29808569,29810076,
2045	0	0	265	1	1	0	0	+	Isoform_14731_8	2047	0	2046	chr16	90338345	1768004	1770314	4	103,180,150,1612,	0,103,283,433,	1768004,1768198,1768476,1768702,
1754	0	0	4054	0	0	0	0	-	Isoform_14868_8	1761	1	1755	chr16	90338345	1776720	1782528	4	723,866,138,27,	1,724,1590,1728,	1776720,1777746,1781357,1782501,
1553	0	0	10969	0	0	0	0	+	Isoform_14922_10	1554	0	1553	chr16	90338345	2937287	2949809	4	97,273,61,1122,	0,97,370,431,	2937287,2938183,2940031,2948687,
1792	0	0	3448	0	0	1	1	+	Isoform_14968_12	1795	0	1792	chr16	90338345	28974779	28980020	5	613,66,137,361,616,	0,613,679,816,1177,	28974779,28975491,28977907,28978945,28979404,
1744	0	0	18288	0	0	0	0	+	Isoform_15064_10	1746	0	1744	chr16	90338345	84819986	84840018	2	147,1597,	0,147,	84819986,84838421,
1777	0	0	2373	4	4	1	1	+	Isoform_15167_9	1788	4	1785	chr16	90338345	31108413	31112564	12	66,372,69,108,48,120,99,74,129,90,159,444,	4,70,442,511,619,667,787,886,960,1089,1179,1338,	31108413,31109046,31109510,31109672,31110076,31110204,31110400,31110687,31111090,31111299,31111868,31112120,
1985	0	0	2489	4	4	2	2	+	Isoform_15262_6	1992	0	1989	chr16	90338345	89320447	89324923	5	780,129,235,155,688,	0,780,909,1144,1299,	89320447,89321884,89323098,89323765,89324235,
1202	0	0	10430	0	0	0	0	+	Isoform_15316_5	1204	0	1202	chr16	90338345	4847497	4859129	4	713,288,96,105,	0,713,1001,1097,	4847497,4852878,4858567,4859024,
1899	0	0	56251	1	1	1	1	-	Isoform_15372_6	1900	0	1900	chr16	90338345	87707818	87765969	12	257,117,403,209,76,160,93,137,99,79,92,178,	0,257,374,777,986,1062,1222,1315,1452,1551,1630,1722,	87707818,87708349,87709264,87711234,87714497,87726764,87730551,87748672,87755193,87756398,87761948,87765791,
2055	0	0	1045	1	1	2	2	-	Isoform_15461_7	2058	2	2058	chr16	90338345	30531464	30534566	2	1687,370,	2,1689,	30531464,30534196,
2285	0	0	18511	0	0	0	0	-	Isoform_15519_8	2285	0	2285	chr16	90338345	28904420	28925216	13	624,117,56,12,178,156,99,96,351,111,158,213,114,	0,624,741,797,809,987,1143,1242,1338,1689,1800,1958,2171,	28904420,28905396,28905703,28905866,28906018,28908608,28910887,28911083,28914235,28914671,28919785,28924402,28925102,
4224	0	0	23531	5	5	0	0	+	Isoform_15630_5	4231	0	4229	chr16	90338345	31355175	31382930	31	116,106,104,71,112,131,146,154,151,74,130,143,141,210,131,164,155,132,74,142,117,80,84,79,108,84,114,102,111,94,664,	0,116,222,326,397,509,640,786,940,1091,1165,1295,1438,1579,1789,1920,2084,2239,2371,2445,2587,2704,2784,2868,2947,3055,3139,3253,3355,3466,3560,	31355175,31355892,31356624,31357030,31357252,31359699,31359919,31360309,31361062,31361835,31362074,31362610,31362934,31363164,31371083,31371333,31371629,31372377,31372596,31373248,31376798,31376999,31377181,31379567,31379756,31379981,31380265,31380522,31380896,31381802,31382266,
1372	0	0	58510	0	0	0	0	+	Isoform_15711_10	1373	0	1372	chr16	90338345	2538023	2597905	9	113,261,43,97,174,218,58,153,255,	0,113,374,417,514,688,906,964,1117,	2538023,2557702,2561479,2581606,2583411,2586675,2595792,2597122,2597650,
1728	0	0	4127	0	0	0	0	-	Isoform_15773_7	1730	2	1730	chr16	90338345	1776710	1782565	5	733,126,667,138,64,	2,735,861,1528,1666,	1776710,1777746,1777945,1781357,1782501,
2740	0	0	11270	2	38	4	6	-	Isoform_15781_7	2815	37	2815	chr16	90338345	1400694	1414710	2	2650,96,	37,2687,	1400694,1414614,
1406	0	0	54936	0	0	0	0	+	Isoform_15794_7	1408	0	1406	chr16	90338345	21599592	21655934	4	306,210,185,705,	0,306,516,701,	21599592,21617864,21624930,21655229,
2788	0	0	3008	5	5	1	3	+	Isoform_15809_6	2793	0	2793	chr16	90338345	27355664	27361463	2	243,2548,	0,243,	27355664,27358915,
1655	0	0	1996	1	1	0	0	+	Isoform_15873_14	1664	8	1664	chr16	90338345	2205746	2209397	9	129,154,52,163,76,153,125,164,639,	8,137,291,343,506,582,735,860,1024,	2205746,2206060,2206357,2206496,2207034,2207192,2208209,2208449,2208758,
1982	0	0	99	2	2	0	0	-	Isoform_15921_7	1984	0	1984	chr16	90338345	88648953	88651034	2	232,1750,	0,232,	88648953,88649284,
1561	0	0	2906	1	4	0	0	+	Isoform_15970_6	1568	0	1565	chr16	90338345	30739809	30744276	3	898,168,495,	0,898,1066,	30739809,30741740,30743781,
1728	0	0	7173	0	0	0	0	+	Isoform_15991_5	1730	0	1728	chr16	90338345	88706475	88715376	15	123,75,79,60,61,110,284,136,132,92,104,151,67,59,195,	0,123,198,277,337,398,508,792,928,1060,1152,1256,1407,1474,1533,	88706475,88707135,88709937,88710222,88711634,88712273,88712621,88713311,88713646,88714135,88714382,88714586,88714859,88715047,88715181,
1606	0	0	5223	1	1	1	1	+	Isoform_16048_5	1608	0	1607	chr16	90338345	31700590	31707420	8	148,196,212,171,124,121,105,530,	0,148,344,556,727,851,972,1077,	31700590,31701662,31703155,31704219,31705348,31705671,31705889,31706890,
2085	0	0	775	2	4	0	0	-	Isoform_16077_9	2089	0	2089	chr16	90338345	87866645	87869505	2	500,1585,	0,500,	87866645,87867920,
1365	0	0	970	0	0	1	1	+	Isoform_16090_7	1367	0	1365	chr16	90338345	680406	682742	6	278,199,166,88,57,578,	0,278,477,643,731,788,	680406,681151,681437,681792,682019,682164,
3667	0	0	31457	3	4	0	0	+	Isoform_16176_5	3674	0	3671	chr16	90338345	56870212	56905336	18	23,111,112,131,85,155,102,156,100,112,141,107,83,972,112,87,136,942,	0,23,134,246,377,462,617,719,875,975,1087,1228,1335,1418,2390,2502,2589,2725,	56870212,56870625,56872350,56872655,56878076,56879072,56882395,56884048,56885264,56886363,56886952,56887924,56890273,56892082,56894530,56899529,56902372,56904394,
3270	0	0	20672	7	12	3	3	-	Isoform_16191_5	3282	0	3282	chr16	90338345	84987505	85011450	4	1149,1873,86,165,	0,1149,3022,3108,	84987505,84988762,84995921,85011285,
1805	0	0	83	0	0	0	0	+	Isoform_16329_11	1806	0	1805	chr16	90338345	30065822	30067710	2	1544,261,	0,1544,	30065822,30067449,
1985	0	0	1362	1	1	0	0	-	Isoform_16348_8	1988	2	1988	chr16	90338345	4511330	4514677	5	1353,274,156,99,103,	2,1355,1629,1785,1884,	4511330,4512790,4513695,4514045,4514574,
1266	0	0	41854	2	3	1	1	-	Isoform_16373_5	1272	3	1272	chr16	90338345	67438023	67481144	6	666,78,177,78,80,188,	3,669,747,924,1002,1082,	67438023,67438792,67438970,67439273,67443098,67480956,
1034	0	0	4999	1	1	0	0	-	Isoform_16385_7	1038	3	1038	chr16	90338345	28486011	28492044	8	479,73,86,80,72,97,122,25,	3,482,555,641,721,793,890,1012,	28486011,28486577,28487455,28487661,28488590,28489289,28491713,28492019,
934	0	0	314	0	0	0	0	-	Isoform_16399_5	934	0	934	chr16	90338345	88715351	88716599	5	503,187,80,123,41,	0,503,690,770,893,	88715351,88715932,88716197,88716360,88716558,
1765	0	0	2397	0	0	0	0	+	Isoform_16442_5	1768	0	1765	chr16	90338345	31108402	31112564	12	77,372,69,111,21,120,99,74,129,90,159,444,	0,77,449,518,629,650,770,869,943,1072,1162,1321,	31108402,31109046,31109510,31109672,31110103,31110204,31110400,31110687,31111090,31111299,31111868,31112120,
2451	0	0	14970	2	2	0	0	+	Isoform_16469_6	2455	0	2453	chr16	90338345	10907438	10924859	10	711,159,72,81,93,87,84,84,98,982,	0,711,870,942,1023,1116,1203,1287,1371,1469,	10907438,10909028,10910187,10915569,10916366,10918439,10922166,10922406,10923227,10923877,
3907	0	0	175208	4	5	2	2	+	Isoform_16483_5	3913	0	3912	chr16	90338345	81445011	81624128	3	530,126,3253,	0,530,656,	81445011,81607566,81620875,
1561	0	0	1817	0	0	0	0	+	Isoform_16705_5	1563	0	1561	chr16	90338345	3283501	3286879	2	704,857,	0,704,	3283501,3286022,
1883	0	0	7770	0	0	0	0	+	Isoform_16742_6	1885	0	1883	chr16	90338345	89686700	89696353	12	59,73,72,103,82,68,194,60,220,140,53,759,	0,59,132,204,307,389,457,651,711,931,1071,1124,	89686700,89689251,89690552,89691442,89691805,89692448,89693273,89694172,89694568,89694930,89695292,89695594,
1440	0	0	4530	0	0	0	0	-	Isoform_16772_5	1444	4	1444	chr16	90338345	4354545	4360515	9	618,87,92,136,117,90,142,86,72,	4,622,709,801,937,1054,1144,1286,1372,	4354545,4355285,4357167,4357967,4358366,4359295,4359479,4360277,4360443,
944	0	0	10024	0	0	0	0	+	Isoform_1813_124	944	0	944	chr16	90338345	29962080	29973048	6	52,202,190,230,171,99,	0,52,254,444,674,845,	29962080,29963106,29963399,29968024,29971407,29972949,
789	0	0	1659	0	0	0	0	-	Isoform_186_348	797	0	789	chr16	90338345	88809469	88811917	5	371,79,134,107,98,	0,371,450,584,691,	88809469,88810069,88810422,88811549,88811819,
528	0	0	6837	0	0	0	0	-	Isoform_1938_317	529	1	529	chr16	90338345	18782967	18790332	5	135,86,80,138,89,	1,136,222,302,440,	18782967,18784737,18788062,18788980,18790243,
1599	0	0	1927	0	0	0	0	-	Isoform_1951_128	1602	3	1602	chr16	90338345	28842789	28846315	10	359,120,152,105,133,165,105,167,195,98,	3,362,482,634,739,872,1037,1142,1309,1504,	28842789,28843735,28843949,28844229,28844418,28844697,28844950,28845313,28845911,28846217,
651	0	0	1763	0	0	0	0	+	Isoform_2048_56	652	0	651	chr16	90338345	1959561	1961975	4	193,139,140,179,	0,193,332,472,	1959561,1961152,1961496,1961796,
1423	0	0	3169	0	0	0	0	+	Isoform_2141_169	1423	0	1423	chr16	90338345	30065822	30070414	9	105,133,212,55,161,84,175,200,298,	0,105,238,450,505,666,750,925,1125,	30065822,30067233,30067449,30068645,30068817,30069305,30069498,30069829,30070116,
938	0	0	1824	0	0	0	0	-	Isoform_214_8886	939	1	939	chr16	90338345	1962062	1964824	7	208,160,174,108,90,180,18,	1,209,369,543,651,741,921,	1962062,1962496,1962735,1963148,1964275,1964448,1964806,
1368	0	0	7981	1	1	0	0	+	Isoform_2224_21	1374	4	1373	chr16	90338345	30076026	30085375	9	68,161,52,51,102,174,127,190,443,	4,72,233,285,336,438,612,739,929,	30076026,30076314,30081258,30082483,30082745,30083393,30083654,30084665,30084932,
745	0	0	518	0	0	0	0	-	Isoform_2279_471	745	0	745	chr16	90338345	31201486	31202749	3	355,57,333,	0,355,412,	31201486,31202146,31202416,
968	0	0	1039	0	0	1	1	+	Isoform_2334_10	969	0	968	chr16	90338345	3020370	3022378	4	121,105,135,608,	0,121,226,361,	3020370,3021214,3021554,3021770,
1139	0	0	9050	0	0	1	1	+	Isoform_2352_22	1139	0	1139	chr16	90338345	29962858	29973048	5	450,190,230,171,99,	0,450,640,870,1041,	29962858,29963399,29968024,29971407,29972949,
1503	0	0	4325	0	0	0	0	-	Isoform_2712_69	1508	0	1503	chr16	90338345	1776715	1782543	7	728,126,103,188,178,138,42,	0,728,854,957,1145,1323,1461,	1776715,1777746,1777945,1778133,1778434,1781357,1782501,
750	0	0	10292	0	0	0	0	+	Isoform_2715_75	750	0	750	chr16	90338345	87392337	87403379	4	130,56,107,457,	0,130,186,293,	87392337,87398814,87402174,87402922,
833	0	0	1603	0	0	0	0	+	Isoform_2717_15	840	6	839	chr16	90338345	1959539	1961975	3	215,139,479,	6,221,360,	1959539,1961152,1961496,
1155	0	0	36712	0	0	1	1	+	Isoform_2970_21	1157	0	1155	chr16	90338345	28553920	28591788	10	177,90,76,73,65,130,147,36,163,199,	0,177,267,343,416,481,611,758,794,957,	28553920,28581054,28584912,28585647,28589099,28590095,28590295,28590630,28590772,28591589,
686	0	0	575	0	0	0	0	-	Isoform_3051_71	686	0	686	chr16	90338345	31201486	31202747	2	355,331,	0,355,	31201486,31202416,
1312	0	0	4878	0	0	0	0	+	Isoform_3115_20	1313	0	1312	chr16	90338345	1782999	1789189	7	37,119,199,155,111,70,621,	0,37,156,355,510,621,691,	1782999,1786536,1786756,1787676,1787940,1788137,1788568,
1879	0	0	2277	0	0	0	0	+	Isoform_3207_10	1882	2	1881	chr16	90338345	31108409	31112565	11	70,372,69,111,48,120,99,74,129,90,697,	2,72,444,513,624,672,792,891,965,1094,1184,	31108409,31109046,31109510,31109672,31110076,31110204,31110400,31110687,31111090,31111299,31111868,
803	0	0	1079	0	0	0	0	-	Isoform_3240_23	806	2	805	chr16	90338345	634428	636310	6	216,79,68,60,163,217,	2,218,297,365,425,588,	634428,634718,634888,635280,635611,636093,
832	0	0	1079	0	0	0	0	-	Isoform_3241_22	833	1	833	chr16	90338345	634429	636340	6	215,79,68,60,163,247,	1,216,295,363,423,586,	634429,634718,634888,635280,635611,636093,
865	0	0	23515	0	0	1	2	+	Isoform_3301_51	865	0	865	chr16	90338345	67846934	67871316	5	51,128,72,99,517,	0,51,179,251,350,	67846934,67865101,67868339,67868500,67870799,
901	0	0	7096	0	0	0	0	+	Isoform_3309_12	901	0	901	chr16	90338345	56932145	56940142	6	246,78,75,131,123,248,	0,246,324,399,530,653,	56932145,56935234,56935400,56936686,56939236,56939894,
1598	0	0	318	0	0	0	0	-	Isoform_3350_12	1598	0	1598	chr16	90338345	67479227	67481143	2	690,908,	0,690,	67479227,67480235,
837	0	0	2755	0	0	0	0	+	Isoform_3408_36	837	0	837	chr16	90338345	53858	57450	5	200,91,106,75,365,	0,200,291,397,472,	53858,55458,55776,56538,57085,
1609	0	0	26391	0	0	0	0	-	Isoform_3434_9	1611	2	1611	chr16	90338345	66723601	66751601	13	221,117,118,42,60,112,136,94,170,231,117,74,117,	2,223,340,458,500,560,672,808,902,1072,1303,1420,1494,	66723601,66725827,66727687,66728200,66729039,66730111,66732338,66734217,66736074,66742437,66749196,66751272,66751484,
1601	0	0	28386	0	0	0	0	+	Isoform_3476_76	1604	2	1603	chr16	90338345	21953365	21983352	14	91,84,150,65,57,125,98,58,96,200,81,77,154,265,	2,93,177,327,392,449,574,672,730,826,1026,1107,1184,1338,	21953365,21957234,21957416,21958534,21962459,21962760,21965407,21968627,21971524,21971922,21973895,21976166,21980546,21983087,
1743	0	0	1680	5	7	11	12	+	Isoform_35082_5	1772	0	1750	chr16	90338345	31355177	31358612	5	114,106,104,71,1360,	0,114,220,324,395,	31355177,31355892,31356624,31357030,31357252,
1793	0	0	9945	0	0	0	0	+	Isoform_3517_49	1794	0	1793	chr16	90338345	56932143	56943881	7	248,78,131,123,351,106,756,	0,248,326,457,580,931,1037,	56932143,56935234,56936686,56939236,56939894,56942131,56943125,
1612	0	0	3852	0	0	2	2	+	Isoform_3646_93	1614	0	1612	chr16	90338345	30183608	30189074	11	117,199,123,130,185,120,105,146,58,216,215,	0,117,316,439,569,754,874,979,1125,1183,1399,	30183608,30185208,30186597,30186815,30187038,30187381,30187724,30187941,30188191,30188360,30188859,
1092	0	0	2046	0	0	0	0	-	Isoform_3947_47	1093	1	1093	chr16	90338345	367395	370533	6	387,87,135,153,295,35,	1,388,475,610,763,1058,	367395,368327,368500,369067,369930,370498,
1111	0	0	2554	0	0	0	0	+	Isoform_4014_76	1111	0	1111	chr16	90338345	30193895	30197560	6	377,52,342,128,88,124,	0,377,429,771,899,987,	30193895,30194739,30194885,30196973,30197269,30197436,
1161	0	0	14532	0	0	0	0	+	Isoform_4018_22	1162	1	1162	chr16	90338345	1309655	1325348	7	118,77,84,73,110,80,619,	1,119,196,280,353,463,543,	1309655,1314019,1314292,1315653,1320173,1320437,1324729,
1836	0	0	17807	0	0	1	1	-	Isoform_4023_5	1836	0	1836	chr16	90338345	56431677	56451321	7	1056,115,76,90,64,201,235,	0,1056,1171,1247,1337,1401,1602,	56431677,56434330,56434753,56439656,56446625,56447788,56451086,
600	0	0	3386	0	0	0	0	+	Isoform_4027_24	600	0	600	chr16	90338345	88857126	88861112	5	57,173,88,80,202,	0,57,230,318,398,	88857126,88858618,88859662,88859892,88860910,
924	0	0	84	0	0	0	0	+	Isoform_4042_9	924	0	924	chr16	90338345	1351947	1352955	2	70,854,	0,70,	1351947,1352101,
399	0	0	513	0	0	0	0	+	Isoform_4110_295	399	0	399	chr16	90338345	56608585	56609497	3	98,66,235,	0,98,164,	56608585,56608991,56609262,
1028	0	0	6586	0	0	0	0	+	Isoform_4112_198	1028	0	1028	chr16	90338345	78229	85843	4	104,276,205,443,	0,104,380,585,	78229,79424,83051,85400,
803	0	0	25316	0	0	0	0	+	Isoform_4251_10	803	0	803	chr16	90338345	4624827	4650946	2	221,582,	0,221,	4624827,4650364,
1852	0	0	1529	0	0	1	2	+	Isoform_4271_15	1855	0	1852	chr16	90338345	31355221	31358604	4	70,106,104,1574,	0,70,176,280,	31355221,31355892,31356624,31357030,
525	0	0	3108	0	0	1	3	+	Isoform_439_19	527	2	527	chr16	90338345	83808030	83811666	4	91,67,121,246,	2,93,160,281,	83808030,83808679,83809304,83811420,
553	0	0	3108	0	0	1	3	+	Isoform_440_9	554	1	554	chr16	90338345	83808002	83811666	4	119,67,121,246,	1,120,187,308,	83808002,83808679,83809304,83811420,
437	0	0	4893	0	0	0	0	-	Isoform_4514_390	438	1	438	chr16	90338345	2771942	2777272	4	160,106,135,36,	1,161,267,402,	2771942,2775450,2776992,2777236,
1089	0	0	8531	0	0	0	0	-	Isoform_4549_10	1092	3	1092	chr16	90338345	4406967	4416587	5	717,71,75,97,129,	3,720,791,866,963,	4406967,4408180,4412355,4413307,4416458,
971	0	0	1368	0	0	0	0	-	Isoform_45_208	971	0	971	chr16	90338345	67934507	67936846	8	164,152,59,116,141,98,88,153,	0,164,316,375,491,632,730,818,	67934507,67934796,67935419,67935581,67935962,67936214,67936397,67936693,
570	0	0	3093	0	0	0	0	+	Isoform_4688_9	570	0	570	chr16	90338345	28950991	28954654	3	407,73,90,	0,407,480,	28950991,28952131,28954564,
1193	0	0	2120	0	0	1	1	+	Isoform_4772_79	1193	0	1193	chr16	90338345	69566006	69569320	2	368,826,	0,368,	69566006,69568494,
1558	0	0	36758	1	1	0	0	-	Isoform_47_146	1559	0	1559	chr16	90338345	11548601	11586917	4	1144,157,225,32,	0,1144,1301,1526,	11548601,11553532,11556510,11586885,
915	0	0	4244	0	0	0	0	+	Isoform_5144_47	915	0	915	chr16	90338345	89508405	89513564	3	195,103,617,	0,195,298,	89508405,89510489,89512947,
1138	0	0	7844	0	0	0	0	+	Isoform_5249_10	1138	0	1138	chr16	90338345	74296797	74305779	7	191,92,93,98,81,92,491,	0,191,283,376,474,555,647,	74296797,74300114,74301051,74301554,74302211,74304302,74305288,
938	0	0	10027	0	0	1	1	+	Isoform_5330_138	938	0	938	chr16	90338345	29962082	29973048	6	50,199,190,230,171,99,	0,50,249,439,669,840,	29962082,29963109,29963399,29968024,29971407,29972949,
1806	0	0	50641	0	0	0	0	-	Isoform_533_77	1811	0	1806	chr16	90338345	84565600	84618047	4	1355,158,83,210,	0,1355,1513,1596,	84565600,84590104,84617500,84617837,
1827	0	0	50641	5	9	1	1	-	Isoform_537_14	1841	5	1841	chr16	90338345	84565603	84618072	4	1352,158,83,235,	5,1357,1515,1598,	84565603,84590104,84617500,84617837,
936	0	0	2961	0	0	0	0	-	Isoform_5483_37	942	3	939	chr16	90338345	30092316	30096213	5	483,109,44,183,117,	3,486,595,639,822,	30092316,30094788,30095102,30095251,30096096,
1707	0	0	4248	0	0	0	0	-	Isoform_5644_21	1709	2	1709	chr16	90338345	4796968	4802923	11	533,127,50,114,99,96,81,55,83,72,397,	2,535,662,712,826,925,1021,1102,1157,1240,1312,	4796968,4797713,4797937,4798070,4798568,4799685,4800497,4801266,4801502,4802381,4802526,
2080	0	0	4654	0	0	0	0	+	Isoform_5678_10	2087	7	2087	chr16	90338345	67192184	67198918	10	178,110,162,44,62,295,225,48,45,911,	7,185,295,457,501,563,858,1083,1131,1176,	67192184,67192760,67193008,67193471,67194397,67194685,67195781,67197598,67197866,67198007,
1602	0	0	54742	0	0	0	0	+	Isoform_5785_59	1602	0	1602	chr16	90338345	21599592	21655936	5	306,191,210,185,710,	0,306,497,707,892,	21599592,21612644,21617864,21624930,21655226,
1320	0	0	817	0	0	0	0	+	Isoform_5885_32	1332	11	1331	chr16	90338345	4693716	4695853	3	163,261,896,	11,174,435,	4693716,4693977,4694957,
1597	0	0	41503	0	0	0	0	-	Isoform_5899_31	1605	0	1597	chr16	90338345	67438019	67481119	8	670,78,177,78,80,179,172,163,	0,670,748,925,1003,1083,1262,1434,	67438019,67438792,67438970,67439273,67443098,67444527,67453543,67480956,
1656	0	0	41503	0	0	1	4	-	Isoform_5900_13	1660	4	1660	chr16	90338345	67438023	67481186	8	666,78,177,78,80,179,172,230,	4,670,748,925,1003,1083,1262,1434,	67438023,67438792,67438970,67439273,67443098,67444527,67453543,67480956,
975	0	0	10529	0	0	0	0	+	Isoform_5950_107	975	0	975	chr16	90338345	75566377	75577881	4	143,56,173,603,	0,143,199,372,	75566377,75566851,75568036,75577278,
1360	0	0	4591	0	0	0	0	+	Isoform_5965_7	1369	8	1368	chr16	90338345	30064469	30070420	9	36,133,212,55,161,84,175,200,304,	8,44,177,389,444,605,689,864,1064,	30064469,30067233,30067449,30068645,30068817,30069305,30069498,30069829,30070116,
457	0	0	6903	0	0	2	3	-	Isoform_5_26	459	2	459	chr16	90338345	18782969	18790332	5	133,86,80,138,23,	2,135,221,301,439,	18782969,18784737,18788062,18788980,18790309,
2663	0	0	20777	0	0	1	1	+	Isoform_6043_28	2663	0	2663	chr16	90338345	85899163	85922604	9	60,175,184,89,106,48,387,116,1499,	0,60,235,419,508,614,662,1049,1165,	85899163,85903014,85908989,85911569,85913130,85914472,85918416,85920108,85921105,
656	0	0	14638	1	1	0	0	-	Isoform_6179_38	657	0	657	chr16	90338345	23581020	23596314	5	153,100,88,123,192,	0,153,253,341,464,	23581020,23582275,23585335,23587196,23596122,
2085	0	0	867	3	4	2	2	+	Isoform_6184_5	2089	0	2089	chr16	90338345	28498237	28501191	2	2056,31,	0,2056,	28498237,28501160,
1775	0	0	7567	1	6	0	0	+	Isoform_6237_16	1784	2	1783	chr16	90338345	57462667	57472009	9	143,50,69,53,129,52,169,75,1035,	2,145,195,264,317,446,498,667,742,	57462667,57463028,57465952,57466174,57469164,57469709,57469960,57470279,57470974,
709	0	0	1674	0	0	0	0	+	Isoform_62_10961	709	0	709	chr16	90338345	89560683	89563066	6	29,124,142,174,57,183,	0,29,153,295,469,526,	89560683,89560939,89561226,89561577,89562334,89562883,
1279	0	0	138501	1	1	0	0	-	Isoform_6308_10	1283	3	1283	chr16	90338345	75293712	75433492	7	330,159,120,128,220,118,204,	3,333,492,612,740,960,1078,	75293712,75305023,75395089,75411824,75412534,75414577,75433288,
711	0	0	3214	0	0	0	0	-	Isoform_6333_7	714	3	714	chr16	90338345	31090856	31094781	2	486,225,	3,489,	31090856,31094556,
698	0	0	2673	0	0	0	0	+	Isoform_6335_9	704	6	704	chr16	90338345	29075002	29078373	3	119,106,473,	6,125,231,	29075002,29076655,29077900,
506	0	0	1370	0	0	0	0	-	Isoform_6366_8	507	1	507	chr16	90338345	634429	636305	3	215,79,212,	1,216,295,	634429,634718,636093,
940	0	0	1674	0	0	0	0	+	Isoform_63_294	940	0	940	chr16	90338345	89560683	89563297	6	29,124,142,174,57,414,	0,29,153,295,469,526,	89560683,89560939,89561226,89561577,89562334,89562883,
892	0	0	2556	0	0	0	0	+	Isoform_6433_37	892	0	892	chr16	90338345	397200	400648	5	113,134,102,113,430,	0,113,247,349,462,	397200,398989,399378,399626,400218,
997	0	0	2556	0	0	0	0	+	Isoform_6434_11	998	0	997	chr16	90338345	397199	400752	5	114,134,102,113,534,	0,114,248,350,463,	397199,398989,399378,399626,400218,
929	0	0	1496	0	0	2	18	-	Isoform_6500_5	929	0	929	chr16	90338345	88809469	88811912	4	371,79,134,363,	0,371,450,584,	88809469,88810069,88810422,88811549,
1109	0	0	2554	0	0	0	0	+	Isoform_6513_72	1109	0	1109	chr16	90338345	29454555	29458218	6	375,52,342,128,88,124,	0,375,427,769,897,985,	29454555,29455397,29455543,29457631,29457927,29458094,
842	0	0	376	0	0	0	0	-	Isoform_6537_62	854	0	842	chr16	90338345	1770326	1771544	5	440,113,102,131,56,	0,440,553,655,786,	1770326,1770880,1771069,1771279,1771488,
576	0	0	12837	0	0	0	0	+	Isoform_6711_10	576	0	576	chr16	90338345	66552655	66566068	4	138,159,96,183,	0,138,297,393,	66552655,66558189,66563121,66565885,
1742	0	0	7283	0	0	0	0	+	Isoform_6823_23	1747	2	1744	chr16	90338345	66604721	66613746	5	231,156,96,121,1138,	2,233,389,485,606,	66604721,66608308,66609434,66609882,66612608,
1859	0	0	7283	0	0	0	0	+	Isoform_6825_13	1861	0	1859	chr16	90338345	66604736	66613878	5	216,156,96,121,1270,	0,216,372,468,589,	66604736,66608308,66609434,66609882,66612608,
870	0	0	3986	0	0	0	0	+	Isoform_6843_6	870	0	870	chr16	90338345	31372458	31377314	3	212,142,516,	0,212,354,	31372458,31373248,31376798,
1369	0	0	4303	0	0	0	0	-	Isoform_6950_6	1369	0	1369	chr16	90338345	4796967	4802639	10	534,127,50,114,99,96,81,83,72,113,	0,534,661,711,825,924,1020,1101,1184,1256,	4796967,4797713,4797937,4798070,4798568,4799685,4800497,4801502,4802381,4802526,
1928	0	0	12253	0	0	0	0	-	Isoform_6963_56	1931	3	1931	chr16	90338345	11837351	11851532	9	762,291,126,94,102,149,139,140,125,	3,765,1056,1182,1276,1378,1527,1666,1806,	11837351,11839694,11841694,11841906,11846500,11846694,11847667,11850278,11851407,
748	0	0	5077	0	0	1	1	+	Isoform_6968_34	751	3	751	chr16	90338345	2752683	2758509	5	163,273,108,165,40,	3,166,439,547,712,	2752683,2756333,2757471,2757780,2758469,
2909	0	0	21223	0	0	0	0	+	Isoform_6990_88	2910	0	2909	chr16	90338345	28711465	28735597	21	53,131,66,190,126,55,110,128,160,104,142,126,94,191,225,364,160,66,88,163,167,	0,53,184,250,440,566,621,731,859,1019,1123,1265,1391,1485,1676,1901,2265,2425,2491,2579,2742,	28711465,28711656,28713700,28713908,28714320,28714635,28714818,28715306,28723163,28723447,28724321,28724657,28724918,28726604,28727020,28731828,28734519,28734777,28734931,28735172,28735430,
3031	0	0	21223	0	0	0	0	+	Isoform_6991_5	3033	0	3031	chr16	90338345	28711473	28735727	21	45,131,66,190,126,55,110,128,160,104,142,126,94,191,225,364,160,66,88,163,297,	0,45,176,242,432,558,613,723,851,1011,1115,1257,1383,1477,1668,1893,2257,2417,2483,2571,2734,	28711473,28711656,28713700,28713908,28714320,28714635,28714818,28715306,28723163,28723447,28724321,28724657,28724918,28726604,28727020,28731828,28734519,28734777,28734931,28735172,28735430,
476	0	0	2931	0	0	0	0	+	Isoform_7030_10	476	0	476	chr16	90338345	56932143	56935550	3	248,78,150,	0,248,326,	56932143,56935234,56935400,
1984	0	0	17951	0	0	0	0	-	Isoform_7073_40	1984	0	1984	chr16	90338345	75627728	75647663	14	265,144,127,86,86,174,163,120,126,187,94,166,160,86,	0,265,409,536,622,708,882,1045,1165,1291,1478,1572,1738,1898,	75627728,75628568,75629414,75630422,75631167,75631415,75631692,75634172,75635679,75635911,75636453,75640183,75641563,75647577,
470	0	0	12996	0	0	0	0	+	Isoform_7166_16	474	4	474	chr16	90338345	66552602	66566068	3	191,96,183,	4,195,291,	66552602,66563121,66565885,
1018	0	0	6406	0	0	1	1	+	Isoform_7225_17	1018	0	1018	chr16	90338345	30949082	30956507	3	435,276,308,	0,435,711,	30949082,30953184,30956199,
2416	0	0	3283	4	7	0	0	+	Isoform_7313_6	2426	0	2423	chr16	90338345	56938176	56943875	3	294,1372,750,	0,294,1666,	56938176,56940865,56943125,
476	0	0	5350	0	0	0	0	+	Isoform_7328_31	479	3	479	chr16	90338345	2752683	2758509	4	163,108,165,40,	3,166,274,439,	2752683,2757471,2757780,2758469,
1117	0	0	1646	0	0	0	0	-	Isoform_740_155	1119	2	1119	chr16	90338345	1962061	1964824	6	209,160,174,108,90,376,	2,211,371,545,653,743,	1962061,1962496,1962735,1963148,1964275,1964448,
770	0	0	5069	0	0	1	1	+	Isoform_7506_20	770	0	770	chr16	90338345	2752669	2758509	5	185,273,108,165,40,	0,185,458,566,731,	2752669,2756333,2757471,2757780,2758469,
765	0	0	1147	0	0	0	0	-	Isoform_7518_10	785	1	766	chr16	90338345	634429	636341	5	215,79,60,163,248,	1,216,295,355,518,	634429,634718,635280,635611,636093,
815	0	0	5426	0	0	0	0	-	Isoform_7530_20	819	2	817	chr16	90338345	30887797	30894038	6	193,86,162,109,79,186,	2,195,281,443,552,631,	30887797,30888859,30892585,30892839,30893211,30893852,
1307	0	0	137946	1	1	0	0	-	Isoform_7683_41	1308	0	1308	chr16	90338345	12664598	12803851	4	517,426,219,145,	0,517,943,1162,	12664598,12704623,12781184,12803706,
718	0	0	7073	0	0	0	0	-	Isoform_773_177	721	1	719	chr16	90338345	88643290	88651081	6	281,82,84,75,70,126,	1,282,364,448,523,593,	88643290,88646115,88646754,88647100,88648044,88650955,
1934	0	0	13056	0	0	0	0	-	Isoform_7820_56	1934	0	1934	chr16	90338345	2253121	2268111	8	942,142,154,103,192,156,188,57,	0,942,1084,1238,1341,1533,1689,1877,	2253121,2255584,2262277,2262739,2263095,2264175,2264572,2268054,
1838	0	0	8044	1	2	0	0	-	Isoform_8015_56	1842	0	1840	chr16	90338345	88696500	88706382	6	1133,108,115,113,157,212,	0,1133,1241,1356,1469,1626,	88696500,88698501,88698970,88699619,88701261,88706170,
3265	0	0	7434	3	8	0	0	+	Isoform_8090_18	3273	0	3273	chr16	90338345	11668457	11679156	2	83,3182,	0,83,	11668457,11675974,
1261	0	0	3694	0	0	0	0	-	Isoform_8212_17	1261	0	1261	chr16	90338345	1938247	1943202	4	896,115,149,101,	0,896,1011,1160,	1938247,1940777,1941256,1943101,
1368	0	0	3694	0	0	0	0	-	Isoform_8214_7	1374	0	1368	chr16	90338345	1938247	1943309	4	896,115,149,208,	0,896,1011,1160,	1938247,1940777,1941256,1943101,
1714	0	0	11340	0	0	0	0	-	Isoform_8252_37	1714	0	1714	chr16	90338345	69741870	69754924	9	731,145,98,201,126,72,131,133,77,	0,731,876,974,1175,1301,1373,1504,1637,	69741870,69744872,69748231,69748917,69749212,69749558,69752240,69754593,69754847,
1585	0	0	7368	0	0	1	7	+	Isoform_8257_12	1586	0	1585	chr16	90338345	30748400	30757360	10	90,113,176,55,66,164,91,154,126,557,	0,90,203,379,434,500,664,755,909,1035,	30748400,30748802,30751105,30751548,30753231,30753393,30756181,30756366,30756589,30756803,
868	0	0	575	0	0	0	0	+	Isoform_8390_36	868	0	868	chr16	90338345	721147	722590	5	289,105,141,51,282,	0,289,394,535,586,	721147,721597,721800,722083,722308,
1934	0	0	3697	0	0	0	0	+	Isoform_8395_8	1935	0	1934	chr16	90338345	30650779	30656410	12	27,73,169,122,190,44,110,586,70,92,72,379,	0,27,100,269,391,581,625,735,1321,1391,1483,1555,	30650779,30651595,30651795,30652720,30652913,30653364,30654229,30654628,30655350,30655501,30655867,30656031,
657	0	0	9471	0	0	0	0	-	Isoform_8427_11	663	0	657	chr16	90338345	46679044	46689172	6	112,183,124,97,99,42,	0,112,295,419,516,615,	46679044,46680670,46681376,46682078,46683507,46689130,
404	0	0	360	0	0	0	0	-	Isoform_8804_13	404	0	404	chr16	90338345	29453592	29454356	3	140,98,166,	0,140,238,	29453592,29454015,29454190,
2235	0	0	35540	1	1	0	0	+	Isoform_8854_22	2244	7	2243	chr16	90338345	89873605	89911380	18	254,162,75,119,66,83,131,100,94,93,106,160,88,159,91,80,73,301,	7,261,423,498,617,683,766,897,997,1091,1184,1290,1450,1538,1697,1788,1868,1941,	89873605,89883350,89884581,89885847,89887651,89892192,89893727,89895037,89895989,89898556,89898766,89900634,89904117,89904937,89906193,89907242,89910590,89911079,
2312	0	0	3018	1	1	0	0	-	Isoform_8882_11	2322	1	2314	chr16	90338345	89696355	89701685	3	1950,304,58,	1,1951,2255,	89696355,89700929,89701627,
632	0	0	1191	0	0	0	0	-	Isoform_8939_13	635	3	635	chr16	90338345	18788509	18790332	2	609,23,	3,612,	18788509,18790309,
1341	0	0	26460	0	0	0	0	+	Isoform_9017_5	1343	1	1342	chr16	90338345	21599592	21627393	5	306,191,210,185,449,	1,307,498,708,893,	21599592,21612644,21617864,21624930,21626944,
1748	0	0	5719	1	1	1	1	+	Isoform_9078_11	1749	0	1749	chr16	90338345	1309658	1317126	4	115,77,84,1473,	0,115,192,276,	1309658,1314019,1314292,1315653,
571	0	0	97	13	70	3	8	-	Isoform_9373_11	1238	10	1238	chr16	90338345	84565608	84566284	2	125,454,	10,135,	84565608,84565830,
1789	0	0	4151	0	0	0	0	-	Isoform_9428_6	1792	3	1792	chr16	90338345	4796965	4802905	10	536,274,114,99,96,81,55,83,72,379,	3,539,813,927,1026,1122,1203,1258,1341,1413,	4796965,4797713,4798070,4798568,4799685,4800497,4801266,4801502,4802381,4802526,
427	0	0	813	0	0	0	0	-	Isoform_9431_9	427	0	427	chr16	90338345	21819171	21820411	2	310,117,	0,310,	21819171,21820294,
1283	0	0	1052	0	0	0	0	+	Isoform_9534_84	1283	0	1283	chr16	90338345	680411	682746	7	273,199,166,88,57,117,383,	0,273,472,638,726,783,900,	680411,681151,681437,681792,682019,682164,682363,
1755	0	0	19978	0	0	0	0	+	Isoform_9596_5	1757	0	1755	chr16	90338345	10982237	11003970	3	754,104,897,	0,754,858,	10982237,11001682,11003073,
589	0	0	11913	2	34	0	0	+	Isoform_9603_9	640	0	623	chr16	90338345	89873595	89886097	3	264,75,250,	0,264,339,	89873595,89884581,89885847,
691	0	0	31368	0	0	0	0	-	Isoform_9732_8	691	0	691	chr16	90338345	12771780	12803839	3	339,219,133,	0,339,558,	12771780,12781184,12803706,
2153	0	0	3667	2	3	0	0	+	Isoform_9797_32	2156	0	2156	chr16	90338345	30949118	30954938	2	399,1754,	0,399,	30949118,30953184,
2409	0	0	136	3	18	1	1	-	Isoform_9845_6	2427	0	2427	chr16	90338345	29611174	29613720	2	919,1491,	0,919,	29611174,29612229,
2912	0	0	21214	0	0	1	2	-	Isoform_9937_8	2913	1	2913	chr16	90338345	28379713	28403841	21	167,163,88,66,160,364,225,191,94,126,142,104,163,128,110,55,126,190,66,131,55,	1,168,331,419,485,645,1009,1234,1425,1519,1645,1787,1891,2054,2182,2292,2347,2473,2663,2729,2860,	28379713,28379975,28380291,28380467,28380631,28383117,28388057,28388507,28390290,28390519,28390839,28391751,28391979,28399870,28400376,28400614,28400858,28401206,28401538,28403517,28403786,
1944	0	0	1395	0	0	0	0	+	Isoform_10060_11	1944	0	1944	chr17	83257441	7572829	7576168	2	35,1909,	0,35,	7572829,7574259,
332	0	0	5868	0	0	0	0	+	Isoform_1011_167	332	0	332	chr17	83257441	74203679	74209879	5	31,41,61,123,76,	0,31,72,133,256,	74203679,74203917,74204129,74209186,74209803,
1499	0	0	2372	0	0	0	0	-	Isoform_1020_6	1499	0	1499	chr17	83257441	28714283	28718154	11	427,108,91,82,52,65,102,66,92,381,33,	0,427,535,626,708,760,825,927,993,1085,1466,	28714283,28714792,28715031,28715194,28715455,28715640,28715799,28715992,28716902,28717212,28718121,
1987	0	0	1225	0	0	1	1	-	Isoform_10234_10	1987	0	1987	chr17	83257441	76734117	76737330	4	1041,104,311,532,	0,1041,1145,1456,	76734117,76735771,76736153,76736798,
1240	0	0	2346	0	0	0	0	-	Isoform_10309_14	1242	2	1242	chr17	83257441	63928738	63932324	6	586,42,119,312,51,130,	2,588,630,749,1061,1112,	63928738,63929433,63929769,63930073,63931334,63932194,
1783	0	0	16898	0	0	0	0	-	Isoform_10404_6	1784	1	1784	chr17	83257441	74694318	74712999	7	933,135,23,113,64,339,176,	1,934,1069,1092,1205,1269,1608,	74694318,74695724,74696194,74698368,74703034,74704477,74712823,
826	0	0	547	0	0	0	0	-	Isoform_10430_12	826	0	826	chr17	83257441	39729156	39730529	3	605,98,123,	0,605,703,	39729156,39730193,39730406,
1741	0	0	211	0	0	0	0	-	Isoform_10473_11	1743	2	1743	chr17	83257441	17494441	17496393	2	1243,498,	2,1245,	17494441,17495895,
2147	0	0	1876	3	6	1	1	-	Isoform_10477_6	2153	0	2153	chr17	83257441	4735749	4739773	4	1117,379,139,513,	0,1117,1496,1635,	4735749,4738111,4738781,4739260,
2434	0	0	3618	1	1	1	1	+	Isoform_10540_5	2438	0	2435	chr17	83257441	28744023	28750076	4	232,52,336,1815,	0,232,284,620,	28744023,28747212,28747842,28748261,
1363	0	0	381	2	4	0	0	+	Isoform_10619_5	1367	0	1367	chr17	83257441	7137318	7139062	2	730,633,	0,730,	7137318,7138429,
1901	0	0	26717	0	0	0	0	+	Isoform_10664_45	1911	9	1910	chr17	83257441	56978146	57006764	13	89,149,90,156,75,73,38,129,94,114,138,164,592,	9,98,247,337,493,568,641,679,808,902,1016,1154,1318,	56978146,56981081,56985377,56987694,56988215,56991098,56994980,56995506,56996961,56998384,57000854,57002017,57006172,
1290	0	0	3685	0	0	0	0	-	Isoform_10794_19	1304	0	1290	chr17	83257441	75266230	75271205	6	737,93,156,110,132,62,	0,737,830,986,1096,1228,	75266230,75267537,75267745,75268082,75270113,75271143,
563	0	0	10901	0	0	0	0	+	Isoform_10823_29	563	0	563	chr17	83257441	38752761	38764225	5	68,185,108,95,107,	0,68,253,361,456,	38752761,38753149,38755882,38762410,38764118,
846	0	0	5907	0	0	0	0	+	Isoform_10854_7	848	2	848	chr17	83257441	15999768	16006521	7	264,265,111,39,57,62,48,	2,266,531,642,681,738,800,	15999768,16000117,16001914,16002792,16003830,16004200,16006473,
652	0	0	6044	0	0	0	0	+	Isoform_10986_19	652	0	652	chr17	83257441	15999825	16006521	7	207,128,111,39,57,62,48,	0,207,335,446,485,542,604,	15999825,16000117,16001914,16002792,16003830,16004200,16006473,
476	0	0	2354	0	0	0	0	+	Isoform_10989_5	515	0	476	chr17	83257441	77141034	77143864	3	73,105,298,	0,73,178,	77141034,77142645,77143566,
1704	0	0	1632	0	0	0	0	+	Isoform_11002_44	1707	0	1704	chr17	83257441	7572829	7576165	3	35,49,1620,	0,35,84,	7572829,7574259,7574545,
1895	0	0	34618	0	0	0	0	-	Isoform_11061_7	1898	3	1898	chr17	83257441	21006526	21043039	10	461,127,159,106,148,170,102,114,133,375,	3,464,591,750,856,1004,1174,1276,1390,1523,	21006526,21007869,21011150,21012829,21015751,21017941,21019083,21021112,21028541,21042664,
1332	0	0	980	1	1	1	1	-	Isoform_11087_5	1336	0	1333	chr17	83257441	63697815	63700128	5	896,140,42,92,163,	0,896,1036,1078,1170,	63697815,63698798,63699027,63699256,63699965,
1222	0	0	980	1	1	1	1	-	Isoform_11088_5	1223	0	1223	chr17	83257441	63697806	63700009	5	905,140,42,92,44,	0,905,1045,1087,1179,	63697806,63698798,63699027,63699256,63699965,
400	0	0	8229	0	0	0	0	+	Isoform_11097_7	400	0	400	chr17	83257441	28662257	28670886	2	85,315,	0,85,	28662257,28670571,
1606	0	0	2471	0	0	0	0	-	Isoform_1111_6	1608	2	1608	chr17	83257441	31317543	31321620	2	1480,126,	2,1482,	31317543,31321494,
1500	0	0	458	0	0	2	2	+	Isoform_11125_7	1500	0	1500	chr17	83257441	75498485	75500445	4	53,94,171,1184,	0,53,147,318,	75498485,75498628,75498911,75499261,
1604	0	0	7208	1	1	1	1	+	Isoform_11142_6	1608	0	1605	chr17	83257441	7549058	7557871	8	254,48,76,54,36,239,125,773,	0,254,302,378,432,468,707,832,	7549058,7549473,7550119,7550798,7550942,7553586,7556777,7557098,
967	0	0	1636	1	3	1	3	-	Isoform_11148_7	971	1	971	chr17	83257441	5581858	5584464	4	204,177,417,172,	1,205,382,799,	5581858,5582669,5583686,5584292,
1005	0	0	1904	1	1	0	0	+	Isoform_11181_5	1006	0	1006	chr17	83257441	4718588	4721497	6	96,138,84,80,55,552,	0,96,234,318,398,453,	4718588,4719282,4720215,4720392,4720585,4720945,
728	0	0	346	0	0	0	0	-	Isoform_11210_20	730	2	730	chr17	83257441	4785287	4786361	3	372,152,204,	2,374,526,	4785287,4785900,4786157,
2636	0	0	7467	0	0	1	1	+	Isoform_11221_16	2636	0	2636	chr17	83257441	74737226	74747330	9	139,111,42,67,53,66,57,77,2025,	0,139,250,292,359,412,478,535,612,	74737226,74740767,74742253,74743128,74743287,74744307,74744872,74745007,74745305,
932	0	0	614	0	0	0	0	-	Isoform_11307_20	932	0	932	chr17	83257441	75130227	75131773	5	415,115,61,101,240,	0,415,530,591,692,	75130227,75130752,75131044,75131180,75131533,
1210	0	0	14526	0	0	0	0	-	Isoform_11388_34	1223	0	1210	chr17	83257441	64821381	64837117	5	671,140,248,89,62,	0,671,811,1059,1148,	64821381,64822253,64824624,64829160,64837055,
1376	0	0	2540	0	0	0	0	-	Isoform_11389_21	1376	0	1376	chr17	83257441	28714286	28718202	11	424,108,91,82,52,65,102,66,92,213,81,	0,424,532,623,705,757,822,924,990,1082,1295,	28714286,28714792,28715031,28715194,28715455,28715640,28715799,28715992,28716902,28717212,28718121,
1316	0	0	12609	0	0	0	0	-	Isoform_11394_14	1316	0	1316	chr17	83257441	42950526	42964451	12	202,95,55,92,67,131,117,157,58,160,132,50,	0,202,297,352,444,511,642,759,916,974,1134,1266,	42950526,42951799,42953723,42954875,42955157,42955841,42956203,42956403,42957137,42961191,42964105,42964401,
808	0	0	778	0	0	0	0	-	Isoform_11438_15	810	2	810	chr17	83257441	7626237	7627823	5	377,41,84,52,254,	2,379,420,504,556,	7626237,7626752,7627142,7627362,7627569,
1068	0	0	120	0	0	0	0	+	Isoform_11507_13	1068	0	1068	chr17	83257441	81239320	81240508	2	127,941,	0,127,	81239320,81239567,
779	0	0	4894	1	6	0	0	+	Isoform_11510_12	789	0	785	chr17	83257441	7848021	7853694	5	142,142,127,171,197,	0,142,284,411,582,	7848021,7852494,7852999,7853209,7853497,
604	0	0	7653	0	0	0	0	-	Isoform_11513_9	604	0	604	chr17	83257441	35872101	35880358	3	363,112,129,	0,363,475,	35872101,35878527,35880229,
1417	0	0	10334	0	0	0	0	-	Isoform_11562_6	1419	2	1419	chr17	83257441	74534366	74546117	5	365,190,127,339,396,	2,367,557,684,1023,	74534366,74537733,74542860,74544608,74545721,
1431	0	0	1722	1	1	0	0	-	Isoform_11575_5	1448	3	1435	chr17	83257441	47837691	47840844	7	311,181,166,216,200,182,175,	3,314,495,661,877,1077,1259,	47837691,47838269,47838530,47838790,47839443,47840190,47840669,
1372	0	0	4227	1	1	1	1	+	Isoform_11619_7	1373	0	1373	chr17	83257441	75667363	75672963	3	115,110,1148,	0,115,225,	75667363,75668515,75671815,
1514	0	0	1225	1	1	0	0	-	Isoform_11672_24	1516	0	1515	chr17	83257441	4937311	4940050	8	585,52,100,91,91,207,153,235,	0,585,637,737,828,919,1126,1279,	4937311,4938022,4938153,4938338,4938511,4938768,4939059,4939815,
966	0	0	200	0	0	0	0	+	Isoform_11914_11	970	0	966	chr17	83257441	7852529	7853695	3	597,171,198,	0,597,768,	7852529,7853209,7853497,
801	0	0	813	0	0	0	0	-	Isoform_11938_18	802	1	802	chr17	83257441	7626237	7627851	4	377,41,84,299,	1,378,419,503,	7626237,7626752,7627142,7627552,
986	0	0	14774	0	0	0	0	-	Isoform_11972_29	986	0	986	chr17	83257441	64821381	64837141	4	671,140,89,86,	0,671,811,900,	64821381,64822253,64829160,64837055,
926	0	0	2251	0	0	0	0	-	Isoform_11989_13	927	1	927	chr17	83257441	44011784	44014961	4	452,147,181,146,	1,453,600,781,	44011784,44013008,44014356,44014815,
1309	0	0	1446	0	0	0	0	+	Isoform_1208_2134	1309	0	1309	chr17	83257441	41688887	41691642	4	182,164,102,861,	0,182,346,448,	41688887,41689777,41690087,41690781,
3579	0	0	14735	1	1	0	0	+	Isoform_12155_9	3580	0	3580	chr17	83257441	80101562	80119876	21	63,80,578,146,166,97,120,119,132,111,114,85,118,134,152,149,142,150,165,153,605,	0,63,143,721,867,1033,1130,1250,1369,1501,1612,1726,1811,1929,2063,2215,2364,2506,2656,2821,2974,	80101562,80101810,80104554,80105748,80107556,80107799,80108289,80108488,80108696,80109944,80110726,80110940,80111982,80112577,80112875,80113217,80116967,80117599,80118192,80118652,80119271,
1275	0	0	18125	1	1	1	1	+	Isoform_12160_6	1293	0	1276	chr17	83257441	18087925	18107326	13	162,161,90,61,91,73,91,98,77,89,56,54,173,	0,162,323,413,474,565,638,729,827,904,993,1049,1103,	18087925,18093812,18098269,18099016,18099632,18100362,18100568,18101492,18101920,18103800,18104622,18106432,18107153,
2338	0	0	3705	1	1	0	0	+	Isoform_12666_9	2357	16	2355	chr17	83257441	28744036	28750079	5	219,52,336,162,1569,	16,235,287,623,785,	28744036,28747212,28747842,28748261,28748510,
2482	0	0	207	1	1	2	2	-	Isoform_12683_6	2486	3	2486	chr17	83257441	3902627	3905318	2	716,1768,	3,719,	3902627,3903550,
1327	0	0	14677	0	0	0	0	-	Isoform_12744_5	1327	0	1327	chr17	83257441	45474714	45490718	3	1012,248,67,	0,1012,1260,	45474714,45477899,45490651,
1725	0	0	8303	1	1	1	1	+	Isoform_12782_5	1726	0	1726	chr17	83257441	47673058	47683087	10	107,72,145,83,108,144,106,115,162,684,	0,107,179,324,407,515,659,765,880,1042,	47673058,47673489,47674637,47676408,47677019,47678045,47678307,47680019,47680507,47682403,
909	0	0	676	0	0	0	0	-	Isoform_12798_62	910	1	910	chr17	83257441	7626236	7627821	6	378,41,102,84,52,252,	1,379,420,522,606,658,	7626236,7626752,7626942,7627142,7627362,7627569,
1242	0	0	808	0	0	0	0	+	Isoform_12860_6	1242	0	1242	chr17	83257441	82237432	82239482	2	461,781,	0,461,	82237432,82238701,
2130	0	0	9531	0	0	0	0	-	Isoform_12889_6	2131	1	2131	chr17	83257441	40553809	40565470	3	2009,50,71,	1,2010,2060,	40553809,40558892,40565399,
1189	0	0	14836	0	0	0	0	-	Isoform_12898_31	1189	0	1189	chr17	83257441	45474714	45490739	3	1012,89,88,	0,1012,1101,	45474714,45482436,45490651,
832	0	0	1889	0	0	0	0	+	Isoform_1292_34	857	0	832	chr17	83257441	7014799	7017520	6	79,95,102,191,105,260,	0,79,174,276,467,572,	7014799,7015061,7015773,7016494,7016909,7017260,
840	0	0	765	0	0	2	2	-	Isoform_13021_7	848	1	841	chr17	83257441	7626236	7627843	5	378,41,84,52,287,	1,379,420,504,556,	7626236,7626752,7627142,7627362,7627556,
847	0	0	25306	1	1	0	0	-	Isoform_13027_10	848	0	848	chr17	83257441	60500028	60526181	2	459,388,	0,459,	60500028,60525793,
1402	0	0	4488	0	0	0	0	-	Isoform_13045_27	1405	1	1403	chr17	83257441	28546707	28552597	2	1142,260,	1,1143,	28546707,28552337,
1629	0	0	9218	1	1	0	0	+	Isoform_13087_8	1630	0	1630	chr17	83257441	4710646	4721493	13	98,31,61,197,60,68,136,73,138,84,80,55,548,	0,98,129,190,387,447,515,651,724,862,946,1026,1081,	4710646,4715012,4715972,4716411,4717216,4717684,4717887,4718611,4719282,4720215,4720392,4720585,4720945,
1271	0	0	16862	0	0	0	0	+	Isoform_13129_15	1279	0	1271	chr17	83257441	74466629	74484762	6	114,154,95,38,108,762,	0,114,268,363,401,509,	74466629,74474531,74477435,74481288,74481725,74484000,
1389	0	0	910	1	1	0	0	-	Isoform_13145_5	1390	0	1390	chr17	83257441	63697824	63700123	4	887,271,139,92,	0,887,1158,1297,	63697824,63698798,63699256,63700031,
723	0	0	127	1	2	1	1	-	Isoform_13148_15	725	0	725	chr17	83257441	7173432	7174283	2	401,323,	0,401,	7173432,7173960,
1433	0	0	14588	0	0	0	0	-	Isoform_13184_21	1433	0	1433	chr17	83257441	45474714	45490735	4	1012,248,89,84,	0,1012,1260,1349,	45474714,45477899,45482436,45490651,
1464	0	0	421	0	0	0	0	-	Isoform_13210_11	1464	0	1464	chr17	83257441	36194870	36196755	2	506,958,	0,506,	36194870,36195797,
1183	0	0	4499	0	0	0	0	-	Isoform_13250_12	1183	0	1183	chr17	83257441	3662894	3668576	5	668,228,78,120,89,	0,668,896,974,1094,	3662894,3663657,3664194,3664678,3668487,
1317	0	0	274	1	1	1	1	-	Isoform_13325_6	1326	2	1320	chr17	83257441	7626237	7627829	3	377,474,467,	2,379,853,	7626237,7626752,7627362,
1293	0	0	12650	0	0	1	1	-	Isoform_13357_10	1293	0	1293	chr17	83257441	42950528	42964472	12	200,95,55,92,67,131,117,157,58,160,132,30,	0,200,295,350,442,509,640,757,914,972,1132,1264,	42950528,42951799,42953723,42954875,42955157,42955841,42956203,42956403,42957137,42961191,42964105,42964442,
1122	0	0	16904	0	0	0	0	-	Isoform_13416_11	1124	2	1124	chr17	83257441	64002595	64020621	5	330,321,267,105,99,	2,332,653,920,1025,	64002595,64003643,64005106,64006630,64020522,
1652	0	0	117958	0	0	1	1	-	Isoform_13507_7	1655	3	1655	chr17	83257441	9916951	10036562	14	390,99,80,124,129,79,75,116,90,54,86,81,121,129,	3,393,492,572,696,825,904,979,1095,1185,1239,1325,1406,1527,	9916951,9918000,9919625,9925475,9926640,9934165,9940125,9943120,9946893,9959201,9969676,9981803,10019776,10036433,
1205	0	0	1694	1	1	1	1	+	Isoform_13552_9	1209	0	1206	chr17	83257441	80116977	80119877	5	132,150,165,153,606,	0,132,282,447,600,	80116977,80117599,80118192,80118652,80119271,
801	0	0	2072	1	1	0	0	-	Isoform_1359_3033	802	0	802	chr17	83257441	4945655	4948528	3	342,193,266,	0,342,535,	4945655,4946627,4948262,
1794	0	0	39199	1	1	0	0	-	Isoform_13609_16	1796	1	1796	chr17	83257441	41976439	42017432	14	331,63,153,147,74,92,165,154,119,75,114,125,89,93,	1,332,395,548,695,769,861,1026,1180,1299,1374,1488,1613,1702,	41976439,41977260,41981854,41982254,41983562,41987818,41988731,41989403,41990263,41994869,41996310,41997114,42000481,42017339,
837	0	0	2072	0	0	0	0	-	Isoform_1361_375	837	0	837	chr17	83257441	4945652	4948561	3	345,193,299,	0,345,538,	4945652,4946627,4948262,
833	0	0	222	1	1	2	2	-	Isoform_13682_6	837	1	835	chr17	83257441	64499623	64500680	2	703,132,	1,704,	64499623,64500548,
1763	0	0	38014	0	0	0	0	+	Isoform_13703_19	1769	6	1769	chr17	83257441	81977628	82017405	16	120,56,115,101,58,74,427,155,82,67,63,53,52,70,173,97,	6,126,182,297,398,456,530,957,1112,1194,1261,1324,1377,1429,1499,1672,	81977628,81979183,81983553,81985506,81994820,81995991,81996419,82009036,82009485,82010801,82011542,82012230,82016475,82016799,82016940,82017308,
3234	0	0	105006	1	3	0	0	-	Isoform_13710_8	3240	3	3240	chr17	83257441	78674054	78782294	12	2115,155,72,77,112,149,113,81,119,65,83,93,	3,2118,2273,2345,2422,2534,2683,2796,2877,2996,3061,3144,	78674054,78680189,78680970,78692416,78698268,78698819,78700330,78701670,78702121,78708196,78709649,78782201,
1626	0	0	5083	0	0	1	2	-	Isoform_13772_8	1626	0	1626	chr17	83257441	54961941	54968652	4	974,126,156,372,	0,974,1100,1256,	54961941,54963305,54964696,54968280,
1350	0	0	42431	0	0	0	0	+	Isoform_13779_6	1353	0	1350	chr17	83257441	63550482	63594263	8	333,159,112,119,210,118,238,61,	0,333,492,604,723,933,1051,1289,	63550482,63578469,63579336,63579824,63583501,63585210,63588999,63594202,
2332	0	0	8515	2	2	2	2	+	Isoform_13912_7	2337	0	2334	chr17	83257441	4710644	4721493	10	100,197,60,68,136,73,1017,80,55,548,	0,100,297,357,425,561,634,1651,1731,1786,	4710644,4716411,4717216,4717684,4717887,4718611,4719282,4720392,4720585,4720945,
2314	0	0	4072	2	2	0	0	-	Isoform_1391_26	2317	1	2317	chr17	83257441	4733540	4739926	6	939,70,417,83,139,666,	1,940,1010,1427,1510,1649,	4733540,4734582,4735091,4738407,4738781,4739260,
1571	0	0	4041	1	1	0	0	+	Isoform_13981_6	1586	9	1581	chr17	83257441	42567100	42572712	5	66,37,100,202,1166,	9,75,112,212,414,	42567100,42567618,42569506,42569981,42571546,
1409	0	0	13589	0	0	0	0	-	Isoform_14058_6	1410	1	1410	chr17	83257441	27878362	27893360	4	1128,93,144,44,	1,1129,1222,1366,	27878362,27880273,27882568,27893316,
1776	0	0	787	0	0	0	0	+	Isoform_14166_12	1785	6	1782	chr17	83257441	76385291	76387854	5	363,153,95,116,1049,	6,369,522,617,733,	76385291,76385984,76386220,76386392,76386805,
2417	0	0	787	0	0	1	1	+	Isoform_14167_9	2419	0	2417	chr17	83257441	76384648	76387853	5	1006,153,95,116,1048,	0,1006,1159,1254,1370,	76384648,76385984,76386220,76386392,76386805,
1522	0	0	16631	0	0	0	0	+	Isoform_14175_8	1526	0	1522	chr17	83257441	74466600	74484753	6	143,339,154,95,38,753,	0,143,482,636,731,769,	74466600,74473535,74474531,74477435,74481288,74484000,
1502	0	0	3519	0	0	0	0	-	Isoform_14296_16	1511	3	1505	chr17	83257441	74541082	74546103	4	654,127,339,382,	3,657,784,1123,	74541082,74542860,74544608,74545721,
942	0	0	432	0	0	0	0	-	Isoform_14304_5	942	0	942	chr17	83257441	39729156	39730530	2	605,337,	0,605,	39729156,39730193,
1582	0	0	34709	0	0	0	0	+	Isoform_14416_8	1585	0	1582	chr17	83257441	30921922	30958213	11	186,131,92,80,113,147,84,63,78,229,379,	0,186,317,409,489,602,749,833,896,974,1203,	30921922,30922939,30926826,30931888,30934184,30944906,30949286,30953287,30954477,30956240,30957834,
2062	0	0	105856	1	1	1	1	+	Isoform_14458_5	2065	2	2065	chr17	83257441	36948952	37056871	12	264,192,411,138,115,202,165,84,68,81,72,271,	2,266,458,869,1007,1122,1324,1489,1573,1641,1722,1794,	36948952,36950213,36952885,36953769,36986616,36988518,36989246,36990773,37019004,37020933,37031613,37056600,
547	0	0	7214	0	0	0	0	+	Isoform_14477_5	547	0	547	chr17	83257441	78187363	78195124	3	70,91,386,	0,70,161,	78187363,78190969,78194738,
1687	0	0	3438	1	1	1	1	-	Isoform_14500_5	1688	0	1688	chr17	83257441	7389728	7394854	6	61,162,162,366,559,378,	0,61,223,385,751,1310,	7389728,7390633,7392790,7393143,7393600,7394476,
1402	0	0	4046	0	0	0	0	-	Isoform_1450_33	1402	0	1402	chr17	83257441	7074801	7080249	9	421,107,155,96,72,96,117,140,198,	0,421,528,683,779,851,947,1064,1204,	7074801,7075359,7075730,7075975,7076732,7076891,7077996,7078745,7080051,
1652	0	0	13318	0	0	0	0	+	Isoform_14510_11	1652	0	1652	chr17	83257441	21284712	21299682	3	257,125,1270,	0,257,382,	21284712,21296085,21298412,
1456	0	0	4046	0	0	0	0	-	Isoform_1451_10	1464	8	1464	chr17	83257441	7074805	7080307	9	417,107,155,96,72,96,117,140,256,	8,425,532,687,783,855,951,1068,1208,	7074805,7075359,7075730,7075975,7076732,7076891,7077996,7078745,7080051,
1164	0	0	363	1	1	0	0	-	Isoform_1454_199	1175	0	1165	chr17	83257441	63697813	63699340	4	898,140,42,84,	0,898,1038,1080,	63697813,63698798,63699027,63699256,
818	0	0	1695	1	1	1	1	-	Isoform_14555_5	821	2	821	chr17	83257441	7243598	7246112	3	647,85,87,	2,649,734,	7243598,7244550,7246025,
1059	0	0	41031	0	0	1	1	-	Isoform_14588_5	1062	3	1062	chr17	83257441	16173449	16215540	5	450,134,178,119,179,	3,453,587,765,884,	16173449,16186553,16194461,16198600,16215361,
1405	0	0	102063	0	0	1	1	-	Isoform_14649_6	1407	2	1407	chr17	83257441	17868918	17972387	8	555,117,159,135,150,79,85,126,	2,557,674,833,968,1118,1197,1282,	17868918,17879626,17882704,17884633,17893660,17898595,17907446,17972261,
1454	0	0	10890	0	0	0	0	+	Isoform_1476_22	1455	1	1455	chr17	83257441	49210710	49223054	8	131,168,177,86,96,158,135,503,	1,132,300,477,563,659,817,952,	49210710,49216530,49217738,49219539,49219857,49220168,49222090,49222551,
1588	0	0	10890	0	0	0	0	+	Isoform_1479_18	1599	0	1588	chr17	83257441	49210561	49223039	8	280,168,177,86,96,158,135,488,	0,280,448,625,711,807,965,1100,	49210561,49216530,49217738,49219539,49219857,49220168,49222090,49222551,
3084	0	0	25280	3	3	0	0	-	Isoform_14831_22	3094	7	3094	chr17	83257441	73283634	73311998	2	2978,106,	7,2985,	73283634,73311892,
1175	0	0	3589	0	0	0	0	-	Isoform_14998_15	1196	0	1175	chr17	83257441	40317718	40322482	2	1033,142,	0,1033,	40317718,40322340,
712	0	0	3465	0	0	0	0	-	Isoform_15092_15	712	0	712	chr17	83257441	82018702	82022879	4	517,89,52,54,	0,517,606,658,	82018702,82019292,82019857,82022825,
1292	0	0	54347	0	0	1	1	-	Isoform_15104_8	1292	0	1292	chr17	83257441	1344554	1400194	3	945,200,148,	0,945,1145,	1344554,1364858,1400046,
1401	0	0	12106	1	1	0	0	-	Isoform_15147_5	1422	0	1402	chr17	83257441	7101326	7114833	9	414,107,152,87,72,96,117,137,219,	0,414,521,673,760,832,928,1045,1182,	7101326,7102089,7106999,7107230,7107835,7108461,7108771,7114173,7114614,
1641	0	0	1558	0	0	3	4	-	Isoform_15169_5	1643	2	1643	chr17	83257441	17812077	17815280	6	774,402,166,133,110,60,	2,776,1178,1344,1477,1587,	17812077,17813367,17814244,17814614,17814834,17815220,
1503	0	0	14160	0	0	0	0	-	Isoform_15242_8	1506	3	1506	chr17	83257441	3620582	3636245	5	830,153,184,142,194,	3,833,986,1170,1312,	3620582,3623338,3624047,3630204,3636051,
1885	0	0	5385	3	3	0	0	-	Isoform_15272_5	1895	0	1888	chr17	83257441	75827262	75834532	10	824,197,124,121,84,72,106,80,69,208,	0,824,1021,1145,1266,1350,1422,1528,1608,1677,	75827262,75828786,75830027,75830361,75830577,75831097,75831242,75832965,75834074,75834324,
1364	0	0	5769	1	1	0	0	-	Isoform_15282_8	1372	1	1366	chr17	83257441	3839104	3846237	3	1101,66,197,	1,1102,1168,	3839104,3843085,3846040,
869	0	0	154	1	1	0	0	-	Isoform_15330_5	870	0	870	chr17	83257441	7173432	7174455	3	635,152,82,	0,635,787,	7173432,7174137,7174373,
2619	0	0	457	3	5	0	0	+	Isoform_15414_5	2624	0	2624	chr17	83257441	76385522	76388598	4	615,95,116,1793,	0,615,710,826,	76385522,76386220,76386392,76386805,
1073	0	0	2655	0	0	1	2	-	Isoform_15422_5	1074	1	1074	chr17	83257441	81887845	81891575	6	300,178,64,148,132,253,	1,301,479,543,691,823,	81887845,81888240,81888519,81889181,81890688,81891322,
794	0	0	1163	1	1	0	0	+	Isoform_15430_6	796	0	795	chr17	83257441	81239320	81241277	3	127,376,291,	0,127,503,	81239320,81239567,81240986,
1851	0	0	90460	0	0	0	0	-	Isoform_15526_9	1856	5	1856	chr17	83257441	57862978	57955289	11	307,71,59,94,72,84,193,127,128,651,65,	5,312,383,442,536,608,692,885,1012,1140,1791,	57862978,57866473,57867356,57868149,57869121,57871285,57872662,57873590,57879610,57885228,57955224,
1323	0	0	6888	0	0	0	0	+	Isoform_15527_16	1326	0	1323	chr17	83257441	75516522	75524733	8	388,64,84,99,53,102,61,472,	0,388,452,536,635,688,790,851,	75516522,75517008,75517160,75517556,75518994,75521408,75523274,75524261,
1616	0	0	4405	0	0	1	1	-	Isoform_15588_6	1617	1	1617	chr17	83257441	81921709	81927731	3	1348,65,204,	1,1349,1414,	81921709,81923149,81927527,
3881	0	0	21531	1	1	0	0	+	Isoform_15611_12	3891	9	3891	chr17	83257441	45221903	45247315	26	350,84,114,74,84,129,109,77,94,75,111,150,102,253,300,125,203,235,69,81,130,164,102,96,121,449,	9,359,443,557,631,715,844,953,1030,1124,1199,1310,1460,1562,1815,2115,2240,2443,2678,2747,2828,2958,3122,3224,3320,3441,	45221903,45230603,45232366,45233223,45233647,45234071,45236135,45237280,45237545,45238563,45238954,45240475,45241128,45241381,45241846,45242340,45243117,45243790,45244175,45244818,45244978,45245252,45245631,45245877,45246209,45246866,
1856	0	0	8381	0	0	0	0	-	Isoform_15640_6	1859	3	1859	chr17	83257441	35132060	35142297	13	389,71,160,203,47,136,193,98,77,80,218,144,40,	3,392,463,623,826,873,1009,1202,1300,1377,1457,1675,1819,	35132060,35133170,35133338,35135248,35136168,35136361,35137000,35137542,35137813,35139234,35139848,35141978,35142257,
3845	0	0	21561	1	1	1	1	+	Isoform_15656_5	3848	0	3846	chr17	83257441	45221906	45247313	26	347,84,84,74,84,129,109,77,94,75,111,150,102,253,300,125,203,235,69,81,130,164,102,96,121,447,	0,347,431,515,589,673,802,911,988,1082,1157,1268,1418,1520,1773,2073,2198,2401,2636,2705,2786,2916,3080,3182,3278,3399,	45221906,45230603,45232366,45233223,45233647,45234071,45236135,45237280,45237545,45238563,45238954,45240475,45241128,45241381,45241846,45242340,45243117,45243790,45244175,45244818,45244978,45245252,45245631,45245877,45246209,45246866,
2203	0	0	5491	1	1	0	0	+	Isoform_15767_5	2204	0	2204	chr17	83257441	4433669	4441363	2	497,1706,	0,497,	4433669,4439657,
1148	0	0	3273	0	0	0	0	+	Isoform_15780_5	1155	0	1148	chr17	83257441	7347051	7351472	9	191,70,95,170,173,110,111,50,178,	0,191,261,356,526,699,809,920,970,	7347051,7347921,7348126,7348305,7348994,7349944,7350126,7350949,7351294,
2529	0	0	3535	0	0	0	0	+	Isoform_15813_9	2532	0	2529	chr17	83257441	28744012	28750076	3	243,52,2234,	0,243,295,	28744012,28747212,28747842,
1594	0	0	3522	3	3	2	2	-	Isoform_15828_5	1599	2	1599	chr17	83257441	28553400	28558518	5	1095,211,101,146,43,	2,1097,1308,1409,1555,	28553400,28554850,28556165,28556826,28558475,
2111	0	0	8862	1	1	0	0	-	Isoform_15884_5	2112	0	2112	chr17	83257441	82614575	82625548	6	1450,122,102,86,191,160,	0,1450,1572,1674,1760,1951,	82614575,82616523,82617295,82619042,82621608,82625388,
1423	0	0	2936	0	0	1	1	+	Isoform_15960_16	1426	0	1423	chr17	83257441	74443065	74447425	2	847,577,	0,847,	74443065,74446848,
1184	0	0	12759	0	0	0	0	-	Isoform_16005_5	1186	2	1186	chr17	83257441	42950529	42964472	10	199,92,67,131,117,157,58,160,132,71,	2,201,293,360,491,608,765,823,983,1115,	42950529,42954875,42955157,42955841,42956203,42956403,42957137,42961191,42964105,42964401,
3029	0	0	5899	0	0	0	0	+	Isoform_16014_5	3029	0	3029	chr17	83257441	78130801	78139729	14	50,457,35,150,83,137,148,171,140,89,98,184,131,1156,	0,50,507,542,692,775,912,1060,1231,1371,1460,1558,1742,1873,	78130801,78131280,78132179,78132358,78132787,78133405,78133852,78134393,78134869,78137234,78137716,78138004,78138348,78138573,
1698	0	0	6331	0	0	1	1	-	Isoform_16051_8	1700	2	1700	chr17	83257441	76718450	76726480	4	410,139,136,1014,	2,412,551,687,	76718450,76720359,76721797,76725466,
3743	0	0	51146	2	2	0	0	-	Isoform_16071_7	3749	4	3749	chr17	83257441	45435903	45490792	10	1078,146,158,64,194,146,918,271,627,141,	4,1082,1228,1386,1450,1644,1790,2708,2979,3606,	45435903,45437823,45439476,45440162,45445469,45450617,45453354,45458168,45475099,45490651,
3746	0	0	41567	1	1	0	0	-	Isoform_16084_9	3775	0	3747	chr17	83257441	44078294	44123607	27	121,166,85,134,119,98,120,88,56,108,50,121,134,166,285,212,223,132,113,147,131,115,172,260,75,211,104,	0,121,287,372,506,625,723,843,931,987,1095,1145,1266,1400,1566,1851,2063,2286,2418,2531,2678,2809,2924,3096,3356,3431,3642,	44078294,44078499,44078794,44079143,44080106,44080400,44080762,44082584,44082764,44083544,44083804,44084554,44085021,44086571,44087411,44088386,44091269,44091699,44092171,44092380,44092675,44093091,44093313,44093574,44110728,44117493,44123503,
2935	0	0	23124	4	4	2	2	+	Isoform_16093_5	2939	0	2939	chr17	83257441	18183885	18209946	3	1128,81,1728,	0,1128,1209,	18183885,18194954,18208218,
2088	0	0	1926	0	0	1	1	+	Isoform_16099_9	2089	0	2088	chr17	83257441	7849680	7853695	9	267,106,206,65,72,149,386,142,696,	0,267,373,579,644,716,865,1251,1393,	7849680,7850071,7851020,7851329,7851477,7851647,7851950,7852494,7852999,
3561	0	0	4100	0	0	1	1	-	Isoform_16117_9	3563	2	3563	chr17	83257441	744620	752282	2	3412,150,	2,3414,	744620,752132,
1967	0	0	3314	0	0	0	0	-	Isoform_16123_22	2018	38	2005	chr17	83257441	42113114	42118395	12	728,85,64,37,115,144,111,127,209,137,111,99,	38,766,851,915,952,1067,1211,1322,1449,1658,1795,1906,	42113114,42113999,42114218,42114357,42114489,42114891,42115722,42117034,42117387,42117677,42117906,42118296,
1837	0	0	146	2	2	0	0	-	Isoform_16147_9	1842	3	1842	chr17	83257441	1576100	1578083	2	906,931,	3,909,	1576100,1577152,
3438	0	0	39369	1	1	0	0	-	Isoform_16163_5	3442	3	3442	chr17	83257441	5541655	5584462	7	372,171,1705,33,204,177,776,	3,375,546,2251,2284,2488,2665,	5541655,5553385,5558338,5580378,5581858,5582669,5583686,
3278	0	0	42060	1	1	0	0	-	Isoform_16172_6	3282	3	3282	chr17	83257441	44078297	44123635	23	118,166,85,134,120,62,56,108,50,121,166,285,212,223,132,147,131,115,172,260,72,211,132,	3,121,287,372,506,626,688,744,852,902,1023,1189,1474,1686,1909,2041,2188,2319,2434,2606,2866,2938,3149,	44078297,44078499,44078794,44079143,44080762,44082584,44082764,44083544,44083804,44084554,44086571,44087411,44088386,44091269,44091699,44092380,44092675,44093091,44093313,44093574,44110728,44117493,44123503,
1911	0	0	910	0	0	3	5	-	Isoform_161_97	1911	0	1911	chr17	83257441	81509971	81512797	6	862,182,439,240,129,64,	0,862,1044,1483,1723,1852,	81509971,81510926,81511187,81511902,81512231,81512733,
2528	0	0	2132	1	1	1	1	-	Isoform_16256_6	2532	3	2532	chr17	83257441	17219587	17224248	3	2041,161,327,	3,2044,2205,	17219587,17222500,17223921,
2852	0	0	24301	1	1	0	0	+	Isoform_16280_7	2854	0	2853	chr17	83257441	39637048	39664201	15	183,270,78,65,54,118,99,56,93,63,96,80,105,94,1398,	0,183,453,531,596,650,768,867,923,1016,1079,1175,1255,1360,1454,	39637048,39653480,39657007,39657774,39657972,39658404,39658721,39659050,39659460,39660210,39660430,39660809,39660980,39662250,39662803,
1724	0	0	1921	0	0	1	1	-	Isoform_16312_5	1724	0	1724	chr17	83257441	81867724	81871370	4	1351,84,217,73,	0,1351,1435,1652,	81867724,81869541,81869740,81871297,
1244	0	0	3137	1	1	2	2	+	Isoform_16400_8	1245	0	1245	chr17	83257441	40352411	40356794	4	96,205,159,786,	0,96,301,460,	40352411,40354301,40355262,40356008,
1332	0	0	3258	0	0	0	0	+	Isoform_1644_46	1333	0	1332	chr17	83257441	63827429	63832019	12	85,72,70,98,57,231,127,191,99,111,87,104,	0,85,157,227,325,382,613,740,931,1030,1141,1228,	63827429,63828137,63829493,63829851,63830132,63830270,63830808,63831035,63831326,63831505,63831723,63831915,
1713	0	0	12699	1	1	0	0	-	Isoform_16456_5	1716	2	1716	chr17	83257441	48930396	48944808	8	216,75,142,73,79,105,139,884,	2,218,293,435,508,587,692,831,	48930396,48931642,48933204,48936169,48936854,48937019,48940923,48943924,
1952	0	0	910	0	0	0	0	-	Isoform_164_33	1952	0	1952	chr17	83257441	81509971	81512833	6	862,182,439,240,129,100,	0,862,1044,1483,1723,1852,	81509971,81510926,81511187,81511902,81512231,81512733,
2143	0	0	23619	2	2	1	1	+	Isoform_16523_7	2179	32	2177	chr17	83257441	40331030	40356793	8	366,149,142,161,177,205,159,785,	32,398,547,689,850,1027,1232,1391,	40331030,40348315,40349783,40351909,40352330,40354301,40355262,40356008,
1226	0	0	278	2	2	0	0	+	Isoform_16560_5	1231	0	1228	chr17	83257441	28748572	28750076	2	94,1132,	0,94,	28748572,28748944,
2335	0	0	138	0	0	1	1	-	Isoform_1657_5	2339	4	2339	chr17	83257441	17826305	17828779	2	1345,991,	4,1349,	17826305,17827788,
1211	0	0	2862	2	3	0	0	-	Isoform_16638_9	1215	1	1215	chr17	83257441	7173434	7177507	7	399,107,152,87,72,96,298,	1,400,507,659,746,818,914,	7173434,7173960,7174137,7174373,7176829,7176980,7177209,
1287	0	0	6333	1	1	0	0	+	Isoform_16639_6	1291	0	1288	chr17	83257441	7252309	7259929	7	287,61,81,221,182,96,359,	0,287,348,429,650,832,928,	7252309,7252769,7252917,7254582,7256856,7258587,7259570,
1605	0	0	1925	0	0	0	0	+	Isoform_16661_7	1609	0	1605	chr17	83257441	82053940	82057470	11	109,301,78,58,86,95,106,81,138,135,418,	0,109,410,488,546,632,727,833,914,1052,1187,	82053940,82054509,82054897,82055164,82055739,82056000,82056285,82056469,82056628,82056839,82057052,
1350	0	0	446	0	0	0	0	+	Isoform_16680_10	1354	0	1350	chr17	83257441	7851899	7853695	3	737,127,486,	0,737,864,	7851899,7852999,7853209,
1359	0	0	1144	0	0	0	0	+	Isoform_16749_7	1363	0	1359	chr17	83257441	7851192	7853695	9	34,65,319,115,188,142,127,171,198,	0,34,99,418,533,721,863,990,1161,	7851192,7851329,7851477,7851950,7852148,7852494,7852999,7853209,7853497,
1555	0	0	44384	1	1	1	1	+	Isoform_16773_5	1559	0	1556	chr17	83257441	64449235	64495175	9	120,270,285,111,90,57,69,81,473,	0,120,390,675,786,876,933,1002,1083,	64449235,64452596,64457399,64460821,64465451,64466441,64466593,64467564,64494702,
2010	0	0	1144	0	0	0	0	-	Isoform_16776_5	2018	1	2011	chr17	83257441	82244381	82247535	2	450,1560,	1,451,	82244381,82245975,
885	0	0	2093	2	3	1	1	+	Isoform_1682_906	888	0	888	chr17	83257441	16439038	16442017	5	22,88,69,57,650,	0,22,110,179,236,	16439038,16439326,16440184,16441073,16441367,
1143	0	0	1610	0	0	0	0	+	Isoform_172_822	1143	0	1143	chr17	83257441	41688887	41691640	3	182,102,859,	0,182,284,	41688887,41690087,41690781,
1549	0	0	24491	0	0	0	0	+	Isoform_1743_21	1550	0	1549	chr17	83257441	38297169	38323209	8	80,178,118,99,49,150,174,701,	0,80,258,376,475,524,674,848,	38297169,38298448,38299350,38306532,38318686,38320617,38322125,38322508,
513	0	0	5150	0	0	0	0	-	Isoform_178_5489	513	0	513	chr17	83257441	8377528	8383191	4	164,141,173,35,	0,164,305,478,	8377528,8379795,8382142,8383156,
2485	0	0	14933	0	0	0	0	-	Isoform_1818_102	2486	1	2486	chr17	83257441	81843160	81860578	11	932,87,182,121,201,126,105,138,134,207,252,	1,933,1020,1202,1323,1524,1650,1755,1893,2027,2234,	81843160,81845143,81845560,81845870,81846428,81846946,81847242,81855141,81855452,81859180,81860326,
483	0	0	3156	0	0	1	2	-	Isoform_187_1450	491	0	483	chr17	83257441	38850087	38853728	5	127,114,129,84,31,	0,127,241,370,454,	38850087,38850361,38852603,38853021,38853697,
878	0	0	11176	10	17	24	41	+	Isoform_18825_6	1846	0	1846	chr17	83257441	7484372	7496467	3	485,406,28,	0,485,891,	7484372,7495940,7496439,
2146	0	0	5675	0	0	0	0	+	Isoform_1884_29	2148	1	2147	chr17	83257441	44345281	44353102	13	53,145,126,85,113,136,110,127,98,246,234,231,442,	1,54,199,325,410,523,659,769,896,994,1240,1474,1705,	44345281,44349157,44349425,44349666,44350227,44350441,44350690,44351036,44351362,44351549,44352014,44352340,44352660,
2124	0	0	5675	0	0	0	0	+	Isoform_1886_658	2125	0	2124	chr17	83257441	44345303	44353102	13	31,145,126,85,113,136,110,127,98,246,234,231,442,	0,31,176,302,387,500,636,746,873,971,1217,1451,1682,	44345303,44349157,44349425,44349666,44350227,44350441,44350690,44351036,44351362,44351549,44352014,44352340,44352660,
581	0	0	304	2	10	1	1	-	Isoform_1903_86	593	0	591	chr17	83257441	40818121	40819007	2	361,221,	0,361,	40818121,40818786,
999	0	0	7587	0	0	0	0	-	Isoform_1963_75	999	0	999	chr17	83257441	4959226	4967812	7	417,157,90,85,89,68,93,	0,417,574,664,749,838,906,	4959226,4959759,4960021,4960233,4960458,4960785,4967719,
3142	0	0	22968	2	2	1	1	+	Isoform_2038_12	3146	0	3144	chr17	83257441	18183838	18209949	4	1175,81,156,1731,	0,1175,1256,1412,	18183838,18194954,18206814,18208218,
816	0	0	1123	0	0	0	0	-	Isoform_2076_764	816	0	816	chr17	83257441	7240419	7242358	4	500,119,79,118,	0,500,619,698,	7240419,7241341,7241600,7242240,
886	0	0	1123	0	0	0	0	-	Isoform_2077_366	892	1	887	chr17	83257441	7240422	7242431	4	497,119,79,191,	1,498,617,696,	7240422,7241341,7241600,7242240,
3180	0	0	72178	1	1	1	6	+	Isoform_2102_6	3181	0	3181	chr17	83257441	81035149	81110513	14	159,76,87,62,72,138,153,222,202,202,69,163,35,1546,	0,159,235,322,384,456,594,747,969,1171,1373,1442,1605,1640,	81035149,81053667,81057880,81084831,81085653,81086442,81099927,81103501,81103906,81104513,81106077,81106744,81108474,81108967,
1162	0	0	1329	0	0	0	0	-	Isoform_2158_31	1164	2	1164	chr17	83257441	76734838	76737329	3	320,311,531,	2,322,633,	76734838,76736153,76736798,
1120	0	0	5210	0	0	0	0	-	Isoform_2184_56	1120	0	1120	chr17	83257441	5432777	5439107	6	387,123,99,94,151,266,	0,387,510,609,703,854,	5432777,5433292,5433668,5434872,5438122,5438841,
1171	0	0	5210	0	0	0	0	-	Isoform_2185_37	1174	0	1171	chr17	83257441	5432777	5439158	6	387,123,99,94,151,317,	0,387,510,609,703,854,	5432777,5433292,5433668,5434872,5438122,5438841,
948	0	0	86564	0	0	1	1	-	Isoform_2262_24	985	37	985	chr17	83257441	29673913	29761426	7	246,66,69,122,65,104,277,	37,283,349,418,540,605,709,	29673913,29676819,29677672,29684562,29695458,29702958,29761149,
1766	0	0	1059	0	0	1	1	-	Isoform_2288_67	1766	0	1766	chr17	83257441	81509971	81512797	7	358,355,182,439,240,129,64,	0,358,713,895,1334,1574,1703,	81509971,81510478,81510926,81511187,81511902,81512231,81512733,
692	0	0	17831	0	0	0	0	-	Isoform_2294_62	692	0	692	chr17	83257441	75135987	75154510	5	263,19,98,143,169,	0,263,282,380,523,	75135987,75146665,75147555,75148528,75154341,
1493	0	0	2645	1	1	0	0	+	Isoform_2319_57	1494	0	1494	chr17	83257441	78168582	78172720	4	133,238,140,982,	0,133,371,511,	78168582,78170816,78171509,78171738,
1370	0	0	4426	0	0	1	1	+	Isoform_2337_23	1370	0	1370	chr17	83257441	7572827	7578624	11	37,49,131,140,169,110,144,138,90,80,283,	0,37,86,217,357,526,636,780,918,1008,1088,	7572827,7574259,7574547,7575118,7576523,7577055,7577343,7577568,7577826,7578164,7578341,
1265	0	0	1046	2	2	0	0	-	Isoform_2362_143	1267	0	1267	chr17	83257441	63697815	63700126	5	896,140,42,92,95,	0,896,1036,1078,1170,	63697815,63698798,63699027,63699256,63700031,
871	0	0	73	10	24	9	34	-	Isoform_23726_8	1290	0	1290	chr17	83257441	78910666	78911644	2	242,663,	0,242,	78910666,78910981,
842	0	0	1885	0	0	0	0	+	Isoform_2421_15	843	0	842	chr17	83257441	7014795	7017522	6	83,95,102,191,105,266,	0,83,178,280,471,576,	7014795,7015061,7015773,7016494,7016909,7017256,
761	0	0	1306	0	0	0	0	+	Isoform_2425_20	763	0	761	chr17	83257441	7012464	7014531	3	297,77,387,	0,297,374,	7012464,7013665,7014144,
590	0	0	14208	0	0	0	0	-	Isoform_2476_48	592	0	590	chr17	83257441	75168156	75182954	4	245,72,132,141,	0,245,317,449,	75168156,75174751,75181056,75182813,
804	0	0	1508	0	0	0	0	+	Isoform_2505_203	806	2	806	chr17	83257441	4796180	4798492	6	116,68,132,130,145,213,	2,118,186,318,448,593,	4796180,4796727,4797437,4797681,4798008,4798279,
685	0	0	37899	2	2	0	0	+	Isoform_25114_5	1649	0	1649	chr17	83257441	4712938	4751522	3	574,71,40,	0,574,645,	4712938,4725572,4751482,
595	0	0	1310	0	0	0	0	+	Isoform_2627_113	595	0	595	chr17	83257441	7012627	7014532	3	130,77,388,	0,130,207,	7012627,7013665,7014144,
1279	0	0	89	2	4	2	3	-	Isoform_26433_8	1283	0	1283	chr17	83257441	75777459	75778830	2	1261,21,	0,1261,	75777459,75778809,
886	0	0	14340	1	1	0	0	-	Isoform_2658_6	895	0	887	chr17	83257441	75167735	75182961	3	666,72,148,	0,666,738,	75167735,75174751,75182813,
1284	0	0	0	1	1	1	23	-	Isoform_26687_5	1288	3	1288	chr17	83257441	81867721	81869028	2	277,1007,	3,280,	81867721,81868021,
1932	0	0	8348	0	0	1	2	-	Isoform_2736_25	1932	0	1932	chr17	83257441	31303769	31314051	2	1861,73,	0,1861,	31303769,31313978,
1762	0	0	555	0	0	0	0	-	Isoform_2814_23	1762	0	1762	chr17	83257441	75777459	75779776	3	1504,138,120,	0,1504,1642,	75777459,75779046,75779656,
1513	0	0	90	2	4	2	2	-	Isoform_3147_12	1522	5	1522	chr17	83257441	4897778	4899383	2	1329,186,	5,1334,	4897778,4899197,
624	0	0	7895	0	0	0	0	+	Isoform_3387_33	625	0	624	chr17	83257441	81891735	81900254	4	106,63,120,335,	0,106,169,289,	81891735,81893551,81894466,81899919,
608	0	0	4315	0	0	0	0	+	Isoform_3389_18	611	2	610	chr17	83257441	51166818	51171741	4	138,102,113,255,	2,140,242,355,	51166818,51168241,51169936,51171486,
1567	0	0	16745	0	0	0	0	+	Isoform_3416_15	1575	8	1575	chr17	83257441	27631244	27649556	10	60,92,202,111,36,51,42,89,163,721,	8,68,160,362,473,509,560,602,691,854,	27631244,27638262,27640571,27642237,27645313,27645860,27646546,27647029,27647269,27648835,
776	0	0	1108	0	0	0	0	-	Isoform_3651_306	776	0	776	chr17	83257441	36088257	36090141	3	505,115,156,	0,505,620,	36088257,36089182,36089985,
1758	0	0	873	1	1	1	1	-	Isoform_3656_39	1761	0	1759	chr17	83257441	1626188	1628820	2	1732,27,	0,1732,	1626188,1628793,
1374	0	0	4538	0	0	1	1	-	Isoform_3678_87	1375	1	1375	chr17	83257441	28546707	28552620	5	702,173,103,114,283,	1,703,876,979,1093,	28546707,28547676,28547998,28548591,28552337,
908	0	0	9950	0	0	0	0	-	Isoform_3723_23	909	1	909	chr17	83257441	81822416	81833274	6	491,103,102,119,56,37,	1,492,595,697,816,872,	81822416,81823208,81823411,81824286,81824498,81833237,
1613	0	0	28371	3	7	4	6	-	Isoform_3736_6	1620	0	1620	chr17	83257441	42124978	42154968	6	920,94,123,152,254,76,	0,920,1014,1137,1289,1543,	42124978,42126754,42128260,42128648,42130336,42154892,
1759	0	0	558	0	0	0	0	-	Isoform_3755_37	1759	0	1759	chr17	83257441	75777459	75779776	3	1264,375,120,	0,1264,1639,	75777459,75778809,75779656,
1129	0	0	13841	0	0	0	0	+	Isoform_3816_52	1129	0	1129	chr17	83257441	21284712	21299682	3	257,67,805,	0,257,324,	21284712,21298412,21298877,
577	0	0	73857	0	0	0	0	-	Isoform_3919_31	581	0	577	chr17	83257441	78707858	78782292	3	403,83,91,	0,403,486,	78707858,78709649,78782201,
689	0	0	3713	0	0	0	0	+	Isoform_392_4620	692	0	689	chr17	83257441	39200322	39204724	6	27,107,123,121,111,200,	0,27,134,257,378,489,	39200322,39201212,39202316,39202988,39204076,39204524,
1771	0	0	9083	0	0	1	1	+	Isoform_3941_13	1771	0	1771	chr17	83257441	4710642	4721497	14	102,61,45,197,60,68,136,85,73,138,84,80,91,552,	0,102,163,208,405,465,533,669,754,827,965,1049,1129,1220,	4710642,4715972,4716146,4716411,4717216,4717684,4717887,4718260,4718611,4719282,4720215,4720392,4720549,4720945,
2729	0	0	566	1	1	0	0	-	Isoform_4008_215	2730	0	2730	chr17	83257441	78356781	78360076	2	2402,327,	0,2402,	78356781,78359749,
2807	0	0	566	1	1	3	3	-	Isoform_4011_8	2812	4	2812	chr17	83257441	78356784	78360160	2	2399,411,	4,2403,	78356784,78359749,
820	0	0	8237	0	0	1	1	+	Isoform_4063_10	824	0	820	chr17	83257441	36486685	36495743	5	100,32,87,81,521,	0,100,132,219,300,	36486685,36486934,36492812,36493925,36495222,
1084	0	0	5063	0	0	0	0	+	Isoform_4105_27	1085	1	1085	chr17	83257441	42773452	42779599	6	76,146,54,89,76,643,	1,77,223,277,366,442,	42773452,42773732,42774645,42775380,42776244,42778956,
1262	0	0	176	2	2	0	0	-	Isoform_4144_6	1266	2	1266	chr17	83257441	63697820	63699258	3	891,140,231,	2,893,1033,	63697820,63698798,63699027,
872	0	0	1674	1	1	0	0	-	Isoform_4177_92	880	0	873	chr17	83257441	8160404	8162950	5	467,52,159,121,73,	0,467,519,678,799,	8160404,8161472,8161607,8162248,8162877,
1758	0	0	10740	2	2	0	0	-	Isoform_4245_13	1760	0	1760	chr17	83257441	82321266	82333764	5	1104,134,309,146,65,	0,1104,1238,1547,1693,	82321266,82322877,82324581,82327146,82333699,
1373	0	0	4424	0	0	0	0	+	Isoform_427_657	1373	0	1373	chr17	83257441	7572827	7578624	11	37,49,133,140,169,110,144,138,90,80,283,	0,37,86,219,359,528,638,782,920,1010,1090,	7572827,7574259,7574545,7575118,7576523,7577055,7577343,7577568,7577826,7578164,7578341,
1019	0	0	373	0	0	0	0	+	Isoform_4354_56	1026	7	1026	chr17	83257441	2042033	2043425	2	198,821,	7,205,	2042033,2042604,
607	0	0	7498	0	0	0	0	-	Isoform_4371_149	607	0	607	chr17	83257441	75038862	75046967	6	201,63,72,97,131,43,	0,201,264,336,433,564,	75038862,75039208,75040091,75042180,75042528,75046924,
732	0	0	10723	0	0	0	0	+	Isoform_4395_127	740	8	740	chr17	83257441	38752770	38764225	6	59,185,108,178,95,107,	8,67,252,360,538,633,	38752770,38753149,38755882,38760430,38762410,38764118,
4085	0	0	46126	7	7	5	6	-	Isoform_4416_5	4092	0	4092	chr17	83257441	81244999	81295216	15	1674,177,489,168,157,107,112,183,103,125,144,94,46,118,394,	0,1674,1851,2340,2508,2665,2772,2884,3067,3170,3295,3439,3533,3579,3697,	81244999,81246884,81252194,81253072,81260237,81270917,81272515,81275968,81277030,81280608,81282188,81283408,81284849,81289690,81294822,
473	0	0	4036	0	0	1	1	+	Isoform_442_1830	473	0	473	chr17	83257441	42998439	43002949	5	32,83,170,111,78,	0,32,115,285,396,	42998439,42998748,42999932,43002672,43002871,
3300	0	0	43255	1	1	0	0	+	Isoform_4518_23	3303	2	3303	chr17	83257441	77454038	77500593	10	325,192,129,82,138,118,96,97,52,2071,	2,327,519,648,730,868,986,1082,1179,1231,	77454038,77482143,77487423,77488239,77488726,77490741,77492620,77492979,77497314,77498522,
508	0	0	355	0	0	0	0	-	Isoform_4585_11	517	2	510	chr17	83257441	7856686	7857549	3	157,184,167,	2,159,343,	7856686,7857014,7857382,
477	0	0	355	0	0	0	0	-	Isoform_4586_25	479	2	479	chr17	83257441	7856686	7857518	3	157,184,136,	2,159,343,	7856686,7857014,7857382,
1774	0	0	5150	3	4	5	11	+	Isoform_4609_7	1778	0	1778	chr17	83257441	76557770	76564705	3	87,111,1587,	0,87,198,	76557770,76561287,76563118,
581	0	0	641	0	0	0	0	-	Isoform_473_141	581	0	581	chr17	83257441	75778554	75779776	4	169,154,138,120,	0,169,323,461,	75778554,75778809,75779046,75779656,
2701	0	0	641	1	1	0	0	-	Isoform_476_31	2702	0	2702	chr17	83257441	75776434	75779776	4	2289,154,138,120,	0,2289,2443,2581,	75776434,75778809,75779046,75779656,
1704	0	0	8428	0	0	0	0	+	Isoform_4827_10	1706	0	1704	chr17	83257441	782373	792505	4	319,245,168,972,	0,319,564,732,	782373,783082,787964,791533,
968	0	0	40649	0	0	0	0	-	Isoform_4938_139	970	2	970	chr17	83257441	51079246	51120863	2	458,510,	2,460,	51079246,51120353,
829	0	0	988	0	0	0	0	-	Isoform_5006_41	831	0	829	chr17	83257441	82035880	82037697	8	183,118,65,100,43,155,98,67,	0,183,301,366,466,509,664,762,	82035880,82036190,82036383,82036543,82036720,82036858,82037449,82037630,
929	0	0	2049	2	2	1	1	+	Isoform_5016_33	931	0	931	chr17	83257441	16439038	16442017	6	22,88,44,69,57,650,	0,22,110,154,223,280,	16439038,16439326,16439659,16440184,16441073,16441367,
841	0	0	6287	1	1	0	0	-	Isoform_5055_81	842	0	842	chr17	83257441	28328330	28335458	5	403,104,86,129,119,	0,403,507,593,722,	28328330,28329172,28330442,28331858,28335339,
1238	0	0	4557	0	0	0	0	+	Isoform_5201_26	1238	0	1238	chr17	83257441	7572829	7578624	10	35,49,140,169,110,144,138,90,80,283,	0,35,84,224,393,503,647,785,875,955,	7572829,7574259,7575118,7576523,7577055,7577343,7577568,7577826,7578164,7578341,
700	0	0	5536	0	0	0	0	-	Isoform_5296_91	700	0	700	chr17	83257441	58345913	58352149	5	400,54,56,107,83,	0,400,454,510,617,	58345913,58347187,58347528,58351401,58352066,
1457	0	0	5536	3	3	0	0	-	Isoform_5299_7	1461	1	1461	chr17	83257441	58345177	58352170	5	1136,54,56,107,104,	1,1137,1191,1247,1354,	58345177,58347187,58347528,58351401,58352066,
780	0	0	1108	0	0	0	0	+	Isoform_5306_14	780	0	780	chr17	83257441	7012644	7014532	4	117,198,77,388,	0,117,315,392,	7012644,7013318,7013665,7014144,
2788	0	0	12972	0	0	1	1	-	Isoform_5345_5	2788	0	2788	chr17	83257441	78112923	78128684	20	288,77,79,177,134,76,96,180,152,156,145,191,258,97,106,159,90,125,130,73,	0,288,365,444,621,755,831,927,1107,1259,1415,1560,1751,2009,2106,2212,2371,2461,2586,2716,	78112923,78113547,78117268,78117467,78117801,78118970,78119296,78120652,78121012,78121555,78122604,78123988,78124523,78124888,78125157,78125725,78126276,78126523,78126776,78128611,
1003	0	0	3142	1	1	1	1	+	Isoform_5425_23	1004	0	1004	chr17	83257441	81703371	81707517	5	204,187,84,135,394,	0,204,391,475,610,	81703371,81704243,81704632,81706905,81707123,
911	0	0	3142	1	1	0	0	+	Isoform_5426_26	912	0	912	chr17	83257441	81703464	81707517	5	111,187,84,135,394,	0,111,298,382,517,	81703464,81704243,81704632,81706905,81707123,
1569	0	0	3054	1	1	0	0	+	Isoform_5659_12	1572	0	1570	chr17	83257441	4940596	4945219	9	397,81,126,88,91,106,94,81,505,	0,397,478,604,692,783,889,983,1064,	4940596,4941076,4942340,4942576,4942850,4943178,4943425,4944557,4944714,
830	0	0	324520	0	0	0	0	-	Isoform_5761_32	834	0	830	chr17	83257441	9250470	9575820	8	175,102,93,125,111,95,100,29,	0,175,277,370,495,606,701,801,	9250470,9378551,9491828,9505037,9545171,9557433,9568370,9575791,
1234	0	0	25128	0	0	0	0	-	Isoform_5777_27	1237	3	1237	chr17	83257441	82392222	82418584	9	312,124,154,57,65,43,76,230,173,	3,315,439,593,650,715,758,834,1064,	82392222,82398195,82403936,82405323,82406417,82409367,82411454,82415397,82418411,
3826	0	0	123421	2	2	0	0	+	Isoform_5821_25	3828	0	3828	chr17	83257441	77373346	77500593	11	206,645,192,129,82,138,118,96,97,52,2071,	0,206,851,1043,1172,1254,1392,1510,1606,1703,1755,	77373346,77402058,77482143,77487423,77488239,77488726,77490741,77492620,77492979,77497314,77498522,
1640	0	0	10236	0	0	0	0	-	Isoform_5869_17	1670	3	1643	chr17	83257441	80135263	80147139	12	243,128,108,116,139,142,81,133,63,67,73,347,	3,246,374,482,598,737,879,960,1093,1156,1223,1296,	80135263,80136003,80136227,80137385,80138141,80139020,80139669,80140007,80141318,80141781,80144171,80146792,
1628	0	0	4271	0	0	1	1	-	Isoform_5916_32	1629	1	1629	chr17	83257441	28546707	28552607	4	1142,103,114,270,	1,1143,1246,1360,	28546707,28547998,28548591,28552337,
2534	0	0	4130	0	0	0	0	-	Isoform_5937_9	2537	3	2537	chr17	83257441	64499623	64506287	12	1150,60,62,111,173,161,142,66,134,97,166,212,	3,1153,1213,1275,1386,1559,1720,1862,1928,2062,2159,2325,	64499623,64502009,64502161,64502438,64502925,64503187,64503429,64503802,64503982,64504221,64504676,64506075,
1455	0	0	13406	0	0	0	0	-	Isoform_5961_17	1460	0	1455	chr17	83257441	50382642	50397503	7	593,174,73,105,159,60,291,	0,593,767,840,945,1104,1164,	50382642,50385117,50388059,50392397,50392738,50394928,50397212,
1559	0	0	1041	0	0	0	0	+	Isoform_5969_40	1559	0	1559	chr17	83257441	7559001	7561601	6	296,79,48,119,139,878,	0,296,375,423,542,681,	7559001,7559623,7559845,7560048,7560349,7560723,
1850	0	0	12499	2	2	2	10	-	Isoform_5976_5	1852	0	1852	chr17	83257441	68443113	68457472	4	1476,170,83,131,	0,1476,1646,1729,	68443113,68450727,68452909,68457341,
1345	0	0	5902	0	0	0	0	-	Isoform_6018_48	1345	0	1345	chr17	83257441	75757944	75765191	8	183,163,151,182,136,120,190,220,	0,183,346,497,679,815,935,1125,	75757944,75758209,75758448,75762703,75763013,75763319,75763896,75764971,
3773	0	0	2894	0	0	0	0	-	Isoform_6025_29	3773	0	3773	chr17	83257441	64499620	64506287	11	2449,62,111,173,161,142,66,134,97,166,212,	0,2449,2511,2622,2795,2956,3098,3164,3298,3395,3561,	64499620,64502161,64502438,64502925,64503187,64503429,64503802,64503982,64504221,64504676,64506075,
950	0	0	18016	0	0	0	0	+	Isoform_6120_15	951	0	950	chr17	83257441	56978154	56997120	9	81,149,90,156,75,73,38,129,159,	0,81,230,320,476,551,624,662,791,	56978154,56981081,56985377,56987694,56988215,56991098,56994980,56995506,56996961,
936	0	0	3572	1	17	0	0	+	Isoform_6242_7	979	0	953	chr17	83257441	7307641	7312149	6	111,186,105,132,74,328,	0,111,297,402,534,608,	7307641,7309614,7311017,7311349,7311577,7311821,
698	0	0	262	0	0	0	0	+	Isoform_6247_6	698	0	698	chr17	83257441	45246355	45247315	2	249,449,	0,249,	45246355,45246866,
1468	0	0	3974	1	1	0	0	-	Isoform_6270_9	1469	0	1469	chr17	83257441	7074794	7080236	9	428,107,155,168,72,96,117,140,185,	0,428,535,690,858,930,1026,1143,1283,	7074794,7075359,7075730,7075984,7076732,7076891,7077996,7078745,7080051,
2189	0	0	4478	0	0	0	0	-	Isoform_6337_11	2189	0	2189	chr17	83257441	64499620	64506287	13	706,99,60,62,111,173,161,142,66,134,97,166,212,	0,706,805,865,927,1038,1211,1372,1514,1580,1714,1811,1977,	64499620,64500674,64502009,64502161,64502438,64502925,64503187,64503429,64503802,64503982,64504221,64504676,64506075,
1583	0	0	3615	0	0	0	0	-	Isoform_6389_23	1584	1	1584	chr17	83257441	44319627	44324825	12	489,81,82,110,174,125,68,134,45,60,100,115,	1,490,571,653,763,937,1062,1130,1264,1309,1369,1469,	44319627,44320195,44320354,44320621,44321057,44321433,44321699,44322418,44322807,44323283,44323477,44324710,
521	0	0	103548	0	0	0	0	-	Isoform_6416_156	533	0	521	chr17	83257441	38153230	38257299	2	119,402,	0,119,	38153230,38256897,
563	0	0	103548	1	1	0	0	-	Isoform_6417_59	564	0	564	chr17	83257441	38153230	38257341	2	119,444,	0,119,	38153230,38256897,
576	0	0	2439	0	0	1	1	+	Isoform_6575_6	595	17	593	chr17	83257441	48892851	48895867	5	59,48,78,179,213,	17,76,124,202,381,	48892851,48893408,48894371,48895155,48895654,
1819	0	0	6044	2	2	2	3	-	Isoform_6629_6	1860	39	1860	chr17	83257441	76718446	76726312	5	414,139,136,287,846,	39,453,592,728,1015,	76718446,76720359,76721797,76723771,76725466,
3274	0	0	4951	1	1	1	1	-	Isoform_6653_19	3278	3	3278	chr17	83257441	42113114	42121340	18	728,85,64,37,115,144,111,127,209,137,111,107,383,182,90,146,124,375,	3,731,816,880,917,1032,1176,1287,1414,1623,1760,1871,1978,2361,2543,2633,2779,2903,	42113114,42113999,42114218,42114357,42114489,42114891,42115722,42117034,42117387,42117677,42117906,42118296,42119053,42119536,42120029,42120224,42120705,42120965,
847	0	0	6506	0	0	1	1	-	Isoform_6707_19	847	0	847	chr17	83257441	31851880	31859234	4	428,219,67,134,	0,428,647,714,	31851880,31852811,31856798,31859100,
556	0	0	2509	0	0	1	1	+	Isoform_6748_61	556	0	556	chr17	83257441	48892803	48895869	5	37,48,78,179,215,	0,37,85,163,342,	48892803,48893408,48894371,48895155,48895654,
1621	0	0	850	1	2	0	0	+	Isoform_6772_49	1623	0	1623	chr17	83257441	7579640	7582111	6	86,437,120,73,171,734,	0,86,523,643,716,887,	7579640,7579890,7580465,7580710,7580895,7581377,
532	0	0	1428	0	0	0	0	+	Isoform_6815_44	532	0	532	chr17	83257441	81239321	81241281	3	126,111,295,	0,126,237,	81239321,81239567,81240986,
2220	0	0	3145	1	15	0	0	+	Isoform_6817_24	2235	0	2235	chr17	83257441	7219901	7225266	20	145,76,66,73,65,135,145,130,126,199,105,87,63,102,98,73,73,73,76,310,	0,145,221,287,360,425,560,705,835,961,1160,1265,1352,1415,1517,1615,1688,1761,1834,1910,	7219901,7220121,7220463,7220603,7220765,7220923,7221537,7221951,7222176,7222666,7223132,7223643,7223812,7223967,7224145,7224320,7224479,7224641,7224808,7224956,
645	0	0	103426	0	0	0	0	-	Isoform_6879_71	645	0	645	chr17	83257441	38153230	38257301	3	119,122,404,	0,119,241,	38153230,38154044,38256897,
682	0	0	103426	5	10	1	1	-	Isoform_6882_20	692	0	692	chr17	83257441	38153230	38257339	3	119,122,442,	0,119,241,	38153230,38154044,38256897,
367	0	0	5833	0	0	0	0	+	Isoform_691_883	367	0	367	chr17	83257441	74203679	74209879	5	66,41,61,123,76,	0,66,107,168,291,	74203679,74203917,74204129,74209186,74209803,
1701	0	0	769	1	3	1	1	+	Isoform_6970_258	1704	0	1704	chr17	83257441	7579640	7582111	6	86,518,120,73,171,734,	0,86,604,724,797,968,	7579640,7579809,7580465,7580710,7580895,7581377,
1599	0	0	769	1	1	1	1	+	Isoform_6972_6	1603	0	1600	chr17	83257441	7579598	7581967	6	128,518,120,73,171,590,	0,128,646,766,839,1010,	7579598,7579809,7580465,7580710,7580895,7581377,
747	0	0	5534	0	0	0	0	-	Isoform_6994_6	752	0	747	chr17	83257441	58345913	58352194	5	400,54,56,107,130,	0,400,454,510,617,	58345913,58347187,58347528,58351401,58352064,
690	0	0	5534	0	0	0	0	-	Isoform_6995_14	694	4	694	chr17	83257441	58345925	58352149	5	388,54,56,107,85,	4,392,446,502,609,	58345925,58347187,58347528,58351401,58352064,
1867	0	0	3744	0	0	0	0	+	Isoform_7035_13	1869	0	1867	chr17	83257441	42567100	42572711	8	66,37,90,107,100,100,202,1165,	0,66,103,193,300,400,500,702,	42567100,42567618,42568469,42568836,42569203,42569506,42569981,42571546,
717	0	0	673	0	0	0	0	+	Isoform_7057_5	720	0	717	chr17	83257441	8288693	8290083	4	172,117,157,271,	0,172,289,446,	8288693,8288955,8289257,8289812,
654	0	0	2713	0	0	0	0	+	Isoform_7096_53	656	0	654	chr17	83257441	38730322	38733689	4	84,36,120,414,	0,84,120,240,	38730322,38730759,38731319,38733275,
1748	0	0	53896	1	2	0	0	-	Isoform_7115_23	1750	0	1750	chr17	83257441	1344554	1400198	6	945,137,207,107,200,152,	0,945,1082,1289,1396,1596,	1344554,1354210,1361091,1361901,1364858,1400046,
1819	0	0	87573	1	1	0	0	-	Isoform_7123_9	1820	0	1820	chr17	83257441	16126147	16215539	15	62,102,55,179,91,173,67,53,57,114,183,193,134,178,178,	0,62,164,219,398,489,662,729,782,839,953,1136,1329,1463,1641,	16126147,16137310,16138157,16139007,16143605,16146375,16149450,16151945,16153338,16158759,16164978,16171802,16186553,16194461,16215361,
2256	0	0	521	3	3	1	1	+	Isoform_7174_5	2261	0	2259	chr17	83257441	36544966	36547744	2	131,2126,	0,131,	36544966,36545618,
813	0	0	5396	0	0	0	0	+	Isoform_7249_13	822	9	822	chr17	83257441	7336529	7342738	5	258,58,120,54,323,	9,267,325,445,499,	7336529,7337311,7341947,7342274,7342415,
1246	0	0	3211	1	1	0	0	+	Isoform_7316_33	1249	0	1247	chr17	83257441	7307998	7312455	6	115,186,105,132,74,634,	0,115,301,406,538,612,	7307998,7309614,7311017,7311349,7311577,7311821,
1278	0	0	472	1	2	1	1	-	Isoform_7335_5	1283	3	1283	chr17	83257441	75778023	75779774	2	1161,118,	3,1164,	75778023,75779656,
1740	0	0	1408	0	0	2	2	-	Isoform_7390_13	1743	3	1743	chr17	83257441	76723460	76726610	2	598,1144,	3,601,	76723460,76725466,
1836	0	0	4205	0	0	0	0	+	Isoform_7415_8	1839	0	1836	chr17	83257441	28855017	28861058	10	300,128,78,47,62,113,249,150,81,628,	0,300,428,506,553,615,728,977,1127,1208,	28855017,28856263,28856504,28857938,28858145,28858373,28858575,28858963,28859202,28860430,
1759	0	0	1858	0	0	1	5	-	Isoform_7432_19	1762	0	1759	chr17	83257441	81867720	81871342	7	1249,28,64,77,84,217,45,	0,1249,1277,1341,1418,1502,1719,	81867720,81869047,81869172,81869329,81869541,81869740,81871297,
1396	0	0	4058	1	1	0	0	-	Isoform_7438_9	1399	2	1399	chr17	83257441	7074795	7080249	9	427,95,155,96,72,96,117,140,198,	2,429,524,679,775,847,943,1060,1200,	7074795,7075359,7075730,7075975,7076732,7076891,7077996,7078745,7080051,
976	0	0	86586	0	0	0	0	-	Isoform_7524_14	982	1	977	chr17	83257441	75318077	75405639	6	220,169,123,98,215,151,	1,221,390,513,611,826,	75318077,75321658,75325897,75332699,75393550,75405488,
1174	0	0	1524	0	0	0	0	-	Isoform_7551_14	1175	1	1175	chr17	83257441	7312659	7315357	11	180,96,80,90,154,83,80,113,110,161,27,	1,181,277,357,447,601,684,764,877,987,1148,	7312659,7313028,7313211,7313379,7313567,7313905,7314079,7314290,7314487,7314958,7315330,
1071	0	0	4757	0	0	0	0	+	Isoform_7557_21	1074	3	1074	chr17	83257441	1771736	1777564	4	339,143,211,378,	3,342,485,696,	1771736,1775057,1776531,1777186,
726	0	0	896	0	0	0	0	-	Isoform_7564_44	727	1	727	chr17	83257441	7930350	7931972	5	384,139,71,99,33,	1,385,524,595,694,	7930350,7931010,7931505,7931730,7931939,
953	0	0	8872	0	0	1	1	+	Isoform_7750_8	953	0	953	chr17	83257441	83085015	83094841	3	308,60,586,	0,308,368,	83085015,83093166,83094255,
1475	0	0	17869	0	0	0	0	-	Isoform_7752_15	1489	0	1475	chr17	83257441	78821444	78840788	7	560,103,111,222,262,164,53,	0,560,663,774,996,1258,1422,	78821444,78827244,78828896,78835279,78836110,78838586,78840735,
834	0	0	562	0	0	0	0	-	Isoform_7774_21	844	2	836	chr17	83257441	7240422	7241818	3	497,119,218,	2,499,618,	7240422,7241341,7241600,
914	0	0	1826	0	0	0	0	-	Isoform_7797_24	914	0	914	chr17	83257441	1646153	1648893	5	466,84,123,146,95,	0,466,550,673,819,	1646153,1646905,1647834,1648349,1648798,
1589	0	0	16523	0	0	0	0	+	Isoform_7860_6	1590	0	1589	chr17	83257441	74466685	74484797	7	58,339,154,95,38,108,797,	0,58,397,551,646,684,792,	74466685,74473535,74474531,74477435,74481288,74481725,74484000,
748	0	0	626	0	0	0	0	-	Isoform_7970_64	748	0	748	chr17	83257441	39729156	39730530	4	449,77,98,124,	0,449,526,624,	39729156,39729684,39730193,39730406,
1753	0	0	9088	0	0	0	0	+	Isoform_7976_53	1759	6	1759	chr17	83257441	4710652	4721493	15	92,31,61,45,197,60,68,136,85,73,138,84,80,55,548,	6,98,129,190,235,432,492,560,696,781,854,992,1076,1156,1211,	4710652,4715012,4715972,4716146,4716411,4717216,4717684,4717887,4718260,4718611,4719282,4720215,4720392,4720585,4720945,
1831	0	0	9088	0	0	0	0	+	Isoform_7977_5	1860	0	1831	chr17	83257441	4710580	4721499	15	164,31,61,45,197,60,68,136,85,73,138,84,80,55,554,	0,164,195,256,301,498,558,626,762,847,920,1058,1142,1222,1277,	4710580,4715012,4715972,4716146,4716411,4717216,4717684,4717887,4718260,4718611,4719282,4720215,4720392,4720585,4720945,
2163	0	0	592	0	0	0	0	+	Isoform_8041_111	2163	0	2163	chr17	83257441	41688887	41691642	2	1302,861,	0,1302,	41688887,41690781,
2242	0	0	9701	0	0	1	1	-	Isoform_8051_5	2242	0	2242	chr17	83257441	4006019	4017963	9	951,72,154,166,99,169,144,360,128,	0,951,1023,1177,1343,1442,1611,1755,2115,	4006019,4008882,4009603,4013448,4014089,4014346,4016322,4017370,4017835,
1133	0	0	6037	1	1	0	0	-	Isoform_8058_11	1135	0	1134	chr17	83257441	74560238	74567408	4	586,64,357,126,	0,586,650,1007,	74560238,74562833,74563918,74567282,
828	0	0	2150	2	3	1	1	+	Isoform_8273_44	831	0	831	chr17	83257441	16439038	16442017	4	22,88,69,650,	0,22,110,179,	16439038,16439326,16440184,16441367,
1017	0	0	17007	0	0	0	0	-	Isoform_8297_22	1017	0	1017	chr17	83257441	696810	714834	4	674,50,81,212,	0,674,724,805,	696810,699330,710532,714622,
1970	0	0	1645	0	0	0	0	-	Isoform_8392_15	1970	0	1970	chr17	83257441	81867720	81871335	5	1355,64,296,217,38,	0,1355,1419,1715,1932,	81867720,81869172,81869329,81869740,81871297,
2658	0	0	2032	0	0	0	0	-	Isoform_8397_8	2672	14	2672	chr17	83257441	1711518	1716208	3	2496,83,79,	14,2510,2593,	1711518,1714370,1716129,
1532	0	0	6521	0	0	1	4	-	Isoform_8438_26	1540	8	1540	chr17	83257441	47823464	47831521	5	994,145,165,170,62,	8,1002,1147,1312,1482,	47823464,47826636,47827039,47828500,47831459,
955	0	0	15250	0	0	0	0	-	Isoform_8490_28	955	0	955	chr17	83257441	21197954	21214159	2	886,69,	0,886,	21197954,21214090,
1202	0	0	64811	0	0	0	0	+	Isoform_8501_10	1202	0	1202	chr17	83257441	59331682	59397695	5	142,312,44,109,595,	0,142,454,498,607,	59331682,59353214,59388326,59389359,59397100,
1548	0	0	38080	0	0	4	6	-	Isoform_8518_5	1590	36	1584	chr17	83257441	65017033	65056667	4	919,51,227,357,	36,955,1006,1233,	65017033,65018252,65053501,65056310,
1218	0	0	1899	0	0	0	0	-	Isoform_8575_15	1253	3	1221	chr17	83257441	76723460	76726577	3	598,389,231,	3,601,990,	76723460,76725466,76726346,
741	0	0	281	1	1	0	0	-	Isoform_8622_149	742	0	742	chr17	83257441	7173432	7174454	4	401,107,152,81,	0,401,508,660,	7173432,7173960,7174137,7174373,
769	0	0	281	1	2	0	0	-	Isoform_8623_19	781	0	771	chr17	83257441	7173432	7174482	4	401,107,152,109,	0,401,508,660,	7173432,7173960,7174137,7174373,
1829	0	0	1780	2	2	1	3	-	Isoform_863_101	1831	0	1831	chr17	83257441	81867724	81871336	6	1351,64,77,84,217,39,	0,1351,1415,1492,1576,1793,	81867724,81869172,81869329,81869541,81869740,81871297,
1861	0	0	1780	2	2	1	2	-	Isoform_864_29	1873	0	1863	chr17	83257441	81867720	81871363	6	1355,64,77,84,217,66,	0,1355,1419,1496,1580,1797,	81867720,81869172,81869329,81869541,81869740,81871297,
856	0	0	761	1	1	0	0	-	Isoform_8670_19	858	1	858	chr17	83257441	7626236	7627853	5	378,41,84,52,301,	1,379,420,504,556,	7626236,7626752,7627142,7627362,7627552,
417	0	0	12133	0	0	0	0	+	Isoform_8746_8	417	0	417	chr17	83257441	80260853	80273403	3	49,205,163,	0,49,254,	80260853,80263573,80273240,
636	0	0	11891	1	1	0	0	-	Isoform_8752_19	657	16	653	chr17	83257441	38812794	38825321	4	70,237,173,156,	16,86,323,496,	38812794,38814860,38820900,38825165,
1215	0	0	10351	0	0	0	0	-	Isoform_8755_5	1217	2	1217	chr17	83257441	74612271	74623837	4	502,109,348,256,	2,504,613,961,	74612271,74613924,74617117,74623581,
747	0	0	6066	0	0	0	0	-	Isoform_8800_7	748	1	748	chr17	83257441	29287331	29294144	2	385,362,	1,386,	29287331,29293782,
1812	0	0	313624	1	8	1	1	+	Isoform_8885_9	1820	0	1820	chr17	83257441	67377487	67692924	9	715,149,89,72,96,156,64,119,353,	0,715,864,953,1025,1121,1277,1341,1460,	67377487,67532801,67552256,67578185,67632142,67669507,67675478,67687065,67692571,
780	0	0	1106	0	0	0	0	-	Isoform_8992_145	780	0	780	chr17	83257441	36194870	36196756	3	506,115,159,	0,506,621,	36194870,36195797,36196597,
499	0	0	5661	0	0	0	0	+	Isoform_9073_17	499	0	499	chr17	83257441	74203719	74209879	4	239,61,123,76,	0,239,300,423,	74203719,74204129,74209186,74209803,
1321	0	0	999	1	1	0	0	-	Isoform_9122_29	1325	1	1323	chr17	83257441	63697808	63700128	5	903,140,42,139,97,	1,904,1044,1086,1225,	63697808,63698798,63699027,63699256,63700031,
1695	0	0	9119	0	0	0	0	+	Isoform_933_41	1695	0	1695	chr17	83257441	4710683	4721497	14	61,61,45,197,60,68,136,85,73,138,84,80,55,552,	0,61,122,167,364,424,492,628,713,786,924,1008,1088,1143,	4710683,4715972,4716146,4716411,4717216,4717684,4717887,4718260,4718611,4719282,4720215,4720392,4720585,4720945,
402	0	0	171	0	0	0	0	-	Isoform_9355_8	403	1	403	chr17	83257441	7856687	7857260	2	156,246,	1,157,	7856687,7857014,
503	0	0	2845	0	0	0	0	+	Isoform_9374_19	514	11	514	chr17	83257441	68512469	68515817	2	79,424,	11,90,	68512469,68515393,
1487	0	0	19090	0	0	0	0	+	Isoform_9403_11	1487	0	1487	chr17	83257441	74748630	74769207	3	657,90,740,	0,657,747,	74748630,74768146,74768467,
1117	0	0	3571	0	0	0	0	-	Isoform_9419_5	1131	14	1131	chr17	83257441	1711518	1716206	3	881,159,77,	14,895,1054,	1711518,1713855,1716129,
1253	0	0	83225	1	1	0	0	-	Isoform_9467_60	1254	0	1254	chr17	83257441	75321193	75405671	5	634,123,98,215,183,	0,634,757,855,1070,	75321193,75325897,75332699,75393550,75405488,
698	0	0	4632	0	0	0	0	-	Isoform_9612_19	698	0	698	chr17	83257441	50367866	50373196	4	432,68,132,66,	0,432,500,632,	50367866,50370031,50370454,50373130,
2664	0	0	22496	1	1	2	2	+	Isoform_9630_5	2665	0	2665	chr17	83257441	81035153	81060315	3	155,76,2435,	0,155,231,	81035153,81053667,81057880,
1712	0	0	3180	0	0	0	0	+	Isoform_9643_5	1714	2	1714	chr17	83257441	4940329	4945221	10	31,507,81,126,88,91,106,94,81,507,	2,33,540,621,747,835,926,1032,1126,1207,	4940329,4940486,4941076,4942340,4942576,4942850,4943178,4943425,4944557,4944714,
1698	0	0	38827	0	0	0	0	+	Isoform_9716_5	1699	1	1699	chr17	83257441	36545616	36586141	11	201,81,254,99,114,210,175,195,151,126,92,	1,202,283,537,636,750,960,1135,1330,1481,1607,	36545616,36554819,36557082,36560772,36567662,36577982,36579244,36581343,36585299,36585839,36586049,
1192	0	0	9649	0	0	1	2	-	Isoform_9722_9	1197	1	1193	chr17	83257441	81822416	81833259	5	895,102,119,56,22,	1,896,998,1117,1173,	81822416,81823411,81824286,81824498,81833237,
1278	0	0	4404	0	0	0	0	-	Isoform_9725_32	1278	0	1278	chr17	83257441	3662894	3668576	4	991,78,120,89,	0,991,1069,1189,	3662894,3664194,3664678,3668487,
823	0	0	25361	1	3	0	0	+	Isoform_9735_7	840	7	833	chr17	83257441	50719609	50745793	7	222,40,145,75,105,162,74,	7,229,269,414,489,594,756,	50719609,50740305,50741101,50741656,50743705,50744651,50745719,
1293	0	0	4504	0	0	0	0	+	Isoform_9915_11	1293	0	1293	chr17	83257441	7572827	7578624	10	37,49,133,140,169,110,144,138,90,283,	0,37,86,219,359,528,638,782,920,1010,	7572827,7574259,7574545,7575118,7576523,7577055,7577343,7577568,7577826,7578341,
1292	0	0	1331	0	0	1	1	+	Isoform_9963_10	1293	0	1292	chr17	83257441	1752641	1755265	2	149,1144,	0,149,	1752641,1754121,
1374	0	0	3562	0	0	0	0	-	Isoform_9991_11	1376	2	1376	chr17	83257441	75266232	75271168	7	735,93,156,110,123,132,25,	2,737,830,986,1096,1219,1351,	75266232,75267537,75267745,75268082,75269346,75270113,75271143,
1098	0	0	486	0	0	0	0	+	Isoform_10318_52	1098	0	1098	chr18	80373285	2847010	2848594	2	312,786,	0,312,	2847010,2847808,
1146	0	0	486	1	1	0	0	+	Isoform_10320_6	1147	0	1147	chr18	80373285	2846962	2848594	2	360,786,	0,360,	2846962,2847808,
1259	0	0	5948	0	0	0	0	-	Isoform_10390_5	1259	0	1259	chr18	80373285	35337229	35344436	4	541,148,503,67,	0,541,689,1192,	35337229,35339828,35340230,35344369,
1090	0	0	18867	0	0	1	1	+	Isoform_10530_6	1091	0	1090	chr18	80373285	32092722	32112680	2	164,927,	0,164,	32092722,32111753,
1167	0	0	31799	0	0	0	0	+	Isoform_10753_19	1167	0	1167	chr18	80373285	2655726	2688692	7	535,76,162,83,131,115,65,	0,535,611,773,856,987,1102,	2655726,2666156,2666869,2673280,2674014,2688393,2688627,
570	0	0	16349	0	0	0	0	+	Isoform_10993_43	572	0	570	chr18	80373285	21612315	21629234	4	128,77,192,173,	0,128,205,397,	21612315,21622724,21623747,21629061,
644	0	0	14383	0	0	0	0	-	Isoform_11299_10	647	2	646	chr18	80373285	79973514	79988541	2	342,302,	2,344,	79973514,79988239,
625	0	0	4608	0	0	0	0	-	Isoform_11445_5	627	2	627	chr18	80373285	49482017	49487250	3	393,188,44,	2,395,583,	49482017,49483583,49487206,
1546	0	0	97155	1	1	0	0	-	Isoform_11553_6	1547	0	1547	chr18	80373285	12785484	12884185	10	360,102,182,153,210,135,99,101,91,113,	0,360,462,644,797,1007,1142,1241,1342,1433,	12785484,12794383,12801969,12814202,12817155,12825809,12830942,12836790,12859163,12884072,
[truncated: 2,530 more rows]
